# Supplementary material for: Simulation-Guided Engineering Enables a Functional Switch in Selinadiene Synthase toward Hydroxylation
Source: ACS Catal. 2024 Jul 9;14(14):11034–43. doi: 10.1021/acscatal.4c02032 (PMC11264211; doi:10.1021/acscatal.4c02032)
Supplement: Supplementary file 2 — cs4c02032_si_002.zip [file cs4c02032_si_002.zip]

Archive with 77 entries (68 files):
- sds_md/
- sds_md/.DS_Store
- __MACOSX/sds_md/._.DS_Store
- sds_md/ccd/
- sds_md/fdp/
- sds_md/README.docx
- __MACOSX/sds_md/._README.docx
- sds_md/ccd/params/
- sds_md/ccd/md_input_files/
- sds_md/ccd/wt/
- sds_md/ccd/g305e/
- sds_md/fdp/.DS_Store
- __MACOSX/sds_md/fdp/._.DS_Store
- sds_md/fdp/starting_structures_param/
- __MACOSX/sds_md/fdp/._starting_structures_param
- sds_md/fdp/md_input_files/
- sds_md/ccd/params/opp.prm
- sds_md/ccd/params/ccd.rtf
- sds_md/ccd/params/opp.rtf
- sds_md/ccd/params/ccd.prm
- sds_md/ccd/md_input_files/equi_p2.i
- sds_md/ccd/md_input_files/equi_p6.i
- sds_md/ccd/md_input_files/equi_npt.i
- sds_md/ccd/md_input_files/equi_p1.i
- sds_md/ccd/md_input_files/equi_p5.i
- sds_md/ccd/md_input_files/minwat.i
- sds_md/ccd/md_input_files/md1_1ns.i
- sds_md/ccd/md_input_files/min_all.i
- sds_md/ccd/md_input_files/equi_p4.i
- sds_md/ccd/md_input_files/minh.i
- sds_md/ccd/md_input_files/heat.i
- sds_md/ccd/md_input_files/equi_p3.i
- sds_md/ccd/wt/sds_ccd_inp.pdb
- sds_md/ccd/wt/sds_ccd_inp.parm7
- sds_md/ccd/wt/sds_ccd_inp.rst7
- sds_md/ccd/g305e/g305e_ccd_inp.parm7
- sds_md/ccd/g305e/g305e_ccd_inp.rst7
- sds_md/ccd/g305e/g305e_ccd_inp.pdb
- sds_md/fdp/starting_structures_param/g305e_sds_fppr_for_amber.pdb
- __MACOSX/sds_md/fdp/starting_structures_param/._g305e_sds_fppr_for_amber.pdb
- sds_md/fdp/starting_structures_param/sds_wt_for_amber.pdb
- __MACOSX/sds_md/fdp/starting_structures_param/._sds_wt_for_amber.pdb
- sds_md/fdp/starting_structures_param/wgse3045_fpps_for_amber.pdb
- __MACOSX/sds_md/fdp/starting_structures_param/._wgse3045_fpps_for_amber.pdb
- sds_md/fdp/starting_structures_param/sds_wt_solvion.pdb
- sds_md/fdp/starting_structures_param/w304s_fpps_for_amber.pdb
- __MACOSX/sds_md/fdp/starting_structures_param/._w304s_fpps_for_amber.pdb
- sds_md/fdp/starting_structures_param/wgse3045_fppr_for_amber.pdb
- __MACOSX/sds_md/fdp/starting_structures_param/._wgse3045_fppr_for_amber.pdb
- sds_md/fdp/starting_structures_param/g305e_sds_fpps_for_amber.pdb
- __MACOSX/sds_md/fdp/starting_structures_param/._g305e_sds_fpps_for_amber.pdb
- sds_md/fdp/md_input_files/pressure_p2.in
- __MACOSX/sds_md/fdp/md_input_files/._pressure_p2.in
- sds_md/fdp/md_input_files/.DS_Store
- __MACOSX/sds_md/fdp/md_input_files/._.DS_Store
- sds_md/fdp/md_input_files/pressure_p3.in
- __MACOSX/sds_md/fdp/md_input_files/._pressure_p3.in
- sds_md/fdp/md_input_files/heating.in
- __MACOSX/sds_md/fdp/md_input_files/._heating.in
- sds_md/fdp/md_input_files/minwat.i
- __MACOSX/sds_md/fdp/md_input_files/._minwat.i
- sds_md/fdp/md_input_files/equi_npt.in
- __MACOSX/sds_md/fdp/md_input_files/._equi_npt.in
- sds_md/fdp/md_input_files/production_30.in
- __MACOSX/sds_md/fdp/md_input_files/._production_30.in
- sds_md/fdp/md_input_files/min_all.i
- __MACOSX/sds_md/fdp/md_input_files/._min_all.i
- sds_md/fdp/md_input_files/mgores.rest
- __MACOSX/sds_md/fdp/md_input_files/._mgores.rest
- sds_md/fdp/md_input_files/minh.i
- __MACOSX/sds_md/fdp/md_input_files/._minh.i
- sds_md/fdp/md_input_files/pressure_p4.in
- __MACOSX/sds_md/fdp/md_input_files/._pressure_p4.in
- sds_md/fdp/md_input_files/pressure_p1.in
- __MACOSX/sds_md/fdp/md_input_files/._pressure_p1.in
- sds_md/fdp/md_input_files/pressure_p5.in
- __MACOSX/sds_md/fdp/md_input_files/._pressure_p5.in
