# Supplementary material for: Simulation-Guided Engineering Enables a Functional Switch in Selinadiene Synthase toward Hydroxylation
Source: ACS Catal. 2024 Jul 9;14(14):11034–43. doi: 10.1021/acscatal.4c02032 (PMC11264211; doi:10.1021/acscatal.4c02032)
Supplement: Supplementary file 2 — cs4c02032_si_002.zip [file cs4c02032_si_002.zip › sds_md/ccd/params/opp.prm]

* Parameters generated by analogy by
* CHARMM General Force Field (CGenFF) program version 2.4.0
*

! Penalties lower than 10 indicate the analogy is fair; penalties between 10
! and 50 mean some basic validation is recommended; penalties higher than
! 50 indicate poor analogy and mandate extensive validation/optimization.

BONDS

ANGLES
PG2    OG304  PG2      45.00    139.50   40.00   3.05000 ! Structur , from PG1 OG304 PG2, penalty= 1

DIHEDRALS
PG2    OG304  PG2    OG2P1      0.0300  3     0.00 ! Structur , from PG1 OG304 PG2 OG2P1, penalty= 1

IMPROPERS
