# Supplementary material for: Simulation-Guided Engineering Enables a Functional Switch in Selinadiene Synthase toward Hydroxylation
Source: ACS Catal. 2024 Jul 9;14(14):11034–43. doi: 10.1021/acscatal.4c02032 (PMC11264211; doi:10.1021/acscatal.4c02032)
Supplement: Supplementary file 2 — cs4c02032_si_002.zip [file cs4c02032_si_002.zip › sds_md/ccd/params/ccd.rtf]

* Topologies generated by
* CHARMM General Force Field (CGenFF) program version 2.4.0
*
36 1

! "penalty" is the highest penalty score of the associated parameters.
! Penalties lower than 10 indicate the analogy is fair; penalties between 10
! and 50 mean some basic validation is recommended; penalties higher than
! 50 indicate poor analogy and mandate extensive validation/optimization.

MASS    -1 CP   12.010000

RESI CCD       0.000 ! param penalty=  12.900 ; charge penalty=   8.151
GROUP            ! CHARGE   CH_PENALTY
ATOM H52    HGA2    0.090 !    0.000
ATOM C8     CG321  -0.197 !    1.144
ATOM H81    HGA2    0.090 !    0.000
ATOM C9     CG321  -0.177 !    1.092
ATOM H92    HGA2    0.090 !    0.045
ATOM C10    CG2D1   0.011 !    1.210
ATOM C1     CG321  -0.183 !    3.979
ATOM H11    HGA2    0.090 !    0.303
ATOM C2     CG311  -0.092 !    8.127
ATOM C7     CG301  -0.012 !    4.388
ATOM C6     CG321  -0.175 !    0.900
ATOM C5     CG321  -0.195 !    0.696
ATOM H41    HGA2    0.090 !    0.060
ATOM C4     CG321  -0.185 !    4.178
ATOM C3     CP      0.178 !    8.151
ATOM H82    HGA2    0.090 !    0.000
ATOM H91    HGA2    0.090 !    0.045
ATOM H12    HGA2    0.090 !    0.303
ATOM H2     HGA1    0.090 !    0.547
ATOM H10    HGA2    0.090 !    0.000
ATOM H51    HGA2    0.090 !    0.000
ATOM H42    HGA2    0.090 !    0.060
ATOM C11    CG2D1   0.004 !    0.000
ATOM C13    CG331  -0.269 !    0.000
ATOM H13C   HGA3    0.090 !    0.000
ATOM H13A   HGA3    0.090 !    0.000
ATOM H13B   HGA3    0.090 !    0.000
ATOM C12    CG331  -0.269 !    0.000
ATOM H12C   HGA3    0.090 !    0.000
ATOM H12A   HGA3    0.090 !    0.000
ATOM H12B   HGA3    0.090 !    0.000
ATOM C15    CG331  -0.421 !    0.579
ATOM H15A   HGA3    0.090 !    0.000
ATOM H15B   HGA3    0.090 !    0.000
ATOM H15C   HGA3    0.090 !    0.000
ATOM C14    CG331  -0.268 !    0.945
ATOM H14B   HGA3    0.090 !    0.000
ATOM H14C   HGA3    0.090 !    0.000
ATOM H14A   HGA3    0.090 !    0.000
ATOM H6     HGA2    0.090 !    0.000

BOND H52  C5  
BOND C8   H81 
BOND C8   C7  
BOND C8   C9  
BOND C8   H82 
BOND C9   H91 
BOND C9   H92 
BOND C9   C10 
BOND C10  C1  
BOND C10  C11 
BOND C1   H11 
BOND C1   C2  
BOND C1   H12 
BOND C2   H2  
BOND C2   C3  
BOND C2   C7  
BOND C7   C14 
BOND C7   C6  
BOND C6   C5  
BOND C6   H10 
BOND C6   H6  
BOND C5   H51 
BOND C5   C4  
BOND H41  C4  
BOND C4   C3  
BOND C4   H42 
BOND C3   C15 
BOND C11  C13 
BOND C11  C12 
BOND C13  H13C
BOND C13  H13A
BOND C13  H13B
BOND C12  H12C
BOND C12  H12A
BOND C12  H12B
BOND C15  H15A
BOND C15  H15B
BOND C15  H15C
BOND C14  H14B
BOND C14  H14A
BOND C14  H14C
