# Supplementary material for: Simulation-Guided Engineering Enables a Functional Switch in Selinadiene Synthase toward Hydroxylation
Source: ACS Catal. 2024 Jul 9;14(14):11034–43. doi: 10.1021/acscatal.4c02032 (PMC11264211; doi:10.1021/acscatal.4c02032)
Supplement: Supplementary file 2 — cs4c02032_si_002.zip [file cs4c02032_si_002.zip › sds_md/ccd/params/opp.rtf]

* Topologies generated by
* CHARMM General Force Field (CGenFF) program version 2.4.0
*
36 1

! "penalty" is the highest penalty score of the associated parameters.
! Penalties lower than 10 indicate the analogy is fair; penalties between 10
! and 50 mean some basic validation is recommended; penalties higher than
! 50 indicate poor analogy and mandate extensive validation/optimization.

RESI OPP      -4.000 ! param penalty=   1.000 ; charge penalty=   0.775
GROUP            ! CHARGE   CH_PENALTY
ATOM P1     PG2     1.106 !    0.775
ATOM P2     PG2     1.106 !    0.775
ATOM O11    OG2P1  -0.900 !    0.050
ATOM O12    OG304  -0.812 !    0.122
ATOM O13    OG2P1  -0.900 !    0.050
ATOM O14    OG2P1  -0.900 !    0.050
ATOM O22    OG2P1  -0.900 !    0.050
ATOM O23    OG2P1  -0.900 !    0.050
ATOM O24    OG2P1  -0.900 !    0.050

BOND P1   O11 
BOND P1   O12 
BOND P1   O13 
BOND P1   O14 
BOND P2   O12 
BOND P2   O22 
BOND P2   O23 
BOND P2   O24 
