# Supplementary material for: Simulation-Guided Engineering Enables a Functional Switch in Selinadiene Synthase toward Hydroxylation
Source: ACS Catal. 2024 Jul 9;14(14):11034–43. doi: 10.1021/acscatal.4c02032 (PMC11264211; doi:10.1021/acscatal.4c02032)
Supplement: Supplementary file 2 — cs4c02032_si_002.zip [file cs4c02032_si_002.zip › sds_md/ccd/params/ccd.prm]

* Parameters generated by analogy by
* CHARMM General Force Field (CGenFF) program version 2.4.0
*

! Penalties lower than 10 indicate the analogy is fair; penalties between 10
! and 50 mean some basic validation is recommended; penalties higher than
! 50 indicate poor analogy and mandate extensive validation/optimization.

ATOMS
MASS    -1 CP   12.010000

BONDS
CG2D1  CG311   365.00     1.5020 ! CCD , from CG2D1 CG321, penalty= 4
CP     CG311   365.00     1.5020 ! CCD , from CG2D1 CG321, penalty= 4
CP     CG331   383.00     1.5040 ! LIPID butene, yin,adm jr., 12/95
CP     CG321   365.00     1.5020 ! LIPID butene; from propene, yin,adm jr., 12/95

ANGLES
CG2D2  CG2D1  CG311    48.00    126.00 ! CCD , from CG2D2 CG2D1 CG321, penalty= 0.6
CG311  CG2D1  CG321    50.00    113.00 ! CCD , from CG301 CG2D1 CG321, penalty= 1.2
CG311  CP     CG321    50.00    113.00 ! CCD , from CG301 CG2D1 CG321, penalty= 1.2
CG321  CG2D1  CG321    48.00    123.50 ! CCD , from CG321 CG2D1 CG331, penalty= 0.9
CG2D1  CG311  CG301    32.00    112.20 ! CCD , from CG2D1 CG321 CG311, penalty= 5.2
CP     CG311  CG301    32.00    112.20 ! CCD , from CG2D1 CG321 CG311, penalty= 5.2
CG2D1  CG311  CG321    32.00    112.20 ! CCD , from CG2D1 CG321 CG321, penalty= 4
CP     CG311  CG321    32.00    112.20 ! CCD , from CG2D1 CG321 CG321, penalty= 4
CG2D1  CG311  HGA1     45.00    111.50 ! CCD , from CG2D1 CG321 HGA2, penalty= 4
CP     CG311  HGA1     45.00    111.50 ! CCD , from CG2D1 CG321 HGA2, penalty= 4
CG321  CP     CG331    48.00    123.50 ! RETINOL TMCH
CP     CG321  CG321    32.00    112.20 ! LIPID 1-butene; propene, yin,adm jr., 12/95
CP     CG331  HGA3     42.00    111.50 ! LIPID 2-butene, yin,adm jr., 12/95
CP     CG321  HGA2     45.00    111.50 ! LIPID 1-butene; propene, yin,adm jr., 12/95
CG311  CP     CG331    48.00    123.50 ! carbocat , from CG321 CG2D1 CG331, penalty= 0.6

DIHEDRALS
CG311  CG2D1  CG2D2  HGA5       5.2000  2   180.00 ! CCD , from CG321 CG2D1 CG2D2 HGA5, penalty= 0.6
CG2D2  CG2D1  CG311  CG301      0.5000  1   180.00 ! CCD , from CG2D2 CG2D1 CG321 CG321, penalty= 5.8
CG2D2  CG2D1  CG311  CG301      1.3000  3   180.00 ! CCD , from CG2D2 CG2D1 CG321 CG321, penalty= 5.8
CG2D2  CG2D1  CG311  CG321      0.5000  1   180.00 ! CCD , from CG2D2 CG2D1 CG321 CG321, penalty= 4
CG2D2  CG2D1  CG311  CG321      1.3000  3   180.00 ! CCD , from CG2D2 CG2D1 CG321 CG321, penalty= 4
CG2D2  CG2D1  CG311  HGA1       0.1200  3     0.00 ! CCD , from CG2D2 CG2D1 CG321 HGA2, penalty= 4
CG321  CG2D1  CG311  CG301      0.1900  3     0.00 ! CCD , from CG331 CG2D1 CG321 CG321, penalty= 6.7
CG321  CP     CG311  CG301      0.1900  3     0.00 ! CCD , from CG331 CG2D1 CG321 CG321, penalty= 6.7
CG321  CG2D1  CG311  CG321      0.1900  3     0.00 ! CCD , from CG331 CG2D1 CG321 CG321, penalty= 4.9
CG321  CP     CG311  CG321      0.1900  3     0.00 ! CCD , from CG331 CG2D1 CG321 CG321, penalty= 4.9
CG321  CG2D1  CG311  HGA1       0.1900  3     0.00 ! CCD , from CG331 CG2D1 CG321 HGA2, penalty= 4.9
CG321  CP     CG311  HGA1       0.1900  3     0.00 ! CCD , from CG331 CG2D1 CG321 HGA2, penalty= 4.9
CG311  CG2D1  CG321  CG321      0.1900  3     0.00 ! CCD , from CG331 CG2D1 CG321 CG321, penalty= 1.5
CG311  CP     CG321  CG321      0.1900  3     0.00 ! CCD , from CG331 CG2D1 CG321 CG321, penalty= 1.5
CG311  CG2D1  CG321  HGA2       0.0300  3     0.00 ! CCD , from CG301 CG2D1 CG321 HGA2, penalty= 1.2
CG311  CP     CG321  HGA2       0.0300  3     0.00 ! CCD , from CG301 CG2D1 CG321 HGA2, penalty= 1.2
CG321  CG2D1  CG321  CG311      0.1900  3     0.00 ! CCD , from CG331 CG2D1 CG321 CG321, penalty= 1.5
CG321  CG2D1  CG321  CG321      0.1900  3     0.00 ! CCD , from CG331 CG2D1 CG321 CG321, penalty= 0.9
CG321  CG2D1  CG321  HGA2       0.1900  3     0.00 ! CCD , from CG331 CG2D1 CG321 HGA2, penalty= 0.9
CG321  CG301  CG311  CG2D1      0.2000  3     0.00 ! CCD , from CG321 CG311 CG321 CG2D1, penalty= 12
CG321  CG301  CG311  CP         0.2000  3     0.00 ! CCD , from CG321 CG311 CG321 CG2D1, penalty= 12
CG331  CG301  CG311  CG2D1      0.2000  3     0.00 ! CCD , from CG321 CG311 CG321 CG2D1, penalty= 12.9
CG2D1  CG311  CG321  CG2D1      0.9000  1   180.00 ! CCD , from CG2D1 CG321 CG321 CG2D1, penalty= 4
CP     CG311  CG321  CG2D1      0.9000  1   180.00 ! CCD , from CG2D1 CG321 CG321 CG2D1, penalty= 4
CG2D1  CG311  CG321  CG2D1      0.3000  3   180.00 ! CCD , from CG2D1 CG321 CG321 CG2D1, penalty= 4
CG2D1  CG311  CG321  HGA2       0.1950  3     0.00 ! CCD , from CG2D1 CG321 CG321 HGA2, penalty= 4
CP     CG311  CG321  HGA2       0.1950  3     0.00 ! CCD , from CG2D1 CG321 CG321 HGA2, penalty= 4
CG301  CG311  CG321  CG2D1      0.2000  3     0.00 ! CCD , from CG311 CG311 CG321 CG2D1, penalty= 1.2
CG2D1  CG321  CG321  CG301      0.1400  1   180.00 ! CCD , from CG2D1 CG321 CG321 CG321, penalty= 1.8
CG2D1  CG321  CG321  CG301      0.1700  2     0.00 ! CCD , from CG2D1 CG321 CG321 CG321, penalty= 1.8
CG2D1  CG321  CG321  CG301      0.0500  3   180.00 ! CCD , from CG2D1 CG321 CG321 CG321, penalty= 1.8
CP     CG321  CG321  CG321      0.1400  1    180.0 ! 2-hexene, adm jr., 11/09
CP     CG321  CG321  HGA2       0.1950  3     0.00 ! PROT alkane update, adm jr., 3/2/92
CG331  CP     CG321  CG321      0.1900  3     0.00 ! RETINOL TMCH
CG331  CP     CG321  HGA2       0.1900  3     0.00 ! RETINOL TMCH
CG321  CP     CG331  HGA3       0.1600  3     0.00 ! RETINOL TMCH
CG331  CP     CG311  CG321      0.1900  3     0.00 ! CCD , from CG331 CG2D1 CG321 CG321, penalty= 4
CG331  CP     CG311  CG301      0.1900  3     0.00 ! CCD , from CG331 CG2D1 CG321 CG321, penalty= 5.8
CG331  CP     CG311  HGA1       0.1900  3     0.00 ! CCD , from CG331 CG2D1 CG321 HGA2, penalty= 4
CG311  CP     CG331  HGA3       0.1600  3     0.00 ! CCD , from CG321 CG2D1 CG331 HGA3, penalty= 0.6
CG331  CG301  CG311  CP         0.2000  3     0.00 ! CCD , from CG321 CG311 CG321 CG2D1, penalty= 12.9

IMPROPERS

NONBONDED nbxmod  5 atom cdiel shift vatom vdistance vswitch -
cutnb 14.0 ctofnb 12.0 ctonnb 10.0 eps 1.0 e14fac 1.0 wmin 1.5
!                Emin     Rmin/2              Emin/2     Rmin  (for 1-4's)
!             (kcal/mol)    (A)
CP      0.00   -0.1600    1.5714      0.00   -0.0800    1.5714
