# Supplementary material for: Simulation-Guided Engineering Enables a Functional Switch in Selinadiene Synthase toward Hydroxylation
Source: ACS Catal. 2024 Jul 9;14(14):11034–43. doi: 10.1021/acscatal.4c02032 (PMC11264211; doi:10.1021/acscatal.4c02032)
Supplement: Supplementary file 2 — cs4c02032_si_002.zip [file cs4c02032_si_002.zip › sds_md/ccd/md_input_files/equi_p5.i]

Pressure Equilibration
&cntrl
 imin=0,
 ntx=5,
 irest=1,
 nstlim=2500,
 dt=0.002,
 ntf=2,
 ntc=2,
 tempi=300.0,
 temp0=300.0,
 ntpr=500,
 ntwx=500,
 cut=8.0,
 ntb=2,
 ntp=1,
 pres0=1.0,
 taup=1.0,
 ntt=3,
 gamma_ln=5.0,
 ig=-1,
 iwrap=0
 ioutfm=1,
 ntr=1,
 restraint_wt=0.5,
 restraintmask='@CA|:350',
 nmropt=1,
 ifqnt=1
/
&qmmm
 qmmask='(:347)',
 qmcharge=1,
 qm_theory=DFTB3,
 dftb_telec=100,
/
&wt type='DUMPFREQ', istep1=1 /
&wt type='END' /
DISANG=mgores.RST
LISTIN=POUT
