# Supplementary material for: Simulation-Guided Engineering Enables a Functional Switch in Selinadiene Synthase toward Hydroxylation
Source: ACS Catal. 2024 Jul 9;14(14):11034–43. doi: 10.1021/acscatal.4c02032 (PMC11264211; doi:10.1021/acscatal.4c02032)
Supplement: Supplementary file 2 — cs4c02032_si_002.zip [file cs4c02032_si_002.zip › sds_md/ccd/wt/sds_ccd_inp.pdb]

ATOM      1  CAY GLU     4      14.869 -21.272   5.891  1.00  0.00      PROA C
ATOM      2  HY1 GLU     4      15.014 -22.138   6.567  1.00  0.00      PROA H
ATOM      3  HY2 GLU     4      15.857 -20.973   5.483  1.00  0.00      PROA H
ATOM      4  HY3 GLU     4      14.205 -21.585   5.059  1.00  0.00      PROA H
ATOM      5  CY  GLU     4      14.259 -20.122   6.616  1.00  0.00      PROA C
ATOM      6  OY  GLU     4      14.161 -19.018   6.083  1.00  0.00      PROA O
ATOM      7  N   GLU     4      13.829 -20.361   7.868  1.00  0.00      PROA N
ATOM      8  HN  GLU     4      14.069 -21.194   8.352  1.00  0.00      PROA H
ATOM      9  CA  GLU     4      13.206 -19.263   8.664  1.00  0.00      PROA C
ATOM     10  HA  GLU     4      12.344 -18.900   8.118  1.00  0.00      PROA H
ATOM     11  CB  GLU     4      12.753 -19.792  10.025  1.00  0.00      PROA C
ATOM     12  HB1 GLU     4      12.158 -20.719   9.838  1.00  0.00      PROA H
ATOM     13  HB2 GLU     4      13.643 -20.095  10.617  1.00  0.00      PROA H
ATOM     14  CG  GLU     4      11.889 -18.818  10.809  1.00  0.00      PROA C
ATOM     15  HG1 GLU     4      12.476 -17.928  11.119  1.00  0.00      PROA H
ATOM     16  HG2 GLU     4      11.043 -18.468  10.178  1.00  0.00      PROA H
ATOM     17  CD  GLU     4      11.297 -19.433  12.064  1.00  0.00      PROA C
ATOM     18  OE1 GLU     4      10.211 -18.984  12.485  1.00  0.00      PROA O
ATOM     19  OE2 GLU     4      11.912 -20.366  12.627  1.00  0.00      PROA O
ATOM     20  C   GLU     4      14.186 -18.104   8.847  1.00  0.00      PROA C
ATOM     21  O   GLU     4      15.192 -18.239   9.548  1.00  0.00      PROA O
ATOM     22  N   LEU     5      13.881 -16.965   8.222  1.00  0.00      PROA N
ATOM     23  HN  LEU     5      13.046 -16.897   7.685  1.00  0.00      PROA H
ATOM     24  CA  LEU     5      14.790 -15.818   8.211  1.00  0.00      PROA C
ATOM     25  HA  LEU     5      15.808 -16.177   8.258  1.00  0.00      PROA H
ATOM     26  CB  LEU     5      14.605 -14.988   6.938  1.00  0.00      PROA C
ATOM     27  HB1 LEU     5      13.534 -14.688   6.860  1.00  0.00      PROA H
ATOM     28  HB2 LEU     5      15.202 -14.047   7.014  1.00  0.00      PROA H
ATOM     29  CG  LEU     5      15.020 -15.634   5.619  1.00  0.00      PROA C
ATOM     30  HG  LEU     5      14.415 -16.561   5.473  1.00  0.00      PROA H
ATOM     31  CD1 LEU     5      14.716 -14.684   4.472  1.00  0.00      PROA C
ATOM     32 HD11 LEU     5      14.907 -15.148   3.490  1.00  0.00      PROA H
ATOM     33 HD12 LEU     5      13.650 -14.369   4.492  1.00  0.00      PROA H
ATOM     34 HD13 LEU     5      15.342 -13.770   4.548  1.00  0.00      PROA H
ATOM     35  CD2 LEU     5      16.494 -16.013   5.634  1.00  0.00      PROA C
ATOM     36 HD21 LEU     5      16.783 -16.525   4.701  1.00  0.00      PROA H
ATOM     37 HD22 LEU     5      17.109 -15.098   5.736  1.00  0.00      PROA H
ATOM     38 HD23 LEU     5      16.729 -16.700   6.473  1.00  0.00      PROA H
ATOM     39  C   LEU     5      14.601 -14.899   9.408  1.00  0.00      PROA C
ATOM     40  O   LEU     5      13.489 -14.738   9.918  1.00  0.00      PROA O
ATOM     41  N   THR     6      15.705 -14.291   9.831  1.00  0.00      PROA N
ATOM     42  HN  THR     6      16.583 -14.460   9.383  1.00  0.00      PROA H
ATOM     43  CA  THR     6      15.685 -13.253  10.848  1.00  0.00      PROA C
ATOM     44  HA  THR     6      14.761 -13.287  11.407  1.00  0.00      PROA H
ATOM     45  CB  THR     6      16.853 -13.418  11.832  1.00  0.00      PROA C
ATOM     46  HB  THR     6      17.820 -13.312  11.287  1.00  0.00      PROA H
ATOM     47  OG1 THR     6      16.794 -14.726  12.409  1.00  0.00      PROA O
ATOM     48  HG1 THR     6      17.025 -15.335  11.687  1.00  0.00      PROA H
ATOM     49  CG2 THR     6      16.787 -12.368  12.939  1.00  0.00      PROA C
ATOM     50 HG21 THR     6      17.605 -12.544  13.670  1.00  0.00      PROA H
ATOM     51 HG22 THR     6      16.910 -11.339  12.540  1.00  0.00      PROA H
ATOM     52 HG23 THR     6      15.821 -12.434  13.481  1.00  0.00      PROA H
ATOM     53  C   THR     6      15.785 -11.896  10.164  1.00  0.00      PROA C
ATOM     54  O   THR     6      16.752 -11.617   9.456  1.00  0.00      PROA O
ATOM     55  N   VAL     7      14.774 -11.060  10.374  1.00  0.00      PROA N
ATOM     56  HN  VAL     7      13.985 -11.309  10.932  1.00  0.00      PROA H
ATOM     57  CA  VAL     7      14.750  -9.727   9.794  1.00  0.00      PROA C
ATOM     58  HA  VAL     7      15.243  -9.753   8.837  1.00  0.00      PROA H
ATOM     59  CB  VAL     7      13.303  -9.255   9.545  1.00  0.00      PROA C
ATOM     60  HB  VAL     7      12.747  -9.261  10.512  1.00  0.00      PROA H
ATOM     61  CG1 VAL     7      13.285  -7.842   8.972  1.00  0.00      PROA C
ATOM     62 HG11 VAL     7      12.243  -7.545   8.723  1.00  0.00      PROA H
ATOM     63 HG12 VAL     7      13.677  -7.093   9.691  1.00  0.00      PROA H
ATOM     64 HG13 VAL     7      13.889  -7.784   8.041  1.00  0.00      PROA H
ATOM     65  CG2 VAL     7      12.589 -10.223   8.610  1.00  0.00      PROA C
ATOM     66 HG21 VAL     7      11.559  -9.861   8.394  1.00  0.00      PROA H
ATOM     67 HG22 VAL     7      13.128 -10.303   7.641  1.00  0.00      PROA H
ATOM     68 HG23 VAL     7      12.502 -11.239   9.049  1.00  0.00      PROA H
ATOM     69  C   VAL     7      15.453  -8.782  10.766  1.00  0.00      PROA C
ATOM     70  O   VAL     7      15.048  -8.680  11.917  1.00  0.00      PROA O
ATOM     71  N   PRO     8      16.517  -8.095  10.313  1.00  0.00      PROA N
ATOM     72  CD  PRO     8      17.121  -8.117   8.968  1.00  0.00      PROA C
ATOM     73  HD1 PRO     8      17.493  -9.146   8.752  1.00  0.00      PROA H
ATOM     74  HD2 PRO     8      16.375  -7.811   8.201  1.00  0.00      PROA H
ATOM     75  CA  PRO     8      17.189  -7.143  11.192  1.00  0.00      PROA C
ATOM     76  HA  PRO     8      17.257  -7.550  12.190  1.00  0.00      PROA H
ATOM     77  CB  PRO     8      18.547  -6.959  10.520  1.00  0.00      PROA C
ATOM     78  HB1 PRO     8      19.212  -7.786  10.860  1.00  0.00      PROA H
ATOM     79  HB2 PRO     8      19.044  -5.991  10.745  1.00  0.00      PROA H
ATOM     80  CG  PRO     8      18.260  -7.136   9.069  1.00  0.00      PROA C
ATOM     81  HG1 PRO     8      19.144  -7.484   8.490  1.00  0.00      PROA H
ATOM     82  HG2 PRO     8      17.922  -6.161   8.637  1.00  0.00      PROA H
ATOM     83  C   PRO     8      16.437  -5.816  11.235  1.00  0.00      PROA C
ATOM     84  O   PRO     8      15.540  -5.601  10.419  1.00  0.00      PROA O
ATOM     85  N   PRO     9      16.796  -4.927  12.178  1.00  0.00      PROA N
ATOM     86  CD  PRO     9      17.714  -5.120  13.316  1.00  0.00      PROA C
ATOM     87  HD1 PRO     9      17.562  -6.106  13.811  1.00  0.00      PROA H
ATOM     88  HD2 PRO     9      18.759  -5.031  12.942  1.00  0.00      PROA H
ATOM     89  CA  PRO     9      16.182  -3.598  12.189  1.00  0.00      PROA C
ATOM     90  HA  PRO     9      15.117  -3.698  12.330  1.00  0.00      PROA H
ATOM     91  CB  PRO     9      16.910  -2.887  13.332  1.00  0.00      PROA C
ATOM     92  HB1 PRO     9      16.276  -2.131  13.837  1.00  0.00      PROA H
ATOM     93  HB2 PRO     9      17.834  -2.394  12.950  1.00  0.00      PROA H
ATOM     94  CG  PRO     9      17.378  -3.981  14.229  1.00  0.00      PROA C
ATOM     95  HG1 PRO     9      16.528  -4.286  14.884  1.00  0.00      PROA H
ATOM     96  HG2 PRO     9      18.233  -3.679  14.874  1.00  0.00      PROA H
ATOM     97  C   PRO     9      16.425  -2.870  10.871  1.00  0.00      PROA C
ATOM     98  O   PRO     9      17.551  -2.882  10.373  1.00  0.00      PROA O
ATOM     99  N   LEU    10      15.383  -2.260  10.302  1.00  0.00      PROA N
ATOM    100  HN  LEU    10      14.459  -2.335  10.692  1.00  0.00      PROA H
ATOM    101  CA  LEU    10      15.528  -1.507   9.052  1.00  0.00      PROA C
ATOM    102  HA  LEU    10      16.392  -1.868   8.510  1.00  0.00      PROA H
ATOM    103  CB  LEU    10      14.304  -1.691   8.149  1.00  0.00      PROA C
ATOM    104  HB1 LEU    10      13.410  -1.236   8.629  1.00  0.00      PROA H
ATOM    105  HB2 LEU    10      14.483  -1.139   7.194  1.00  0.00      PROA H
ATOM    106  CG  LEU    10      13.929  -3.123   7.753  1.00  0.00      PROA C
ATOM    107  HG  LEU    10      13.496  -3.637   8.648  1.00  0.00      PROA H
ATOM    108  CD1 LEU    10      12.876  -3.092   6.660  1.00  0.00      PROA C
ATOM    109 HD11 LEU    10      12.518  -4.118   6.425  1.00  0.00      PROA H
ATOM    110 HD12 LEU    10      11.997  -2.483   6.961  1.00  0.00      PROA H
ATOM    111 HD13 LEU    10      13.285  -2.649   5.726  1.00  0.00      PROA H
ATOM    112  CD2 LEU    10      15.145  -3.922   7.303  1.00  0.00      PROA C
ATOM    113 HD21 LEU    10      14.832  -4.927   6.946  1.00  0.00      PROA H
ATOM    114 HD22 LEU    10      15.669  -3.405   6.472  1.00  0.00      PROA H
ATOM    115 HD23 LEU    10      15.862  -4.072   8.137  1.00  0.00      PROA H
ATOM    116  C   LEU    10      15.759  -0.015   9.294  1.00  0.00      PROA C
ATOM    117  O   LEU    10      15.332   0.549  10.306  1.00  0.00      PROA O
ATOM    118  N   PHE    11      16.438   0.612   8.342  1.00  0.00      PROA N
ATOM    119  HN  PHE    11      16.848   0.084   7.587  1.00  0.00      PROA H
ATOM    120  CA  PHE    11      16.708   2.042   8.376  1.00  0.00      PROA C
ATOM    121  HA  PHE    11      17.050   2.311   9.364  1.00  0.00      PROA H
ATOM    122  CB  PHE    11      17.810   2.379   7.363  1.00  0.00      PROA C
ATOM    123  HB1 PHE    11      18.791   2.094   7.798  1.00  0.00      PROA H
ATOM    124  HB2 PHE    11      17.668   1.772   6.439  1.00  0.00      PROA H
ATOM    125  CG  PHE    11      17.870   3.829   6.969  1.00  0.00      PROA C
ATOM    126  CD1 PHE    11      18.109   4.812   7.915  1.00  0.00      PROA C
ATOM    127  HD1 PHE    11      18.247   4.523   8.947  1.00  0.00      PROA H
ATOM    128  CE1 PHE    11      18.174   6.149   7.550  1.00  0.00      PROA C
ATOM    129  HE1 PHE    11      18.378   6.907   8.294  1.00  0.00      PROA H
ATOM    130  CZ  PHE    11      18.009   6.512   6.224  1.00  0.00      PROA C
ATOM    131  HZ  PHE    11      18.097   7.552   5.942  1.00  0.00      PROA H
ATOM    132  CD2 PHE    11      17.714   4.208   5.639  1.00  0.00      PROA C
ATOM    133  HD2 PHE    11      17.556   3.451   4.881  1.00  0.00      PROA H
ATOM    134  CE2 PHE    11      17.779   5.541   5.268  1.00  0.00      PROA C
ATOM    135  HE2 PHE    11      17.687   5.809   4.223  1.00  0.00      PROA H
ATOM    136  C   PHE    11      15.433   2.837   8.089  1.00  0.00      PROA C
ATOM    137  O   PHE    11      14.733   2.573   7.111  1.00  0.00      PROA O
ATOM    138  N   SER    12      15.127   3.789   8.965  1.00  0.00      PROA N
ATOM    139  HN  SER    12      15.694   3.906   9.788  1.00  0.00      PROA H
ATOM    140  CA  SER    12      14.084   4.776   8.709  1.00  0.00      PROA C
ATOM    141  HA  SER    12      13.962   4.873   7.643  1.00  0.00      PROA H
ATOM    142  CB  SER    12      12.735   4.328   9.262  1.00  0.00      PROA C
ATOM    143  HB1 SER    12      12.455   3.367   8.766  1.00  0.00      PROA H
ATOM    144  HB2 SER    12      12.809   4.136  10.357  1.00  0.00      PROA H
ATOM    145  OG  SER    12      11.743   5.315   8.997  1.00  0.00      PROA O
ATOM    146  HG1 SER    12      10.953   4.992   9.448  1.00  0.00      PROA H
ATOM    147  C   SER    12      14.473   6.102   9.349  1.00  0.00      PROA C
ATOM    148  O   SER    12      14.639   6.170  10.566  1.00  0.00      PROA O
ATOM    149  N   PRO    13      14.603   7.166   8.537  1.00  0.00      PROA N
ATOM    150  CD  PRO    13      14.507   7.190   7.065  1.00  0.00      PROA C
ATOM    151  HD1 PRO    13      15.242   6.471   6.637  1.00  0.00      PROA H
ATOM    152  HD2 PRO    13      13.478   6.921   6.736  1.00  0.00      PROA H
ATOM    153  CA  PRO    13      14.925   8.488   9.073  1.00  0.00      PROA C
ATOM    154  HA  PRO    13      15.565   8.388   9.930  1.00  0.00      PROA H
ATOM    155  CB  PRO    13      15.590   9.171   7.884  1.00  0.00      PROA C
ATOM    156  HB1 PRO    13      16.658   8.849   7.836  1.00  0.00      PROA H
ATOM    157  HB2 PRO    13      15.573  10.280   7.932  1.00  0.00      PROA H
ATOM    158  CG  PRO    13      14.864   8.610   6.704  1.00  0.00      PROA C
ATOM    159  HG1 PRO    13      15.480   8.650   5.778  1.00  0.00      PROA H
ATOM    160  HG2 PRO    13      13.931   9.191   6.526  1.00  0.00      PROA H
ATOM    161  C   PRO    13      13.684   9.274   9.513  1.00  0.00      PROA C
ATOM    162  O   PRO    13      13.775  10.479   9.744  1.00  0.00      PROA O
ATOM    163  N   ILE    14      12.544   8.594   9.630  1.00  0.00      PROA N
ATOM    164  HN  ILE    14      12.523   7.614   9.439  1.00  0.00      PROA H
ATOM    165  CA  ILE    14      11.274   9.243   9.926  1.00  0.00      PROA C
ATOM    166  HA  ILE    14      11.390  10.305   9.920  1.00  0.00      PROA H
ATOM    167  CB  ILE    14      10.181   8.812   8.926  1.00  0.00      PROA C
ATOM    168  HB  ILE    14      10.035   7.711   9.031  1.00  0.00      PROA H
ATOM    169  CG2 ILE    14       8.875   9.544   9.209  1.00  0.00      PROA C
ATOM    170 HG21 ILE    14       8.113   9.298   8.437  1.00  0.00      PROA H
ATOM    171 HG22 ILE    14       8.435   9.254  10.185  1.00  0.00      PROA H
ATOM    172 HG23 ILE    14       9.018  10.645   9.202  1.00  0.00      PROA H
ATOM    173  CG1 ILE    14      10.641   9.064   7.485  1.00  0.00      PROA C
ATOM    174 HG11 ILE    14      11.723   8.858   7.343  1.00  0.00      PROA H
ATOM    175 HG12 ILE    14      10.475  10.131   7.226  1.00  0.00      PROA H
ATOM    176  CD  ILE    14       9.915   8.222   6.456  1.00  0.00      PROA C
ATOM    177  HD1 ILE    14      10.252   8.469   5.425  1.00  0.00      PROA H
ATOM    178  HD2 ILE    14      10.107   7.139   6.623  1.00  0.00      PROA H
ATOM    179  HD3 ILE    14       8.817   8.382   6.503  1.00  0.00      PROA H
ATOM    180  C   ILE    14      10.826   8.901  11.341  1.00  0.00      PROA C
ATOM    181  O   ILE    14      10.864   7.742  11.748  1.00  0.00      PROA O
ATOM    182  N   ARG    15      10.395   9.922  12.075  1.00  0.00      PROA N
ATOM    183  HN  ARG    15      10.348  10.852  11.704  1.00  0.00      PROA H
ATOM    184  CA  ARG    15       9.950   9.768  13.461  1.00  0.00      PROA C
ATOM    185  HA  ARG    15      10.620   9.086  13.970  1.00  0.00      PROA H
ATOM    186  CB  ARG    15       9.951  11.132  14.162  1.00  0.00      PROA C
ATOM    187  HB1 ARG    15      10.504  11.849  13.510  1.00  0.00      PROA H
ATOM    188  HB2 ARG    15       8.918  11.546  14.251  1.00  0.00      PROA H
ATOM    189  CG  ARG    15      10.639  11.153  15.513  1.00  0.00      PROA C
ATOM    190  HG1 ARG    15      11.728  10.971  15.353  1.00  0.00      PROA H
ATOM    191  HG2 ARG    15      10.251  10.337  16.164  1.00  0.00      PROA H
ATOM    192  CD  ARG    15      10.421  12.489  16.207  1.00  0.00      PROA C
ATOM    193  HD1 ARG    15      10.422  13.308  15.452  1.00  0.00      PROA H
ATOM    194  HD2 ARG    15       9.415  12.479  16.683  1.00  0.00      PROA H
ATOM    195  NE  ARG    15      11.402  12.723  17.273  1.00  0.00      PROA N
ATOM    196  HE  ARG    15      11.456  12.061  18.016  1.00  0.00      PROA H
ATOM    197  CZ  ARG    15      12.305  13.706  17.295  1.00  0.00      PROA C
ATOM    198  NH1 ARG    15      13.138  13.802  18.326  1.00  0.00      PROA N
ATOM    199 HH11 ARG    15      13.066  13.139  19.060  1.00  0.00      PROA H
ATOM    200 HH12 ARG    15      13.943  14.396  18.260  1.00  0.00      PROA H
ATOM    201  NH2 ARG    15      12.390  14.600  16.310  1.00  0.00      PROA N
ATOM    202 HH21 ARG    15      11.762  14.543  15.538  1.00  0.00      PROA H
ATOM    203 HH22 ARG    15      13.122  15.268  16.341  1.00  0.00      PROA H
ATOM    204  C   ARG    15       8.540   9.177  13.495  1.00  0.00      PROA C
ATOM    205  O   ARG    15       7.738   9.446  12.601  1.00  0.00      PROA O
ATOM    206  N   GLN    16       8.242   8.393  14.531  1.00  0.00      PROA N
ATOM    207  HN  GLN    16       8.938   8.169  15.215  1.00  0.00      PROA H
ATOM    208  CA  GLN    16       6.902   7.829  14.737  1.00  0.00      PROA C
ATOM    209  HA  GLN    16       6.608   7.291  13.845  1.00  0.00      PROA H
ATOM    210  CB  GLN    16       6.879   6.895  15.950  1.00  0.00      PROA C
ATOM    211  HB1 GLN    16       7.169   7.500  16.846  1.00  0.00      PROA H
ATOM    212  HB2 GLN    16       5.829   6.542  16.105  1.00  0.00      PROA H
ATOM    213  CG  GLN    16       7.776   5.679  15.871  1.00  0.00      PROA C
ATOM    214  HG1 GLN    16       7.377   4.972  15.115  1.00  0.00      PROA H
ATOM    215  HG2 GLN    16       8.805   5.943  15.565  1.00  0.00      PROA H
ATOM    216  CD  GLN    16       7.847   4.951  17.197  1.00  0.00      PROA C
ATOM    217  OE1 GLN    16       9.054   4.593  17.617  1.00  0.00      PROA O
ATOM    218  NE2 GLN    16       6.824   4.720  17.842  1.00  0.00      PROA N
ATOM    219 HE21 GLN    16       5.941   4.911  17.425  1.00  0.00      PROA H
ATOM    220 HE22 GLN    16       6.935   4.162  18.659  1.00  0.00      PROA H
ATOM    221  C   GLN    16       5.868   8.915  15.009  1.00  0.00      PROA C
ATOM    222  O   GLN    16       6.182   9.946  15.603  1.00  0.00      PROA O
ATOM    223  N   ALA    17       4.630   8.661  14.600  1.00  0.00      PROA N
ATOM    224  HN  ALA    17       4.408   7.852  14.042  1.00  0.00      PROA H
ATOM    225  CA  ALA    17       3.510   9.538  14.935  1.00  0.00      PROA C
ATOM    226  HA  ALA    17       3.583   9.799  15.982  1.00  0.00      PROA H
ATOM    227  CB  ALA    17       3.546  10.798  14.081  1.00  0.00      PROA C
ATOM    228  HB1 ALA    17       2.709  11.484  14.333  1.00  0.00      PROA H
ATOM    229  HB2 ALA    17       4.498  11.347  14.241  1.00  0.00      PROA H
ATOM    230  HB3 ALA    17       3.484  10.534  13.002  1.00  0.00      PROA H
ATOM    231  C   ALA    17       2.188   8.800  14.744  1.00  0.00      PROA C
ATOM    232  O   ALA    17       2.075   7.931  13.875  1.00  0.00      PROA O
ATOM    233  N   ILE    18       1.191   9.149  15.552  1.00  0.00      PROA N
ATOM    234  HN  ILE    18       1.337   9.819  16.283  1.00  0.00      PROA H
ATOM    235  CA  ILE    18      -0.114   8.499  15.473  1.00  0.00      PROA C
ATOM    236  HA  ILE    18      -0.311   8.260  14.436  1.00  0.00      PROA H
ATOM    237  CB  ILE    18      -0.127   7.184  16.293  1.00  0.00      PROA C
ATOM    238  HB  ILE    18       0.755   6.584  15.965  1.00  0.00      PROA H
ATOM    239  CG2 ILE    18       0.000   7.463  17.788  1.00  0.00      PROA C
ATOM    240 HG21 ILE    18       0.154   6.515  18.348  1.00  0.00      PROA H
ATOM    241 HG22 ILE    18       0.861   8.130  18.003  1.00  0.00      PROA H
ATOM    242 HG23 ILE    18      -0.920   7.938  18.190  1.00  0.00      PROA H
ATOM    243  CG1 ILE    18      -1.387   6.365  15.990  1.00  0.00      PROA C
ATOM    244 HG11 ILE    18      -1.494   6.285  14.884  1.00  0.00      PROA H
ATOM    245 HG12 ILE    18      -2.285   6.888  16.384  1.00  0.00      PROA H
ATOM    246  CD  ILE    18      -1.349   4.964  16.563  1.00  0.00      PROA C
ATOM    247  HD1 ILE    18      -2.229   4.385  16.210  1.00  0.00      PROA H
ATOM    248  HD2 ILE    18      -0.434   4.424  16.234  1.00  0.00      PROA H
ATOM    249  HD3 ILE    18      -1.372   4.975  17.674  1.00  0.00      PROA H
ATOM    250  C   ILE    18      -1.236   9.433  15.927  1.00  0.00      PROA C
ATOM    251  O   ILE    18      -1.065  10.220  16.861  1.00  0.00      PROA O
ATOM    252  N   HSD    19      -2.379   9.343  15.247  1.00  0.00      PROA N
ATOM    253  HN  HSD    19      -2.431   8.764  14.428  1.00  0.00      PROA H
ATOM    254  CA  HSD    19      -3.566  10.121  15.605  1.00  0.00      PROA C
ATOM    255  HA  HSD    19      -3.264  11.154  15.597  1.00  0.00      PROA H
ATOM    256  CB  HSD    19      -4.676   9.909  14.564  1.00  0.00      PROA C
ATOM    257  HB1 HSD    19      -4.209   9.947  13.553  1.00  0.00      PROA H
ATOM    258  HB2 HSD    19      -5.149   8.909  14.660  1.00  0.00      PROA H
ATOM    259  ND1 HSD    19      -6.771  10.996  15.465  1.00  0.00      PROA N
ATOM    260  HD1 HSD    19      -7.072  10.188  15.971  1.00  0.00      PROA H
ATOM    261  CG  HSD    19      -5.727  10.976  14.564  1.00  0.00      PROA C
ATOM    262  CE1 HSD    19      -7.539  12.043  15.226  1.00  0.00      PROA C
ATOM    263  HE1 HSD    19      -8.478  12.271  15.734  1.00  0.00      PROA H
ATOM    264  NE2 HSD    19      -7.036  12.701  14.196  1.00  0.00      PROA N
ATOM    265  CD2 HSD    19      -5.905  12.053  13.761  1.00  0.00      PROA C
ATOM    266  HD2 HSD    19      -5.340  12.408  12.909  1.00  0.00      PROA H
ATOM    267  C   HSD    19      -4.041   9.698  17.002  1.00  0.00      PROA C
ATOM    268  O   HSD    19      -4.091   8.502  17.297  1.00  0.00      PROA O
ATOM    269  N   PRO    20      -4.375  10.673  17.873  1.00  0.00      PROA N
ATOM    270  CD  PRO    20      -4.383  12.128  17.637  1.00  0.00      PROA C
ATOM    271  HD1 PRO    20      -3.331  12.499  17.652  1.00  0.00      PROA H
ATOM    272  HD2 PRO    20      -4.852  12.403  16.666  1.00  0.00      PROA H
ATOM    273  CA  PRO    20      -4.727  10.338  19.262  1.00  0.00      PROA C
ATOM    274  HA  PRO    20      -3.911   9.779  19.699  1.00  0.00      PROA H
ATOM    275  CB  PRO    20      -4.940  11.710  19.922  1.00  0.00      PROA C
ATOM    276  HB1 PRO    20      -4.005  11.974  20.469  1.00  0.00      PROA H
ATOM    277  HB2 PRO    20      -5.768  11.727  20.665  1.00  0.00      PROA H
ATOM    278  CG  PRO    20      -5.147  12.669  18.805  1.00  0.00      PROA C
ATOM    279  HG1 PRO    20      -4.849  13.710  19.055  1.00  0.00      PROA H
ATOM    280  HG2 PRO    20      -6.232  12.681  18.538  1.00  0.00      PROA H
ATOM    281  C   PRO    20      -5.974   9.457  19.436  1.00  0.00      PROA C
ATOM    282  O   PRO    20      -6.122   8.813  20.471  1.00  0.00      PROA O
ATOM    283  N   LYS    21      -6.851   9.423  18.437  1.00  0.00      PROA N
ATOM    284  HN  LYS    21      -6.712  10.028  17.667  1.00  0.00      PROA H
ATOM    285  CA  LYS    21      -8.065   8.601  18.489  1.00  0.00      PROA C
ATOM    286  HA  LYS    21      -8.333   8.417  19.522  1.00  0.00      PROA H
ATOM    287  CB  LYS    21      -9.239   9.345  17.844  1.00  0.00      PROA C
ATOM    288  HB1 LYS    21      -9.111   9.397  16.739  1.00  0.00      PROA H
ATOM    289  HB2 LYS    21     -10.172   8.754  18.018  1.00  0.00      PROA H
ATOM    290  CG  LYS    21      -9.448  10.753  18.383  1.00  0.00      PROA C
ATOM    291  HG1 LYS    21      -8.740  10.971  19.217  1.00  0.00      PROA H
ATOM    292  HG2 LYS    21      -9.256  11.491  17.571  1.00  0.00      PROA H
ATOM    293  CD  LYS    21     -10.852  10.938  18.928  1.00  0.00      PROA C
ATOM    294  HD1 LYS    21     -11.040  10.234  19.771  1.00  0.00      PROA H
ATOM    295  HD2 LYS    21     -11.556  10.658  18.111  1.00  0.00      PROA H
ATOM    296  CE  LYS    21     -11.096  12.373  19.366  1.00  0.00      PROA C
ATOM    297  HE1 LYS    21     -10.702  12.562  20.381  1.00  0.00      PROA H
ATOM    298  HE2 LYS    21     -10.585  13.058  18.654  1.00  0.00      PROA H
ATOM    299  NZ  LYS    21     -12.545  12.713  19.327  1.00  0.00      PROA N
ATOM    300  HZ1 LYS    21     -13.066  12.116  19.997  1.00  0.00      PROA H
ATOM    301  HZ2 LYS    21     -12.701  13.717  19.545  1.00  0.00      PROA H
ATOM    302  HZ3 LYS    21     -12.879  12.520  18.351  1.00  0.00      PROA H
ATOM    303  C   LYS    21      -7.897   7.229  17.826  1.00  0.00      PROA C
ATOM    304  O   LYS    21      -8.888   6.586  17.476  1.00  0.00      PROA O
ATOM    305  N   HSD    22      -6.656   6.772  17.673  1.00  0.00      PROA N
ATOM    306  HN  HSD    22      -5.870   7.286  18.005  1.00  0.00      PROA H
ATOM    307  CA  HSD    22      -6.379   5.488  17.018  1.00  0.00      PROA C
ATOM    308  HA  HSD    22      -6.659   5.587  15.978  1.00  0.00      PROA H
ATOM    309  CB  HSD    22      -4.884   5.142  17.087  1.00  0.00      PROA C
ATOM    310  HB1 HSD    22      -4.703   4.171  16.574  1.00  0.00      PROA H
ATOM    311  HB2 HSD    22      -4.310   5.918  16.543  1.00  0.00      PROA H
ATOM    312  ND1 HSD    22      -3.806   6.124  19.145  1.00  0.00      PROA N
ATOM    313  HD1 HSD    22      -3.702   7.040  18.746  1.00  0.00      PROA H
ATOM    314  CG  HSD    22      -4.339   5.044  18.479  1.00  0.00      PROA C
ATOM    315  CE1 HSD    22      -3.401   5.744  20.344  1.00  0.00      PROA C
ATOM    316  HE1 HSD    22      -2.950   6.407  21.082  1.00  0.00      PROA H
ATOM    317  NE2 HSD    22      -3.649   4.455  20.477  1.00  0.00      PROA N
ATOM    318  CD2 HSD    22      -4.234   3.992  19.325  1.00  0.00      PROA C
ATOM    319  HD2 HSD    22      -4.706   3.043  19.347  1.00  0.00      PROA H
ATOM    320  C   HSD    22      -7.226   4.330  17.565  1.00  0.00      PROA C
ATOM    321  O   HSD    22      -7.734   3.521  16.791  1.00  0.00      PROA O
ATOM    322  N   ALA    23      -7.396   4.265  18.884  1.00  0.00      PROA N
ATOM    323  HN  ALA    23      -6.973   4.927  19.510  1.00  0.00      PROA H
ATOM    324  CA  ALA    23      -8.153   3.176  19.509  1.00  0.00      PROA C
ATOM    325  HA  ALA    23      -7.722   2.240  19.177  1.00  0.00      PROA H
ATOM    326  CB  ALA    23      -8.050   3.252  21.028  1.00  0.00      PROA C
ATOM    327  HB1 ALA    23      -8.555   2.378  21.497  1.00  0.00      PROA H
ATOM    328  HB2 ALA    23      -6.981   3.234  21.335  1.00  0.00      PROA H
ATOM    329  HB3 ALA    23      -8.516   4.179  21.421  1.00  0.00      PROA H
ATOM    330  C   ALA    23      -9.618   3.172  19.070  1.00  0.00      PROA C
ATOM    331  O   ALA    23     -10.151   2.126  18.695  1.00  0.00      PROA O
ATOM    332  N   ASP    24     -10.260   4.337  19.114  1.00  0.00      PROA N
ATOM    333  HN  ASP    24      -9.806   5.150  19.471  1.00  0.00      PROA H
ATOM    334  CA  ASP    24     -11.638   4.489  18.627  1.00  0.00      PROA C
ATOM    335  HA  ASP    24     -12.272   3.797  19.168  1.00  0.00      PROA H
ATOM    336  CB  ASP    24     -12.124   5.937  18.794  1.00  0.00      PROA C
ATOM    337  HB1 ASP    24     -11.309   6.646  18.542  1.00  0.00      PROA H
ATOM    338  HB2 ASP    24     -12.984   6.157  18.124  1.00  0.00      PROA H
ATOM    339  CG  ASP    24     -12.626   6.244  20.196  1.00  0.00      PROA C
ATOM    340  OD1 ASP    24     -12.976   5.308  20.949  1.00  0.00      PROA O
ATOM    341  OD2 ASP    24     -12.684   7.443  20.544  1.00  0.00      PROA O
ATOM    342  C   ASP    24     -11.762   4.102  17.151  1.00  0.00      PROA C
ATOM    343  O   ASP    24     -12.705   3.412  16.762  1.00  0.00      PROA O
ATOM    344  N   ILE    25     -10.813   4.562  16.338  1.00  0.00      PROA N
ATOM    345  HN  ILE    25     -10.063   5.121  16.699  1.00  0.00      PROA H
ATOM    346  CA  ILE    25     -10.847   4.315  14.895  1.00  0.00      PROA C
ATOM    347  HA  ILE    25     -11.798   4.653  14.506  1.00  0.00      PROA H
ATOM    348  CB  ILE    25      -9.718   5.074  14.165  1.00  0.00      PROA C
ATOM    349  HB  ILE    25      -8.753   4.838  14.672  1.00  0.00      PROA H
ATOM    350  CG2 ILE    25      -9.628   4.657  12.698  1.00  0.00      PROA C
ATOM    351 HG21 ILE    25      -8.872   5.260  12.157  1.00  0.00      PROA H
ATOM    352 HG22 ILE    25      -9.332   3.595  12.583  1.00  0.00      PROA H
ATOM    353 HG23 ILE    25     -10.609   4.795  12.191  1.00  0.00      PROA H
ATOM    354  CG1 ILE    25      -9.964   6.585  14.253  1.00  0.00      PROA C
ATOM    355 HG11 ILE    25     -10.719   6.852  13.474  1.00  0.00      PROA H
ATOM    356 HG12 ILE    25     -10.421   6.860  15.231  1.00  0.00      PROA H
ATOM    357  CD  ILE    25      -8.722   7.422  14.064  1.00  0.00      PROA C
ATOM    358  HD1 ILE    25      -8.973   8.431  13.671  1.00  0.00      PROA H
ATOM    359  HD2 ILE    25      -8.188   7.540  15.029  1.00  0.00      PROA H
ATOM    360  HD3 ILE    25      -8.024   6.912  13.373  1.00  0.00      PROA H
ATOM    361  C   ILE    25     -10.765   2.818  14.603  1.00  0.00      PROA C
ATOM    362  O   ILE    25     -11.468   2.311  13.726  1.00  0.00      PROA O
ATOM    363  N   ASP    26      -9.924   2.110  15.351  1.00  0.00      PROA N
ATOM    364  HN  ASP    26      -9.321   2.548  16.022  1.00  0.00      PROA H
ATOM    365  CA  ASP    26      -9.789   0.671  15.179  1.00  0.00      PROA C
ATOM    366  HA  ASP    26      -9.606   0.477  14.132  1.00  0.00      PROA H
ATOM    367  CB  ASP    26      -8.630   0.128  16.019  1.00  0.00      PROA C
ATOM    368  HB1 ASP    26      -7.787   0.855  15.975  1.00  0.00      PROA H
ATOM    369  HB2 ASP    26      -8.900   0.003  17.085  1.00  0.00      PROA H
ATOM    370  CG  ASP    26      -8.078  -1.169  15.468  1.00  0.00      PROA C
ATOM    371  OD1 ASP    26      -7.630  -1.172  14.301  1.00  0.00      PROA O
ATOM    372  OD2 ASP    26      -8.094  -2.183  16.195  1.00  0.00      PROA O
ATOM    373  C   ASP    26     -11.089  -0.064  15.519  1.00  0.00      PROA C
ATOM    374  O   ASP    26     -11.452  -1.028  14.842  1.00  0.00      PROA O
ATOM    375  N   VAL    27     -11.791   0.398  16.554  1.00  0.00      PROA N
ATOM    376  HN  VAL    27     -11.437   1.155  17.103  1.00  0.00      PROA H
ATOM    377  CA  VAL    27     -13.086  -0.182  16.919  1.00  0.00      PROA C
ATOM    378  HA  VAL    27     -12.968  -1.255  16.995  1.00  0.00      PROA H
ATOM    379  CB  VAL    27     -13.589   0.359  18.279  1.00  0.00      PROA C
ATOM    380  HB  VAL    27     -13.512   1.474  18.271  1.00  0.00      PROA H
ATOM    381  CG1 VAL    27     -15.046  -0.017  18.524  1.00  0.00      PROA C
ATOM    382 HG11 VAL    27     -15.354   0.341  19.531  1.00  0.00      PROA H
ATOM    383 HG12 VAL    27     -15.741   0.438  17.790  1.00  0.00      PROA H
ATOM    384 HG13 VAL    27     -15.165  -1.119  18.512  1.00  0.00      PROA H
ATOM    385  CG2 VAL    27     -12.713  -0.168  19.406  1.00  0.00      PROA C
ATOM    386 HG21 VAL    27     -13.100   0.161  20.394  1.00  0.00      PROA H
ATOM    387 HG22 VAL    27     -12.669  -1.278  19.390  1.00  0.00      PROA H
ATOM    388 HG23 VAL    27     -11.682   0.222  19.305  1.00  0.00      PROA H
ATOM    389  C   VAL    27     -14.131   0.070  15.824  1.00  0.00      PROA C
ATOM    390  O   VAL    27     -14.844  -0.847  15.413  1.00  0.00      PROA O
ATOM    391  N   GLN    28     -14.208   1.309  15.347  1.00  0.00      PROA N
ATOM    392  HN  GLN    28     -13.584   2.022  15.681  1.00  0.00      PROA H
ATOM    393  CA  GLN    28     -15.200   1.677  14.335  1.00  0.00      PROA C
ATOM    394  HA  GLN    28     -16.164   1.357  14.685  1.00  0.00      PROA H
ATOM    395  CB  GLN    28     -15.222   3.194  14.132  1.00  0.00      PROA C
ATOM    396  HB1 GLN    28     -14.178   3.522  13.900  1.00  0.00      PROA H
ATOM    397  HB2 GLN    28     -15.848   3.449  13.245  1.00  0.00      PROA H
ATOM    398  CG  GLN    28     -15.757   3.940  15.341  1.00  0.00      PROA C
ATOM    399  HG1 GLN    28     -16.848   3.759  15.447  1.00  0.00      PROA H
ATOM    400  HG2 GLN    28     -15.257   3.558  16.260  1.00  0.00      PROA H
ATOM    401  CD  GLN    28     -15.530   5.437  15.273  1.00  0.00      PROA C
ATOM    402  OE1 GLN    28     -15.304   5.997  14.200  1.00  0.00      PROA O
ATOM    403  NE2 GLN    28     -15.595   6.093  16.426  1.00  0.00      PROA N
ATOM    404 HE21 GLN    28     -15.666   5.585  17.279  1.00  0.00      PROA H
ATOM    405 HE22 GLN    28     -15.476   7.083  16.397  1.00  0.00      PROA H
ATOM    406  C   GLN    28     -14.980   0.955  13.002  1.00  0.00      PROA C
ATOM    407  O   GLN    28     -15.943   0.645  12.303  1.00  0.00      PROA O
ATOM    408  N   THR    29     -13.723   0.681  12.659  1.00  0.00      PROA N
ATOM    409  HN  THR    29     -12.957   1.042  13.195  1.00  0.00      PROA H
ATOM    410  CA  THR    29     -13.406  -0.063  11.435  1.00  0.00      PROA C
ATOM    411  HA  THR    29     -13.921   0.398  10.602  1.00  0.00      PROA H
ATOM    412  CB  THR    29     -11.894  -0.030  11.125  1.00  0.00      PROA C
ATOM    413  HB  THR    29     -11.318  -0.403  12.004  1.00  0.00      PROA H
ATOM    414  OG1 THR    29     -11.492   1.319  10.867  1.00  0.00      PROA O
ATOM    415  HG1 THR    29     -11.820   1.866  11.595  1.00  0.00      PROA H
ATOM    416  CG2 THR    29     -11.557  -0.885   9.906  1.00  0.00      PROA C
ATOM    417 HG21 THR    29     -10.501  -0.715   9.602  1.00  0.00      PROA H
ATOM    418 HG22 THR    29     -11.676  -1.963  10.128  1.00  0.00      PROA H
ATOM    419 HG23 THR    29     -12.206  -0.603   9.048  1.00  0.00      PROA H
ATOM    420  C   THR    29     -13.893  -1.508  11.522  1.00  0.00      PROA C
ATOM    421  O   THR    29     -14.415  -2.049  10.545  1.00  0.00      PROA O
ATOM    422  N   ALA    30     -13.722  -2.128  12.688  1.00  0.00      PROA N
ATOM    423  HN  ALA    30     -13.201  -1.707  13.431  1.00  0.00      PROA H
ATOM    424  CA  ALA    30     -14.246  -3.472  12.922  1.00  0.00      PROA C
ATOM    425  HA  ALA    30     -13.846  -4.127  12.161  1.00  0.00      PROA H
ATOM    426  CB  ALA    30     -13.837  -3.981  14.298  1.00  0.00      PROA C
ATOM    427  HB1 ALA    30     -14.197  -5.020  14.468  1.00  0.00      PROA H
ATOM    428  HB2 ALA    30     -12.729  -3.992  14.381  1.00  0.00      PROA H
ATOM    429  HB3 ALA    30     -14.225  -3.333  15.110  1.00  0.00      PROA H
ATOM    430  C   ALA    30     -15.763  -3.490  12.783  1.00  0.00      PROA C
ATOM    431  O   ALA    30     -16.322  -4.409  12.187  1.00  0.00      PROA O
ATOM    432  N   ALA    31     -16.425  -2.467  13.322  1.00  0.00      PROA N
ATOM    433  HN  ALA    31     -15.917  -1.766  13.824  1.00  0.00      PROA H
ATOM    434  CA  ALA    31     -17.883  -2.347  13.220  1.00  0.00      PROA C
ATOM    435  HA  ALA    31     -18.325  -3.278  13.554  1.00  0.00      PROA H
ATOM    436  CB  ALA    31     -18.388  -1.209  14.093  1.00  0.00      PROA C
ATOM    437  HB1 ALA    31     -19.496  -1.132  14.055  1.00  0.00      PROA H
ATOM    438  HB2 ALA    31     -18.083  -1.380  15.150  1.00  0.00      PROA H
ATOM    439  HB3 ALA    31     -17.955  -0.245  13.753  1.00  0.00      PROA H
ATOM    440  C   ALA    31     -18.331  -2.140  11.773  1.00  0.00      PROA C
ATOM    441  O   ALA    31     -19.363  -2.669  11.361  1.00  0.00      PROA O
ATOM    442  N   TRP    32     -17.555  -1.372  11.011  1.00  0.00      PROA N
ATOM    443  HN  TRP    32     -16.724  -0.946  11.379  1.00  0.00      PROA H
ATOM    444  CA  TRP    32     -17.840  -1.143   9.589  1.00  0.00      PROA C
ATOM    445  HA  TRP    32     -18.846  -0.761   9.498  1.00  0.00      PROA H
ATOM    446  CB  TRP    32     -16.852  -0.125   9.008  1.00  0.00      PROA C
ATOM    447  HB1 TRP    32     -16.865   0.784   9.647  1.00  0.00      PROA H
ATOM    448  HB2 TRP    32     -15.807  -0.505   9.054  1.00  0.00      PROA H
ATOM    449  CG  TRP    32     -17.147   0.297   7.598  1.00  0.00      PROA C
ATOM    450  CD1 TRP    32     -18.021   1.267   7.198  1.00  0.00      PROA C
ATOM    451  HD1 TRP    32     -18.598   1.871   7.887  1.00  0.00      PROA H
ATOM    452  NE1 TRP    32     -18.016   1.376   5.828  1.00  0.00      PROA N
ATOM    453  HE1 TRP    32     -18.578   1.976   5.276  1.00  0.00      PROA H
ATOM    454  CE2 TRP    32     -17.127   0.469   5.315  1.00  0.00      PROA C
ATOM    455  CD2 TRP    32     -16.562  -0.232   6.405  1.00  0.00      PROA C
ATOM    456  CE3 TRP    32     -15.607  -1.223   6.148  1.00  0.00      PROA C
ATOM    457  HE3 TRP    32     -15.124  -1.749   6.958  1.00  0.00      PROA H
ATOM    458  CZ3 TRP    32     -15.258  -1.487   4.827  1.00  0.00      PROA C
ATOM    459  HZ3 TRP    32     -14.487  -2.218   4.616  1.00  0.00      PROA H
ATOM    460  CZ2 TRP    32     -16.776   0.201   3.989  1.00  0.00      PROA C
ATOM    461  HZ2 TRP    32     -17.217   0.756   3.178  1.00  0.00      PROA H
ATOM    462  CH2 TRP    32     -15.843  -0.776   3.765  1.00  0.00      PROA C
ATOM    463  HH2 TRP    32     -15.532  -0.984   2.750  1.00  0.00      PROA H
ATOM    464  C   TRP    32     -17.776  -2.455   8.805  1.00  0.00      PROA C
ATOM    465  O   TRP    32     -18.658  -2.745   7.990  1.00  0.00      PROA O
ATOM    466  N   ALA    33     -16.737  -3.244   9.064  1.00  0.00      PROA N
ATOM    467  HN  ALA    33     -16.008  -2.945   9.687  1.00  0.00      PROA H
ATOM    468  CA  ALA    33     -16.567  -4.557   8.431  1.00  0.00      PROA C
ATOM    469  HA  ALA    33     -16.493  -4.400   7.363  1.00  0.00      PROA H
ATOM    470  CB  ALA    33     -15.293  -5.219   8.933  1.00  0.00      PROA C
ATOM    471  HB1 ALA    33     -15.082  -6.161   8.383  1.00  0.00      PROA H
ATOM    472  HB2 ALA    33     -14.433  -4.531   8.786  1.00  0.00      PROA H
ATOM    473  HB3 ALA    33     -15.353  -5.448  10.019  1.00  0.00      PROA H
ATOM    474  C   ALA    33     -17.762  -5.482   8.672  1.00  0.00      PROA C
ATOM    475  O   ALA    33     -18.188  -6.207   7.766  1.00  0.00      PROA O
ATOM    476  N   GLU    34     -18.293  -5.457   9.893  1.00  0.00      PROA N
ATOM    477  HN  GLU    34     -17.845  -4.945  10.627  1.00  0.00      PROA H
ATOM    478  CA  GLU    34     -19.459  -6.264  10.254  1.00  0.00      PROA C
ATOM    479  HA  GLU    34     -19.312  -7.277   9.904  1.00  0.00      PROA H
ATOM    480  CB  GLU    34     -19.665  -6.278  11.773  1.00  0.00      PROA C
ATOM    481  HB1 GLU    34     -19.732  -5.230  12.144  1.00  0.00      PROA H
ATOM    482  HB2 GLU    34     -20.638  -6.773  12.013  1.00  0.00      PROA H
ATOM    483  CG  GLU    34     -18.579  -6.994  12.563  1.00  0.00      PROA C
ATOM    484  HG1 GLU    34     -17.589  -6.534  12.369  1.00  0.00      PROA H
ATOM    485  HG2 GLU    34     -18.783  -6.917  13.654  1.00  0.00      PROA H
ATOM    486  CD  GLU    34     -18.456  -8.474  12.239  1.00  0.00      PROA C
ATOM    487  OE1 GLU    34     -19.421  -9.071  11.712  1.00  0.00      PROA O
ATOM    488  OE2 GLU    34     -17.381  -9.042  12.526  1.00  0.00      PROA O
ATOM    489  C   GLU    34     -20.728  -5.749   9.586  1.00  0.00      PROA C
ATOM    490  O   GLU    34     -21.513  -6.534   9.055  1.00  0.00      PROA O
ATOM    491  N   THR    35     -20.924  -4.432   9.617  1.00  0.00      PROA N
ATOM    492  HN  THR    35     -20.226  -3.862  10.055  1.00  0.00      PROA H
ATOM    493  CA  THR    35     -22.111  -3.806   9.029  1.00  0.00      PROA C
ATOM    494  HA  THR    35     -22.979  -4.200   9.537  1.00  0.00      PROA H
ATOM    495  CB  THR    35     -22.068  -2.271   9.189  1.00  0.00      PROA C
ATOM    496  HB  THR    35     -21.125  -1.874   8.740  1.00  0.00      PROA H
ATOM    497  OG1 THR    35     -22.073  -1.935  10.583  1.00  0.00      PROA O
ATOM    498  HG1 THR    35     -21.305  -2.394  10.970  1.00  0.00      PROA H
ATOM    499  CG2 THR    35     -23.262  -1.608   8.506  1.00  0.00      PROA C
ATOM    500 HG21 THR    35     -23.380  -0.560   8.854  1.00  0.00      PROA H
ATOM    501 HG22 THR    35     -23.107  -1.571   7.405  1.00  0.00      PROA H
ATOM    502 HG23 THR    35     -24.204  -2.159   8.694  1.00  0.00      PROA H
ATOM    503  C   THR    35     -22.263  -4.157   7.550  1.00  0.00      PROA C
ATOM    504  O   THR    35     -23.354  -4.506   7.103  1.00  0.00      PROA O
ATOM    505  N   PHE    36     -21.166  -4.071   6.801  1.00  0.00      PROA N
ATOM    506  HN  PHE    36     -20.291  -3.771   7.190  1.00  0.00      PROA H
ATOM    507  CA  PHE    36     -21.191  -4.346   5.363  1.00  0.00      PROA C
ATOM    508  HA  PHE    36     -22.201  -4.237   4.991  1.00  0.00      PROA H
ATOM    509  CB  PHE    36     -20.319  -3.324   4.627  1.00  0.00      PROA C
ATOM    510  HB1 PHE    36     -19.300  -3.294   5.075  1.00  0.00      PROA H
ATOM    511  HB2 PHE    36     -20.199  -3.602   3.555  1.00  0.00      PROA H
ATOM    512  CG  PHE    36     -20.895  -1.940   4.653  1.00  0.00      PROA C
ATOM    513  CD1 PHE    36     -20.495  -1.021   5.611  1.00  0.00      PROA C
ATOM    514  HD1 PHE    36     -19.719  -1.282   6.316  1.00  0.00      PROA H
ATOM    515  CE1 PHE    36     -21.051   0.247   5.649  1.00  0.00      PROA C
ATOM    516  HE1 PHE    36     -20.726   0.962   6.392  1.00  0.00      PROA H
ATOM    517  CZ  PHE    36     -22.025   0.603   4.734  1.00  0.00      PROA C
ATOM    518  HZ  PHE    36     -22.458   1.594   4.768  1.00  0.00      PROA H
ATOM    519  CD2 PHE    36     -21.881  -1.575   3.748  1.00  0.00      PROA C
ATOM    520  HD2 PHE    36     -22.216  -2.288   3.006  1.00  0.00      PROA H
ATOM    521  CE2 PHE    36     -22.438  -0.309   3.780  1.00  0.00      PROA C
ATOM    522  HE2 PHE    36     -23.215  -0.049   3.074  1.00  0.00      PROA H
ATOM    523  C   PHE    36     -20.798  -5.781   5.012  1.00  0.00      PROA C
ATOM    524  O   PHE    36     -20.733  -6.133   3.836  1.00  0.00      PROA O
ATOM    525  N   ARG    37     -20.555  -6.604   6.033  1.00  0.00      PROA N
ATOM    526  HN  ARG    37     -20.629  -6.284   6.976  1.00  0.00      PROA H
ATOM    527  CA  ARG    37     -20.226  -8.019   5.855  1.00  0.00      PROA C
ATOM    528  HA  ARG    37     -19.918  -8.387   6.823  1.00  0.00      PROA H
ATOM    529  CB  ARG    37     -21.449  -8.806   5.363  1.00  0.00      PROA C
ATOM    530  HB1 ARG    37     -21.700  -8.503   4.320  1.00  0.00      PROA H
ATOM    531  HB2 ARG    37     -21.184  -9.890   5.335  1.00  0.00      PROA H
ATOM    532  CG  ARG    37     -22.685  -8.635   6.229  1.00  0.00      PROA C
ATOM    533  HG1 ARG    37     -23.053  -7.588   6.123  1.00  0.00      PROA H
ATOM    534  HG2 ARG    37     -22.429  -8.782   7.303  1.00  0.00      PROA H
ATOM    535  CD  ARG    37     -23.778  -9.617   5.834  1.00  0.00      PROA C
ATOM    536  HD1 ARG    37     -23.840  -9.711   4.724  1.00  0.00      PROA H
ATOM    537  HD2 ARG    37     -23.529 -10.631   6.226  1.00  0.00      PROA H
ATOM    538  NE  ARG    37     -25.083  -9.224   6.367  1.00  0.00      PROA N
ATOM    539  HE  ARG    37     -25.475  -9.757   7.129  1.00  0.00      PROA H
ATOM    540  CZ  ARG    37     -25.893  -8.315   5.819  1.00  0.00      PROA C
ATOM    541  NH1 ARG    37     -27.060  -8.042   6.396  1.00  0.00      PROA N
ATOM    542 HH11 ARG    37     -27.325  -8.561   7.200  1.00  0.00      PROA H
ATOM    543 HH12 ARG    37     -27.699  -7.465   5.900  1.00  0.00      PROA H
ATOM    544  NH2 ARG    37     -25.554  -7.671   4.706  1.00  0.00      PROA N
ATOM    545 HH21 ARG    37     -24.810  -8.045   4.160  1.00  0.00      PROA H
ATOM    546 HH22 ARG    37     -26.260  -7.149   4.244  1.00  0.00      PROA H
ATOM    547  C   ARG    37     -19.053  -8.208   4.896  1.00  0.00      PROA C
ATOM    548  O   ARG    37     -19.124  -9.000   3.958  1.00  0.00      PROA O
ATOM    549  N   ILE    38     -17.971  -7.474   5.144  1.00  0.00      PROA N
ATOM    550  HN  ILE    38     -17.946  -6.869   5.943  1.00  0.00      PROA H
ATOM    551  CA  ILE    38     -16.796  -7.530   4.281  1.00  0.00      PROA C
ATOM    552  HA  ILE    38     -17.119  -7.538   3.249  1.00  0.00      PROA H
ATOM    553  CB  ILE    38     -15.855  -6.325   4.514  1.00  0.00      PROA C
ATOM    554  HB  ILE    38     -15.508  -6.341   5.577  1.00  0.00      PROA H
ATOM    555  CG2 ILE    38     -14.630  -6.417   3.610  1.00  0.00      PROA C
ATOM    556 HG21 ILE    38     -14.031  -5.484   3.677  1.00  0.00      PROA H
ATOM    557 HG22 ILE    38     -13.965  -7.257   3.907  1.00  0.00      PROA H
ATOM    558 HG23 ILE    38     -14.924  -6.560   2.549  1.00  0.00      PROA H
ATOM    559  CG1 ILE    38     -16.596  -4.997   4.297  1.00  0.00      PROA C
ATOM    560 HG11 ILE    38     -17.375  -4.872   5.084  1.00  0.00      PROA H
ATOM    561 HG12 ILE    38     -15.864  -4.171   4.448  1.00  0.00      PROA H
ATOM    562  CD  ILE    38     -17.243  -4.843   2.932  1.00  0.00      PROA C
ATOM    563  HD1 ILE    38     -17.697  -3.833   2.837  1.00  0.00      PROA H
ATOM    564  HD2 ILE    38     -16.503  -4.966   2.114  1.00  0.00      PROA H
ATOM    565  HD3 ILE    38     -18.056  -5.587   2.785  1.00  0.00      PROA H
ATOM    566  C   ILE    38     -16.041  -8.833   4.535  1.00  0.00      PROA C
ATOM    567  O   ILE    38     -15.670  -9.132   5.674  1.00  0.00      PROA O
ATOM    568  N   GLY    39     -15.840  -9.610   3.474  1.00  0.00      PROA N
ATOM    569  HN  GLY    39     -16.239  -9.394   2.577  1.00  0.00      PROA H
ATOM    570  CA  GLY    39     -15.135 -10.884   3.567  1.00  0.00      PROA C
ATOM    571  HA1 GLY    39     -14.263 -10.765   4.196  1.00  0.00      PROA H
ATOM    572  HA2 GLY    39     -14.893 -11.190   2.565  1.00  0.00      PROA H
ATOM    573  C   GLY    39     -15.981 -11.993   4.162  1.00  0.00      PROA C
ATOM    574  O   GLY    39     -17.074 -11.756   4.685  1.00  0.00      PROA O
ATOM    575  N   SER    40     -15.472 -13.218   4.077  1.00  0.00      PROA N
ATOM    576  HN  SER    40     -14.647 -13.404   3.532  1.00  0.00      PROA H
ATOM    577  CA  SER    40     -16.101 -14.350   4.748  1.00  0.00      PROA C
ATOM    578  HA  SER    40     -17.142 -14.390   4.464  1.00  0.00      PROA H
ATOM    579  CB  SER    40     -15.405 -15.658   4.369  1.00  0.00      PROA C
ATOM    580  HB1 SER    40     -15.951 -16.525   4.800  1.00  0.00      PROA H
ATOM    581  HB2 SER    40     -15.419 -15.773   3.260  1.00  0.00      PROA H
ATOM    582  OG  SER    40     -14.065 -15.676   4.839  1.00  0.00      PROA O
ATOM    583  HG1 SER    40     -13.496 -15.676   4.053  1.00  0.00      PROA H
ATOM    584  C   SER    40     -16.015 -14.133   6.255  1.00  0.00      PROA C
ATOM    585  O   SER    40     -15.288 -13.254   6.722  1.00  0.00      PROA O
ATOM    586  N   GLU    41     -16.755 -14.934   7.010  1.00  0.00      PROA N
ATOM    587  HN  GLU    41     -17.312 -15.661   6.626  1.00  0.00      PROA H
ATOM    588  CA  GLU    41     -16.688 -14.876   8.467  1.00  0.00      PROA C
ATOM    589  HA  GLU    41     -16.973 -13.883   8.789  1.00  0.00      PROA H
ATOM    590  CB  GLU    41     -17.631 -15.909   9.095  1.00  0.00      PROA C
ATOM    591  HB1 GLU    41     -17.366 -16.915   8.694  1.00  0.00      PROA H
ATOM    592  HB2 GLU    41     -17.472 -15.951  10.199  1.00  0.00      PROA H
ATOM    593  CG  GLU    41     -19.112 -15.670   8.821  1.00  0.00      PROA C
ATOM    594  HG1 GLU    41     -19.306 -15.360   7.776  1.00  0.00      PROA H
ATOM    595  HG2 GLU    41     -19.640 -16.632   9.001  1.00  0.00      PROA H
ATOM    596  CD  GLU    41     -19.748 -14.650   9.751  1.00  0.00      PROA C
ATOM    597  OE1 GLU    41     -20.987 -14.698   9.915  1.00  0.00      PROA O
ATOM    598  OE2 GLU    41     -19.024 -13.807  10.321  1.00  0.00      PROA O
ATOM    599  C   GLU    41     -15.252 -15.117   8.944  1.00  0.00      PROA C
ATOM    600  O   GLU    41     -14.757 -14.402   9.818  1.00  0.00      PROA O
ATOM    601  N   GLU    42     -14.587 -16.110   8.352  1.00  0.00      PROA N
ATOM    602  HN  GLU    42     -15.035 -16.671   7.645  1.00  0.00      PROA H
ATOM    603  CA  GLU    42     -13.207 -16.451   8.704  1.00  0.00      PROA C
ATOM    604  HA  GLU    42     -13.158 -16.636   9.766  1.00  0.00      PROA H
ATOM    605  CB  GLU    42     -12.744 -17.704   7.946  1.00  0.00      PROA C
ATOM    606  HB1 GLU    42     -13.483 -18.515   8.150  1.00  0.00      PROA H
ATOM    607  HB2 GLU    42     -12.777 -17.517   6.847  1.00  0.00      PROA H
ATOM    608  CG  GLU    42     -11.357 -18.200   8.350  1.00  0.00      PROA C
ATOM    609  HG1 GLU    42     -10.573 -17.466   8.069  1.00  0.00      PROA H
ATOM    610  HG2 GLU    42     -11.314 -18.350   9.451  1.00  0.00      PROA H
ATOM    611  CD  GLU    42     -10.977 -19.525   7.707  1.00  0.00      PROA C
ATOM    612  OE1 GLU    42     -10.134 -20.241   8.288  1.00  0.00      PROA O
ATOM    613  OE2 GLU    42     -11.509 -19.853   6.625  1.00  0.00      PROA O
ATOM    614  C   GLU    42     -12.239 -15.292   8.432  1.00  0.00      PROA C
ATOM    615  O   GLU    42     -11.473 -14.901   9.313  1.00  0.00      PROA O
ATOM    616  N   LEU    43     -12.270 -14.755   7.216  1.00  0.00      PROA N
ATOM    617  HN  LEU    43     -12.920 -15.078   6.523  1.00  0.00      PROA H
ATOM    618  CA  LEU    43     -11.380 -13.652   6.847  1.00  0.00      PROA C
ATOM    619  HA  LEU    43     -10.363 -13.963   7.038  1.00  0.00      PROA H
ATOM    620  CB  LEU    43     -11.544 -13.288   5.368  1.00  0.00      PROA C
ATOM    621  HB1 LEU    43     -11.280 -14.181   4.759  1.00  0.00      PROA H
ATOM    622  HB2 LEU    43     -12.618 -13.068   5.168  1.00  0.00      PROA H
ATOM    623  CG  LEU    43     -10.709 -12.102   4.869  1.00  0.00      PROA C
ATOM    624  HG  LEU    43     -10.978 -11.189   5.453  1.00  0.00      PROA H
ATOM    625  CD1 LEU    43      -9.223 -12.369   5.071  1.00  0.00      PROA C
ATOM    626 HD11 LEU    43      -8.625 -11.506   4.700  1.00  0.00      PROA H
ATOM    627 HD12 LEU    43      -8.969 -12.501   6.143  1.00  0.00      PROA H
ATOM    628 HD13 LEU    43      -8.895 -13.270   4.509  1.00  0.00      PROA H
ATOM    629  CD2 LEU    43     -11.018 -11.795   3.410  1.00  0.00      PROA C
ATOM    630 HD21 LEU    43     -10.419 -10.922   3.069  1.00  0.00      PROA H
ATOM    631 HD22 LEU    43     -10.753 -12.667   2.774  1.00  0.00      PROA H
ATOM    632 HD23 LEU    43     -12.094 -11.560   3.274  1.00  0.00      PROA H
ATOM    633  C   LEU    43     -11.634 -12.419   7.713  1.00  0.00      PROA C
ATOM    634  O   LEU    43     -10.697 -11.827   8.247  1.00  0.00      PROA O
ATOM    635  N   ARG    44     -12.900 -12.040   7.849  1.00  0.00      PROA N
ATOM    636  HN  ARG    44     -13.648 -12.542   7.404  1.00  0.00      PROA H
ATOM    637  CA  ARG    44     -13.280 -10.866   8.636  1.00  0.00      PROA C
ATOM    638  HA  ARG    44     -12.794 -10.000   8.205  1.00  0.00      PROA H
ATOM    639  CB  ARG    44     -14.796 -10.675   8.598  1.00  0.00      PROA C
ATOM    640  HB1 ARG    44     -15.089 -10.792   7.528  1.00  0.00      PROA H
ATOM    641  HB2 ARG    44     -15.294 -11.500   9.157  1.00  0.00      PROA H
ATOM    642  CG  ARG    44     -15.292  -9.327   9.103  1.00  0.00      PROA C
ATOM    643  HG1 ARG    44     -14.969  -8.526   8.401  1.00  0.00      PROA H
ATOM    644  HG2 ARG    44     -14.868  -9.097  10.108  1.00  0.00      PROA H
ATOM    645  CD  ARG    44     -16.808  -9.340   9.223  1.00  0.00      PROA C
ATOM    646  HD1 ARG    44     -17.066  -9.990  10.096  1.00  0.00      PROA H
ATOM    647  HD2 ARG    44     -17.201  -8.318   9.427  1.00  0.00      PROA H
ATOM    648  NE  ARG    44     -17.421  -9.859   8.000  1.00  0.00      PROA N
ATOM    649  HE  ARG    44     -16.922  -9.711   7.141  1.00  0.00      PROA H
ATOM    650  CZ  ARG    44     -18.547 -10.567   7.936  1.00  0.00      PROA C
ATOM    651  NH1 ARG    44     -18.987 -10.985   6.755  1.00  0.00      PROA N
ATOM    652 HH11 ARG    44     -18.328 -11.001   5.999  1.00  0.00      PROA H
ATOM    653 HH12 ARG    44     -19.788 -11.595   6.711  1.00  0.00      PROA H
ATOM    654  NH2 ARG    44     -19.243 -10.867   9.030  1.00  0.00      PROA N
ATOM    655 HH21 ARG    44     -18.989 -10.414   9.891  1.00  0.00      PROA H
ATOM    656 HH22 ARG    44     -19.644 -11.775   9.107  1.00  0.00      PROA H
ATOM    657  C   ARG    44     -12.804 -10.989  10.084  1.00  0.00      PROA C
ATOM    658  O   ARG    44     -12.281 -10.029  10.648  1.00  0.00      PROA O
ATOM    659  N   GLY    45     -12.980 -12.173  10.668  1.00  0.00      PROA N
ATOM    660  HN  GLY    45     -13.447 -12.909  10.175  1.00  0.00      PROA H
ATOM    661  CA  GLY    45     -12.506 -12.460  12.023  1.00  0.00      PROA C
ATOM    662  HA1 GLY    45     -12.663 -13.510  12.215  1.00  0.00      PROA H
ATOM    663  HA2 GLY    45     -13.037 -11.821  12.714  1.00  0.00      PROA H
ATOM    664  C   GLY    45     -11.025 -12.183  12.222  1.00  0.00      PROA C
ATOM    665  O   GLY    45     -10.609 -11.732  13.289  1.00  0.00      PROA O
ATOM    666  N   LYS    46     -10.227 -12.456  11.193  1.00  0.00      PROA N
ATOM    667  HN  LYS    46     -10.606 -12.821  10.344  1.00  0.00      PROA H
ATOM    668  CA  LYS    46      -8.803 -12.131  11.216  1.00  0.00      PROA C
ATOM    669  HA  LYS    46      -8.395 -12.389  12.184  1.00  0.00      PROA H
ATOM    670  CB  LYS    46      -8.054 -12.913  10.132  1.00  0.00      PROA C
ATOM    671  HB1 LYS    46      -8.509 -12.695   9.138  1.00  0.00      PROA H
ATOM    672  HB2 LYS    46      -6.993 -12.568  10.083  1.00  0.00      PROA H
ATOM    673  CG  LYS    46      -8.040 -14.419  10.348  1.00  0.00      PROA C
ATOM    674  HG1 LYS    46      -7.461 -14.627  11.274  1.00  0.00      PROA H
ATOM    675  HG2 LYS    46      -9.079 -14.793  10.493  1.00  0.00      PROA H
ATOM    676  CD  LYS    46      -7.402 -15.132   9.167  1.00  0.00      PROA C
ATOM    677  HD1 LYS    46      -6.356 -14.754   9.061  1.00  0.00      PROA H
ATOM    678  HD2 LYS    46      -7.951 -14.858   8.236  1.00  0.00      PROA H
ATOM    679  CE  LYS    46      -7.398 -16.640   9.350  1.00  0.00      PROA C
ATOM    680  HE1 LYS    46      -6.918 -16.917  10.314  1.00  0.00      PROA H
ATOM    681  HE2 LYS    46      -8.438 -17.037   9.342  1.00  0.00      PROA H
ATOM    682  NZ  LYS    46      -6.635 -17.317   8.264  1.00  0.00      PROA N
ATOM    683  HZ1 LYS    46      -6.919 -16.969   7.329  1.00  0.00      PROA H
ATOM    684  HZ2 LYS    46      -5.606 -17.127   8.404  1.00  0.00      PROA H
ATOM    685  HZ3 LYS    46      -6.755 -18.351   8.299  1.00  0.00      PROA H
ATOM    686  C   LYS    46      -8.579 -10.631  11.020  1.00  0.00      PROA C
ATOM    687  O   LYS    46      -7.854  -9.995  11.792  1.00  0.00      PROA O
ATOM    688  N   LEU    47      -9.211 -10.066   9.993  1.00  0.00      PROA N
ATOM    689  HN  LEU    47      -9.809 -10.606   9.395  1.00  0.00      PROA H
ATOM    690  CA  LEU    47      -8.980  -8.669   9.618  1.00  0.00      PROA C
ATOM    691  HA  LEU    47      -7.935  -8.558   9.369  1.00  0.00      PROA H
ATOM    692  CB  LEU    47      -9.841  -8.277   8.411  1.00  0.00      PROA C
ATOM    693  HB1 LEU    47     -10.909  -8.490   8.643  1.00  0.00      PROA H
ATOM    694  HB2 LEU    47      -9.749  -7.176   8.249  1.00  0.00      PROA H
ATOM    695  CG  LEU    47      -9.494  -8.924   7.066  1.00  0.00      PROA C
ATOM    696  HG  LEU    47      -9.666 -10.020   7.127  1.00  0.00      PROA H
ATOM    697  CD1 LEU    47     -10.387  -8.360   5.972  1.00  0.00      PROA C
ATOM    698 HD11 LEU    47     -10.155  -8.844   4.998  1.00  0.00      PROA H
ATOM    699 HD12 LEU    47     -11.459  -8.534   6.207  1.00  0.00      PROA H
ATOM    700 HD13 LEU    47     -10.223  -7.267   5.857  1.00  0.00      PROA H
ATOM    701  CD2 LEU    47      -8.036  -8.718   6.698  1.00  0.00      PROA C
ATOM    702 HD21 LEU    47      -7.826  -9.147   5.693  1.00  0.00      PROA H
ATOM    703 HD22 LEU    47      -7.774  -7.638   6.679  1.00  0.00      PROA H
ATOM    704 HD23 LEU    47      -7.367  -9.232   7.419  1.00  0.00      PROA H
ATOM    705  C   LEU    47      -9.227  -7.688  10.762  1.00  0.00      PROA C
ATOM    706  O   LEU    47      -8.448  -6.757  10.958  1.00  0.00      PROA O
ATOM    707  N   VAL    48     -10.296  -7.910  11.524  1.00  0.00      PROA N
ATOM    708  HN  VAL    48     -10.927  -8.669  11.336  1.00  0.00      PROA H
ATOM    709  CA  VAL    48     -10.654  -6.994  12.610  1.00  0.00      PROA C
ATOM    710  HA  VAL    48     -10.648  -5.989  12.209  1.00  0.00      PROA H
ATOM    711  CB  VAL    48     -12.084  -7.252  13.155  1.00  0.00      PROA C
ATOM    712  HB  VAL    48     -12.304  -6.484  13.938  1.00  0.00      PROA H
ATOM    713  CG1 VAL    48     -13.119  -7.070  12.051  1.00  0.00      PROA C
ATOM    714 HG11 VAL    48     -14.145  -7.168  12.468  1.00  0.00      PROA H
ATOM    715 HG12 VAL    48     -13.023  -6.069  11.580  1.00  0.00      PROA H
ATOM    716 HG13 VAL    48     -13.006  -7.835  11.259  1.00  0.00      PROA H
ATOM    717  CG2 VAL    48     -12.200  -8.628  13.813  1.00  0.00      PROA C
ATOM    718 HG21 VAL    48     -13.240  -8.790  14.175  1.00  0.00      PROA H
ATOM    719 HG22 VAL    48     -11.982  -9.438  13.088  1.00  0.00      PROA H
ATOM    720 HG23 VAL    48     -11.521  -8.740  14.681  1.00  0.00      PROA H
ATOM    721  C   VAL    48      -9.655  -6.995  13.775  1.00  0.00      PROA C
ATOM    722  O   VAL    48      -9.703  -6.102  14.614  1.00  0.00      PROA O
ATOM    723  N   THR    49      -8.752  -7.978  13.820  1.00  0.00      PROA N
ATOM    724  HN  THR    49      -8.761  -8.674  13.102  1.00  0.00      PROA H
ATOM    725  CA  THR    49      -7.732  -8.061  14.871  1.00  0.00      PROA C
ATOM    726  HA  THR    49      -8.044  -7.481  15.729  1.00  0.00      PROA H
ATOM    727  CB  THR    49      -7.532  -9.517  15.344  1.00  0.00      PROA C
ATOM    728  HB  THR    49      -6.829  -9.536  16.212  1.00  0.00      PROA H
ATOM    729  OG1 THR    49      -6.968 -10.304  14.287  1.00  0.00      PROA O
ATOM    730  HG1 THR    49      -7.404 -10.035  13.456  1.00  0.00      PROA H
ATOM    731  CG2 THR    49      -8.860 -10.133  15.792  1.00  0.00      PROA C
ATOM    732 HG21 THR    49      -8.702 -11.170  16.157  1.00  0.00      PROA H
ATOM    733 HG22 THR    49      -9.302  -9.535  16.617  1.00  0.00      PROA H
ATOM    734 HG23 THR    49      -9.591 -10.173  14.959  1.00  0.00      PROA H
ATOM    735  C   THR    49      -6.366  -7.509  14.444  1.00  0.00      PROA C
ATOM    736  O   THR    49      -5.436  -7.479  15.244  1.00  0.00      PROA O
ATOM    737  N   GLN    50      -6.257  -7.055  13.198  1.00  0.00      PROA N
ATOM    738  HN  GLN    50      -7.051  -7.001  12.592  1.00  0.00      PROA H
ATOM    739  CA  GLN    50      -4.958  -6.712  12.608  1.00  0.00      PROA C
ATOM    740  HA  GLN    50      -4.175  -7.247  13.127  1.00  0.00      PROA H
ATOM    741  CB  GLN    50      -4.923  -7.193  11.153  1.00  0.00      PROA C
ATOM    742  HB1 GLN    50      -5.828  -6.792  10.636  1.00  0.00      PROA H
ATOM    743  HB2 GLN    50      -4.036  -6.787  10.613  1.00  0.00      PROA H
ATOM    744  CG  GLN    50      -4.879  -8.710  11.053  1.00  0.00      PROA C
ATOM    745  HG1 GLN    50      -3.899  -9.080  11.425  1.00  0.00      PROA H
ATOM    746  HG2 GLN    50      -5.651  -9.152  11.713  1.00  0.00      PROA H
ATOM    747  CD  GLN    50      -5.109  -9.237   9.654  1.00  0.00      PROA C
ATOM    748  OE1 GLN    50      -5.347  -8.478   8.712  1.00  0.00      PROA O
ATOM    749  NE2 GLN    50      -5.037 -10.557   9.510  1.00  0.00      PROA N
ATOM    750 HE21 GLN    50      -4.872 -11.147  10.306  1.00  0.00      PROA H
ATOM    751 HE22 GLN    50      -5.179 -10.977   8.613  1.00  0.00      PROA H
ATOM    752  C   GLN    50      -4.572  -5.230  12.711  1.00  0.00      PROA C
ATOM    753  O   GLN    50      -3.595  -4.803  12.098  1.00  0.00      PROA O
ATOM    754  N   ASP    51      -5.321  -4.460  13.499  1.00  0.00      PROA N
ATOM    755  HN  ASP    51      -6.119  -4.805  14.009  1.00  0.00      PROA H
ATOM    756  CA  ASP    51      -4.966  -3.066  13.814  1.00  0.00      PROA C
ATOM    757  HA  ASP    51      -5.749  -2.679  14.453  1.00  0.00      PROA H
ATOM    758  CB  ASP    51      -3.618  -3.002  14.552  1.00  0.00      PROA C
ATOM    759  HB1 ASP    51      -2.926  -3.793  14.203  1.00  0.00      PROA H
ATOM    760  HB2 ASP    51      -3.082  -2.045  14.414  1.00  0.00      PROA H
ATOM    761  CG  ASP    51      -3.769  -3.133  16.046  1.00  0.00      PROA C
ATOM    762  OD1 ASP    51      -3.283  -4.135  16.605  1.00  0.00      PROA O
ATOM    763  OD2 ASP    51      -4.382  -2.233  16.654  1.00  0.00      PROA O
ATOM    764  C   ASP    51      -4.950  -2.134  12.598  1.00  0.00      PROA C
ATOM    765  O   ASP    51      -4.110  -1.244  12.502  1.00  0.00      PROA O
ATOM    766  N   ILE    52      -5.899  -2.325  11.687  1.00  0.00      PROA N
ATOM    767  HN  ILE    52      -6.606  -3.032  11.828  1.00  0.00      PROA H
ATOM    768  CA  ILE    52      -5.960  -1.519  10.463  1.00  0.00      PROA C
ATOM    769  HA  ILE    52      -4.978  -1.510  10.011  1.00  0.00      PROA H
ATOM    770  CB  ILE    52      -6.946  -2.135   9.446  1.00  0.00      PROA C
ATOM    771  HB  ILE    52      -7.916  -2.323   9.966  1.00  0.00      PROA H
ATOM    772  CG2 ILE    52      -7.192  -1.191   8.275  1.00  0.00      PROA C
ATOM    773 HG21 ILE    52      -7.811  -1.676   7.493  1.00  0.00      PROA H
ATOM    774 HG22 ILE    52      -7.744  -0.279   8.589  1.00  0.00      PROA H
ATOM    775 HG23 ILE    52      -6.230  -0.880   7.817  1.00  0.00      PROA H
ATOM    776  CG1 ILE    52      -6.397  -3.480   8.949  1.00  0.00      PROA C
ATOM    777 HG11 ILE    52      -5.502  -3.292   8.311  1.00  0.00      PROA H
ATOM    778 HG12 ILE    52      -6.052  -4.085   9.820  1.00  0.00      PROA H
ATOM    779  CD  ILE    52      -7.397  -4.320   8.189  1.00  0.00      PROA C
ATOM    780  HD1 ILE    52      -6.951  -5.302   7.915  1.00  0.00      PROA H
ATOM    781  HD2 ILE    52      -8.298  -4.514   8.810  1.00  0.00      PROA H
ATOM    782  HD3 ILE    52      -7.713  -3.818   7.253  1.00  0.00      PROA H
ATOM    783  C   ILE    52      -6.311  -0.060  10.775  1.00  0.00      PROA C
ATOM    784  O   ILE    52      -5.799   0.863  10.129  1.00  0.00      PROA O
ATOM    785  N   GLY    53      -7.171   0.151  11.769  1.00  0.00      PROA N
ATOM    786  HN  GLY    53      -7.493  -0.614  12.343  1.00  0.00      PROA H
ATOM    787  CA  GLY    53      -7.490   1.505  12.230  1.00  0.00      PROA C
ATOM    788  HA1 GLY    53      -8.209   1.425  13.024  1.00  0.00      PROA H
ATOM    789  HA2 GLY    53      -7.841   2.088  11.395  1.00  0.00      PROA H
ATOM    790  C   GLY    53      -6.271   2.208  12.800  1.00  0.00      PROA C
ATOM    791  O   GLY    53      -6.055   3.400  12.554  1.00  0.00      PROA O
ATOM    792  N   THR    54      -5.475   1.460  13.559  1.00  0.00      PROA N
ATOM    793  HN  THR    54      -5.757   0.529  13.809  1.00  0.00      PROA H
ATOM    794  CA  THR    54      -4.225   1.957  14.120  1.00  0.00      PROA C
ATOM    795  HA  THR    54      -4.444   2.844  14.694  1.00  0.00      PROA H
ATOM    796  CB  THR    54      -3.588   0.897  15.047  1.00  0.00      PROA C
ATOM    797  HB  THR    54      -3.227   0.044  14.434  1.00  0.00      PROA H
ATOM    798  OG1 THR    54      -4.578   0.406  15.958  1.00  0.00      PROA O
ATOM    799  HG1 THR    54      -4.530  -0.582  16.004  1.00  0.00      PROA H
ATOM    800  CG2 THR    54      -2.427   1.474  15.837  1.00  0.00      PROA C
ATOM    801 HG21 THR    54      -1.966   0.680  16.463  1.00  0.00      PROA H
ATOM    802 HG22 THR    54      -1.637   1.885  15.176  1.00  0.00      PROA H
ATOM    803 HG23 THR    54      -2.788   2.277  16.513  1.00  0.00      PROA H
ATOM    804  C   THR    54      -3.253   2.337  12.998  1.00  0.00      PROA C
ATOM    805  O   THR    54      -2.577   3.360  13.074  1.00  0.00      PROA O
ATOM    806  N   PHE    55      -3.209   1.512  11.954  1.00  0.00      PROA N
ATOM    807  HN  PHE    55      -3.767   0.674  11.951  1.00  0.00      PROA H
ATOM    808  CA  PHE    55      -2.377   1.767  10.773  1.00  0.00      PROA C
ATOM    809  HA  PHE    55      -1.351   1.902  11.065  1.00  0.00      PROA H
ATOM    810  CB  PHE    55      -2.504   0.576   9.809  1.00  0.00      PROA C
ATOM    811  HB1 PHE    55      -2.156  -0.349  10.293  1.00  0.00      PROA H
ATOM    812  HB2 PHE    55      -3.569   0.412   9.551  1.00  0.00      PROA H
ATOM    813  CG  PHE    55      -1.760   0.728   8.505  1.00  0.00      PROA C
ATOM    814  CD1 PHE    55      -0.605   1.500   8.393  1.00  0.00      PROA C
ATOM    815  HD1 PHE    55      -0.201   2.026   9.244  1.00  0.00      PROA H
ATOM    816  CE1 PHE    55       0.059   1.610   7.181  1.00  0.00      PROA C
ATOM    817  HE1 PHE    55       0.927   2.244   7.090  1.00  0.00      PROA H
ATOM    818  CZ  PHE    55      -0.410   0.926   6.070  1.00  0.00      PROA C
ATOM    819  HZ  PHE    55       0.110   0.998   5.124  1.00  0.00      PROA H
ATOM    820  CD2 PHE    55      -2.207   0.040   7.382  1.00  0.00      PROA C
ATOM    821  HD2 PHE    55      -3.080  -0.594   7.460  1.00  0.00      PROA H
ATOM    822  CE2 PHE    55      -1.548   0.139   6.175  1.00  0.00      PROA C
ATOM    823  HE2 PHE    55      -1.907  -0.415   5.318  1.00  0.00      PROA H
ATOM    824  C   PHE    55      -2.771   3.085  10.098  1.00  0.00      PROA C
ATOM    825  O   PHE    55      -1.921   3.947   9.854  1.00  0.00      PROA O
ATOM    826  N   SER    56      -4.061   3.252   9.816  1.00  0.00      PROA N
ATOM    827  HN  SER    56      -4.714   2.506   9.981  1.00  0.00      PROA H
ATOM    828  CA  SER    56      -4.560   4.503   9.236  1.00  0.00      PROA C
ATOM    829  HA  SER    56      -4.083   4.651   8.277  1.00  0.00      PROA H
ATOM    830  CB  SER    56      -6.068   4.439   9.031  1.00  0.00      PROA C
ATOM    831  HB1 SER    56      -6.312   3.577   8.368  1.00  0.00      PROA H
ATOM    832  HB2 SER    56      -6.578   4.279  10.009  1.00  0.00      PROA H
ATOM    833  OG  SER    56      -6.534   5.635   8.432  1.00  0.00      PROA O
ATOM    834  HG1 SER    56      -7.496   5.698   8.584  1.00  0.00      PROA H
ATOM    835  C   SER    56      -4.212   5.718  10.108  1.00  0.00      PROA C
ATOM    836  O   SER    56      -3.859   6.785   9.594  1.00  0.00      PROA O
ATOM    837  N   ALA    57      -4.302   5.541  11.424  1.00  0.00      PROA N
ATOM    838  HN  ALA    57      -4.652   4.679  11.798  1.00  0.00      PROA H
ATOM    839  CA  ALA    57      -3.979   6.607  12.379  1.00  0.00      PROA C
ATOM    840  HA  ALA    57      -4.572   7.474  12.118  1.00  0.00      PROA H
ATOM    841  CB  ALA    57      -4.326   6.169  13.794  1.00  0.00      PROA C
ATOM    842  HB1 ALA    57      -4.132   6.975  14.530  1.00  0.00      PROA H
ATOM    843  HB2 ALA    57      -5.403   5.891  13.847  1.00  0.00      PROA H
ATOM    844  HB3 ALA    57      -3.735   5.277  14.090  1.00  0.00      PROA H
ATOM    845  C   ALA    57      -2.512   7.043  12.302  1.00  0.00      PROA C
ATOM    846  O   ALA    57      -2.189   8.180  12.634  1.00  0.00      PROA O
ATOM    847  N   ARG    58      -1.631   6.140  11.872  1.00  0.00      PROA N
ATOM    848  HN  ARG    58      -1.925   5.211  11.641  1.00  0.00      PROA H
ATOM    849  CA  ARG    58      -0.218   6.468  11.682  1.00  0.00      PROA C
ATOM    850  HA  ARG    58       0.093   7.183  12.431  1.00  0.00      PROA H
ATOM    851  CB  ARG    58       0.650   5.215  11.830  1.00  0.00      PROA C
ATOM    852  HB1 ARG    58       0.327   4.435  11.104  1.00  0.00      PROA H
ATOM    853  HB2 ARG    58       1.699   5.510  11.583  1.00  0.00      PROA H
ATOM    854  CG  ARG    58       0.677   4.645  13.237  1.00  0.00      PROA C
ATOM    855  HG1 ARG    58      -0.324   4.258  13.525  1.00  0.00      PROA H
ATOM    856  HG2 ARG    58       0.924   5.477  13.935  1.00  0.00      PROA H
ATOM    857  CD  ARG    58       1.712   3.540  13.368  1.00  0.00      PROA C
ATOM    858  HD1 ARG    58       1.420   2.669  12.736  1.00  0.00      PROA H
ATOM    859  HD2 ARG    58       2.706   3.887  13.001  1.00  0.00      PROA H
ATOM    860  NE  ARG    58       1.833   3.082  14.751  1.00  0.00      PROA N
ATOM    861  HE  ARG    58       1.462   2.169  14.987  1.00  0.00      PROA H
ATOM    862  CZ  ARG    58       2.482   3.731  15.716  1.00  0.00      PROA C
ATOM    863  NH1 ARG    58       2.514   3.215  16.940  1.00  0.00      PROA N
ATOM    864 HH11 ARG    58       2.133   2.303  17.093  1.00  0.00      PROA H
ATOM    865 HH12 ARG    58       3.032   3.660  17.653  1.00  0.00      PROA H
ATOM    866  NH2 ARG    58       3.099   4.889  15.476  1.00  0.00      PROA N
ATOM    867 HH21 ARG    58       3.221   5.209  14.531  1.00  0.00      PROA H
ATOM    868 HH22 ARG    58       3.470   5.400  16.244  1.00  0.00      PROA H
ATOM    869  C   ARG    58       0.046   7.125  10.327  1.00  0.00      PROA C
ATOM    870  O   ARG    58       1.017   7.865  10.175  1.00  0.00      PROA O
ATOM    871  N   ILE    59      -0.811   6.849   9.345  1.00  0.00      PROA N
ATOM    872  HN  ILE    59      -1.560   6.202   9.487  1.00  0.00      PROA H
ATOM    873  CA  ILE    59      -0.688   7.447   8.013  1.00  0.00      PROA C
ATOM    874  HA  ILE    59       0.353   7.432   7.720  1.00  0.00      PROA H
ATOM    875  CB  ILE    59      -1.502   6.671   6.953  1.00  0.00      PROA C
ATOM    876  HB  ILE    59      -2.570   6.626   7.272  1.00  0.00      PROA H
ATOM    877  CG2 ILE    59      -1.409   7.363   5.595  1.00  0.00      PROA C
ATOM    878 HG21 ILE    59      -1.928   6.779   4.808  1.00  0.00      PROA H
ATOM    879 HG22 ILE    59      -1.886   8.365   5.608  1.00  0.00      PROA H
ATOM    880 HG23 ILE    59      -0.349   7.483   5.289  1.00  0.00      PROA H
ATOM    881  CG1 ILE    59      -0.978   5.235   6.825  1.00  0.00      PROA C
ATOM    882 HG11 ILE    59       0.054   5.260   6.420  1.00  0.00      PROA H
ATOM    883 HG12 ILE    59      -0.898   4.771   7.831  1.00  0.00      PROA H
ATOM    884  CD  ILE    59      -1.854   4.331   5.982  1.00  0.00      PROA C
ATOM    885  HD1 ILE    59      -1.483   3.291   5.982  1.00  0.00      PROA H
ATOM    886  HD2 ILE    59      -2.894   4.314   6.373  1.00  0.00      PROA H
ATOM    887  HD3 ILE    59      -1.890   4.664   4.923  1.00  0.00      PROA H
ATOM    888  C   ILE    59      -1.122   8.913   8.033  1.00  0.00      PROA C
ATOM    889  O   ILE    59      -0.495   9.747   7.383  1.00  0.00      PROA O
ATOM    890  N   LEU    60      -2.181   9.215   8.791  1.00  0.00      PROA N
ATOM    891  HN  LEU    60      -2.688   8.474   9.238  1.00  0.00      PROA H
ATOM    892  CA  LEU    60      -2.701  10.578   8.942  1.00  0.00      PROA C
ATOM    893  HA  LEU    60      -2.068  11.289   8.431  1.00  0.00      PROA H
ATOM    894  CB  LEU    60      -4.117  10.662   8.346  1.00  0.00      PROA C
ATOM    895  HB1 LEU    60      -4.664   9.756   8.701  1.00  0.00      PROA H
ATOM    896  HB2 LEU    60      -4.667  11.551   8.717  1.00  0.00      PROA H
ATOM    897  CG  LEU    60      -4.219  10.700   6.825  1.00  0.00      PROA C
ATOM    898  HG  LEU    60      -3.559   9.904   6.401  1.00  0.00      PROA H
ATOM    899  CD1 LEU    60      -5.644  10.400   6.381  1.00  0.00      PROA C
ATOM    900 HD11 LEU    60      -5.721  10.423   5.272  1.00  0.00      PROA H
ATOM    901 HD12 LEU    60      -5.958   9.391   6.729  1.00  0.00      PROA H
ATOM    902 HD13 LEU    60      -6.352  11.147   6.798  1.00  0.00      PROA H
ATOM    903  CD2 LEU    60      -3.753  12.053   6.297  1.00  0.00      PROA C
ATOM    904 HD21 LEU    60      -3.882  12.111   5.200  1.00  0.00      PROA H
ATOM    905 HD22 LEU    60      -4.341  12.876   6.756  1.00  0.00      PROA H
ATOM    906 HD23 LEU    60      -2.683  12.227   6.532  1.00  0.00      PROA H
ATOM    907  C   LEU    60      -2.742  11.006  10.417  1.00  0.00      PROA C
ATOM    908  O   LEU    60      -3.823  11.217  10.975  1.00  0.00      PROA O
ATOM    909  N   PRO    61      -1.568  11.154  11.054  1.00  0.00      PROA N
ATOM    910  CD  PRO    61      -0.214  11.019  10.491  1.00  0.00      PROA C
ATOM    911  HD1 PRO    61      -0.018   9.945  10.328  1.00  0.00      PROA H
ATOM    912  HD2 PRO    61      -0.104  11.570   9.531  1.00  0.00      PROA H
ATOM    913  CA  PRO    61      -1.548  11.443  12.499  1.00  0.00      PROA C
ATOM    914  HA  PRO    61      -2.132  10.686  12.995  1.00  0.00      PROA H
ATOM    915  CB  PRO    61      -0.056  11.390  12.860  1.00  0.00      PROA C
ATOM    916  HB1 PRO    61       0.152  10.365  13.250  1.00  0.00      PROA H
ATOM    917  HB2 PRO    61       0.253  12.120  13.637  1.00  0.00      PROA H
ATOM    918  CG  PRO    61       0.677  11.543  11.577  1.00  0.00      PROA C
ATOM    919  HG1 PRO    61       1.663  11.025  11.579  1.00  0.00      PROA H
ATOM    920  HG2 PRO    61       0.858  12.629  11.385  1.00  0.00      PROA H
ATOM    921  C   PRO    61      -2.162  12.787  12.901  1.00  0.00      PROA C
ATOM    922  O   PRO    61      -2.654  12.914  14.027  1.00  0.00      PROA O
ATOM    923  N   GLU    62      -2.136  13.769  12.001  1.00  0.00      PROA N
ATOM    924  HN  GLU    62      -1.641  13.665  11.133  1.00  0.00      PROA H
ATOM    925  CA  GLU    62      -2.775  15.062  12.248  1.00  0.00      PROA C
ATOM    926  HA  GLU    62      -3.232  15.076  13.225  1.00  0.00      PROA H
ATOM    927  CB  GLU    62      -1.738  16.188  12.197  1.00  0.00      PROA C
ATOM    928  HB1 GLU    62      -1.376  16.319  11.150  1.00  0.00      PROA H
ATOM    929  HB2 GLU    62      -2.237  17.139  12.498  1.00  0.00      PROA H
ATOM    930  CG  GLU    62      -0.530  15.937  13.090  1.00  0.00      PROA C
ATOM    931  HG1 GLU    62      -0.864  15.569  14.085  1.00  0.00      PROA H
ATOM    932  HG2 GLU    62       0.129  15.167  12.634  1.00  0.00      PROA H
ATOM    933  CD  GLU    62       0.295  17.187  13.338  1.00  0.00      PROA C
ATOM    934  OE1 GLU    62       1.440  17.254  12.844  1.00  0.00      PROA O
ATOM    935  OE2 GLU    62      -0.200  18.105  14.025  1.00  0.00      PROA O
ATOM    936  C   GLU    62      -3.904  15.314  11.246  1.00  0.00      PROA C
ATOM    937  O   GLU    62      -4.325  16.454  11.039  1.00  0.00      PROA O
ATOM    938  N   GLY    63      -4.403  14.240  10.636  1.00  0.00      PROA N
ATOM    939  HN  GLY    63      -4.069  13.324  10.862  1.00  0.00      PROA H
ATOM    940  CA  GLY    63      -5.495  14.340   9.683  1.00  0.00      PROA C
ATOM    941  HA1 GLY    63      -5.519  13.427   9.114  1.00  0.00      PROA H
ATOM    942  HA2 GLY    63      -5.352  15.212   9.057  1.00  0.00      PROA H
ATOM    943  C   GLY    63      -6.843  14.458  10.370  1.00  0.00      PROA C
ATOM    944  O   GLY    63      -6.975  14.184  11.566  1.00  0.00      PROA O
ATOM    945  N   ARG    64      -7.838  14.877   9.599  1.00  0.00      PROA N
ATOM    946  HN  ARG    64      -7.650  15.162   8.656  1.00  0.00      PROA H
ATOM    947  CA  ARG    64      -9.218  14.975  10.054  1.00  0.00      PROA C
ATOM    948  HA  ARG    64      -9.241  15.599  10.937  1.00  0.00      PROA H
ATOM    949  CB  ARG    64     -10.055  15.600   8.936  1.00  0.00      PROA C
ATOM    950  HB1 ARG    64      -9.513  16.529   8.627  1.00  0.00      PROA H
ATOM    951  HB2 ARG    64     -10.058  14.923   8.050  1.00  0.00      PROA H
ATOM    952  CG  ARG    64     -11.465  15.988   9.317  1.00  0.00      PROA C
ATOM    953  HG1 ARG    64     -11.467  16.597  10.246  1.00  0.00      PROA H
ATOM    954  HG2 ARG    64     -12.050  15.062   9.522  1.00  0.00      PROA H
ATOM    955  CD  ARG    64     -12.119  16.762   8.184  1.00  0.00      PROA C
ATOM    956  HD1 ARG    64     -11.596  17.729   7.994  1.00  0.00      PROA H
ATOM    957  HD2 ARG    64     -12.042  16.165   7.244  1.00  0.00      PROA H
ATOM    958  NE  ARG    64     -13.539  16.989   8.432  1.00  0.00      PROA N
ATOM    959  HE  ARG    64     -14.128  16.186   8.437  1.00  0.00      PROA H
ATOM    960  CZ  ARG    64     -14.041  17.982   9.165  1.00  0.00      PROA C
ATOM    961  NH1 ARG    64     -15.356  18.078   9.315  1.00  0.00      PROA N
ATOM    962 HH11 ARG    64     -15.934  17.326   9.021  1.00  0.00      PROA H
ATOM    963 HH12 ARG    64     -15.698  18.718   9.986  1.00  0.00      PROA H
ATOM    964  NH2 ARG    64     -13.248  18.874   9.756  1.00  0.00      PROA N
ATOM    965 HH21 ARG    64     -12.269  18.745   9.663  1.00  0.00      PROA H
ATOM    966 HH22 ARG    64     -13.568  19.814   9.880  1.00  0.00      PROA H
ATOM    967  C   ARG    64      -9.749  13.584  10.419  1.00  0.00      PROA C
ATOM    968  O   ARG    64      -9.637  12.655   9.629  1.00  0.00      PROA O
ATOM    969  N   GLU    65     -10.321  13.446  11.614  1.00  0.00      PROA N
ATOM    970  HN  GLU    65     -10.388  14.206  12.254  1.00  0.00      PROA H
ATOM    971  CA  GLU    65     -10.731  12.136  12.137  1.00  0.00      PROA C
ATOM    972  HA  GLU    65      -9.834  11.548  12.273  1.00  0.00      PROA H
ATOM    973  CB  GLU    65     -11.425  12.289  13.495  1.00  0.00      PROA C
ATOM    974  HB1 GLU    65     -10.810  12.970  14.127  1.00  0.00      PROA H
ATOM    975  HB2 GLU    65     -12.415  12.783  13.348  1.00  0.00      PROA H
ATOM    976  CG  GLU    65     -11.599  10.974  14.234  1.00  0.00      PROA C
ATOM    977  HG1 GLU    65     -12.163  10.265  13.590  1.00  0.00      PROA H
ATOM    978  HG2 GLU    65     -10.620  10.510  14.470  1.00  0.00      PROA H
ATOM    979  CD  GLU    65     -12.385  11.112  15.521  1.00  0.00      PROA C
ATOM    980  OE1 GLU    65     -12.771  10.067  16.083  1.00  0.00      PROA O
ATOM    981  OE2 GLU    65     -12.615  12.255  15.973  1.00  0.00      PROA O
ATOM    982  C   GLU    65     -11.637  11.350  11.183  1.00  0.00      PROA C
ATOM    983  O   GLU    65     -11.476  10.138  11.031  1.00  0.00      PROA O
ATOM    984  N   GLU    66     -12.581  12.042  10.546  1.00  0.00      PROA N
ATOM    985  HN  GLU    66     -12.824  12.989  10.800  1.00  0.00      PROA H
ATOM    986  CA  GLU    66     -13.505  11.396   9.616  1.00  0.00      PROA C
ATOM    987  HA  GLU    66     -13.999  10.595  10.150  1.00  0.00      PROA H
ATOM    988  CB  GLU    66     -14.566  12.380   9.100  1.00  0.00      PROA C
ATOM    989  HB1 GLU    66     -14.076  13.223   8.563  1.00  0.00      PROA H
ATOM    990  HB2 GLU    66     -15.184  11.826   8.351  1.00  0.00      PROA H
ATOM    991  CG  GLU    66     -15.541  12.895  10.153  1.00  0.00      PROA C
ATOM    992  HG1 GLU    66     -16.522  13.088   9.665  1.00  0.00      PROA H
ATOM    993  HG2 GLU    66     -15.723  12.150  10.949  1.00  0.00      PROA H
ATOM    994  CD  GLU    66     -15.118  14.213  10.780  1.00  0.00      PROA C
ATOM    995  OE1 GLU    66     -13.901  14.442  10.948  1.00  0.00      PROA O
ATOM    996  OE2 GLU    66     -16.007  15.025  11.113  1.00  0.00      PROA O
ATOM    997  C   GLU    66     -12.759  10.774   8.433  1.00  0.00      PROA C
ATOM    998  O   GLU    66     -13.157   9.724   7.932  1.00  0.00      PROA O
ATOM    999  N   VAL    67     -11.679  11.414   7.987  1.00  0.00      PROA N
ATOM   1000  HN  VAL    67     -11.314  12.202   8.481  1.00  0.00      PROA H
ATOM   1001  CA  VAL    67     -10.897  10.871   6.874  1.00  0.00      PROA C
ATOM   1002  HA  VAL    67     -11.575  10.443   6.151  1.00  0.00      PROA H
ATOM   1003  CB  VAL    67     -10.093  11.963   6.134  1.00  0.00      PROA C
ATOM   1004  HB  VAL    67      -9.372  12.420   6.855  1.00  0.00      PROA H
ATOM   1005  CG1 VAL    67      -9.315  11.356   4.973  1.00  0.00      PROA C
ATOM   1006 HG11 VAL    67      -8.866  12.141   4.335  1.00  0.00      PROA H
ATOM   1007 HG12 VAL    67      -8.489  10.700   5.326  1.00  0.00      PROA H
ATOM   1008 HG13 VAL    67      -9.985  10.746   4.329  1.00  0.00      PROA H
ATOM   1009  CG2 VAL    67     -11.028  13.059   5.632  1.00  0.00      PROA C
ATOM   1010 HG21 VAL    67     -10.455  13.834   5.080  1.00  0.00      PROA H
ATOM   1011 HG22 VAL    67     -11.787  12.632   4.941  1.00  0.00      PROA H
ATOM   1012 HG23 VAL    67     -11.560  13.557   6.469  1.00  0.00      PROA H
ATOM   1013  C   VAL    67      -9.986   9.734   7.346  1.00  0.00      PROA C
ATOM   1014  O   VAL    67      -9.766   8.776   6.606  1.00  0.00      PROA O
ATOM   1015  N   VAL    68      -9.463   9.826   8.569  1.00  0.00      PROA N
ATOM   1016  HN  VAL    68      -9.604  10.635   9.142  1.00  0.00      PROA H
ATOM   1017  CA  VAL    68      -8.681   8.719   9.133  1.00  0.00      PROA C
ATOM   1018  HA  VAL    68      -7.846   8.518   8.474  1.00  0.00      PROA H
ATOM   1019  CB  VAL    68      -8.131   9.036  10.546  1.00  0.00      PROA C
ATOM   1020  HB  VAL    68      -8.989   9.225  11.236  1.00  0.00      PROA H
ATOM   1021  CG1 VAL    68      -7.324   7.859  11.081  1.00  0.00      PROA C
ATOM   1022 HG11 VAL    68      -6.850   8.127  12.048  1.00  0.00      PROA H
ATOM   1023 HG12 VAL    68      -7.946   6.954  11.223  1.00  0.00      PROA H
ATOM   1024 HG13 VAL    68      -6.507   7.604  10.369  1.00  0.00      PROA H
ATOM   1025  CG2 VAL    68      -7.265  10.292  10.520  1.00  0.00      PROA C
ATOM   1026 HG21 VAL    68      -6.864  10.508  11.534  1.00  0.00      PROA H
ATOM   1027 HG22 VAL    68      -6.406  10.152   9.836  1.00  0.00      PROA H
ATOM   1028 HG23 VAL    68      -7.830  11.184  10.190  1.00  0.00      PROA H
ATOM   1029  C   VAL    68      -9.543   7.449   9.172  1.00  0.00      PROA C
ATOM   1030  O   VAL    68      -9.072   6.359   8.845  1.00  0.00      PROA O
ATOM   1031  N   SER    69     -10.807   7.611   9.559  1.00  0.00      PROA N
ATOM   1032  HN  SER    69     -11.099   8.503   9.913  1.00  0.00      PROA H
ATOM   1033  CA  SER    69     -11.784   6.519   9.586  1.00  0.00      PROA C
ATOM   1034  HA  SER    69     -11.361   5.682  10.126  1.00  0.00      PROA H
ATOM   1035  CB  SER    69     -13.057   6.980  10.303  1.00  0.00      PROA C
ATOM   1036  HB1 SER    69     -12.796   7.228  11.360  1.00  0.00      PROA H
ATOM   1037  HB2 SER    69     -13.455   7.905   9.834  1.00  0.00      PROA H
ATOM   1038  OG  SER    69     -14.053   5.975  10.296  1.00  0.00      PROA O
ATOM   1039  HG1 SER    69     -14.770   6.213  10.920  1.00  0.00      PROA H
ATOM   1040  C   SER    69     -12.123   6.011   8.179  1.00  0.00      PROA C
ATOM   1041  O   SER    69     -12.225   4.805   7.957  1.00  0.00      PROA O
ATOM   1042  N   LEU    70     -12.294   6.932   7.235  1.00  0.00      PROA N
ATOM   1043  HN  LEU    70     -12.224   7.902   7.456  1.00  0.00      PROA H
ATOM   1044  CA  LEU    70     -12.527   6.564   5.838  1.00  0.00      PROA C
ATOM   1045  HA  LEU    70     -13.413   5.947   5.792  1.00  0.00      PROA H
ATOM   1046  CB  LEU    70     -12.703   7.817   4.969  1.00  0.00      PROA C
ATOM   1047  HB1 LEU    70     -13.600   8.363   5.337  1.00  0.00      PROA H
ATOM   1048  HB2 LEU    70     -11.826   8.485   5.121  1.00  0.00      PROA H
ATOM   1049  CG  LEU    70     -12.853   7.590   3.458  1.00  0.00      PROA C
ATOM   1050  HG  LEU    70     -11.917   7.120   3.070  1.00  0.00      PROA H
ATOM   1051  CD1 LEU    70     -14.008   6.646   3.159  1.00  0.00      PROA C
ATOM   1052 HD11 LEU    70     -14.166   6.553   2.063  1.00  0.00      PROA H
ATOM   1053 HD12 LEU    70     -13.801   5.630   3.560  1.00  0.00      PROA H
ATOM   1054 HD13 LEU    70     -14.944   7.012   3.626  1.00  0.00      PROA H
ATOM   1055  CD2 LEU    70     -13.033   8.911   2.725  1.00  0.00      PROA C
ATOM   1056 HD21 LEU    70     -13.126   8.737   1.632  1.00  0.00      PROA H
ATOM   1057 HD22 LEU    70     -13.948   9.433   3.074  1.00  0.00      PROA H
ATOM   1058 HD23 LEU    70     -12.158   9.574   2.898  1.00  0.00      PROA H
ATOM   1059  C   LEU    70     -11.385   5.707   5.303  1.00  0.00      PROA C
ATOM   1060  O   LEU    70     -11.615   4.654   4.705  1.00  0.00      PROA O
ATOM   1061  N   LEU    71     -10.154   6.157   5.542  1.00  0.00      PROA N
ATOM   1062  HN  LEU    71     -10.006   7.025   6.024  1.00  0.00      PROA H
ATOM   1063  CA  LEU    71      -8.963   5.447   5.084  1.00  0.00      PROA C
ATOM   1064  HA  LEU    71      -9.061   5.286   4.020  1.00  0.00      PROA H
ATOM   1065  CB  LEU    71      -7.708   6.281   5.359  1.00  0.00      PROA C
ATOM   1066  HB1 LEU    71      -7.821   7.232   4.789  1.00  0.00      PROA H
ATOM   1067  HB2 LEU    71      -7.688   6.566   6.432  1.00  0.00      PROA H
ATOM   1068  CG  LEU    71      -6.356   5.671   4.976  1.00  0.00      PROA C
ATOM   1069  HG  LEU    71      -6.176   4.771   5.615  1.00  0.00      PROA H
ATOM   1070  CD1 LEU    71      -6.326   5.235   3.518  1.00  0.00      PROA C
ATOM   1071 HD11 LEU    71      -5.327   4.816   3.269  1.00  0.00      PROA H
ATOM   1072 HD12 LEU    71      -7.081   4.446   3.316  1.00  0.00      PROA H
ATOM   1073 HD13 LEU    71      -6.523   6.096   2.845  1.00  0.00      PROA H
ATOM   1074  CD2 LEU    71      -5.243   6.668   5.265  1.00  0.00      PROA C
ATOM   1075 HD21 LEU    71      -4.254   6.223   5.021  1.00  0.00      PROA H
ATOM   1076 HD22 LEU    71      -5.373   7.591   4.662  1.00  0.00      PROA H
ATOM   1077 HD23 LEU    71      -5.240   6.944   6.343  1.00  0.00      PROA H
ATOM   1078  C   LEU    71      -8.842   4.064   5.725  1.00  0.00      PROA C
ATOM   1079  O   LEU    71      -8.495   3.100   5.051  1.00  0.00      PROA O
ATOM   1080  N   ALA    72      -9.133   3.970   7.019  1.00  0.00      PROA N
ATOM   1081  HN  ALA    72      -9.421   4.768   7.546  1.00  0.00      PROA H
ATOM   1082  CA  ALA    72      -9.102   2.689   7.722  1.00  0.00      PROA C
ATOM   1083  HA  ALA    72      -8.120   2.253   7.592  1.00  0.00      PROA H
ATOM   1084  CB  ALA    72      -9.372   2.892   9.204  1.00  0.00      PROA C
ATOM   1085  HB1 ALA    72      -9.280   1.926   9.747  1.00  0.00      PROA H
ATOM   1086  HB2 ALA    72      -8.660   3.615   9.648  1.00  0.00      PROA H
ATOM   1087  HB3 ALA    72     -10.401   3.281   9.373  1.00  0.00      PROA H
ATOM   1088  C   ALA    72     -10.103   1.700   7.123  1.00  0.00      PROA C
ATOM   1089  O   ALA    72      -9.759   0.554   6.832  1.00  0.00      PROA O
ATOM   1090  N   ASP    73     -11.338   2.151   6.932  1.00  0.00      PROA N
ATOM   1091  HN  ASP    73     -11.637   3.034   7.299  1.00  0.00      PROA H
ATOM   1092  CA  ASP    73     -12.371   1.337   6.297  1.00  0.00      PROA C
ATOM   1093  HA  ASP    73     -12.506   0.436   6.883  1.00  0.00      PROA H
ATOM   1094  CB  ASP    73     -13.690   2.112   6.213  1.00  0.00      PROA C
ATOM   1095  HB1 ASP    73     -13.524   3.083   5.702  1.00  0.00      PROA H
ATOM   1096  HB2 ASP    73     -14.448   1.533   5.644  1.00  0.00      PROA H
ATOM   1097  CG  ASP    73     -14.299   2.409   7.577  1.00  0.00      PROA C
ATOM   1098  OD1 ASP    73     -15.261   3.204   7.620  1.00  0.00      PROA O
ATOM   1099  OD2 ASP    73     -13.837   1.863   8.598  1.00  0.00      PROA O
ATOM   1100  C   ASP    73     -11.951   0.903   4.889  1.00  0.00      PROA C
ATOM   1101  O   ASP    73     -12.201  -0.234   4.479  1.00  0.00      PROA O
ATOM   1102  N   PHE    74     -11.316   1.816   4.155  1.00  0.00      PROA N
ATOM   1103  HN  PHE    74     -11.180   2.739   4.523  1.00  0.00      PROA H
ATOM   1104  CA  PHE    74     -10.871   1.544   2.791  1.00  0.00      PROA C
ATOM   1105  HA  PHE    74     -11.709   1.116   2.259  1.00  0.00      PROA H
ATOM   1106  CB  PHE    74     -10.432   2.852   2.111  1.00  0.00      PROA C
ATOM   1107  HB1 PHE    74     -11.284   3.565   2.111  1.00  0.00      PROA H
ATOM   1108  HB2 PHE    74      -9.608   3.311   2.702  1.00  0.00      PROA H
ATOM   1109  CG  PHE    74      -9.974   2.696   0.676  1.00  0.00      PROA C
ATOM   1110  CD1 PHE    74     -10.642   1.861  -0.216  1.00  0.00      PROA C
ATOM   1111  HD1 PHE    74     -11.466   1.252   0.121  1.00  0.00      PROA H
ATOM   1112  CE1 PHE    74     -10.222   1.740  -1.530  1.00  0.00      PROA C
ATOM   1113  HE1 PHE    74     -10.739   1.062  -2.197  1.00  0.00      PROA H
ATOM   1114  CZ  PHE    74      -9.128   2.462  -1.976  1.00  0.00      PROA C
ATOM   1115  HZ  PHE    74      -8.801   2.362  -3.002  1.00  0.00      PROA H
ATOM   1116  CD2 PHE    74      -8.888   3.423   0.209  1.00  0.00      PROA C
ATOM   1117  HD2 PHE    74      -8.361   4.085   0.883  1.00  0.00      PROA H
ATOM   1118  CE2 PHE    74      -8.464   3.307  -1.105  1.00  0.00      PROA C
ATOM   1119  HE2 PHE    74      -7.621   3.896  -1.439  1.00  0.00      PROA H
ATOM   1120  C   PHE    74      -9.756   0.499   2.772  1.00  0.00      PROA C
ATOM   1121  O   PHE    74      -9.759  -0.392   1.924  1.00  0.00      PROA O
ATOM   1122  N   ILE    75      -8.816   0.592   3.709  1.00  0.00      PROA N
ATOM   1123  HN  ILE    75      -8.809   1.354   4.364  1.00  0.00      PROA H
ATOM   1124  CA  ILE    75      -7.735  -0.394   3.804  1.00  0.00      PROA C
ATOM   1125  HA  ILE    75      -7.261  -0.481   2.838  1.00  0.00      PROA H
ATOM   1126  CB  ILE    75      -6.658   0.023   4.832  1.00  0.00      PROA C
ATOM   1127  HB  ILE    75      -7.165   0.290   5.788  1.00  0.00      PROA H
ATOM   1128  CG2 ILE    75      -5.664  -1.113   5.073  1.00  0.00      PROA C
ATOM   1129 HG21 ILE    75      -4.835  -0.789   5.735  1.00  0.00      PROA H
ATOM   1130 HG22 ILE    75      -6.143  -1.986   5.564  1.00  0.00      PROA H
ATOM   1131 HG23 ILE    75      -5.221  -1.457   4.113  1.00  0.00      PROA H
ATOM   1132  CG1 ILE    75      -5.901   1.254   4.319  1.00  0.00      PROA C
ATOM   1133 HG11 ILE    75      -5.259   0.941   3.463  1.00  0.00      PROA H
ATOM   1134 HG12 ILE    75      -6.621   1.998   3.913  1.00  0.00      PROA H
ATOM   1135  CD  ILE    75      -5.050   1.947   5.363  1.00  0.00      PROA C
ATOM   1136  HD1 ILE    75      -4.578   2.859   4.936  1.00  0.00      PROA H
ATOM   1137  HD2 ILE    75      -5.675   2.255   6.230  1.00  0.00      PROA H
ATOM   1138  HD3 ILE    75      -4.239   1.286   5.732  1.00  0.00      PROA H
ATOM   1139  C   ILE    75      -8.301  -1.782   4.129  1.00  0.00      PROA C
ATOM   1140  O   ILE    75      -7.894  -2.776   3.528  1.00  0.00      PROA O
ATOM   1141  N   LEU    76      -9.243  -1.853   5.064  1.00  0.00      PROA N
ATOM   1142  HN  LEU    76      -9.530  -1.037   5.573  1.00  0.00      PROA H
ATOM   1143  CA  LEU    76      -9.894  -3.129   5.377  1.00  0.00      PROA C
ATOM   1144  HA  LEU    76      -9.126  -3.846   5.628  1.00  0.00      PROA H
ATOM   1145  CB  LEU    76     -10.854  -2.989   6.560  1.00  0.00      PROA C
ATOM   1146  HB1 LEU    76     -10.253  -2.549   7.392  1.00  0.00      PROA H
ATOM   1147  HB2 LEU    76     -11.663  -2.259   6.341  1.00  0.00      PROA H
ATOM   1148  CG  LEU    76     -11.456  -4.313   7.070  1.00  0.00      PROA C
ATOM   1149  HG  LEU    76     -10.728  -5.131   6.841  1.00  0.00      PROA H
ATOM   1150  CD1 LEU    76     -11.632  -4.291   8.583  1.00  0.00      PROA C
ATOM   1151 HD11 LEU    76     -11.978  -5.280   8.952  1.00  0.00      PROA H
ATOM   1152 HD12 LEU    76     -10.674  -4.047   9.091  1.00  0.00      PROA H
ATOM   1153 HD13 LEU    76     -12.388  -3.529   8.868  1.00  0.00      PROA H
ATOM   1154  CD2 LEU    76     -12.780  -4.638   6.388  1.00  0.00      PROA C
ATOM   1155 HD21 LEU    76     -13.196  -5.584   6.797  1.00  0.00      PROA H
ATOM   1156 HD22 LEU    76     -13.516  -3.825   6.569  1.00  0.00      PROA H
ATOM   1157 HD23 LEU    76     -12.667  -4.771   5.296  1.00  0.00      PROA H
ATOM   1158  C   LEU    76     -10.622  -3.684   4.149  1.00  0.00      PROA C
ATOM   1159  O   LEU    76     -10.542  -4.878   3.864  1.00  0.00      PROA O
ATOM   1160  N   TRP    77     -11.318  -2.810   3.426  1.00  0.00      PROA N
ATOM   1161  HN  TRP    77     -11.401  -1.856   3.727  1.00  0.00      PROA H
ATOM   1162  CA  TRP    77     -12.008  -3.200   2.194  1.00  0.00      PROA C
ATOM   1163  HA  TRP    77     -12.695  -4.001   2.431  1.00  0.00      PROA H
ATOM   1164  CB  TRP    77     -12.783  -2.006   1.620  1.00  0.00      PROA C
ATOM   1165  HB1 TRP    77     -13.459  -1.631   2.417  1.00  0.00      PROA H
ATOM   1166  HB2 TRP    77     -12.084  -1.174   1.388  1.00  0.00      PROA H
ATOM   1167  CG  TRP    77     -13.580  -2.320   0.398  1.00  0.00      PROA C
ATOM   1168  CD1 TRP    77     -14.880  -2.724   0.351  1.00  0.00      PROA C
ATOM   1169  HD1 TRP    77     -15.490  -2.887   1.233  1.00  0.00      PROA H
ATOM   1170  NE1 TRP    77     -15.272  -2.908  -0.949  1.00  0.00      PROA N
ATOM   1171  HE1 TRP    77     -16.182  -3.063  -1.293  1.00  0.00      PROA H
ATOM   1172  CE2 TRP    77     -14.219  -2.619  -1.775  1.00  0.00      PROA C
ATOM   1173  CD2 TRP    77     -13.135  -2.238  -0.957  1.00  0.00      PROA C
ATOM   1174  CE3 TRP    77     -11.922  -1.887  -1.562  1.00  0.00      PROA C
ATOM   1175  HE3 TRP    77     -11.070  -1.592  -0.970  1.00  0.00      PROA H
ATOM   1176  CZ3 TRP    77     -11.834  -1.924  -2.953  1.00  0.00      PROA C
ATOM   1177  HZ3 TRP    77     -10.903  -1.660  -3.437  1.00  0.00      PROA H
ATOM   1178  CZ2 TRP    77     -14.129  -2.659  -3.167  1.00  0.00      PROA C
ATOM   1179  HZ2 TRP    77     -14.971  -2.963  -3.770  1.00  0.00      PROA H
ATOM   1180  CH2 TRP    77     -12.930  -2.309  -3.734  1.00  0.00      PROA C
ATOM   1181  HH2 TRP    77     -12.831  -2.333  -4.807  1.00  0.00      PROA H
ATOM   1182  C   TRP    77     -11.018  -3.749   1.165  1.00  0.00      PROA C
ATOM   1183  O   TRP    77     -11.295  -4.757   0.504  1.00  0.00      PROA O
ATOM   1184  N   LEU    78      -9.865  -3.093   1.041  1.00  0.00      PROA N
ATOM   1185  HN  LEU    78      -9.681  -2.255   1.563  1.00  0.00      PROA H
ATOM   1186  CA  LEU    78      -8.836  -3.526   0.101  1.00  0.00      PROA C
ATOM   1187  HA  LEU    78      -9.285  -3.624  -0.877  1.00  0.00      PROA H
ATOM   1188  CB  LEU    78      -7.691  -2.517   0.027  1.00  0.00      PROA C
ATOM   1189  HB1 LEU    78      -7.392  -2.264   1.075  1.00  0.00      PROA H
ATOM   1190  HB2 LEU    78      -6.786  -2.972  -0.464  1.00  0.00      PROA H
ATOM   1191  CG  LEU    78      -7.991  -1.202  -0.711  1.00  0.00      PROA C
ATOM   1192  HG  LEU    78      -8.979  -0.818  -0.365  1.00  0.00      PROA H
ATOM   1193  CD1 LEU    78      -6.949  -0.139  -0.390  1.00  0.00      PROA C
ATOM   1194 HD11 LEU    78      -7.233   0.832  -0.832  1.00  0.00      PROA H
ATOM   1195 HD12 LEU    78      -6.872   0.004   0.709  1.00  0.00      PROA H
ATOM   1196 HD13 LEU    78      -5.953  -0.443  -0.767  1.00  0.00      PROA H
ATOM   1197  CD2 LEU    78      -8.065  -1.430  -2.214  1.00  0.00      PROA C
ATOM   1198 HD21 LEU    78      -8.299  -0.481  -2.740  1.00  0.00      PROA H
ATOM   1199 HD22 LEU    78      -7.088  -1.806  -2.592  1.00  0.00      PROA H
ATOM   1200 HD23 LEU    78      -8.842  -2.179  -2.467  1.00  0.00      PROA H
ATOM   1201  C   LEU    78      -8.308  -4.915   0.456  1.00  0.00      PROA C
ATOM   1202  O   LEU    78      -8.066  -5.721  -0.433  1.00  0.00      PROA O
ATOM   1203  N   PHE    79      -8.141  -5.201   1.745  1.00  0.00      PROA N
ATOM   1204  HN  PHE    79      -8.220  -4.491   2.448  1.00  0.00      PROA H
ATOM   1205  CA  PHE    79      -7.780  -6.560   2.168  1.00  0.00      PROA C
ATOM   1206  HA  PHE    79      -6.931  -6.884   1.579  1.00  0.00      PROA H
ATOM   1207  CB  PHE    79      -7.415  -6.619   3.655  1.00  0.00      PROA C
ATOM   1208  HB1 PHE    79      -8.151  -6.048   4.261  1.00  0.00      PROA H
ATOM   1209  HB2 PHE    79      -7.428  -7.674   4.010  1.00  0.00      PROA H
ATOM   1210  CG  PHE    79      -6.028  -6.134   3.951  1.00  0.00      PROA C
ATOM   1211  CD1 PHE    79      -5.819  -5.014   4.741  1.00  0.00      PROA C
ATOM   1212  HD1 PHE    79      -6.665  -4.480   5.147  1.00  0.00      PROA H
ATOM   1213  CE1 PHE    79      -4.535  -4.567   5.007  1.00  0.00      PROA C
ATOM   1214  HE1 PHE    79      -4.378  -3.694   5.623  1.00  0.00      PROA H
ATOM   1215  CZ  PHE    79      -3.446  -5.238   4.475  1.00  0.00      PROA C
ATOM   1216  HZ  PHE    79      -2.432  -4.906   4.655  1.00  0.00      PROA H
ATOM   1217  CD2 PHE    79      -4.925  -6.795   3.423  1.00  0.00      PROA C
ATOM   1218  HD2 PHE    79      -5.069  -7.669   2.805  1.00  0.00      PROA H
ATOM   1219  CE2 PHE    79      -3.643  -6.354   3.683  1.00  0.00      PROA C
ATOM   1220  HE2 PHE    79      -2.795  -6.871   3.265  1.00  0.00      PROA H
ATOM   1221  C   PHE    79      -8.901  -7.548   1.850  1.00  0.00      PROA C
ATOM   1222  O   PHE    79      -8.630  -8.685   1.480  1.00  0.00      PROA O
ATOM   1223  N   GLY    80     -10.150  -7.107   1.985  1.00  0.00      PROA N
ATOM   1224  HN  GLY    80     -10.304  -6.193   2.375  1.00  0.00      PROA H
ATOM   1225  CA  GLY    80     -11.303  -7.893   1.538  1.00  0.00      PROA C
ATOM   1226  HA1 GLY    80     -12.170  -7.253   1.592  1.00  0.00      PROA H
ATOM   1227  HA2 GLY    80     -11.373  -8.773   2.162  1.00  0.00      PROA H
ATOM   1228  C   GLY    80     -11.164  -8.354   0.092  1.00  0.00      PROA C
ATOM   1229  O   GLY    80     -11.474  -9.497  -0.233  1.00  0.00      PROA O
ATOM   1230  N   VAL    81     -10.675  -7.466  -0.771  1.00  0.00      PROA N
ATOM   1231  HN  VAL    81     -10.453  -6.539  -0.463  1.00  0.00      PROA H
ATOM   1232  CA  VAL    81     -10.457  -7.786  -2.183  1.00  0.00      PROA C
ATOM   1233  HA  VAL    81     -11.274  -8.388  -2.553  1.00  0.00      PROA H
ATOM   1234  CB  VAL    81     -10.346  -6.501  -3.029  1.00  0.00      PROA C
ATOM   1235  HB  VAL    81      -9.552  -5.842  -2.593  1.00  0.00      PROA H
ATOM   1236  CG1 VAL    81      -9.962  -6.818  -4.463  1.00  0.00      PROA C
ATOM   1237 HG11 VAL    81     -10.001  -5.893  -5.079  1.00  0.00      PROA H
ATOM   1238 HG12 VAL    81      -8.925  -7.210  -4.546  1.00  0.00      PROA H
ATOM   1239 HG13 VAL    81     -10.663  -7.555  -4.910  1.00  0.00      PROA H
ATOM   1240  CG2 VAL    81     -11.653  -5.729  -2.997  1.00  0.00      PROA C
ATOM   1241 HG21 VAL    81     -11.557  -4.795  -3.592  1.00  0.00      PROA H
ATOM   1242 HG22 VAL    81     -12.473  -6.330  -3.431  1.00  0.00      PROA H
ATOM   1243 HG23 VAL    81     -11.932  -5.436  -1.962  1.00  0.00      PROA H
ATOM   1244  C   VAL    81      -9.174  -8.585  -2.364  1.00  0.00      PROA C
ATOM   1245  O   VAL    81      -9.156  -9.627  -3.025  1.00  0.00      PROA O
ATOM   1246  N   ASP    82      -8.097  -8.086  -1.771  1.00  0.00      PROA N
ATOM   1247  HN  ASP    82      -8.121  -7.225  -1.250  1.00  0.00      PROA H
ATOM   1248  CA  ASP    82      -6.778  -8.647  -2.013  1.00  0.00      PROA C
ATOM   1249  HA  ASP    82      -6.682  -8.775  -3.084  1.00  0.00      PROA H
ATOM   1250  CB  ASP    82      -5.707  -7.681  -1.537  1.00  0.00      PROA C
ATOM   1251  HB1 ASP    82      -6.043  -6.636  -1.710  1.00  0.00      PROA H
ATOM   1252  HB2 ASP    82      -5.527  -7.765  -0.444  1.00  0.00      PROA H
ATOM   1253  CG  ASP    82      -4.424  -7.847  -2.288  1.00  0.00      PROA C
ATOM   1254  OD1 ASP    82      -4.404  -7.621  -3.517  1.00  0.00      PROA O
ATOM   1255  OD2 ASP    82      -3.435  -8.202  -1.641  1.00  0.00      PROA O
ATOM   1256  C   ASP    82      -6.574 -10.029  -1.371  1.00  0.00      PROA C
ATOM   1257  O   ASP    82      -5.988 -10.915  -1.995  1.00  0.00      PROA O
ATOM   1258  N   ASP    83      -7.046 -10.208  -0.137  1.00  0.00      PROA N
ATOM   1259  HN  ASP    83      -7.457  -9.458   0.390  1.00  0.00      PROA H
ATOM   1260  CA  ASP    83      -7.047 -11.530   0.502  1.00  0.00      PROA C
ATOM   1261  HA  ASP    83      -6.124 -12.046   0.269  1.00  0.00      PROA H
ATOM   1262  CB  ASP    83      -7.218 -11.430   2.025  1.00  0.00      PROA C
ATOM   1263  HB1 ASP    83      -8.106 -10.837   2.310  1.00  0.00      PROA H
ATOM   1264  HB2 ASP    83      -7.344 -12.448   2.462  1.00  0.00      PROA H
ATOM   1265  CG  ASP    83      -6.014 -10.838   2.732  1.00  0.00      PROA C
ATOM   1266  OD1 ASP    83      -6.134 -10.543   3.943  1.00  0.00      PROA O
ATOM   1267  OD2 ASP    83      -4.946 -10.674   2.106  1.00  0.00      PROA O
ATOM   1268  C   ASP    83      -8.196 -12.378  -0.040  1.00  0.00      PROA C
ATOM   1269  O   ASP    83      -7.989 -13.501  -0.505  1.00  0.00      PROA O
ATOM   1270  N   GLY    84      -9.407 -11.830   0.039  1.00  0.00      PROA N
ATOM   1271  HN  GLY    84      -9.483 -10.893   0.382  1.00  0.00      PROA H
ATOM   1272  CA  GLY    84     -10.630 -12.582  -0.240  1.00  0.00      PROA C
ATOM   1273  HA1 GLY    84     -11.464 -11.919  -0.101  1.00  0.00      PROA H
ATOM   1274  HA2 GLY    84     -10.655 -13.425   0.436  1.00  0.00      PROA H
ATOM   1275  C   GLY    84     -10.733 -13.143  -1.643  1.00  0.00      PROA C
ATOM   1276  O   GLY    84     -11.192 -14.271  -1.823  1.00  0.00      PROA O
ATOM   1277  N   HSD    85     -10.313 -12.362  -2.637  1.00  0.00      PROA N
ATOM   1278  HN  HSD    85      -9.931 -11.454  -2.445  1.00  0.00      PROA H
ATOM   1279  CA  HSD    85     -10.375 -12.801  -4.028  1.00  0.00      PROA C
ATOM   1280  HA  HSD    85     -10.940 -13.717  -4.112  1.00  0.00      PROA H
ATOM   1281  CB  HSD    85     -11.062 -11.747  -4.899  1.00  0.00      PROA C
ATOM   1282  HB1 HSD    85     -10.641 -10.739  -4.692  1.00  0.00      PROA H
ATOM   1283  HB2 HSD    85     -10.893 -11.957  -5.978  1.00  0.00      PROA H
ATOM   1284  ND1 HSD    85     -13.361 -12.784  -4.954  1.00  0.00      PROA N
ATOM   1285  HD1 HSD    85     -13.053 -13.701  -5.243  1.00  0.00      PROA H
ATOM   1286  CG  HSD    85     -12.547 -11.697  -4.719  1.00  0.00      PROA C
ATOM   1287  CE1 HSD    85     -14.618 -12.451  -4.714  1.00  0.00      PROA C
ATOM   1288  HE1 HSD    85     -15.475 -13.124  -4.789  1.00  0.00      PROA H
ATOM   1289  NE2 HSD    85     -14.647 -11.186  -4.333  1.00  0.00      PROA N
ATOM   1290  CD2 HSD    85     -13.364 -10.692  -4.327  1.00  0.00      PROA C
ATOM   1291  HD2 HSD    85     -13.118  -9.699  -3.982  1.00  0.00      PROA H
ATOM   1292  C   HSD    85      -9.000 -13.132  -4.589  1.00  0.00      PROA C
ATOM   1293  O   HSD    85      -8.783 -14.241  -5.083  1.00  0.00      PROA O
ATOM   1294  N   CYS    86      -8.069 -12.186  -4.500  1.00  0.00      PROA N
ATOM   1295  HN  CYS    86      -8.239 -11.311  -4.041  1.00  0.00      PROA H
ATOM   1296  CA  CYS    86      -6.792 -12.311  -5.209  1.00  0.00      PROA C
ATOM   1297  HA  CYS    86      -7.005 -12.582  -6.234  1.00  0.00      PROA H
ATOM   1298  CB  CYS    86      -6.052 -10.970  -5.235  1.00  0.00      PROA C
ATOM   1299  HB1 CYS    86      -5.813 -10.621  -4.219  1.00  0.00      PROA H
ATOM   1300  HB2 CYS    86      -5.067 -11.099  -5.731  1.00  0.00      PROA H
ATOM   1301  SG  CYS    86      -6.963  -9.659  -6.087  1.00  0.00      PROA S
ATOM   1302  HG1 CYS    86      -6.219  -8.661  -5.612  1.00  0.00      PROA H
ATOM   1303  C   CYS    86      -5.879 -13.413  -4.662  1.00  0.00      PROA C
ATOM   1304  O   CYS    86      -5.427 -14.269  -5.416  1.00  0.00      PROA O
ATOM   1305  N   GLU    87      -5.617 -13.406  -3.358  1.00  0.00      PROA N
ATOM   1306  HN  GLU    87      -5.920 -12.642  -2.779  1.00  0.00      PROA H
ATOM   1307  CA  GLU    87      -4.594 -14.290  -2.795  1.00  0.00      PROA C
ATOM   1308  HA  GLU    87      -3.940 -14.646  -3.581  1.00  0.00      PROA H
ATOM   1309  CB  GLU    87      -3.707 -13.517  -1.828  1.00  0.00      PROA C
ATOM   1310  HB1 GLU    87      -4.310 -13.129  -0.973  1.00  0.00      PROA H
ATOM   1311  HB2 GLU    87      -2.950 -14.227  -1.410  1.00  0.00      PROA H
ATOM   1312  CG  GLU    87      -2.962 -12.359  -2.472  1.00  0.00      PROA C
ATOM   1313  HG1 GLU    87      -2.563 -12.654  -3.467  1.00  0.00      PROA H
ATOM   1314  HG2 GLU    87      -3.642 -11.495  -2.628  1.00  0.00      PROA H
ATOM   1315  CD  GLU    87      -1.787 -11.907  -1.635  1.00  0.00      PROA C
ATOM   1316  OE1 GLU    87      -0.782 -12.644  -1.604  1.00  0.00      PROA O
ATOM   1317  OE2 GLU    87      -1.866 -10.837  -0.996  1.00  0.00      PROA O
ATOM   1318  C   GLU    87      -5.129 -15.544  -2.104  1.00  0.00      PROA C
ATOM   1319  O   GLU    87      -4.412 -16.541  -2.023  1.00  0.00      PROA O
ATOM   1320  N   GLU    88      -6.362 -15.495  -1.598  1.00  0.00      PROA N
ATOM   1321  HN  GLU    88      -6.865 -14.630  -1.517  1.00  0.00      PROA H
ATOM   1322  CA  GLU    88      -6.956 -16.649  -0.910  1.00  0.00      PROA C
ATOM   1323  HA  GLU    88      -6.320 -17.516  -1.026  1.00  0.00      PROA H
ATOM   1324  CB  GLU    88      -7.052 -16.364   0.601  1.00  0.00      PROA C
ATOM   1325  HB1 GLU    88      -7.827 -15.587   0.789  1.00  0.00      PROA H
ATOM   1326  HB2 GLU    88      -7.377 -17.287   1.133  1.00  0.00      PROA H
ATOM   1327  CG  GLU    88      -5.730 -15.888   1.200  1.00  0.00      PROA C
ATOM   1328  HG1 GLU    88      -4.949 -16.662   1.040  1.00  0.00      PROA H
ATOM   1329  HG2 GLU    88      -5.395 -14.942   0.724  1.00  0.00      PROA H
ATOM   1330  CD  GLU    88      -5.788 -15.595   2.689  1.00  0.00      PROA C
ATOM   1331  OE1 GLU    88      -6.888 -15.610   3.271  1.00  0.00      PROA O
ATOM   1332  OE2 GLU    88      -4.715 -15.337   3.281  1.00  0.00      PROA O
ATOM   1333  C   GLU    88      -8.317 -17.064  -1.488  1.00  0.00      PROA C
ATOM   1334  O   GLU    88      -9.038 -17.844  -0.873  1.00  0.00      PROA O
ATOM   1335  N   GLY    89      -8.648 -16.567  -2.680  1.00  0.00      PROA N
ATOM   1336  HN  GLY    89      -8.013 -15.951  -3.141  1.00  0.00      PROA H
ATOM   1337  CA  GLY    89      -9.920 -16.872  -3.336  1.00  0.00      PROA C
ATOM   1338  HA1 GLY    89     -10.404 -15.928  -3.519  1.00  0.00      PROA H
ATOM   1339  HA2 GLY    89     -10.520 -17.541  -2.734  1.00  0.00      PROA H
ATOM   1340  C   GLY    89      -9.741 -17.533  -4.689  1.00  0.00      PROA C
ATOM   1341  O   GLY    89      -8.641 -17.551  -5.235  1.00  0.00      PROA O
ATOM   1342  N   GLU    90     -10.835 -18.063  -5.234  1.00  0.00      PROA N
ATOM   1343  HN  GLU    90     -11.705 -18.070  -4.736  1.00  0.00      PROA H
ATOM   1344  CA  GLU    90     -10.808 -18.733  -6.533  1.00  0.00      PROA C
ATOM   1345  HA  GLU    90     -10.035 -19.489  -6.498  1.00  0.00      PROA H
ATOM   1346  CB  GLU    90     -12.151 -19.395  -6.841  1.00  0.00      PROA C
ATOM   1347  HB1 GLU    90     -12.934 -18.608  -6.878  1.00  0.00      PROA H
ATOM   1348  HB2 GLU    90     -12.096 -19.880  -7.840  1.00  0.00      PROA H
ATOM   1349  CG  GLU    90     -12.601 -20.436  -5.831  1.00  0.00      PROA C
ATOM   1350  HG1 GLU    90     -11.853 -21.256  -5.810  1.00  0.00      PROA H
ATOM   1351  HG2 GLU    90     -12.674 -20.039  -4.802  1.00  0.00      PROA H
ATOM   1352  CD  GLU    90     -13.929 -21.072  -6.201  1.00  0.00      PROA C
ATOM   1353  OE1 GLU    90     -14.781 -21.238  -5.304  1.00  0.00      PROA O
ATOM   1354  OE2 GLU    90     -14.128 -21.399  -7.391  1.00  0.00      PROA O
ATOM   1355  C   GLU    90     -10.465 -17.773  -7.673  1.00  0.00      PROA C
ATOM   1356  O   GLU    90      -9.696 -18.124  -8.569  1.00  0.00      PROA O
ATOM   1357  N   LEU    91     -11.033 -16.568  -7.640  1.00  0.00      PROA N
ATOM   1358  HN  LEU    91     -11.635 -16.288  -6.886  1.00  0.00      PROA H
ATOM   1359  CA  LEU    91     -10.829 -15.603  -8.731  1.00  0.00      PROA C
ATOM   1360  HA  LEU    91     -11.132 -16.075  -9.654  1.00  0.00      PROA H
ATOM   1361  CB  LEU    91     -11.650 -14.329  -8.513  1.00  0.00      PROA C
ATOM   1362  HB1 LEU    91     -11.431 -13.932  -7.495  1.00  0.00      PROA H
ATOM   1363  HB2 LEU    91     -11.313 -13.553  -9.244  1.00  0.00      PROA H
ATOM   1364  CG  LEU    91     -13.167 -14.421  -8.690  1.00  0.00      PROA C
ATOM   1365  HG  LEU    91     -13.563 -15.080  -7.886  1.00  0.00      PROA H
ATOM   1366  CD1 LEU    91     -13.779 -13.045  -8.491  1.00  0.00      PROA C
ATOM   1367 HD11 LEU    91     -14.888 -13.101  -8.500  1.00  0.00      PROA H
ATOM   1368 HD12 LEU    91     -13.458 -12.608  -7.524  1.00  0.00      PROA H
ATOM   1369 HD13 LEU    91     -13.456 -12.354  -9.299  1.00  0.00      PROA H
ATOM   1370  CD2 LEU    91     -13.541 -14.976 -10.057  1.00  0.00      PROA C
ATOM   1371 HD21 LEU    91     -14.643 -14.962 -10.185  1.00  0.00      PROA H
ATOM   1372 HD22 LEU    91     -13.082 -14.347 -10.850  1.00  0.00      PROA H
ATOM   1373 HD23 LEU    91     -13.186 -16.020 -10.179  1.00  0.00      PROA H
ATOM   1374  C   LEU    91      -9.360 -15.236  -8.945  1.00  0.00      PROA C
ATOM   1375  O   LEU    91      -8.978 -14.864 -10.052  1.00  0.00      PROA O
ATOM   1376  N   GLY    92      -8.542 -15.350  -7.899  1.00  0.00      PROA N
ATOM   1377  HN  GLY    92      -8.897 -15.574  -6.989  1.00  0.00      PROA H
ATOM   1378  CA  GLY    92      -7.107 -15.101  -7.999  1.00  0.00      PROA C
ATOM   1379  HA1 GLY    92      -6.719 -15.289  -7.016  1.00  0.00      PROA H
ATOM   1380  HA2 GLY    92      -6.950 -14.085  -8.334  1.00  0.00      PROA H
ATOM   1381  C   GLY    92      -6.329 -16.027  -8.923  1.00  0.00      PROA C
ATOM   1382  O   GLY    92      -5.181 -15.741  -9.270  1.00  0.00      PROA O
ATOM   1383  N   HSD    93      -6.942 -17.147  -9.301  1.00  0.00      PROA N
ATOM   1384  HN  HSD    93      -7.845 -17.363  -8.927  1.00  0.00      PROA H
ATOM   1385  CA  HSD    93      -6.355 -18.080 -10.267  1.00  0.00      PROA C
ATOM   1386  HA  HSD    93      -5.294 -17.893 -10.377  1.00  0.00      PROA H
ATOM   1387  CB  HSD    93      -6.543 -19.517  -9.771  1.00  0.00      PROA C
ATOM   1388  HB1 HSD    93      -7.605 -19.682  -9.498  1.00  0.00      PROA H
ATOM   1389  HB2 HSD    93      -6.278 -20.252 -10.564  1.00  0.00      PROA H
ATOM   1390  ND1 HSD    93      -4.473 -20.456  -8.524  1.00  0.00      PROA N
ATOM   1391  HD1 HSD    93      -3.980 -20.902  -9.283  1.00  0.00      PROA H
ATOM   1392  CG  HSD    93      -5.685 -19.860  -8.595  1.00  0.00      PROA C
ATOM   1393  CE1 HSD    93      -4.132 -20.526  -7.197  1.00  0.00      PROA C
ATOM   1394  HE1 HSD    93      -3.204 -20.953  -6.817  1.00  0.00      PROA H
ATOM   1395  NE2 HSD    93      -5.102 -19.995  -6.476  1.00  0.00      PROA N
ATOM   1396  CD2 HSD    93      -6.049 -19.577  -7.297  1.00  0.00      PROA C
ATOM   1397  HD2 HSD    93      -6.941 -19.091  -6.916  1.00  0.00      PROA H
ATOM   1398  C   HSD    93      -6.978 -17.922 -11.657  1.00  0.00      PROA C
ATOM   1399  O   HSD    93      -6.627 -18.648 -12.587  1.00  0.00      PROA O
ATOM   1400  N   ARG    94      -7.896 -16.968 -11.793  1.00  0.00      PROA N
ATOM   1401  HN  ARG    94      -8.119 -16.350 -11.034  1.00  0.00      PROA H
ATOM   1402  CA  ARG    94      -8.653 -16.770 -13.026  1.00  0.00      PROA C
ATOM   1403  HA  ARG    94      -8.234 -17.352 -13.834  1.00  0.00      PROA H
ATOM   1404  CB  ARG    94     -10.091 -17.270 -12.838  1.00  0.00      PROA C
ATOM   1405  HB1 ARG    94     -10.656 -16.576 -12.173  1.00  0.00      PROA H
ATOM   1406  HB2 ARG    94     -10.599 -17.274 -13.828  1.00  0.00      PROA H
ATOM   1407  CG  ARG    94     -10.166 -18.656 -12.198  1.00  0.00      PROA C
ATOM   1408  HG1 ARG    94     -10.087 -18.585 -11.092  1.00  0.00      PROA H
ATOM   1409  HG2 ARG    94      -9.303 -19.266 -12.558  1.00  0.00      PROA H
ATOM   1410  CD  ARG    94     -11.411 -19.427 -12.598  1.00  0.00      PROA C
ATOM   1411  HD1 ARG    94     -11.435 -19.450 -13.711  1.00  0.00      PROA H
ATOM   1412  HD2 ARG    94     -11.350 -20.490 -12.271  1.00  0.00      PROA H
ATOM   1413  NE  ARG    94     -12.650 -18.811 -12.129  1.00  0.00      PROA N
ATOM   1414  HE  ARG    94     -13.075 -18.109 -12.723  1.00  0.00      PROA H
ATOM   1415  CZ  ARG    94     -13.345 -19.179 -11.050  1.00  0.00      PROA C
ATOM   1416  NH1 ARG    94     -14.464 -18.530 -10.741  1.00  0.00      PROA N
ATOM   1417 HH11 ARG    94     -14.843 -17.947 -11.445  1.00  0.00      PROA H
ATOM   1418 HH12 ARG    94     -15.091 -18.920 -10.060  1.00  0.00      PROA H
ATOM   1419  NH2 ARG    94     -12.943 -20.184 -10.271  1.00  0.00      PROA N
ATOM   1420 HH21 ARG    94     -12.099 -20.658 -10.485  1.00  0.00      PROA H
ATOM   1421 HH22 ARG    94     -13.500 -20.483  -9.489  1.00  0.00      PROA H
ATOM   1422  C   ARG    94      -8.615 -15.287 -13.408  1.00  0.00      PROA C
ATOM   1423  O   ARG    94      -9.546 -14.540 -13.101  1.00  0.00      PROA O
ATOM   1424  N   PRO    95      -7.523 -14.855 -14.072  1.00  0.00      PROA N
ATOM   1425  CD  PRO    95      -6.413 -15.703 -14.547  1.00  0.00      PROA C
ATOM   1426  HD1 PRO    95      -6.036 -16.378 -13.748  1.00  0.00      PROA H
ATOM   1427  HD2 PRO    95      -6.766 -16.291 -15.424  1.00  0.00      PROA H
ATOM   1428  CA  PRO    95      -7.310 -13.438 -14.393  1.00  0.00      PROA C
ATOM   1429  HA  PRO    95      -7.201 -12.898 -13.463  1.00  0.00      PROA H
ATOM   1430  CB  PRO    95      -6.046 -13.449 -15.264  1.00  0.00      PROA C
ATOM   1431  HB1 PRO    95      -5.407 -12.562 -15.052  1.00  0.00      PROA H
ATOM   1432  HB2 PRO    95      -6.286 -13.443 -16.354  1.00  0.00      PROA H
ATOM   1433  CG  PRO    95      -5.357 -14.720 -14.942  1.00  0.00      PROA C
ATOM   1434  HG1 PRO    95      -4.715 -14.547 -14.048  1.00  0.00      PROA H
ATOM   1435  HG2 PRO    95      -4.706 -15.084 -15.768  1.00  0.00      PROA H
ATOM   1436  C   PRO    95      -8.466 -12.800 -15.155  1.00  0.00      PROA C
ATOM   1437  O   PRO    95      -8.815 -11.651 -14.890  1.00  0.00      PROA O
ATOM   1438  N   GLY    96      -9.049 -13.545 -16.091  1.00  0.00      PROA N
ATOM   1439  HN  GLY    96      -8.734 -14.481 -16.250  1.00  0.00      PROA H
ATOM   1440  CA  GLY    96     -10.174 -13.069 -16.879  1.00  0.00      PROA C
ATOM   1441  HA1 GLY    96     -10.422 -13.845 -17.586  1.00  0.00      PROA H
ATOM   1442  HA2 GLY    96      -9.896 -12.136 -17.350  1.00  0.00      PROA H
ATOM   1443  C   GLY    96     -11.418 -12.804 -16.056  1.00  0.00      PROA C
ATOM   1444  O   GLY    96     -12.024 -11.737 -16.166  1.00  0.00      PROA O
ATOM   1445  N   ASP    97     -11.799 -13.778 -15.231  1.00  0.00      PROA N
ATOM   1446  HN  ASP    97     -11.266 -14.616 -15.148  1.00  0.00      PROA H
ATOM   1447  CA  ASP    97     -12.953 -13.635 -14.343  1.00  0.00      PROA C
ATOM   1448  HA  ASP    97     -13.809 -13.334 -14.933  1.00  0.00      PROA H
ATOM   1449  CB  ASP    97     -13.255 -14.951 -13.609  1.00  0.00      PROA C
ATOM   1450  HB1 ASP    97     -12.344 -15.321 -13.096  1.00  0.00      PROA H
ATOM   1451  HB2 ASP    97     -14.057 -14.798 -12.856  1.00  0.00      PROA H
ATOM   1452  CG  ASP    97     -13.760 -16.050 -14.539  1.00  0.00      PROA C
ATOM   1453  OD1 ASP    97     -13.853 -17.211 -14.085  1.00  0.00      PROA O
ATOM   1454  OD2 ASP    97     -14.066 -15.765 -15.717  1.00  0.00      PROA O
ATOM   1455  C   ASP    97     -12.702 -12.522 -13.327  1.00  0.00      PROA C
ATOM   1456  O   ASP    97     -13.602 -11.741 -13.018  1.00  0.00      PROA O
ATOM   1457  N   LEU    98     -11.480 -12.452 -12.811  1.00  0.00      PROA N
ATOM   1458  HN  LEU    98     -10.774 -13.136 -13.021  1.00  0.00      PROA H
ATOM   1459  CA  LEU    98     -11.109 -11.378 -11.894  1.00  0.00      PROA C
ATOM   1460  HA  LEU    98     -11.813 -11.380 -11.073  1.00  0.00      PROA H
ATOM   1461  CB  LEU    98      -9.694 -11.587 -11.356  1.00  0.00      PROA C
ATOM   1462  HB1 LEU    98      -9.655 -12.593 -10.881  1.00  0.00      PROA H
ATOM   1463  HB2 LEU    98      -8.976 -11.613 -12.207  1.00  0.00      PROA H
ATOM   1464  CG  LEU    98      -9.195 -10.567 -10.334  1.00  0.00      PROA C
ATOM   1465  HG  LEU    98      -9.205  -9.550 -10.796  1.00  0.00      PROA H
ATOM   1466  CD1 LEU    98     -10.088 -10.541  -9.104  1.00  0.00      PROA C
ATOM   1467 HD11 LEU    98      -9.683  -9.825  -8.354  1.00  0.00      PROA H
ATOM   1468 HD12 LEU    98     -11.119 -10.215  -9.355  1.00  0.00      PROA H
ATOM   1469 HD13 LEU    98     -10.131 -11.544  -8.629  1.00  0.00      PROA H
ATOM   1470  CD2 LEU    98      -7.761 -10.870  -9.946  1.00  0.00      PROA C
ATOM   1471 HD21 LEU    98      -7.385 -10.118  -9.217  1.00  0.00      PROA H
ATOM   1472 HD22 LEU    98      -7.687 -11.873  -9.473  1.00  0.00      PROA H
ATOM   1473 HD23 LEU    98      -7.094 -10.850 -10.833  1.00  0.00      PROA H
ATOM   1474  C   LEU    98     -11.221 -10.017 -12.587  1.00  0.00      PROA C
ATOM   1475  O   LEU    98     -11.747  -9.066 -12.007  1.00  0.00      PROA O
ATOM   1476  N   ALA    99     -10.737  -9.931 -13.826  1.00  0.00      PROA N
ATOM   1477  HN  ALA    99     -10.226 -10.690 -14.242  1.00  0.00      PROA H
ATOM   1478  CA  ALA    99     -10.827  -8.687 -14.603  1.00  0.00      PROA C
ATOM   1479  HA  ALA    99     -10.279  -7.924 -14.066  1.00  0.00      PROA H
ATOM   1480  CB  ALA    99     -10.218  -8.869 -15.984  1.00  0.00      PROA C
ATOM   1481  HB1 ALA    99     -10.225  -7.917 -16.558  1.00  0.00      PROA H
ATOM   1482  HB2 ALA    99      -9.160  -9.199 -15.885  1.00  0.00      PROA H
ATOM   1483  HB3 ALA    99     -10.758  -9.642 -16.570  1.00  0.00      PROA H
ATOM   1484  C   ALA    99     -12.270  -8.195 -14.718  1.00  0.00      PROA C
ATOM   1485  O   ALA    99     -12.534  -6.993 -14.628  1.00  0.00      PROA O
ATOM   1486  N   GLY   100     -13.199  -9.130 -14.901  1.00  0.00      PROA N
ATOM   1487  HN  GLY   100     -12.908 -10.086 -14.985  1.00  0.00      PROA H
ATOM   1488  CA  GLY   100     -14.618  -8.806 -14.997  1.00  0.00      PROA C
ATOM   1489  HA1 GLY   100     -15.146  -9.723 -15.216  1.00  0.00      PROA H
ATOM   1490  HA2 GLY   100     -14.757  -8.048 -15.755  1.00  0.00      PROA H
ATOM   1491  C   GLY   100     -15.194  -8.260 -13.707  1.00  0.00      PROA C
ATOM   1492  O   GLY   100     -15.888  -7.238 -13.718  1.00  0.00      PROA O
ATOM   1493  N   LEU   101     -14.910  -8.937 -12.595  1.00  0.00      PROA N
ATOM   1494  HN  LEU   101     -14.326  -9.749 -12.619  1.00  0.00      PROA H
ATOM   1495  CA  LEU   101     -15.364  -8.470 -11.287  1.00  0.00      PROA C
ATOM   1496  HA  LEU   101     -16.442  -8.407 -11.288  1.00  0.00      PROA H
ATOM   1497  CB  LEU   101     -14.896  -9.409 -10.170  1.00  0.00      PROA C
ATOM   1498  HB1 LEU   101     -15.437 -10.377 -10.261  1.00  0.00      PROA H
ATOM   1499  HB2 LEU   101     -13.812  -9.626 -10.323  1.00  0.00      PROA H
ATOM   1500  CG  LEU   101     -15.052  -8.880  -8.738  1.00  0.00      PROA C
ATOM   1501  HG  LEU   101     -14.514  -7.907  -8.619  1.00  0.00      PROA H
ATOM   1502  CD1 LEU   101     -16.516  -8.647  -8.402  1.00  0.00      PROA C
ATOM   1503 HD11 LEU   101     -16.616  -8.299  -7.349  1.00  0.00      PROA H
ATOM   1504 HD12 LEU   101     -16.968  -7.873  -9.057  1.00  0.00      PROA H
ATOM   1505 HD13 LEU   101     -17.098  -9.588  -8.502  1.00  0.00      PROA H
ATOM   1506  CD2 LEU   101     -14.415  -9.820  -7.732  1.00  0.00      PROA C
ATOM   1507 HD21 LEU   101     -14.654  -9.506  -6.696  1.00  0.00      PROA H
ATOM   1508 HD22 LEU   101     -14.854 -10.829  -7.847  1.00  0.00      PROA H
ATOM   1509 HD23 LEU   101     -13.312  -9.871  -7.852  1.00  0.00      PROA H
ATOM   1510  C   LEU   101     -14.841  -7.065 -11.023  1.00  0.00      PROA C
ATOM   1511  O   LEU   101     -15.583  -6.195 -10.569  1.00  0.00      PROA O
ATOM   1512  N   LEU   102     -13.562  -6.848 -11.317  1.00  0.00      PROA N
ATOM   1513  HN  LEU   102     -12.970  -7.591 -11.640  1.00  0.00      PROA H
ATOM   1514  CA  LEU   102     -12.909  -5.582 -10.991  1.00  0.00      PROA C
ATOM   1515  HA  LEU   102     -13.196  -5.306  -9.985  1.00  0.00      PROA H
ATOM   1516  CB  LEU   102     -11.390  -5.751 -11.025  1.00  0.00      PROA C
ATOM   1517  HB1 LEU   102     -11.067  -6.089 -12.034  1.00  0.00      PROA H
ATOM   1518  HB2 LEU   102     -10.918  -4.769 -10.827  1.00  0.00      PROA H
ATOM   1519  CG  LEU   102     -10.841  -6.737  -9.973  1.00  0.00      PROA C
ATOM   1520  HG  LEU   102     -11.198  -7.764 -10.195  1.00  0.00      PROA H
ATOM   1521  CD1 LEU   102      -9.322  -6.770 -10.007  1.00  0.00      PROA C
ATOM   1522 HD11 LEU   102      -8.934  -7.561  -9.328  1.00  0.00      PROA H
ATOM   1523 HD12 LEU   102      -8.950  -6.973 -11.031  1.00  0.00      PROA H
ATOM   1524 HD13 LEU   102      -8.903  -5.805  -9.659  1.00  0.00      PROA H
ATOM   1525  CD2 LEU   102     -11.330  -6.425  -8.563  1.00  0.00      PROA C
ATOM   1526 HD21 LEU   102     -10.807  -7.066  -7.819  1.00  0.00      PROA H
ATOM   1527 HD22 LEU   102     -11.128  -5.365  -8.302  1.00  0.00      PROA H
ATOM   1528 HD23 LEU   102     -12.416  -6.620  -8.462  1.00  0.00      PROA H
ATOM   1529  C   LEU   102     -13.393  -4.409 -11.857  1.00  0.00      PROA C
ATOM   1530  O   LEU   102     -13.551  -3.298 -11.351  1.00  0.00      PROA O
ATOM   1531  N   HSD   103     -13.666  -4.658 -13.138  1.00  0.00      PROA N
ATOM   1532  HN  HSD   103     -13.457  -5.557 -13.529  1.00  0.00      PROA H
ATOM   1533  CA  HSD   103     -14.343  -3.664 -13.985  1.00  0.00      PROA C
ATOM   1534  HA  HSD   103     -13.751  -2.759 -13.986  1.00  0.00      PROA H
ATOM   1535  CB  HSD   103     -14.501  -4.168 -15.424  1.00  0.00      PROA C
ATOM   1536  HB1 HSD   103     -14.757  -5.251 -15.425  1.00  0.00      PROA H
ATOM   1537  HB2 HSD   103     -15.331  -3.636 -15.941  1.00  0.00      PROA H
ATOM   1538  ND1 HSD   103     -12.213  -4.749 -16.317  1.00  0.00      PROA N
ATOM   1539  HD1 HSD   103     -12.108  -5.561 -15.726  1.00  0.00      PROA H
ATOM   1540  CG  HSD   103     -13.307  -3.913 -16.291  1.00  0.00      PROA C
ATOM   1541  CE1 HSD   103     -11.324  -4.284 -17.178  1.00  0.00      PROA C
ATOM   1542  HE1 HSD   103     -10.373  -4.759 -17.429  1.00  0.00      PROA H
ATOM   1543  NE2 HSD   103     -11.806  -3.177 -17.714  1.00  0.00      PROA N
ATOM   1544  CD2 HSD   103     -13.045  -2.923 -17.174  1.00  0.00      PROA C
ATOM   1545  HD2 HSD   103     -13.635  -2.070 -17.484  1.00  0.00      PROA H
ATOM   1546  C   HSD   103     -15.720  -3.281 -13.447  1.00  0.00      PROA C
ATOM   1547  O   HSD   103     -16.101  -2.113 -13.489  1.00  0.00      PROA O
ATOM   1548  N   ARG   104     -16.474  -4.265 -12.963  1.00  0.00      PROA N
ATOM   1549  HN  ARG   104     -16.156  -5.215 -12.957  1.00  0.00      PROA H
ATOM   1550  CA  ARG   104     -17.789  -3.995 -12.383  1.00  0.00      PROA C
ATOM   1551  HA  ARG   104     -18.371  -3.426 -13.096  1.00  0.00      PROA H
ATOM   1552  CB  ARG   104     -18.531  -5.297 -12.063  1.00  0.00      PROA C
ATOM   1553  HB1 ARG   104     -17.895  -5.909 -11.384  1.00  0.00      PROA H
ATOM   1554  HB2 ARG   104     -19.472  -5.061 -11.512  1.00  0.00      PROA H
ATOM   1555  CG  ARG   104     -18.902  -6.115 -13.293  1.00  0.00      PROA C
ATOM   1556  HG1 ARG   104     -18.007  -6.206 -13.944  1.00  0.00      PROA H
ATOM   1557  HG2 ARG   104     -19.674  -5.584 -13.893  1.00  0.00      PROA H
ATOM   1558  CD  ARG   104     -19.404  -7.504 -12.917  1.00  0.00      PROA C
ATOM   1559  HD1 ARG   104     -18.832  -7.843 -12.020  1.00  0.00      PROA H
ATOM   1560  HD2 ARG   104     -20.480  -7.466 -12.627  1.00  0.00      PROA H
ATOM   1561  NE  ARG   104     -19.244  -8.442 -14.029  1.00  0.00      PROA N
ATOM   1562  HE  ARG   104     -19.534  -8.150 -14.931  1.00  0.00      PROA H
ATOM   1563  CZ  ARG   104     -18.607  -9.612 -13.978  1.00  0.00      PROA C
ATOM   1564  NH1 ARG   104     -18.529 -10.358 -15.077  1.00  0.00      PROA N
ATOM   1565 HH11 ARG   104     -18.758  -9.999 -15.978  1.00  0.00      PROA H
ATOM   1566 HH12 ARG   104     -17.985 -11.200 -15.056  1.00  0.00      PROA H
ATOM   1567  NH2 ARG   104     -18.067 -10.064 -12.847  1.00  0.00      PROA N
ATOM   1568 HH21 ARG   104     -18.464  -9.744 -11.988  1.00  0.00      PROA H
ATOM   1569 HH22 ARG   104     -17.596 -10.957 -12.842  1.00  0.00      PROA H
ATOM   1570  C   ARG   104     -17.664  -3.132 -11.129  1.00  0.00      PROA C
ATOM   1571  O   ARG   104     -18.448  -2.204 -10.933  1.00  0.00      PROA O
ATOM   1572  N   LEU   105     -16.674  -3.432 -10.290  1.00  0.00      PROA N
ATOM   1573  HN  LEU   105     -16.097  -4.240 -10.431  1.00  0.00      PROA H
ATOM   1574  CA  LEU   105     -16.452  -2.663  -9.059  1.00  0.00      PROA C
ATOM   1575  HA  LEU   105     -17.391  -2.593  -8.531  1.00  0.00      PROA H
ATOM   1576  CB  LEU   105     -15.414  -3.347  -8.162  1.00  0.00      PROA C
ATOM   1577  HB1 LEU   105     -14.507  -3.579  -8.766  1.00  0.00      PROA H
ATOM   1578  HB2 LEU   105     -15.096  -2.641  -7.357  1.00  0.00      PROA H
ATOM   1579  CG  LEU   105     -15.867  -4.621  -7.443  1.00  0.00      PROA C
ATOM   1580  HG  LEU   105     -16.176  -5.377  -8.207  1.00  0.00      PROA H
ATOM   1581  CD1 LEU   105     -14.712  -5.210  -6.647  1.00  0.00      PROA C
ATOM   1582 HD11 LEU   105     -15.072  -6.077  -6.055  1.00  0.00      PROA H
ATOM   1583 HD12 LEU   105     -13.898  -5.550  -7.319  1.00  0.00      PROA H
ATOM   1584 HD13 LEU   105     -14.292  -4.460  -5.943  1.00  0.00      PROA H
ATOM   1585  CD2 LEU   105     -17.065  -4.361  -6.540  1.00  0.00      PROA C
ATOM   1586 HD21 LEU   105     -17.343  -5.290  -5.991  1.00  0.00      PROA H
ATOM   1587 HD22 LEU   105     -16.826  -3.582  -5.785  1.00  0.00      PROA H
ATOM   1588 HD23 LEU   105     -17.955  -4.039  -7.118  1.00  0.00      PROA H
ATOM   1589  C   LEU   105     -16.042  -1.213  -9.340  1.00  0.00      PROA C
ATOM   1590  O   LEU   105     -16.474  -0.300  -8.632  1.00  0.00      PROA O
ATOM   1591  N   ILE   106     -15.208  -1.008 -10.360  1.00  0.00      PROA N
ATOM   1592  HN  ILE   106     -14.768  -1.781 -10.821  1.00  0.00      PROA H
ATOM   1593  CA  ILE   106     -14.889   0.342 -10.834  1.00  0.00      PROA C
ATOM   1594  HA  ILE   106     -14.403   0.885 -10.035  1.00  0.00      PROA H
ATOM   1595  CB  ILE   106     -13.991   0.325 -12.091  1.00  0.00      PROA C
ATOM   1596  HB  ILE   106     -14.412  -0.403 -12.818  1.00  0.00      PROA H
ATOM   1597  CG2 ILE   106     -13.939   1.701 -12.755  1.00  0.00      PROA C
ATOM   1598 HG21 ILE   106     -13.128   1.725 -13.513  1.00  0.00      PROA H
ATOM   1599 HG22 ILE   106     -14.888   1.954 -13.273  1.00  0.00      PROA H
ATOM   1600 HG23 ILE   106     -13.730   2.494 -12.003  1.00  0.00      PROA H
ATOM   1601  CG1 ILE   106     -12.573  -0.141 -11.743  1.00  0.00      PROA C
ATOM   1602 HG11 ILE   106     -12.632  -1.121 -11.233  1.00  0.00      PROA H
ATOM   1603 HG12 ILE   106     -12.018  -0.299 -12.697  1.00  0.00      PROA H
ATOM   1604  CD  ILE   106     -11.777   0.822 -10.882  1.00  0.00      PROA C
ATOM   1605  HD1 ILE   106     -10.730   0.465 -10.782  1.00  0.00      PROA H
ATOM   1606  HD2 ILE   106     -11.742   1.855 -11.284  1.00  0.00      PROA H
ATOM   1607  HD3 ILE   106     -12.197   0.848  -9.855  1.00  0.00      PROA H
ATOM   1608  C   ILE   106     -16.171   1.098 -11.151  1.00  0.00      PROA C
ATOM   1609  O   ILE   106     -16.328   2.248 -10.752  1.00  0.00      PROA O
ATOM   1610  N   ARG   107     -17.092   0.449 -11.861  1.00  0.00      PROA N
ATOM   1611  HN  ARG   107     -16.948  -0.501 -12.134  1.00  0.00      PROA H
ATOM   1612  CA  ARG   107     -18.342   1.103 -12.223  1.00  0.00      PROA C
ATOM   1613  HA  ARG   107     -18.055   2.038 -12.679  1.00  0.00      PROA H
ATOM   1614  CB  ARG   107     -19.154   0.246 -13.195  1.00  0.00      PROA C
ATOM   1615  HB1 ARG   107     -18.450  -0.129 -13.975  1.00  0.00      PROA H
ATOM   1616  HB2 ARG   107     -19.562  -0.653 -12.679  1.00  0.00      PROA H
ATOM   1617  CG  ARG   107     -20.278   1.005 -13.893  1.00  0.00      PROA C
ATOM   1618  HG1 ARG   107     -21.103   1.226 -13.176  1.00  0.00      PROA H
ATOM   1619  HG2 ARG   107     -20.693   0.350 -14.694  1.00  0.00      PROA H
ATOM   1620  CD  ARG   107     -19.765   2.304 -14.487  1.00  0.00      PROA C
ATOM   1621  HD1 ARG   107     -19.616   3.056 -13.674  1.00  0.00      PROA H
ATOM   1622  HD2 ARG   107     -18.778   2.105 -14.974  1.00  0.00      PROA H
ATOM   1623  NE  ARG   107     -20.652   2.892 -15.481  1.00  0.00      PROA N
ATOM   1624  HE  ARG   107     -21.569   2.525 -15.590  1.00  0.00      PROA H
ATOM   1625  CZ  ARG   107     -20.358   3.980 -16.187  1.00  0.00      PROA C
ATOM   1626  NH1 ARG   107     -21.226   4.444 -17.078  1.00  0.00      PROA N
ATOM   1627 HH11 ARG   107     -22.088   3.990 -17.249  1.00  0.00      PROA H
ATOM   1628 HH12 ARG   107     -21.064   5.303 -17.582  1.00  0.00      PROA H
ATOM   1629  NH2 ARG   107     -19.195   4.606 -16.006  1.00  0.00      PROA N
ATOM   1630 HH21 ARG   107     -18.558   4.290 -15.302  1.00  0.00      PROA H
ATOM   1631 HH22 ARG   107     -19.014   5.433 -16.523  1.00  0.00      PROA H
ATOM   1632  C   ARG   107     -19.183   1.457 -10.996  1.00  0.00      PROA C
ATOM   1633  O   ARG   107     -19.835   2.505 -10.969  1.00  0.00      PROA O
ATOM   1634  N   VAL   108     -19.153   0.593  -9.983  1.00  0.00      PROA N
ATOM   1635  HN  VAL   108     -18.646  -0.267 -10.053  1.00  0.00      PROA H
ATOM   1636  CA  VAL   108     -19.859   0.858  -8.726  1.00  0.00      PROA C
ATOM   1637  HA  VAL   108     -20.884   1.115  -8.950  1.00  0.00      PROA H
ATOM   1638  CB  VAL   108     -19.855  -0.381  -7.800  1.00  0.00      PROA C
ATOM   1639  HB  VAL   108     -18.804  -0.739  -7.684  1.00  0.00      PROA H
ATOM   1640  CG1 VAL   108     -20.395  -0.047  -6.416  1.00  0.00      PROA C
ATOM   1641 HG11 VAL   108     -20.483  -0.969  -5.800  1.00  0.00      PROA H
ATOM   1642 HG12 VAL   108     -19.732   0.651  -5.862  1.00  0.00      PROA H
ATOM   1643 HG13 VAL   108     -21.405   0.410  -6.490  1.00  0.00      PROA H
ATOM   1644  CG2 VAL   108     -20.678  -1.502  -8.424  1.00  0.00      PROA C
ATOM   1645 HG21 VAL   108     -20.618  -2.415  -7.792  1.00  0.00      PROA H
ATOM   1646 HG22 VAL   108     -21.746  -1.211  -8.498  1.00  0.00      PROA H
ATOM   1647 HG23 VAL   108     -20.317  -1.767  -9.437  1.00  0.00      PROA H
ATOM   1648  C   VAL   108     -19.261   2.075  -8.018  1.00  0.00      PROA C
ATOM   1649  O   VAL   108     -19.993   2.911  -7.485  1.00  0.00      PROA O
ATOM   1650  N   ALA   109     -17.932   2.175  -8.020  1.00  0.00      PROA N
ATOM   1651  HN  ALA   109     -17.360   1.440  -8.394  1.00  0.00      PROA H
ATOM   1652  CA  ALA   109     -17.248   3.332  -7.449  1.00  0.00      PROA C
ATOM   1653  HA  ALA   109     -17.578   3.449  -6.425  1.00  0.00      PROA H
ATOM   1654  CB  ALA   109     -15.745   3.121  -7.473  1.00  0.00      PROA C
ATOM   1655  HB1 ALA   109     -15.202   3.987  -7.037  1.00  0.00      PROA H
ATOM   1656  HB2 ALA   109     -15.472   2.215  -6.891  1.00  0.00      PROA H
ATOM   1657  HB3 ALA   109     -15.416   2.959  -8.521  1.00  0.00      PROA H
ATOM   1658  C   ALA   109     -17.606   4.617  -8.186  1.00  0.00      PROA C
ATOM   1659  O   ALA   109     -17.756   5.673  -7.572  1.00  0.00      PROA O
ATOM   1660  N   GLN   110     -17.722   4.524  -9.508  1.00  0.00      PROA N
ATOM   1661  HN  GLN   110     -17.510   3.656  -9.962  1.00  0.00      PROA H
ATOM   1662  CA  GLN   110     -18.067   5.678 -10.337  1.00  0.00      PROA C
ATOM   1663  HA  GLN   110     -17.460   6.522 -10.038  1.00  0.00      PROA H
ATOM   1664  CB  GLN   110     -17.828   5.369 -11.809  1.00  0.00      PROA C
ATOM   1665  HB1 GLN   110     -18.321   4.393 -12.039  1.00  0.00      PROA H
ATOM   1666  HB2 GLN   110     -18.334   6.136 -12.447  1.00  0.00      PROA H
ATOM   1667  CG  GLN   110     -16.373   5.314 -12.213  1.00  0.00      PROA C
ATOM   1668  HG1 GLN   110     -15.874   6.277 -11.971  1.00  0.00      PROA H
ATOM   1669  HG2 GLN   110     -15.848   4.524 -11.632  1.00  0.00      PROA H
ATOM   1670  CD  GLN   110     -16.212   4.975 -13.674  1.00  0.00      PROA C
ATOM   1671  OE1 GLN   110     -16.856   4.060 -14.180  1.00  0.00      PROA O
ATOM   1672  NE2 GLN   110     -15.358   5.721 -14.369  1.00  0.00      PROA N
ATOM   1673 HE21 GLN   110     -14.912   6.504 -13.928  1.00  0.00      PROA H
ATOM   1674 HE22 GLN   110     -15.218   5.492 -15.327  1.00  0.00      PROA H
ATOM   1675  C   GLN   110     -19.520   6.084 -10.164  1.00  0.00      PROA C
ATOM   1676  O   GLN   110     -19.832   7.273 -10.154  1.00  0.00      PROA O
ATOM   1677  N   ASN   111     -20.397   5.088 -10.048  1.00  0.00      PROA N
ATOM   1678  HN  ASN   111     -20.090   4.133 -10.087  1.00  0.00      PROA H
ATOM   1679  CA  ASN   111     -21.844   5.306  -9.997  1.00  0.00      PROA C
ATOM   1680  HA  ASN   111     -22.065   6.304  -9.642  1.00  0.00      PROA H
ATOM   1681  CB  ASN   111     -22.435   5.160 -11.394  1.00  0.00      PROA C
ATOM   1682  HB1 ASN   111     -22.104   4.194 -11.837  1.00  0.00      PROA H
ATOM   1683  HB2 ASN   111     -23.548   5.157 -11.347  1.00  0.00      PROA H
ATOM   1684  CG  ASN   111     -22.000   6.265 -12.321  1.00  0.00      PROA C
ATOM   1685  OD1 ASN   111     -21.040   6.105 -13.074  1.00  0.00      PROA O
ATOM   1686  ND2 ASN   111     -22.683   7.407 -12.261  1.00  0.00      PROA N
ATOM   1687 HD21 ASN   111     -23.496   7.485 -11.667  1.00  0.00      PROA H
ATOM   1688 HD22 ASN   111     -22.338   8.189 -12.769  1.00  0.00      PROA H
ATOM   1689  C   ASN   111     -22.535   4.337  -9.041  1.00  0.00      PROA C
ATOM   1690  O   ASN   111     -23.072   3.312  -9.473  1.00  0.00      PROA O
ATOM   1691  N   PRO   112     -22.524   4.653  -7.732  1.00  0.00      PROA N
ATOM   1692  CD  PRO   112     -21.807   5.783  -7.112  1.00  0.00      PROA C
ATOM   1693  HD1 PRO   112     -20.789   5.922  -7.538  1.00  0.00      PROA H
ATOM   1694  HD2 PRO   112     -22.410   6.711  -7.253  1.00  0.00      PROA H
ATOM   1695  CA  PRO   112     -23.159   3.796  -6.723  1.00  0.00      PROA C
ATOM   1696  HA  PRO   112     -22.660   2.837  -6.752  1.00  0.00      PROA H
ATOM   1697  CB  PRO   112     -22.951   4.575  -5.421  1.00  0.00      PROA C
ATOM   1698  HB1 PRO   112     -22.854   3.912  -4.539  1.00  0.00      PROA H
ATOM   1699  HB2 PRO   112     -23.803   5.274  -5.239  1.00  0.00      PROA H
ATOM   1700  CG  PRO   112     -21.736   5.398  -5.665  1.00  0.00      PROA C
ATOM   1701  HG1 PRO   112     -20.826   4.768  -5.509  1.00  0.00      PROA H
ATOM   1702  HG2 PRO   112     -21.669   6.289  -5.000  1.00  0.00      PROA H
ATOM   1703  C   PRO   112     -24.649   3.557  -6.968  1.00  0.00      PROA C
ATOM   1704  O   PRO   112     -25.196   2.564  -6.491  1.00  0.00      PROA O
ATOM   1705  N   GLU   113     -25.285   4.468  -7.704  1.00  0.00      PROA N
ATOM   1706  HN  GLU   113     -24.836   5.306  -8.058  1.00  0.00      PROA H
ATOM   1707  CA  GLU   113     -26.708   4.381  -8.017  1.00  0.00      PROA C
ATOM   1708  HA  GLU   113     -27.228   4.048  -7.129  1.00  0.00      PROA H
ATOM   1709  CB  GLU   113     -27.257   5.772  -8.385  1.00  0.00      PROA C
ATOM   1710  HB1 GLU   113     -28.371   5.698  -8.332  1.00  0.00      PROA H
ATOM   1711  HB2 GLU   113     -26.954   6.507  -7.605  1.00  0.00      PROA H
ATOM   1712  CG  GLU   113     -26.902   6.283  -9.784  1.00  0.00      PROA C
ATOM   1713  HG1 GLU   113     -26.971   5.522 -10.583  1.00  0.00      PROA H
ATOM   1714  HG2 GLU   113     -27.652   7.068 -10.037  1.00  0.00      PROA H
ATOM   1715  CD  GLU   113     -25.547   6.972  -9.878  1.00  0.00      PROA C
ATOM   1716  OE1 GLU   113     -25.348   7.734 -10.845  1.00  0.00      PROA O
ATOM   1717  OE2 GLU   113     -24.677   6.762  -9.007  1.00  0.00      PROA O
ATOM   1718  C   GLU   113     -27.043   3.378  -9.132  1.00  0.00      PROA C
ATOM   1719  O   GLU   113     -28.206   3.041  -9.318  1.00  0.00      PROA O
ATOM   1720  N   ALA   114     -26.042   2.922  -9.886  1.00  0.00      PROA N
ATOM   1721  HN  ALA   114     -25.110   3.246  -9.727  1.00  0.00      PROA H
ATOM   1722  CA  ALA   114     -26.284   1.963 -10.968  1.00  0.00      PROA C
ATOM   1723  HA  ALA   114     -27.012   2.425 -11.611  1.00  0.00      PROA H
ATOM   1724  CB  ALA   114     -25.012   1.713 -11.762  1.00  0.00      PROA C
ATOM   1725  HB1 ALA   114     -25.174   0.982 -12.581  1.00  0.00      PROA H
ATOM   1726  HB2 ALA   114     -24.648   2.668 -12.200  1.00  0.00      PROA H
ATOM   1727  HB3 ALA   114     -24.209   1.322 -11.099  1.00  0.00      PROA H
ATOM   1728  C   ALA   114     -26.818   0.650 -10.397  1.00  0.00      PROA C
ATOM   1729  O   ALA   114     -26.239   0.112  -9.451  1.00  0.00      PROA O
ATOM   1730  N   PRO   115     -27.923   0.126 -10.963  1.00  0.00      PROA N
ATOM   1731  CD  PRO   115     -28.694   0.657 -12.103  1.00  0.00      PROA C
ATOM   1732  HD1 PRO   115     -29.095   1.660 -11.825  1.00  0.00      PROA H
ATOM   1733  HD2 PRO   115     -28.064   0.730 -13.014  1.00  0.00      PROA H
ATOM   1734  CA  PRO   115     -28.522  -1.096 -10.426  1.00  0.00      PROA C
ATOM   1735  HA  PRO   115     -28.526  -1.084  -9.344  1.00  0.00      PROA H
ATOM   1736  CB  PRO   115     -29.954  -1.037 -10.968  1.00  0.00      PROA C
ATOM   1737  HB1 PRO   115     -30.554  -0.398 -10.274  1.00  0.00      PROA H
ATOM   1738  HB2 PRO   115     -30.463  -2.020 -11.034  1.00  0.00      PROA H
ATOM   1739  CG  PRO   115     -29.823  -0.327 -12.271  1.00  0.00      PROA C
ATOM   1740  HG1 PRO   115     -30.775   0.156 -12.568  1.00  0.00      PROA H
ATOM   1741  HG2 PRO   115     -29.543  -1.071 -13.055  1.00  0.00      PROA H
ATOM   1742  C   PRO   115     -27.788  -2.370 -10.876  1.00  0.00      PROA C
ATOM   1743  O   PRO   115     -28.346  -3.205 -11.590  1.00  0.00      PROA O
ATOM   1744  N   MET   116     -26.537  -2.498 -10.444  1.00  0.00      PROA N
ATOM   1745  HN  MET   116     -26.137  -1.778  -9.869  1.00  0.00      PROA H
ATOM   1746  CA  MET   116     -25.716  -3.677 -10.717  1.00  0.00      PROA C
ATOM   1747  HA  MET   116     -26.358  -4.526 -10.919  1.00  0.00      PROA H
ATOM   1748  CB  MET   116     -24.773  -3.438 -11.912  1.00  0.00      PROA C
ATOM   1749  HB1 MET   116     -24.089  -4.307 -12.030  1.00  0.00      PROA H
ATOM   1750  HB2 MET   116     -25.414  -3.400 -12.824  1.00  0.00      PROA H
ATOM   1751  CG  MET   116     -23.982  -2.133 -11.880  1.00  0.00      PROA C
ATOM   1752  HG1 MET   116     -24.696  -1.281 -11.860  1.00  0.00      PROA H
ATOM   1753  HG2 MET   116     -23.400  -2.082 -10.932  1.00  0.00      PROA H
ATOM   1754  SD  MET   116     -22.854  -1.908 -13.284  1.00  0.00      PROA S
ATOM   1755  CE  MET   116     -21.594  -3.120 -12.889  1.00  0.00      PROA C
ATOM   1756  HE1 MET   116     -20.784  -3.099 -13.649  1.00  0.00      PROA H
ATOM   1757  HE2 MET   116     -21.139  -2.920 -11.895  1.00  0.00      PROA H
ATOM   1758  HE3 MET   116     -22.014  -4.148 -12.882  1.00  0.00      PROA H
ATOM   1759  C   MET   116     -24.936  -4.017  -9.451  1.00  0.00      PROA C
ATOM   1760  O   MET   116     -24.694  -3.139  -8.616  1.00  0.00      PROA O
ATOM   1761  N   MET   117     -24.570  -5.288  -9.300  1.00  0.00      PROA N
ATOM   1762  HN  MET   117     -24.812  -5.972  -9.979  1.00  0.00      PROA H
ATOM   1763  CA  MET   117     -23.916  -5.785  -8.086  1.00  0.00      PROA C
ATOM   1764  HA  MET   117     -24.003  -6.864  -8.072  1.00  0.00      PROA H
ATOM   1765  CB  MET   117     -22.435  -5.399  -8.074  1.00  0.00      PROA C
ATOM   1766  HB1 MET   117     -22.316  -4.300  -8.199  1.00  0.00      PROA H
ATOM   1767  HB2 MET   117     -22.028  -5.655  -7.067  1.00  0.00      PROA H
ATOM   1768  CG  MET   117     -21.603  -6.139  -9.113  1.00  0.00      PROA C
ATOM   1769  HG1 MET   117     -21.912  -7.210  -9.127  1.00  0.00      PROA H
ATOM   1770  HG2 MET   117     -21.818  -5.718 -10.120  1.00  0.00      PROA H
ATOM   1771  SD  MET   117     -19.842  -6.047  -8.760  1.00  0.00      PROA S
ATOM   1772  CE  MET   117     -19.714  -7.077  -7.302  1.00  0.00      PROA C
ATOM   1773  HE1 MET   117     -18.657  -7.318  -7.060  1.00  0.00      PROA H
ATOM   1774  HE2 MET   117     -20.117  -6.550  -6.416  1.00  0.00      PROA H
ATOM   1775  HE3 MET   117     -20.268  -8.031  -7.415  1.00  0.00      PROA H
ATOM   1776  C   MET   117     -24.624  -5.285  -6.822  1.00  0.00      PROA C
ATOM   1777  O   MET   117     -24.003  -4.756  -5.896  1.00  0.00      PROA O
ATOM   1778  N   GLN   118     -25.938  -5.466  -6.794  1.00  0.00      PROA N
ATOM   1779  HN  GLN   118     -26.419  -5.874  -7.573  1.00  0.00      PROA H
ATOM   1780  CA  GLN   118     -26.746  -5.000  -5.673  1.00  0.00      PROA C
ATOM   1781  HA  GLN   118     -26.341  -4.067  -5.302  1.00  0.00      PROA H
ATOM   1782  CB  GLN   118     -28.185  -4.751  -6.132  1.00  0.00      PROA C
ATOM   1783  HB1 GLN   118     -28.687  -5.724  -6.347  1.00  0.00      PROA H
ATOM   1784  HB2 GLN   118     -28.735  -4.273  -5.285  1.00  0.00      PROA H
ATOM   1785  CG  GLN   118     -28.272  -3.866  -7.368  1.00  0.00      PROA C
ATOM   1786  HG1 GLN   118     -27.635  -2.965  -7.198  1.00  0.00      PROA H
ATOM   1787  HG2 GLN   118     -27.873  -4.375  -8.268  1.00  0.00      PROA H
ATOM   1788  CD  GLN   118     -29.668  -3.346  -7.635  1.00  0.00      PROA C
ATOM   1789  OE1 GLN   118     -30.119  -2.391  -6.999  1.00  0.00      PROA O
ATOM   1790  NE2 GLN   118     -30.357  -3.963  -8.589  1.00  0.00      PROA N
ATOM   1791 HE21 GLN   118     -29.932  -4.688  -9.120  1.00  0.00      PROA H
ATOM   1792 HE22 GLN   118     -31.252  -3.589  -8.821  1.00  0.00      PROA H
ATOM   1793  C   GLN   118     -26.700  -6.002  -4.514  1.00  0.00      PROA C
ATOM   1794  O   GLN   118     -27.078  -5.676  -3.394  1.00  0.00      PROA O
ATOM   1795  N   ASP   119     -26.198  -7.204  -4.794  1.00  0.00      PROA N
ATOM   1796  HN  ASP   119     -25.860  -7.485  -5.699  1.00  0.00      PROA H
ATOM   1797  CA  ASP   119     -26.138  -8.298  -3.818  1.00  0.00      PROA C
ATOM   1798  HA  ASP   119     -26.865  -8.138  -3.037  1.00  0.00      PROA H
ATOM   1799  CB  ASP   119     -26.435  -9.632  -4.520  1.00  0.00      PROA C
ATOM   1800  HB1 ASP   119     -26.408 -10.477  -3.802  1.00  0.00      PROA H
ATOM   1801  HB2 ASP   119     -27.442  -9.589  -4.982  1.00  0.00      PROA H
ATOM   1802  CG  ASP   119     -25.451  -9.943  -5.653  1.00  0.00      PROA C
ATOM   1803  OD1 ASP   119     -25.110 -11.135  -5.826  1.00  0.00      PROA O
ATOM   1804  OD2 ASP   119     -25.019  -9.000  -6.369  1.00  0.00      PROA O
ATOM   1805  C   ASP   119     -24.791  -8.407  -3.099  1.00  0.00      PROA C
ATOM   1806  O   ASP   119     -24.705  -9.016  -2.034  1.00  0.00      PROA O
ATOM   1807  N   ASP   120     -23.751  -7.814  -3.680  1.00  0.00      PROA N
ATOM   1808  HN  ASP   120     -23.874  -7.356  -4.555  1.00  0.00      PROA H
ATOM   1809  CA  ASP   120     -22.378  -8.077  -3.268  1.00  0.00      PROA C
ATOM   1810  HA  ASP   120     -22.317  -9.128  -3.037  1.00  0.00      PROA H
ATOM   1811  CB  ASP   120     -21.445  -7.846  -4.458  1.00  0.00      PROA C
ATOM   1812  HB1 ASP   120     -21.807  -8.441  -5.326  1.00  0.00      PROA H
ATOM   1813  HB2 ASP   120     -21.460  -6.777  -4.748  1.00  0.00      PROA H
ATOM   1814  CG  ASP   120     -20.027  -8.268  -4.173  1.00  0.00      PROA C
ATOM   1815  OD1 ASP   120     -19.747  -9.481  -4.213  1.00  0.00      PROA O
ATOM   1816  OD2 ASP   120     -19.194  -7.381  -3.918  1.00  0.00      PROA O
ATOM   1817  C   ASP   120     -21.942  -7.194  -2.091  1.00  0.00      PROA C
ATOM   1818  O   ASP   120     -22.087  -5.973  -2.158  1.00  0.00      PROA O
ATOM   1819  N   PRO   121     -21.397  -7.809  -1.016  1.00  0.00      PROA N
ATOM   1820  CD  PRO   121     -21.264  -9.263  -0.805  1.00  0.00      PROA C
ATOM   1821  HD1 PRO   121     -22.196  -9.800  -1.093  1.00  0.00      PROA H
ATOM   1822  HD2 PRO   121     -20.407  -9.630  -1.412  1.00  0.00      PROA H
ATOM   1823  CA  PRO   121     -20.922  -7.039   0.142  1.00  0.00      PROA C
ATOM   1824  HA  PRO   121     -21.747  -6.465   0.533  1.00  0.00      PROA H
ATOM   1825  CB  PRO   121     -20.395  -8.113   1.105  1.00  0.00      PROA C
ATOM   1826  HB1 PRO   121     -20.651  -7.874   2.157  1.00  0.00      PROA H
ATOM   1827  HB2 PRO   121     -19.283  -8.219   1.051  1.00  0.00      PROA H
ATOM   1828  CG  PRO   121     -21.006  -9.389   0.663  1.00  0.00      PROA C
ATOM   1829  HG1 PRO   121     -21.975  -9.532   1.199  1.00  0.00      PROA H
ATOM   1830  HG2 PRO   121     -20.341 -10.250   0.903  1.00  0.00      PROA H
ATOM   1831  C   PRO   121     -19.802  -6.055  -0.191  1.00  0.00      PROA C
ATOM   1832  O   PRO   121     -19.788  -4.940   0.343  1.00  0.00      PROA O
ATOM   1833  N   LEU   122     -18.868  -6.464  -1.050  1.00  0.00      PROA N
ATOM   1834  HN  LEU   122     -18.923  -7.338  -1.533  1.00  0.00      PROA H
ATOM   1835  CA  LEU   122     -17.765  -5.582  -1.435  1.00  0.00      PROA C
ATOM   1836  HA  LEU   122     -17.302  -5.207  -0.534  1.00  0.00      PROA H
ATOM   1837  CB  LEU   122     -16.707  -6.306  -2.280  1.00  0.00      PROA C
ATOM   1838  HB1 LEU   122     -17.168  -6.800  -3.154  1.00  0.00      PROA H
ATOM   1839  HB2 LEU   122     -16.001  -5.546  -2.695  1.00  0.00      PROA H
ATOM   1840  CG  LEU   122     -15.820  -7.333  -1.572  1.00  0.00      PROA C
ATOM   1841  HG  LEU   122     -16.488  -8.062  -1.053  1.00  0.00      PROA H
ATOM   1842  CD1 LEU   122     -14.991  -8.094  -2.599  1.00  0.00      PROA C
ATOM   1843 HD11 LEU   122     -14.432  -8.919  -2.110  1.00  0.00      PROA H
ATOM   1844 HD12 LEU   122     -15.645  -8.529  -3.387  1.00  0.00      PROA H
ATOM   1845 HD13 LEU   122     -14.262  -7.407  -3.068  1.00  0.00      PROA H
ATOM   1846  CD2 LEU   122     -14.920  -6.670  -0.540  1.00  0.00      PROA C
ATOM   1847 HD21 LEU   122     -14.270  -7.426  -0.049  1.00  0.00      PROA H
ATOM   1848 HD22 LEU   122     -14.263  -5.909  -1.016  1.00  0.00      PROA H
ATOM   1849 HD23 LEU   122     -15.517  -6.168   0.249  1.00  0.00      PROA H
ATOM   1850  C   LEU   122     -18.287  -4.361  -2.183  1.00  0.00      PROA C
ATOM   1851  O   LEU   122     -17.800  -3.259  -1.965  1.00  0.00      PROA O
ATOM   1852  N   ALA   123     -19.277  -4.558  -3.053  1.00  0.00      PROA N
ATOM   1853  HN  ALA   123     -19.537  -5.504  -3.287  1.00  0.00      PROA H
ATOM   1854  CA  ALA   123     -19.913  -3.446  -3.755  1.00  0.00      PROA C
ATOM   1855  HA  ALA   123     -19.142  -2.872  -4.252  1.00  0.00      PROA H
ATOM   1856  CB  ALA   123     -20.906  -3.959  -4.790  1.00  0.00      PROA C
ATOM   1857  HB1 ALA   123     -21.369  -3.123  -5.356  1.00  0.00      PROA H
ATOM   1858  HB2 ALA   123     -20.380  -4.616  -5.515  1.00  0.00      PROA H
ATOM   1859  HB3 ALA   123     -21.716  -4.551  -4.314  1.00  0.00      PROA H
ATOM   1860  C   ALA   123     -20.608  -2.509  -2.772  1.00  0.00      PROA C
ATOM   1861  O   ALA   123     -20.461  -1.293  -2.861  1.00  0.00      PROA O
ATOM   1862  N   ALA   124     -21.362  -3.074  -1.829  1.00  0.00      PROA N
ATOM   1863  HN  ALA   124     -21.470  -4.069  -1.791  1.00  0.00      PROA H
ATOM   1864  CA  ALA   124     -22.066  -2.266  -0.833  1.00  0.00      PROA C
ATOM   1865  HA  ALA   124     -22.723  -1.584  -1.355  1.00  0.00      PROA H
ATOM   1866  CB  ALA   124     -22.900  -3.154   0.081  1.00  0.00      PROA C
ATOM   1867  HB1 ALA   124     -23.478  -2.544   0.812  1.00  0.00      PROA H
ATOM   1868  HB2 ALA   124     -23.629  -3.738  -0.520  1.00  0.00      PROA H
ATOM   1869  HB3 ALA   124     -22.260  -3.868   0.642  1.00  0.00      PROA H
ATOM   1870  C   ALA   124     -21.091  -1.412  -0.019  1.00  0.00      PROA C
ATOM   1871  O   ALA   124     -21.328  -0.223   0.193  1.00  0.00      PROA O
ATOM   1872  N   GLY   125     -19.988  -2.015   0.417  1.00  0.00      PROA N
ATOM   1873  HN  GLY   125     -19.864  -3.002   0.269  1.00  0.00      PROA H
ATOM   1874  CA  GLY   125     -18.952  -1.290   1.143  1.00  0.00      PROA C
ATOM   1875  HA1 GLY   125     -18.171  -1.990   1.396  1.00  0.00      PROA H
ATOM   1876  HA2 GLY   125     -19.390  -0.814   2.010  1.00  0.00      PROA H
ATOM   1877  C   GLY   125     -18.325  -0.202   0.284  1.00  0.00      PROA C
ATOM   1878  O   GLY   125     -18.084   0.904   0.759  1.00  0.00      PROA O
ATOM   1879  N   LEU   126     -18.082  -0.517  -0.989  1.00  0.00      PROA N
ATOM   1880  HN  LEU   126     -18.267  -1.439  -1.333  1.00  0.00      PROA H
ATOM   1881  CA  LEU   126     -17.507   0.449  -1.933  1.00  0.00      PROA C
ATOM   1882  HA  LEU   126     -16.572   0.779  -1.510  1.00  0.00      PROA H
ATOM   1883  CB  LEU   126     -17.273  -0.198  -3.303  1.00  0.00      PROA C
ATOM   1884  HB1 LEU   126     -17.246  -1.300  -3.160  1.00  0.00      PROA H
ATOM   1885  HB2 LEU   126     -18.143  -0.023  -3.975  1.00  0.00      PROA H
ATOM   1886  CG  LEU   126     -15.982   0.120  -4.073  1.00  0.00      PROA C
ATOM   1887  HG  LEU   126     -15.180  -0.530  -3.675  1.00  0.00      PROA H
ATOM   1888  CD1 LEU   126     -16.178  -0.177  -5.552  1.00  0.00      PROA C
ATOM   1889 HD11 LEU   126     -15.231  -0.020  -6.112  1.00  0.00      PROA H
ATOM   1890 HD12 LEU   126     -16.497  -1.231  -5.700  1.00  0.00      PROA H
ATOM   1891 HD13 LEU   126     -16.956   0.486  -5.984  1.00  0.00      PROA H
ATOM   1892  CD2 LEU   126     -15.452   1.533  -3.879  1.00  0.00      PROA C
ATOM   1893 HD21 LEU   126     -14.529   1.685  -4.480  1.00  0.00      PROA H
ATOM   1894 HD22 LEU   126     -16.208   2.279  -4.205  1.00  0.00      PROA H
ATOM   1895 HD23 LEU   126     -15.196   1.729  -2.817  1.00  0.00      PROA H
ATOM   1896  C   LEU   126     -18.412   1.676  -2.104  1.00  0.00      PROA C
ATOM   1897  O   LEU   126     -17.920   2.799  -2.192  1.00  0.00      PROA O
ATOM   1898  N   ARG   127     -19.727   1.452  -2.158  1.00  0.00      PROA N
ATOM   1899  HN  ARG   127     -20.078   0.511  -2.144  1.00  0.00      PROA H
ATOM   1900  CA  ARG   127     -20.695   2.554  -2.254  1.00  0.00      PROA C
ATOM   1901  HA  ARG   127     -20.451   3.142  -3.128  1.00  0.00      PROA H
ATOM   1902  CB  ARG   127     -22.127   2.026  -2.388  1.00  0.00      PROA C
ATOM   1903  HB1 ARG   127     -22.368   1.359  -1.529  1.00  0.00      PROA H
ATOM   1904  HB2 ARG   127     -22.836   2.887  -2.346  1.00  0.00      PROA H
ATOM   1905  CG  ARG   127     -22.372   1.276  -3.684  1.00  0.00      PROA C
ATOM   1906  HG1 ARG   127     -21.800   0.332  -3.703  1.00  0.00      PROA H
ATOM   1907  HG2 ARG   127     -21.990   1.884  -4.536  1.00  0.00      PROA H
ATOM   1908  CD  ARG   127     -23.839   0.955  -3.917  1.00  0.00      PROA C
ATOM   1909  HD1 ARG   127     -24.433   1.897  -3.954  1.00  0.00      PROA H
ATOM   1910  HD2 ARG   127     -24.253   0.346  -3.083  1.00  0.00      PROA H
ATOM   1911  NE  ARG   127     -24.006   0.274  -5.200  1.00  0.00      PROA N
ATOM   1912  HE  ARG   127     -24.232   0.819  -6.008  1.00  0.00      PROA H
ATOM   1913  CZ  ARG   127     -23.983  -1.046  -5.392  1.00  0.00      PROA C
ATOM   1914  NH1 ARG   127     -24.128  -1.522  -6.621  1.00  0.00      PROA N
ATOM   1915 HH11 ARG   127     -24.128  -0.857  -7.379  1.00  0.00      PROA H
ATOM   1916 HH12 ARG   127     -24.152  -2.500  -6.810  1.00  0.00      PROA H
ATOM   1917  NH2 ARG   127     -23.827  -1.898  -4.381  1.00  0.00      PROA N
ATOM   1918 HH21 ARG   127     -24.035  -1.566  -3.463  1.00  0.00      PROA H
ATOM   1919 HH22 ARG   127     -23.938  -2.883  -4.524  1.00  0.00      PROA H
ATOM   1920  C   ARG   127     -20.595   3.493  -1.055  1.00  0.00      PROA C
ATOM   1921  O   ARG   127     -20.597   4.709  -1.222  1.00  0.00      PROA O
ATOM   1922  N   ASP   128     -20.498   2.924   0.146  1.00  0.00      PROA N
ATOM   1923  HN  ASP   128     -20.485   1.928   0.241  1.00  0.00      PROA H
ATOM   1924  CA  ASP   128     -20.320   3.714   1.368  1.00  0.00      PROA C
ATOM   1925  HA  ASP   128     -21.147   4.407   1.441  1.00  0.00      PROA H
ATOM   1926  CB  ASP   128     -20.286   2.804   2.597  1.00  0.00      PROA C
ATOM   1927  HB1 ASP   128     -21.172   2.135   2.576  1.00  0.00      PROA H
ATOM   1928  HB2 ASP   128     -19.385   2.155   2.598  1.00  0.00      PROA H
ATOM   1929  CG  ASP   128     -20.333   3.581   3.896  1.00  0.00      PROA C
ATOM   1930  OD1 ASP   128     -21.347   4.263   4.138  1.00  0.00      PROA O
ATOM   1931  OD2 ASP   128     -19.354   3.516   4.670  1.00  0.00      PROA O
ATOM   1932  C   ASP   128     -19.039   4.545   1.321  1.00  0.00      PROA C
ATOM   1933  O   ASP   128     -19.027   5.709   1.727  1.00  0.00      PROA O
ATOM   1934  N   LEU   129     -17.964   3.941   0.823  1.00  0.00      PROA N
ATOM   1935  HN  LEU   129     -17.994   2.969   0.578  1.00  0.00      PROA H
ATOM   1936  CA  LEU   129     -16.681   4.627   0.698  1.00  0.00      PROA C
ATOM   1937  HA  LEU   129     -16.427   5.061   1.655  1.00  0.00      PROA H
ATOM   1938  CB  LEU   129     -15.581   3.651   0.273  1.00  0.00      PROA C
ATOM   1939  HB1 LEU   129     -15.863   3.197  -0.705  1.00  0.00      PROA H
ATOM   1940  HB2 LEU   129     -14.631   4.213   0.112  1.00  0.00      PROA H
ATOM   1941  CG  LEU   129     -15.257   2.498   1.231  1.00  0.00      PROA C
ATOM   1942  HG  LEU   129     -16.182   1.946   1.484  1.00  0.00      PROA H
ATOM   1943  CD1 LEU   129     -14.294   1.527   0.561  1.00  0.00      PROA C
ATOM   1944 HD11 LEU   129     -13.994   0.726   1.271  1.00  0.00      PROA H
ATOM   1945 HD12 LEU   129     -14.755   1.049  -0.327  1.00  0.00      PROA H
ATOM   1946 HD13 LEU   129     -13.387   2.074   0.236  1.00  0.00      PROA H
ATOM   1947  CD2 LEU   129     -14.690   3.011   2.548  1.00  0.00      PROA C
ATOM   1948 HD21 LEU   129     -14.457   2.157   3.223  1.00  0.00      PROA H
ATOM   1949 HD22 LEU   129     -13.748   3.575   2.380  1.00  0.00      PROA H
ATOM   1950 HD23 LEU   129     -15.413   3.669   3.072  1.00  0.00      PROA H
ATOM   1951  C   LEU   129     -16.768   5.777  -0.299  1.00  0.00      PROA C
ATOM   1952  O   LEU   129     -16.272   6.870  -0.033  1.00  0.00      PROA O
ATOM   1953  N   ARG   130     -17.404   5.530  -1.444  1.00  0.00      PROA N
ATOM   1954  HN  ARG   130     -17.752   4.608  -1.640  1.00  0.00      PROA H
ATOM   1955  CA  ARG   130     -17.560   6.562  -2.468  1.00  0.00      PROA C
ATOM   1956  HA  ARG   130     -16.572   6.930  -2.710  1.00  0.00      PROA H
ATOM   1957  CB  ARG   130     -18.215   5.986  -3.731  1.00  0.00      PROA C
ATOM   1958  HB1 ARG   130     -17.501   5.275  -4.206  1.00  0.00      PROA H
ATOM   1959  HB2 ARG   130     -19.104   5.386  -3.421  1.00  0.00      PROA H
ATOM   1960  CG  ARG   130     -18.678   7.022  -4.749  1.00  0.00      PROA C
ATOM   1961  HG1 ARG   130     -19.484   7.656  -4.311  1.00  0.00      PROA H
ATOM   1962  HG2 ARG   130     -19.134   6.509  -5.623  1.00  0.00      PROA H
ATOM   1963  CD  ARG   130     -17.541   7.899  -5.254  1.00  0.00      PROA C
ATOM   1964  HD1 ARG   130     -16.880   8.206  -4.413  1.00  0.00      PROA H
ATOM   1965  HD2 ARG   130     -16.887   7.366  -5.979  1.00  0.00      PROA H
ATOM   1966  NE  ARG   130     -18.043   9.149  -5.821  1.00  0.00      PROA N
ATOM   1967  HE  ARG   130     -18.178   9.962  -5.220  1.00  0.00      PROA H
ATOM   1968  CZ  ARG   130     -18.392   9.337  -7.093  1.00  0.00      PROA C
ATOM   1969  NH1 ARG   130     -18.848  10.526  -7.469  1.00  0.00      PROA N
ATOM   1970 HH11 ARG   130     -18.988  11.148  -6.690  1.00  0.00      PROA H
ATOM   1971 HH12 ARG   130     -19.421  10.572  -8.278  1.00  0.00      PROA H
ATOM   1972  NH2 ARG   130     -18.290   8.363  -7.994  1.00  0.00      PROA N
ATOM   1973 HH21 ARG   130     -18.091   7.445  -7.643  1.00  0.00      PROA H
ATOM   1974 HH22 ARG   130     -18.828   8.444  -8.831  1.00  0.00      PROA H
ATOM   1975  C   ARG   130     -18.356   7.758  -1.948  1.00  0.00      PROA C
ATOM   1976  O   ARG   130     -17.988   8.902  -2.194  1.00  0.00      PROA O
ATOM   1977  N   MET   131     -19.444   7.496  -1.236  1.00  0.00      PROA N
ATOM   1978  HN  MET   131     -19.749   6.551  -1.091  1.00  0.00      PROA H
ATOM   1979  CA  MET   131     -20.264   8.580  -0.686  1.00  0.00      PROA C
ATOM   1980  HA  MET   131     -20.550   9.229  -1.505  1.00  0.00      PROA H
ATOM   1981  CB  MET   131     -21.531   8.019  -0.029  1.00  0.00      PROA C
ATOM   1982  HB1 MET   131     -21.250   7.220   0.694  1.00  0.00      PROA H
ATOM   1983  HB2 MET   131     -22.038   8.838   0.537  1.00  0.00      PROA H
ATOM   1984  CG  MET   131     -22.525   7.477  -1.045  1.00  0.00      PROA C
ATOM   1985  HG1 MET   131     -22.585   8.199  -1.893  1.00  0.00      PROA H
ATOM   1986  HG2 MET   131     -22.149   6.528  -1.477  1.00  0.00      PROA H
ATOM   1987  SD  MET   131     -24.191   7.238  -0.403  1.00  0.00      PROA S
ATOM   1988  CE  MET   131     -23.884   6.160   0.994  1.00  0.00      PROA C
ATOM   1989  HE1 MET   131     -24.822   5.725   1.388  1.00  0.00      PROA H
ATOM   1990  HE2 MET   131     -23.223   5.318   0.695  1.00  0.00      PROA H
ATOM   1991  HE3 MET   131     -23.383   6.703   1.824  1.00  0.00      PROA H
ATOM   1992  C   MET   131     -19.481   9.451   0.297  1.00  0.00      PROA C
ATOM   1993  O   MET   131     -19.696  10.653   0.372  1.00  0.00      PROA O
ATOM   1994  N   ARG   132     -18.554   8.848   1.031  1.00  0.00      PROA N
ATOM   1995  HN  ARG   132     -18.397   7.861   0.955  1.00  0.00      PROA H
ATOM   1996  CA  ARG   132     -17.716   9.604   1.958  1.00  0.00      PROA C
ATOM   1997  HA  ARG   132     -18.313  10.372   2.430  1.00  0.00      PROA H
ATOM   1998  CB  ARG   132     -17.186   8.691   3.056  1.00  0.00      PROA C
ATOM   1999  HB1 ARG   132     -16.734   7.781   2.598  1.00  0.00      PROA H
ATOM   2000  HB2 ARG   132     -16.380   9.224   3.615  1.00  0.00      PROA H
ATOM   2001  CG  ARG   132     -18.269   8.289   4.043  1.00  0.00      PROA C
ATOM   2002  HG1 ARG   132     -19.019   7.613   3.577  1.00  0.00      PROA H
ATOM   2003  HG2 ARG   132     -18.808   9.215   4.357  1.00  0.00      PROA H
ATOM   2004  CD  ARG   132     -17.668   7.682   5.295  1.00  0.00      PROA C
ATOM   2005  HD1 ARG   132     -16.690   8.173   5.508  1.00  0.00      PROA H
ATOM   2006  HD2 ARG   132     -18.345   7.858   6.162  1.00  0.00      PROA H
ATOM   2007  NE  ARG   132     -17.498   6.246   5.162  1.00  0.00      PROA N
ATOM   2008  HE  ARG   132     -18.085   5.719   4.544  1.00  0.00      PROA H
ATOM   2009  CZ  ARG   132     -16.659   5.502   5.880  1.00  0.00      PROA C
ATOM   2010  NH1 ARG   132     -16.617   4.199   5.653  1.00  0.00      PROA N
ATOM   2011 HH11 ARG   132     -17.386   3.770   5.176  1.00  0.00      PROA H
ATOM   2012 HH12 ARG   132     -16.079   3.655   6.337  1.00  0.00      PROA H
ATOM   2013  NH2 ARG   132     -15.860   6.036   6.805  1.00  0.00      PROA N
ATOM   2014 HH21 ARG   132     -15.902   7.006   7.031  1.00  0.00      PROA H
ATOM   2015 HH22 ARG   132     -15.342   5.363   7.348  1.00  0.00      PROA H
ATOM   2016  C   ARG   132     -16.582  10.343   1.247  1.00  0.00      PROA C
ATOM   2017  O   ARG   132     -16.209  11.444   1.653  1.00  0.00      PROA O
ATOM   2018  N   VAL   133     -16.049   9.751   0.183  1.00  0.00      PROA N
ATOM   2019  HN  VAL   133     -16.285   8.808  -0.068  1.00  0.00      PROA H
ATOM   2020  CA  VAL   133     -15.109  10.451  -0.692  1.00  0.00      PROA C
ATOM   2021  HA  VAL   133     -14.260  10.773  -0.105  1.00  0.00      PROA H
ATOM   2022  CB  VAL   133     -14.597   9.541  -1.838  1.00  0.00      PROA C
ATOM   2023  HB  VAL   133     -15.471   9.033  -2.308  1.00  0.00      PROA H
ATOM   2024  CG1 VAL   133     -13.888  10.350  -2.914  1.00  0.00      PROA C
ATOM   2025 HG11 VAL   133     -13.407   9.670  -3.651  1.00  0.00      PROA H
ATOM   2026 HG12 VAL   133     -14.594  10.996  -3.476  1.00  0.00      PROA H
ATOM   2027 HG13 VAL   133     -13.097  10.994  -2.472  1.00  0.00      PROA H
ATOM   2028  CG2 VAL   133     -13.661   8.473  -1.289  1.00  0.00      PROA C
ATOM   2029 HG21 VAL   133     -13.360   7.768  -2.094  1.00  0.00      PROA H
ATOM   2030 HG22 VAL   133     -12.739   8.944  -0.884  1.00  0.00      PROA H
ATOM   2031 HG23 VAL   133     -14.131   7.884  -0.477  1.00  0.00      PROA H
ATOM   2032  C   VAL   133     -15.759  11.721  -1.254  1.00  0.00      PROA C
ATOM   2033  O   VAL   133     -15.114  12.773  -1.304  1.00  0.00      PROA O
ATOM   2034  N   ASP   134     -17.027  11.622  -1.664  1.00  0.00      PROA N
ATOM   2035  HN  ASP   134     -17.467  10.724  -1.744  1.00  0.00      PROA H
ATOM   2036  CA  ASP   134     -17.785  12.788  -2.145  1.00  0.00      PROA C
ATOM   2037  HA  ASP   134     -17.266  13.189  -3.007  1.00  0.00      PROA H
ATOM   2038  CB  ASP   134     -19.230  12.404  -2.510  1.00  0.00      PROA C
ATOM   2039  HB1 ASP   134     -19.664  11.751  -1.734  1.00  0.00      PROA H
ATOM   2040  HB2 ASP   134     -19.873  13.304  -2.617  1.00  0.00      PROA H
ATOM   2041  CG  ASP   134     -19.343  11.672  -3.842  1.00  0.00      PROA C
ATOM   2042  OD1 ASP   134     -20.410  11.074  -4.089  1.00  0.00      PROA O
ATOM   2043  OD2 ASP   134     -18.388  11.685  -4.649  1.00  0.00      PROA O
ATOM   2044  C   ASP   134     -17.818  13.916  -1.108  1.00  0.00      PROA C
ATOM   2045  O   ASP   134     -17.739  15.086  -1.464  1.00  0.00      PROA O
ATOM   2046  N   ARG   135     -17.938  13.557   0.168  1.00  0.00      PROA N
ATOM   2047  HN  ARG   135     -17.969  12.589   0.406  1.00  0.00      PROA H
ATOM   2048  CA  ARG   135     -17.975  14.550   1.252  1.00  0.00      PROA C
ATOM   2049  HA  ARG   135     -18.728  15.291   1.020  1.00  0.00      PROA H
ATOM   2050  CB  ARG   135     -18.311  13.882   2.583  1.00  0.00      PROA C
ATOM   2051  HB1 ARG   135     -17.723  12.940   2.654  1.00  0.00      PROA H
ATOM   2052  HB2 ARG   135     -17.964  14.496   3.447  1.00  0.00      PROA H
ATOM   2053  CG  ARG   135     -19.776  13.546   2.766  1.00  0.00      PROA C
ATOM   2054  HG1 ARG   135     -19.832  12.498   3.147  1.00  0.00      PROA H
ATOM   2055  HG2 ARG   135     -20.316  13.546   1.794  1.00  0.00      PROA H
ATOM   2056  CD  ARG   135     -20.456  14.514   3.734  1.00  0.00      PROA C
ATOM   2057  HD1 ARG   135     -19.733  14.971   4.444  1.00  0.00      PROA H
ATOM   2058  HD2 ARG   135     -20.918  15.355   3.166  1.00  0.00      PROA H
ATOM   2059  NE  ARG   135     -21.485  13.843   4.523  1.00  0.00      PROA N
ATOM   2060  HE  ARG   135     -22.436  13.963   4.244  1.00  0.00      PROA H
ATOM   2061  CZ  ARG   135     -21.235  13.010   5.532  1.00  0.00      PROA C
ATOM   2062  NH1 ARG   135     -22.247  12.449   6.188  1.00  0.00      PROA N
ATOM   2063 HH11 ARG   135     -23.165  12.518   5.818  1.00  0.00      PROA H
ATOM   2064 HH12 ARG   135     -22.022  11.697   6.796  1.00  0.00      PROA H
ATOM   2065  NH2 ARG   135     -19.983  12.726   5.885  1.00  0.00      PROA N
ATOM   2066 HH21 ARG   135     -19.273  13.132   5.334  1.00  0.00      PROA H
ATOM   2067 HH22 ARG   135     -19.763  12.799   6.870  1.00  0.00      PROA H
ATOM   2068  C   ARG   135     -16.668  15.311   1.432  1.00  0.00      PROA C
ATOM   2069  O   ARG   135     -16.676  16.528   1.607  1.00  0.00      PROA O
ATOM   2070  N   PHE   136     -15.555  14.584   1.407  1.00  0.00      PROA N
ATOM   2071  HN  PHE   136     -15.598  13.601   1.224  1.00  0.00      PROA H
ATOM   2072  CA  PHE   136     -14.258  15.143   1.787  1.00  0.00      PROA C
ATOM   2073  HA  PHE   136     -14.397  16.110   2.253  1.00  0.00      PROA H
ATOM   2074  CB  PHE   136     -13.592  14.218   2.804  1.00  0.00      PROA C
ATOM   2075  HB1 PHE   136     -13.419  13.218   2.344  1.00  0.00      PROA H
ATOM   2076  HB2 PHE   136     -12.602  14.615   3.119  1.00  0.00      PROA H
ATOM   2077  CG  PHE   136     -14.399  14.040   4.053  1.00  0.00      PROA C
ATOM   2078  CD1 PHE   136     -15.000  12.825   4.348  1.00  0.00      PROA C
ATOM   2079  HD1 PHE   136     -14.861  11.984   3.684  1.00  0.00      PROA H
ATOM   2080  CE1 PHE   136     -15.756  12.673   5.500  1.00  0.00      PROA C
ATOM   2081  HE1 PHE   136     -16.209  11.716   5.723  1.00  0.00      PROA H
ATOM   2082  CZ  PHE   136     -15.927  13.743   6.359  1.00  0.00      PROA C
ATOM   2083  HZ  PHE   136     -16.523  13.622   7.254  1.00  0.00      PROA H
ATOM   2084  CD2 PHE   136     -14.584  15.106   4.924  1.00  0.00      PROA C
ATOM   2085  HD2 PHE   136     -14.127  16.060   4.698  1.00  0.00      PROA H
ATOM   2086  CE2 PHE   136     -15.341  14.959   6.072  1.00  0.00      PROA C
ATOM   2087  HE2 PHE   136     -15.495  15.803   6.731  1.00  0.00      PROA H
ATOM   2088  C   PHE   136     -13.317  15.402   0.616  1.00  0.00      PROA C
ATOM   2089  O   PHE   136     -12.215  15.915   0.810  1.00  0.00      PROA O
ATOM   2090  N   GLY   137     -13.753  15.060  -0.591  1.00  0.00      PROA N
ATOM   2091  HN  GLY   137     -14.628  14.590  -0.727  1.00  0.00      PROA H
ATOM   2092  CA  GLY   137     -12.932  15.224  -1.775  1.00  0.00      PROA C
ATOM   2093  HA1 GLY   137     -12.842  14.246  -2.226  1.00  0.00      PROA H
ATOM   2094  HA2 GLY   137     -11.974  15.654  -1.537  1.00  0.00      PROA H
ATOM   2095  C   GLY   137     -13.576  16.117  -2.818  1.00  0.00      PROA C
ATOM   2096  O   GLY   137     -14.779  16.339  -2.812  1.00  0.00      PROA O
ATOM   2097  N   THR   138     -12.745  16.637  -3.711  1.00  0.00      PROA N
ATOM   2098  HN  THR   138     -11.753  16.509  -3.650  1.00  0.00      PROA H
ATOM   2099  CA  THR   138     -13.215  17.366  -4.882  1.00  0.00      PROA C
ATOM   2100  HA  THR   138     -14.093  17.946  -4.638  1.00  0.00      PROA H
ATOM   2101  CB  THR   138     -12.115  18.280  -5.424  1.00  0.00      PROA C
ATOM   2102  HB  THR   138     -12.476  18.836  -6.319  1.00  0.00      PROA H
ATOM   2103  OG1 THR   138     -10.986  17.480  -5.790  1.00  0.00      PROA O
ATOM   2104  HG1 THR   138     -10.328  18.079  -6.219  1.00  0.00      PROA H
ATOM   2105  CG2 THR   138     -11.693  19.306  -4.374  1.00  0.00      PROA C
ATOM   2106 HG21 THR   138     -10.935  19.998  -4.802  1.00  0.00      PROA H
ATOM   2107 HG22 THR   138     -12.569  19.899  -4.035  1.00  0.00      PROA H
ATOM   2108 HG23 THR   138     -11.243  18.810  -3.489  1.00  0.00      PROA H
ATOM   2109  C   THR   138     -13.558  16.363  -5.972  1.00  0.00      PROA C
ATOM   2110  O   THR   138     -13.262  15.174  -5.842  1.00  0.00      PROA O
ATOM   2111  N   ALA   139     -14.172  16.840  -7.053  1.00  0.00      PROA N
ATOM   2112  HN  ALA   139     -14.426  17.807  -7.119  1.00  0.00      PROA H
ATOM   2113  CA  ALA   139     -14.463  15.975  -8.196  1.00  0.00      PROA C
ATOM   2114  HA  ALA   139     -15.086  15.157  -7.853  1.00  0.00      PROA H
ATOM   2115  CB  ALA   139     -15.188  16.740  -9.293  1.00  0.00      PROA C
ATOM   2116  HB1 ALA   139     -15.409  16.086 -10.163  1.00  0.00      PROA H
ATOM   2117  HB2 ALA   139     -16.158  17.127  -8.908  1.00  0.00      PROA H
ATOM   2118  HB3 ALA   139     -14.587  17.608  -9.643  1.00  0.00      PROA H
ATOM   2119  C   ALA   139     -13.177  15.368  -8.739  1.00  0.00      PROA C
ATOM   2120  O   ALA   139     -13.143  14.186  -9.063  1.00  0.00      PROA O
ATOM   2121  N   GLY   140     -12.128  16.185  -8.826  1.00  0.00      PROA N
ATOM   2122  HN  GLY   140     -12.221  17.160  -8.590  1.00  0.00      PROA H
ATOM   2123  CA  GLY   140     -10.822  15.742  -9.311  1.00  0.00      PROA C
ATOM   2124  HA1 GLY   140     -10.162  16.597  -9.275  1.00  0.00      PROA H
ATOM   2125  HA2 GLY   140     -10.945  15.343 -10.307  1.00  0.00      PROA H
ATOM   2126  C   GLY   140     -10.185  14.662  -8.461  1.00  0.00      PROA C
ATOM   2127  O   GLY   140      -9.649  13.683  -8.986  1.00  0.00      PROA O
ATOM   2128  N   GLN   141     -10.252  14.832  -7.143  1.00  0.00      PROA N
ATOM   2129  HN  GLN   141     -10.658  15.663  -6.747  1.00  0.00      PROA H
ATOM   2130  CA  GLN   141      -9.735  13.840  -6.202  1.00  0.00      PROA C
ATOM   2131  HA  GLN   141      -8.712  13.611  -6.471  1.00  0.00      PROA H
ATOM   2132  CB  GLN   141      -9.763  14.388  -4.774  1.00  0.00      PROA C
ATOM   2133  HB1 GLN   141     -10.790  14.769  -4.565  1.00  0.00      PROA H
ATOM   2134  HB2 GLN   141      -9.545  13.566  -4.057  1.00  0.00      PROA H
ATOM   2135  CG  GLN   141      -8.723  15.466  -4.529  1.00  0.00      PROA C
ATOM   2136  HG1 GLN   141      -7.717  14.997  -4.606  1.00  0.00      PROA H
ATOM   2137  HG2 GLN   141      -8.787  16.262  -5.301  1.00  0.00      PROA H
ATOM   2138  CD  GLN   141      -8.869  16.130  -3.176  1.00  0.00      PROA C
ATOM   2139  OE1 GLN   141      -9.979  16.362  -2.707  1.00  0.00      PROA O
ATOM   2140  NE2 GLN   141      -7.745  16.444  -2.542  1.00  0.00      PROA N
ATOM   2141 HE21 GLN   141      -6.854  16.255  -2.968  1.00  0.00      PROA H
ATOM   2142 HE22 GLN   141      -7.788  16.990  -1.704  1.00  0.00      PROA H
ATOM   2143  C   GLN   141     -10.511  12.528  -6.275  1.00  0.00      PROA C
ATOM   2144  O   GLN   141      -9.928  11.451  -6.149  1.00  0.00      PROA O
ATOM   2145  N   THR   142     -11.823  12.626  -6.477  1.00  0.00      PROA N
ATOM   2146  HN  THR   142     -12.267  13.526  -6.480  1.00  0.00      PROA H
ATOM   2147  CA  THR   142     -12.668  11.446  -6.627  1.00  0.00      PROA C
ATOM   2148  HA  THR   142     -12.506  10.798  -5.777  1.00  0.00      PROA H
ATOM   2149  CB  THR   142     -14.160  11.829  -6.669  1.00  0.00      PROA C
ATOM   2150  HB  THR   142     -14.363  12.499  -7.535  1.00  0.00      PROA H
ATOM   2151  OG1 THR   142     -14.495  12.544  -5.474  1.00  0.00      PROA O
ATOM   2152  HG1 THR   142     -14.385  13.490  -5.650  1.00  0.00      PROA H
ATOM   2153  CG2 THR   142     -15.043  10.586  -6.781  1.00  0.00      PROA C
ATOM   2154 HG21 THR   142     -16.106  10.901  -6.719  1.00  0.00      PROA H
ATOM   2155 HG22 THR   142     -14.892  10.045  -7.736  1.00  0.00      PROA H
ATOM   2156 HG23 THR   142     -14.842   9.895  -5.934  1.00  0.00      PROA H
ATOM   2157  C   THR   142     -12.285  10.663  -7.882  1.00  0.00      PROA C
ATOM   2158  O   THR   142     -12.150   9.441  -7.833  1.00  0.00      PROA O
ATOM   2159  N   ALA   143     -12.095  11.374  -8.993  1.00  0.00      PROA N
ATOM   2160  HN  ALA   143     -12.237  12.367  -9.000  1.00  0.00      PROA H
ATOM   2161  CA  ALA   143     -11.658  10.749 -10.240  1.00  0.00      PROA C
ATOM   2162  HA  ALA   143     -12.337   9.938 -10.465  1.00  0.00      PROA H
ATOM   2163  CB  ALA   143     -11.695  11.755 -11.382  1.00  0.00      PROA C
ATOM   2164  HB1 ALA   143     -11.396  11.287 -12.347  1.00  0.00      PROA H
ATOM   2165  HB2 ALA   143     -12.721  12.165 -11.504  1.00  0.00      PROA H
ATOM   2166  HB3 ALA   143     -11.013  12.609 -11.182  1.00  0.00      PROA H
ATOM   2167  C   ALA   143     -10.266  10.131 -10.124  1.00  0.00      PROA C
ATOM   2168  O   ALA   143     -10.019   9.062 -10.679  1.00  0.00      PROA O
ATOM   2169  N   ARG   144      -9.362  10.795  -9.404  1.00  0.00      PROA N
ATOM   2170  HN  ARG   144      -9.554  11.707  -9.037  1.00  0.00      PROA H
ATOM   2171  CA  ARG   144      -8.018  10.248  -9.169  1.00  0.00      PROA C
ATOM   2172  HA  ARG   144      -7.594   9.951 -10.120  1.00  0.00      PROA H
ATOM   2173  CB  ARG   144      -7.097  11.297  -8.535  1.00  0.00      PROA C
ATOM   2174  HB1 ARG   144      -7.597  11.791  -7.674  1.00  0.00      PROA H
ATOM   2175  HB2 ARG   144      -6.185  10.778  -8.147  1.00  0.00      PROA H
ATOM   2176  CG  ARG   144      -6.610  12.327  -9.543  1.00  0.00      PROA C
ATOM   2177  HG1 ARG   144      -7.425  12.996  -9.886  1.00  0.00      PROA H
ATOM   2178  HG2 ARG   144      -6.259  11.758 -10.440  1.00  0.00      PROA H
ATOM   2179  CD  ARG   144      -5.400  13.113  -9.071  1.00  0.00      PROA C
ATOM   2180  HD1 ARG   144      -4.657  12.454  -8.570  1.00  0.00      PROA H
ATOM   2181  HD2 ARG   144      -4.882  13.503  -9.980  1.00  0.00      PROA H
ATOM   2182  NE  ARG   144      -5.746  14.292  -8.275  1.00  0.00      PROA N
ATOM   2183  HE  ARG   144      -6.141  15.088  -8.727  1.00  0.00      PROA H
ATOM   2184  CZ  ARG   144      -5.537  14.440  -6.966  1.00  0.00      PROA C
ATOM   2185  NH1 ARG   144      -5.889  15.576  -6.376  1.00  0.00      PROA N
ATOM   2186 HH11 ARG   144      -6.094  16.350  -6.984  1.00  0.00      PROA H
ATOM   2187 HH12 ARG   144      -5.527  15.740  -5.444  1.00  0.00      PROA H
ATOM   2188  NH2 ARG   144      -4.984  13.477  -6.235  1.00  0.00      PROA N
ATOM   2189 HH21 ARG   144      -4.631  12.669  -6.702  1.00  0.00      PROA H
ATOM   2190 HH22 ARG   144      -4.569  13.782  -5.360  1.00  0.00      PROA H
ATOM   2191  C   ARG   144      -8.063   8.978  -8.317  1.00  0.00      PROA C
ATOM   2192  O   ARG   144      -7.317   8.033  -8.563  1.00  0.00      PROA O
ATOM   2193  N   TRP   145      -8.946   8.962  -7.324  1.00  0.00      PROA N
ATOM   2194  HN  TRP   145      -9.474   9.785  -7.104  1.00  0.00      PROA H
ATOM   2195  CA  TRP   145      -9.182   7.779  -6.497  1.00  0.00      PROA C
ATOM   2196  HA  TRP   145      -8.243   7.473  -6.055  1.00  0.00      PROA H
ATOM   2197  CB  TRP   145     -10.193   8.135  -5.394  1.00  0.00      PROA C
ATOM   2198  HB1 TRP   145      -9.743   8.942  -4.773  1.00  0.00      PROA H
ATOM   2199  HB2 TRP   145     -11.104   8.570  -5.848  1.00  0.00      PROA H
ATOM   2200  CG  TRP   145     -10.598   7.022  -4.489  1.00  0.00      PROA C
ATOM   2201  CD1 TRP   145      -9.819   6.379  -3.569  1.00  0.00      PROA C
ATOM   2202  HD1 TRP   145      -8.763   6.580  -3.409  1.00  0.00      PROA H
ATOM   2203  NE1 TRP   145     -10.555   5.424  -2.912  1.00  0.00      PROA N
ATOM   2204  HE1 TRP   145     -10.223   4.738  -2.294  1.00  0.00      PROA H
ATOM   2205  CE2 TRP   145     -11.838   5.444  -3.393  1.00  0.00      PROA C
ATOM   2206  CD2 TRP   145     -11.902   6.446  -4.383  1.00  0.00      PROA C
ATOM   2207  CE3 TRP   145     -13.117   6.674  -5.038  1.00  0.00      PROA C
ATOM   2208  HE3 TRP   145     -13.197   7.432  -5.803  1.00  0.00      PROA H
ATOM   2209  CZ3 TRP   145     -14.216   5.901  -4.687  1.00  0.00      PROA C
ATOM   2210  HZ3 TRP   145     -15.162   6.053  -5.186  1.00  0.00      PROA H
ATOM   2211  CZ2 TRP   145     -12.942   4.673  -3.041  1.00  0.00      PROA C
ATOM   2212  HZ2 TRP   145     -12.870   3.913  -2.277  1.00  0.00      PROA H
ATOM   2213  CH2 TRP   145     -14.120   4.917  -3.696  1.00  0.00      PROA C
ATOM   2214  HH2 TRP   145     -15.003   4.344  -3.436  1.00  0.00      PROA H
ATOM   2215  C   TRP   145      -9.664   6.597  -7.362  1.00  0.00      PROA C
ATOM   2216  O   TRP   145      -9.143   5.486  -7.248  1.00  0.00      PROA O
ATOM   2217  N   VAL   146     -10.628   6.848  -8.247  1.00  0.00      PROA N
ATOM   2218  HN  VAL   146     -11.042   7.758  -8.299  1.00  0.00      PROA H
ATOM   2219  CA  VAL   146     -11.106   5.802  -9.167  1.00  0.00      PROA C
ATOM   2220  HA  VAL   146     -11.407   4.950  -8.576  1.00  0.00      PROA H
ATOM   2221  CB  VAL   146     -12.313   6.280 -10.003  1.00  0.00      PROA C
ATOM   2222  HB  VAL   146     -12.039   7.241 -10.502  1.00  0.00      PROA H
ATOM   2223  CG1 VAL   146     -12.674   5.256 -11.075  1.00  0.00      PROA C
ATOM   2224 HG11 VAL   146     -13.616   5.556 -11.578  1.00  0.00      PROA H
ATOM   2225 HG12 VAL   146     -11.889   5.201 -11.859  1.00  0.00      PROA H
ATOM   2226 HG13 VAL   146     -12.813   4.241 -10.673  1.00  0.00      PROA H
ATOM   2227  CG2 VAL   146     -13.511   6.537  -9.093  1.00  0.00      PROA C
ATOM   2228 HG21 VAL   146     -14.380   6.894  -9.686  1.00  0.00      PROA H
ATOM   2229 HG22 VAL   146     -13.810   5.609  -8.563  1.00  0.00      PROA H
ATOM   2230 HG23 VAL   146     -13.281   7.308  -8.329  1.00  0.00      PROA H
ATOM   2231  C   VAL   146      -9.979   5.311 -10.090  1.00  0.00      PROA C
ATOM   2232  O   VAL   146      -9.785   4.097 -10.251  1.00  0.00      PROA O
ATOM   2233  N   ASP   147      -9.238   6.246 -10.682  1.00  0.00      PROA N
ATOM   2234  HN  ASP   147      -9.427   7.226 -10.579  1.00  0.00      PROA H
ATOM   2235  CA  ASP   147      -8.092   5.890 -11.536  1.00  0.00      PROA C
ATOM   2236  HA  ASP   147      -8.451   5.252 -12.330  1.00  0.00      PROA H
ATOM   2237  CB  ASP   147      -7.419   7.135 -12.123  1.00  0.00      PROA C
ATOM   2238  HB1 ASP   147      -7.253   7.887 -11.321  1.00  0.00      PROA H
ATOM   2239  HB2 ASP   147      -6.431   6.892 -12.572  1.00  0.00      PROA H
ATOM   2240  CG  ASP   147      -8.234   7.782 -13.221  1.00  0.00      PROA C
ATOM   2241  OD1 ASP   147      -8.007   8.975 -13.493  1.00  0.00      PROA O
ATOM   2242  OD2 ASP   147      -9.096   7.105 -13.816  1.00  0.00      PROA O
ATOM   2243  C   ASP   147      -7.046   5.060 -10.797  1.00  0.00      PROA C
ATOM   2244  O   ASP   147      -6.477   4.127 -11.370  1.00  0.00      PROA O
ATOM   2245  N   ALA   148      -6.781   5.394  -9.538  1.00  0.00      PROA N
ATOM   2246  HN  ALA   148      -7.163   6.224  -9.121  1.00  0.00      PROA H
ATOM   2247  CA  ALA   148      -5.824   4.625  -8.748  1.00  0.00      PROA C
ATOM   2248  HA  ALA   148      -4.918   4.496  -9.329  1.00  0.00      PROA H
ATOM   2249  CB  ALA   148      -5.462   5.357  -7.469  1.00  0.00      PROA C
ATOM   2250  HB1 ALA   148      -4.698   4.786  -6.901  1.00  0.00      PROA H
ATOM   2251  HB2 ALA   148      -5.035   6.355  -7.712  1.00  0.00      PROA H
ATOM   2252  HB3 ALA   148      -6.357   5.513  -6.829  1.00  0.00      PROA H
ATOM   2253  C   ALA   148      -6.367   3.225  -8.447  1.00  0.00      PROA C
ATOM   2254  O   ALA   148      -5.615   2.247  -8.482  1.00  0.00      PROA O
ATOM   2255  N   LEU   149      -7.665   3.127  -8.158  1.00  0.00      PROA N
ATOM   2256  HN  LEU   149      -8.228   3.949  -8.046  1.00  0.00      PROA H
ATOM   2257  CA  LEU   149      -8.308   1.819  -8.008  1.00  0.00      PROA C
ATOM   2258  HA  LEU   149      -7.812   1.285  -7.212  1.00  0.00      PROA H
ATOM   2259  CB  LEU   149      -9.806   1.952  -7.712  1.00  0.00      PROA C
ATOM   2260  HB1 LEU   149     -10.189   2.846  -8.247  1.00  0.00      PROA H
ATOM   2261  HB2 LEU   149     -10.356   1.070  -8.123  1.00  0.00      PROA H
ATOM   2262  CG  LEU   149     -10.255   2.037  -6.254  1.00  0.00      PROA C
ATOM   2263  HG  LEU   149      -9.733   2.901  -5.770  1.00  0.00      PROA H
ATOM   2264  CD1 LEU   149     -11.756   2.292  -6.199  1.00  0.00      PROA C
ATOM   2265 HD11 LEU   149     -12.098   2.262  -5.140  1.00  0.00      PROA H
ATOM   2266 HD12 LEU   149     -11.992   3.306  -6.584  1.00  0.00      PROA H
ATOM   2267 HD13 LEU   149     -12.315   1.511  -6.756  1.00  0.00      PROA H
ATOM   2268  CD2 LEU   149      -9.891   0.769  -5.488  1.00  0.00      PROA C
ATOM   2269 HD21 LEU   149     -10.278   0.818  -4.449  1.00  0.00      PROA H
ATOM   2270 HD22 LEU   149     -10.334  -0.124  -5.979  1.00  0.00      PROA H
ATOM   2271 HD23 LEU   149      -8.791   0.628  -5.436  1.00  0.00      PROA H
ATOM   2272  C   LEU   149      -8.111   0.969  -9.264  1.00  0.00      PROA C
ATOM   2273  O   LEU   149      -7.822  -0.222  -9.165  1.00  0.00      PROA O
ATOM   2274  N   ARG   150      -8.251   1.583 -10.439  1.00  0.00      PROA N
ATOM   2275  HN  ARG   150      -8.519   2.548 -10.466  1.00  0.00      PROA H
ATOM   2276  CA  ARG   150      -8.066   0.858 -11.702  1.00  0.00      PROA C
ATOM   2277  HA  ARG   150      -8.691  -0.024 -11.670  1.00  0.00      PROA H
ATOM   2278  CB  ARG   150      -8.473   1.714 -12.906  1.00  0.00      PROA C
ATOM   2279  HB1 ARG   150      -9.454   2.179 -12.654  1.00  0.00      PROA H
ATOM   2280  HB2 ARG   150      -7.746   2.543 -13.054  1.00  0.00      PROA H
ATOM   2281  CG  ARG   150      -8.620   0.894 -14.181  1.00  0.00      PROA C
ATOM   2282  HG1 ARG   150      -9.365   0.083 -14.020  1.00  0.00      PROA H
ATOM   2283  HG2 ARG   150      -7.648   0.407 -14.428  1.00  0.00      PROA H
ATOM   2284  CD  ARG   150      -9.028   1.726 -15.392  1.00  0.00      PROA C
ATOM   2285  HD1 ARG   150      -8.244   2.493 -15.588  1.00  0.00      PROA H
ATOM   2286  HD2 ARG   150      -9.052   1.067 -16.292  1.00  0.00      PROA H
ATOM   2287  NE  ARG   150     -10.354   2.328 -15.246  1.00  0.00      PROA N
ATOM   2288  HE  ARG   150     -11.151   1.724 -15.353  1.00  0.00      PROA H
ATOM   2289  CZ  ARG   150     -10.597   3.599 -14.924  1.00  0.00      PROA C
ATOM   2290  NH1 ARG   150      -9.611   4.467 -14.713  1.00  0.00      PROA N
ATOM   2291 HH11 ARG   150      -8.682   4.152 -14.855  1.00  0.00      PROA H
ATOM   2292 HH12 ARG   150      -9.733   5.422 -14.400  1.00  0.00      PROA H
ATOM   2293  NH2 ARG   150     -11.853   4.015 -14.825  1.00  0.00      PROA N
ATOM   2294 HH21 ARG   150     -12.606   3.419 -15.090  1.00  0.00      PROA H
ATOM   2295 HH22 ARG   150     -11.993   4.966 -14.603  1.00  0.00      PROA H
ATOM   2296  C   ARG   150      -6.621   0.374 -11.865  1.00  0.00      PROA C
ATOM   2297  O   ARG   150      -6.394  -0.746 -12.340  1.00  0.00      PROA O
ATOM   2298  N   GLU   151      -5.665   1.224 -11.483  1.00  0.00      PROA N
ATOM   2299  HN  GLU   151      -5.899   2.126 -11.120  1.00  0.00      PROA H
ATOM   2300  CA  GLU   151      -4.226   0.885 -11.469  1.00  0.00      PROA C
ATOM   2301  HA  GLU   151      -3.893   0.681 -12.477  1.00  0.00      PROA H
ATOM   2302  CB  GLU   151      -3.399   2.023 -10.844  1.00  0.00      PROA C
ATOM   2303  HB1 GLU   151      -3.942   2.464  -9.991  1.00  0.00      PROA H
ATOM   2304  HB2 GLU   151      -2.438   1.627 -10.426  1.00  0.00      PROA H
ATOM   2305  CG  GLU   151      -2.984   3.128 -11.792  1.00  0.00      PROA C
ATOM   2306  HG1 GLU   151      -2.268   2.757 -12.557  1.00  0.00      PROA H
ATOM   2307  HG2 GLU   151      -3.881   3.517 -12.295  1.00  0.00      PROA H
ATOM   2308  CD  GLU   151      -2.339   4.305 -11.078  1.00  0.00      PROA C
ATOM   2309  OE1 GLU   151      -2.035   5.299 -11.762  1.00  0.00      PROA O
ATOM   2310  OE2 GLU   151      -2.140   4.251  -9.844  1.00  0.00      PROA O
ATOM   2311  C   GLU   151      -3.961  -0.361 -10.638  1.00  0.00      PROA C
ATOM   2312  O   GLU   151      -3.301  -1.302 -11.086  1.00  0.00      PROA O
ATOM   2313  N   TYR   152      -4.444  -0.328  -9.404  1.00  0.00      PROA N
ATOM   2314  HN  TYR   152      -4.900   0.497  -9.061  1.00  0.00      PROA H
ATOM   2315  CA  TYR   152      -4.352  -1.468  -8.499  1.00  0.00      PROA C
ATOM   2316  HA  TYR   152      -3.307  -1.716  -8.363  1.00  0.00      PROA H
ATOM   2317  CB  TYR   152      -4.974  -1.119  -7.133  1.00  0.00      PROA C
ATOM   2318  HB1 TYR   152      -4.272  -0.478  -6.557  1.00  0.00      PROA H
ATOM   2319  HB2 TYR   152      -5.908  -0.537  -7.295  1.00  0.00      PROA H
ATOM   2320  CG  TYR   152      -5.302  -2.327  -6.292  1.00  0.00      PROA C
ATOM   2321  CD1 TYR   152      -4.309  -3.222  -5.909  1.00  0.00      PROA C
ATOM   2322  HD1 TYR   152      -3.287  -3.031  -6.197  1.00  0.00      PROA H
ATOM   2323  CE1 TYR   152      -4.608  -4.343  -5.156  1.00  0.00      PROA C
ATOM   2324  HE1 TYR   152      -3.823  -5.023  -4.852  1.00  0.00      PROA H
ATOM   2325  CZ  TYR   152      -5.913  -4.580  -4.777  1.00  0.00      PROA C
ATOM   2326  OH  TYR   152      -6.226  -5.698  -4.027  1.00  0.00      PROA O
ATOM   2327  HH  TYR   152      -5.417  -6.237  -3.893  1.00  0.00      PROA H
ATOM   2328  CD2 TYR   152      -6.607  -2.592  -5.896  1.00  0.00      PROA C
ATOM   2329  HD2 TYR   152      -7.393  -1.906  -6.182  1.00  0.00      PROA H
ATOM   2330  CE2 TYR   152      -6.914  -3.706  -5.144  1.00  0.00      PROA C
ATOM   2331  HE2 TYR   152      -7.928  -3.901  -4.827  1.00  0.00      PROA H
ATOM   2332  C   TYR   152      -5.003  -2.720  -9.109  1.00  0.00      PROA C
ATOM   2333  O   TYR   152      -4.377  -3.781  -9.170  1.00  0.00      PROA O
ATOM   2334  N   PHE   153      -6.245  -2.583  -9.575  1.00  0.00      PROA N
ATOM   2335  HN  PHE   153      -6.728  -1.709  -9.464  1.00  0.00      PROA H
ATOM   2336  CA  PHE   153      -6.994  -3.704 -10.156  1.00  0.00      PROA C
ATOM   2337  HA  PHE   153      -7.052  -4.490  -9.420  1.00  0.00      PROA H
ATOM   2338  CB  PHE   153      -8.397  -3.258 -10.598  1.00  0.00      PROA C
ATOM   2339  HB1 PHE   153      -8.309  -2.328 -11.202  1.00  0.00      PROA H
ATOM   2340  HB2 PHE   153      -8.877  -4.042 -11.222  1.00  0.00      PROA H
ATOM   2341  CG  PHE   153      -9.363  -2.973  -9.465  1.00  0.00      PROA C
ATOM   2342  CD1 PHE   153      -9.089  -3.330  -8.144  1.00  0.00      PROA C
ATOM   2343  HD1 PHE   153      -8.165  -3.814  -7.867  1.00  0.00      PROA H
ATOM   2344  CE1 PHE   153     -10.005  -3.074  -7.136  1.00  0.00      PROA C
ATOM   2345  HE1 PHE   153      -9.778  -3.357  -6.117  1.00  0.00      PROA H
ATOM   2346  CZ  PHE   153     -11.211  -2.467  -7.428  1.00  0.00      PROA C
ATOM   2347  HZ  PHE   153     -11.923  -2.261  -6.647  1.00  0.00      PROA H
ATOM   2348  CD2 PHE   153     -10.587  -2.371  -9.741  1.00  0.00      PROA C
ATOM   2349  HD2 PHE   153     -10.808  -2.109 -10.763  1.00  0.00      PROA H
ATOM   2350  CE2 PHE   153     -11.504  -2.115  -8.733  1.00  0.00      PROA C
ATOM   2351  HE2 PHE   153     -12.449  -1.642  -8.964  1.00  0.00      PROA H
ATOM   2352  C   PHE   153      -6.270  -4.346 -11.342  1.00  0.00      PROA C
ATOM   2353  O   PHE   153      -6.162  -5.575 -11.418  1.00  0.00      PROA O
ATOM   2354  N   PHE   154      -5.769  -3.518 -12.257  1.00  0.00      PROA N
ATOM   2355  HN  PHE   154      -5.819  -2.521 -12.130  1.00  0.00      PROA H
ATOM   2356  CA  PHE   154      -5.093  -4.008 -13.455  1.00  0.00      PROA C
ATOM   2357  HA  PHE   154      -5.753  -4.703 -13.941  1.00  0.00      PROA H
ATOM   2358  CB  PHE   154      -4.741  -2.836 -14.389  1.00  0.00      PROA C
ATOM   2359  HB1 PHE   154      -5.663  -2.243 -14.574  1.00  0.00      PROA H
ATOM   2360  HB2 PHE   154      -4.014  -2.166 -13.891  1.00  0.00      PROA H
ATOM   2361  CG  PHE   154      -4.213  -3.238 -15.748  1.00  0.00      PROA C
ATOM   2362  CD1 PHE   154      -3.423  -2.351 -16.471  1.00  0.00      PROA C
ATOM   2363  HD1 PHE   154      -3.157  -1.404 -16.028  1.00  0.00      PROA H
ATOM   2364  CE1 PHE   154      -2.935  -2.685 -17.724  1.00  0.00      PROA C
ATOM   2365  HE1 PHE   154      -2.309  -1.983 -18.259  1.00  0.00      PROA H
ATOM   2366  CZ  PHE   154      -3.231  -3.919 -18.274  1.00  0.00      PROA C
ATOM   2367  HZ  PHE   154      -2.839  -4.159 -19.252  1.00  0.00      PROA H
ATOM   2368  CD2 PHE   154      -4.499  -4.478 -16.316  1.00  0.00      PROA C
ATOM   2369  HD2 PHE   154      -5.106  -5.205 -15.801  1.00  0.00      PROA H
ATOM   2370  CE2 PHE   154      -4.013  -4.816 -17.568  1.00  0.00      PROA C
ATOM   2371  HE2 PHE   154      -4.248  -5.786 -17.985  1.00  0.00      PROA H
ATOM   2372  C   PHE   154      -3.849  -4.800 -13.052  1.00  0.00      PROA C
ATOM   2373  O   PHE   154      -3.581  -5.860 -13.615  1.00  0.00      PROA O
ATOM   2374  N   SER   155      -3.133  -4.307 -12.040  1.00  0.00      PROA N
ATOM   2375  HN  SER   155      -3.384  -3.465 -11.556  1.00  0.00      PROA H
ATOM   2376  CA  SER   155      -1.905  -4.951 -11.577  1.00  0.00      PROA C
ATOM   2377  HA  SER   155      -1.296  -5.154 -12.446  1.00  0.00      PROA H
ATOM   2378  CB  SER   155      -1.104  -4.012 -10.671  1.00  0.00      PROA C
ATOM   2379  HB1 SER   155      -0.073  -4.415 -10.528  1.00  0.00      PROA H
ATOM   2380  HB2 SER   155      -1.020  -3.024 -11.179  1.00  0.00      PROA H
ATOM   2381  OG  SER   155      -1.715  -3.839  -9.403  1.00  0.00      PROA O
ATOM   2382  HG1 SER   155      -1.028  -3.948  -8.731  1.00  0.00      PROA H
ATOM   2383  C   SER   155      -2.147  -6.301 -10.880  1.00  0.00      PROA C
ATOM   2384  O   SER   155      -1.337  -7.208 -11.023  1.00  0.00      PROA O
ATOM   2385  N   VAL   156      -3.244  -6.447 -10.139  1.00  0.00      PROA N
ATOM   2386  HN  VAL   156      -3.784  -5.641  -9.878  1.00  0.00      PROA H
ATOM   2387  CA  VAL   156      -3.540  -7.750  -9.511  1.00  0.00      PROA C
ATOM   2388  HA  VAL   156      -2.603  -8.168  -9.167  1.00  0.00      PROA H
ATOM   2389  CB  VAL   156      -4.416  -7.647  -8.243  1.00  0.00      PROA C
ATOM   2390  HB  VAL   156      -4.671  -8.680  -7.898  1.00  0.00      PROA H
ATOM   2391  CG1 VAL   156      -3.621  -7.002  -7.116  1.00  0.00      PROA C
ATOM   2392 HG11 VAL   156      -4.224  -6.969  -6.183  1.00  0.00      PROA H
ATOM   2393 HG12 VAL   156      -2.697  -7.580  -6.899  1.00  0.00      PROA H
ATOM   2394 HG13 VAL   156      -3.336  -5.959  -7.377  1.00  0.00      PROA H
ATOM   2395  CG2 VAL   156      -5.715  -6.899  -8.494  1.00  0.00      PROA C
ATOM   2396 HG21 VAL   156      -6.335  -6.893  -7.571  1.00  0.00      PROA H
ATOM   2397 HG22 VAL   156      -5.508  -5.844  -8.755  1.00  0.00      PROA H
ATOM   2398 HG23 VAL   156      -6.306  -7.363  -9.311  1.00  0.00      PROA H
ATOM   2399  C   VAL   156      -4.102  -8.767 -10.515  1.00  0.00      PROA C
ATOM   2400  O   VAL   156      -3.999  -9.972 -10.297  1.00  0.00      PROA O
ATOM   2401  N   VAL   157      -4.675  -8.289 -11.618  1.00  0.00      PROA N
ATOM   2402  HN  VAL   157      -4.825  -7.302 -11.708  1.00  0.00      PROA H
ATOM   2403  CA  VAL   157      -5.003  -9.173 -12.745  1.00  0.00      PROA C
ATOM   2404  HA  VAL   157      -5.551 -10.025 -12.368  1.00  0.00      PROA H
ATOM   2405  CB  VAL   157      -5.881  -8.457 -13.799  1.00  0.00      PROA C
ATOM   2406  HB  VAL   157      -5.443  -7.452 -14.005  1.00  0.00      PROA H
ATOM   2407  CG1 VAL   157      -5.929  -9.232 -15.111  1.00  0.00      PROA C
ATOM   2408 HG11 VAL   157      -6.676  -8.775 -15.795  1.00  0.00      PROA H
ATOM   2409 HG12 VAL   157      -4.952  -9.212 -15.634  1.00  0.00      PROA H
ATOM   2410 HG13 VAL   157      -6.229 -10.288 -14.934  1.00  0.00      PROA H
ATOM   2411  CG2 VAL   157      -7.286  -8.270 -13.245  1.00  0.00      PROA C
ATOM   2412 HG21 VAL   157      -7.941  -7.778 -13.993  1.00  0.00      PROA H
ATOM   2413 HG22 VAL   157      -7.736  -9.255 -12.994  1.00  0.00      PROA H
ATOM   2414 HG23 VAL   157      -7.268  -7.657 -12.319  1.00  0.00      PROA H
ATOM   2415  C   VAL   157      -3.707  -9.730 -13.351  1.00  0.00      PROA C
ATOM   2416  O   VAL   157      -3.622 -10.916 -13.676  1.00  0.00      PROA O
ATOM   2417  N   TRP   158      -2.689  -8.883 -13.470  1.00  0.00      PROA N
ATOM   2418  HN  TRP   158      -2.782  -7.919 -13.212  1.00  0.00      PROA H
ATOM   2419  CA  TRP   158      -1.373  -9.334 -13.919  1.00  0.00      PROA C
ATOM   2420  HA  TRP   158      -1.499  -9.869 -14.847  1.00  0.00      PROA H
ATOM   2421  CB  TRP   158      -0.462  -8.125 -14.159  1.00  0.00      PROA C
ATOM   2422  HB1 TRP   158      -0.997  -7.392 -14.802  1.00  0.00      PROA H
ATOM   2423  HB2 TRP   158      -0.254  -7.613 -13.194  1.00  0.00      PROA H
ATOM   2424  CG  TRP   158       0.850  -8.434 -14.808  1.00  0.00      PROA C
ATOM   2425  CD1 TRP   158       1.204  -9.580 -15.465  1.00  0.00      PROA C
ATOM   2426  HD1 TRP   158       0.587 -10.462 -15.578  1.00  0.00      PROA H
ATOM   2427  NE1 TRP   158       2.493  -9.481 -15.932  1.00  0.00      PROA N
ATOM   2428  HE1 TRP   158       3.018 -10.184 -16.371  1.00  0.00      PROA H
ATOM   2429  CE2 TRP   158       2.994  -8.251 -15.592  1.00  0.00      PROA C
ATOM   2430  CD2 TRP   158       1.984  -7.561 -14.890  1.00  0.00      PROA C
ATOM   2431  CE3 TRP   158       2.246  -6.266 -14.428  1.00  0.00      PROA C
ATOM   2432  HE3 TRP   158       1.505  -5.713 -13.870  1.00  0.00      PROA H
ATOM   2433  CZ3 TRP   158       3.488  -5.708 -14.681  1.00  0.00      PROA C
ATOM   2434  HZ3 TRP   158       3.720  -4.721 -14.301  1.00  0.00      PROA H
ATOM   2435  CZ2 TRP   158       4.243  -7.688 -15.847  1.00  0.00      PROA C
ATOM   2436  HZ2 TRP   158       5.018  -8.251 -16.345  1.00  0.00      PROA H
ATOM   2437  CH2 TRP   158       4.472  -6.419 -15.384  1.00  0.00      PROA C
ATOM   2438  HH2 TRP   158       5.453  -5.974 -15.520  1.00  0.00      PROA H
ATOM   2439  C   TRP   158      -0.754 -10.330 -12.915  1.00  0.00      PROA C
ATOM   2440  O   TRP   158      -0.261 -11.394 -13.308  1.00  0.00      PROA O
ATOM   2441  N   GLU   159      -0.808 -10.007 -11.624  1.00  0.00      PROA N
ATOM   2442  HN  GLU   159      -1.081  -9.087 -11.323  1.00  0.00      PROA H
ATOM   2443  CA  GLU   159      -0.336 -10.937 -10.585  1.00  0.00      PROA C
ATOM   2444  HA  GLU   159       0.716 -11.129 -10.750  1.00  0.00      PROA H
ATOM   2445  CB  GLU   159      -0.513 -10.331  -9.188  1.00  0.00      PROA C
ATOM   2446  HB1 GLU   159      -0.019  -9.329  -9.166  1.00  0.00      PROA H
ATOM   2447  HB2 GLU   159      -1.596 -10.152  -9.010  1.00  0.00      PROA H
ATOM   2448  CG  GLU   159       0.069 -11.176  -8.064  1.00  0.00      PROA C
ATOM   2449  HG1 GLU   159      -0.258 -12.234  -8.130  1.00  0.00      PROA H
ATOM   2450  HG2 GLU   159       1.180 -11.159  -8.119  1.00  0.00      PROA H
ATOM   2451  CD  GLU   159      -0.344 -10.699  -6.683  1.00  0.00      PROA C
ATOM   2452  OE1 GLU   159      -1.562 -10.625  -6.408  1.00  0.00      PROA O
ATOM   2453  OE2 GLU   159       0.551 -10.420  -5.859  1.00  0.00      PROA O
ATOM   2454  C   GLU   159      -1.074 -12.285 -10.670  1.00  0.00      PROA C
ATOM   2455  O   GLU   159      -0.468 -13.342 -10.507  1.00  0.00      PROA O
ATOM   2456  N   ALA   160      -2.378 -12.240 -10.937  1.00  0.00      PROA N
ATOM   2457  HN  ALA   160      -2.849 -11.358 -10.992  1.00  0.00      PROA H
ATOM   2458  CA  ALA   160      -3.197 -13.453 -11.010  1.00  0.00      PROA C
ATOM   2459  HA  ALA   160      -3.051 -14.007 -10.092  1.00  0.00      PROA H
ATOM   2460  CB  ALA   160      -4.670 -13.092 -11.138  1.00  0.00      PROA C
ATOM   2461  HB1 ALA   160      -5.310 -13.999 -11.166  1.00  0.00      PROA H
ATOM   2462  HB2 ALA   160      -4.982 -12.473 -10.268  1.00  0.00      PROA H
ATOM   2463  HB3 ALA   160      -4.854 -12.499 -12.060  1.00  0.00      PROA H
ATOM   2464  C   ALA   160      -2.773 -14.383 -12.155  1.00  0.00      PROA C
ATOM   2465  O   ALA   160      -2.874 -15.611 -12.039  1.00  0.00      PROA O
ATOM   2466  N   ALA   161      -2.303 -13.798 -13.258  1.00  0.00      PROA N
ATOM   2467  HN  ALA   161      -2.246 -12.800 -13.315  1.00  0.00      PROA H
ATOM   2468  CA  ALA   161      -1.772 -14.580 -14.374  1.00  0.00      PROA C
ATOM   2469  HA  ALA   161      -2.516 -15.305 -14.671  1.00  0.00      PROA H
ATOM   2470  CB  ALA   161      -1.450 -13.681 -15.558  1.00  0.00      PROA C
ATOM   2471  HB1 ALA   161      -1.054 -14.265 -16.417  1.00  0.00      PROA H
ATOM   2472  HB2 ALA   161      -2.366 -13.147 -15.894  1.00  0.00      PROA H
ATOM   2473  HB3 ALA   161      -0.691 -12.916 -15.285  1.00  0.00      PROA H
ATOM   2474  C   ALA   161      -0.530 -15.370 -13.952  1.00  0.00      PROA C
ATOM   2475  O   ALA   161      -0.331 -16.501 -14.390  1.00  0.00      PROA O
ATOM   2476  N   HSD   162       0.299 -14.777 -13.100  1.00  0.00      PROA N
ATOM   2477  HN  HSD   162       0.128 -13.844 -12.779  1.00  0.00      PROA H
ATOM   2478  CA  HSD   162       1.460 -15.488 -12.555  1.00  0.00      PROA C
ATOM   2479  HA  HSD   162       1.963 -15.985 -13.371  1.00  0.00      PROA H
ATOM   2480  CB  HSD   162       2.442 -14.502 -11.923  1.00  0.00      PROA C
ATOM   2481  HB1 HSD   162       1.896 -13.763 -11.295  1.00  0.00      PROA H
ATOM   2482  HB2 HSD   162       3.158 -15.017 -11.254  1.00  0.00      PROA H
ATOM   2483  ND1 HSD   162       4.385 -14.311 -13.518  1.00  0.00      PROA N
ATOM   2484  HD1 HSD   162       4.723 -15.245 -13.382  1.00  0.00      PROA H
ATOM   2485  CG  HSD   162       3.266 -13.764 -12.929  1.00  0.00      PROA C
ATOM   2486  CE1 HSD   162       4.899 -13.444 -14.371  1.00  0.00      PROA C
ATOM   2487  HE1 HSD   162       5.793 -13.601 -14.981  1.00  0.00      PROA H
ATOM   2488  NE2 HSD   162       4.153 -12.354 -14.357  1.00  0.00      PROA N
ATOM   2489  CD2 HSD   162       3.118 -12.532 -13.471  1.00  0.00      PROA C
ATOM   2490  HD2 HSD   162       2.355 -11.778 -13.325  1.00  0.00      PROA H
ATOM   2491  C   HSD   162       1.065 -16.590 -11.562  1.00  0.00      PROA C
ATOM   2492  O   HSD   162       1.641 -17.686 -11.578  1.00  0.00      PROA O
ATOM   2493  N   ARG   163       0.083 -16.306 -10.712  1.00  0.00      PROA N
ATOM   2494  HN  ARG   163      -0.283 -15.373 -10.651  1.00  0.00      PROA H
ATOM   2495  CA  ARG   163      -0.430 -17.304  -9.773  1.00  0.00      PROA C
ATOM   2496  HA  ARG   163       0.399 -17.681  -9.188  1.00  0.00      PROA H
ATOM   2497  CB  ARG   163      -1.462 -16.675  -8.835  1.00  0.00      PROA C
ATOM   2498  HB1 ARG   163      -0.925 -15.827  -8.341  1.00  0.00      PROA H
ATOM   2499  HB2 ARG   163      -2.293 -16.234  -9.430  1.00  0.00      PROA H
ATOM   2500  CG  ARG   163      -2.003 -17.610  -7.755  1.00  0.00      PROA C
ATOM   2501  HG1 ARG   163      -1.223 -18.319  -7.414  1.00  0.00      PROA H
ATOM   2502  HG2 ARG   163      -2.835 -18.212  -8.185  1.00  0.00      PROA H
ATOM   2503  CD  ARG   163      -2.532 -16.818  -6.565  1.00  0.00      PROA C
ATOM   2504  HD1 ARG   163      -1.687 -16.514  -5.913  1.00  0.00      PROA H
ATOM   2505  HD2 ARG   163      -3.229 -17.438  -5.954  1.00  0.00      PROA H
ATOM   2506  NE  ARG   163      -3.246 -15.657  -7.061  1.00  0.00      PROA N
ATOM   2507  HE  ARG   163      -3.957 -15.797  -7.744  1.00  0.00      PROA H
ATOM   2508  CZ  ARG   163      -2.941 -14.380  -6.845  1.00  0.00      PROA C
ATOM   2509  NH1 ARG   163      -3.695 -13.471  -7.428  1.00  0.00      PROA N
ATOM   2510 HH11 ARG   163      -4.485 -13.730  -7.947  1.00  0.00      PROA H
ATOM   2511 HH12 ARG   163      -3.549 -12.521  -7.186  1.00  0.00      PROA H
ATOM   2512  NH2 ARG   163      -1.954 -13.993  -6.038  1.00  0.00      PROA N
ATOM   2513 HH21 ARG   163      -1.542 -14.607  -5.361  1.00  0.00      PROA H
ATOM   2514 HH22 ARG   163      -1.773 -13.015  -5.936  1.00  0.00      PROA H
ATOM   2515  C   ARG   163      -1.042 -18.492 -10.515  1.00  0.00      PROA C
ATOM   2516  O   ARG   163      -0.784 -19.648 -10.174  1.00  0.00      PROA O
ATOM   2517  N   ARG   164      -1.836 -18.205 -11.542  1.00  0.00      PROA N
ATOM   2518  HN  ARG   164      -2.070 -17.249 -11.749  1.00  0.00      PROA H
ATOM   2519  CA  ARG   164      -2.439 -19.249 -12.364  1.00  0.00      PROA C
ATOM   2520  HA  ARG   164      -3.051 -19.872 -11.725  1.00  0.00      PROA H
ATOM   2521  CB  ARG   164      -3.311 -18.616 -13.446  1.00  0.00      PROA C
ATOM   2522  HB1 ARG   164      -4.077 -17.983 -12.940  1.00  0.00      PROA H
ATOM   2523  HB2 ARG   164      -2.671 -17.923 -14.041  1.00  0.00      PROA H
ATOM   2524  CG  ARG   164      -4.003 -19.601 -14.374  1.00  0.00      PROA C
ATOM   2525  HG1 ARG   164      -4.730 -20.236 -13.823  1.00  0.00      PROA H
ATOM   2526  HG2 ARG   164      -3.237 -20.281 -14.818  1.00  0.00      PROA H
ATOM   2527  CD  ARG   164      -4.684 -18.848 -15.499  1.00  0.00      PROA C
ATOM   2528  HD1 ARG   164      -5.652 -18.435 -15.138  1.00  0.00      PROA H
ATOM   2529  HD2 ARG   164      -4.059 -17.976 -15.800  1.00  0.00      PROA H
ATOM   2530  NE  ARG   164      -4.823 -19.677 -16.689  1.00  0.00      PROA N
ATOM   2531  HE  ARG   164      -3.996 -20.013 -17.140  1.00  0.00      PROA H
ATOM   2532  CZ  ARG   164      -5.978 -20.054 -17.232  1.00  0.00      PROA C
ATOM   2533  NH1 ARG   164      -5.962 -20.814 -18.319  1.00  0.00      PROA N
ATOM   2534 HH11 ARG   164      -5.072 -21.069 -18.670  1.00  0.00      PROA H
ATOM   2535 HH12 ARG   164      -6.810 -21.206 -18.685  1.00  0.00      PROA H
ATOM   2536  NH2 ARG   164      -7.147 -19.676 -16.713  1.00  0.00      PROA N
ATOM   2537 HH21 ARG   164      -7.108 -19.336 -15.785  1.00  0.00      PROA H
ATOM   2538 HH22 ARG   164      -7.918 -20.247 -16.974  1.00  0.00      PROA H
ATOM   2539  C   ARG   164      -1.377 -20.153 -13.000  1.00  0.00      PROA C
ATOM   2540  O   ARG   164      -1.504 -21.378 -12.977  1.00  0.00      PROA O
ATOM   2541  N   ALA   165      -0.329 -19.543 -13.553  1.00  0.00      PROA N
ATOM   2542  HN  ALA   165      -0.269 -18.546 -13.576  1.00  0.00      PROA H
ATOM   2543  CA  ALA   165       0.753 -20.290 -14.202  1.00  0.00      PROA C
ATOM   2544  HA  ALA   165       0.331 -21.147 -14.711  1.00  0.00      PROA H
ATOM   2545  CB  ALA   165       1.449 -19.411 -15.235  1.00  0.00      PROA C
ATOM   2546  HB1 ALA   165       2.239 -19.973 -15.778  1.00  0.00      PROA H
ATOM   2547  HB2 ALA   165       0.714 -19.044 -15.983  1.00  0.00      PROA H
ATOM   2548  HB3 ALA   165       1.915 -18.522 -14.757  1.00  0.00      PROA H
ATOM   2549  C   ALA   165       1.782 -20.835 -13.212  1.00  0.00      PROA C
ATOM   2550  O   ALA   165       2.624 -21.651 -13.586  1.00  0.00      PROA O
ATOM   2551  N   GLY   166       1.721 -20.380 -11.964  1.00  0.00      PROA N
ATOM   2552  HN  GLY   166       1.011 -19.726 -11.701  1.00  0.00      PROA H
ATOM   2553  CA  GLY   166       2.708 -20.743 -10.951  1.00  0.00      PROA C
ATOM   2554  HA1 GLY   166       2.792 -21.821 -10.914  1.00  0.00      PROA H
ATOM   2555  HA2 GLY   166       2.378 -20.318 -10.014  1.00  0.00      PROA H
ATOM   2556  C   GLY   166       4.093 -20.184 -11.235  1.00  0.00      PROA C
ATOM   2557  O   GLY   166       5.100 -20.768 -10.822  1.00  0.00      PROA O
ATOM   2558  N   THR   167       4.148 -19.051 -11.933  1.00  0.00      PROA N
ATOM   2559  HN  THR   167       3.276 -18.603 -12.131  1.00  0.00      PROA H
ATOM   2560  CA  THR   167       5.413 -18.446 -12.346  1.00  0.00      PROA C
ATOM   2561  HA  THR   167       6.220 -19.159 -12.247  1.00  0.00      PROA H
ATOM   2562  CB  THR   167       5.367 -17.999 -13.824  1.00  0.00      PROA C
ATOM   2563  HB  THR   167       6.302 -17.452 -14.103  1.00  0.00      PROA H
ATOM   2564  OG1 THR   167       4.249 -17.128 -14.037  1.00  0.00      PROA O
ATOM   2565  HG1 THR   167       3.759 -17.145 -13.205  1.00  0.00      PROA H
ATOM   2566  CG2 THR   167       5.251 -19.203 -14.740  1.00  0.00      PROA C
ATOM   2567 HG21 THR   167       5.062 -18.880 -15.785  1.00  0.00      PROA H
ATOM   2568 HG22 THR   167       6.181 -19.811 -14.709  1.00  0.00      PROA H
ATOM   2569 HG23 THR   167       4.401 -19.852 -14.441  1.00  0.00      PROA H
ATOM   2570  C   THR   167       5.779 -17.242 -11.486  1.00  0.00      PROA C
ATOM   2571  O   THR   167       4.935 -16.676 -10.790  1.00  0.00      PROA O
ATOM   2572  N   VAL   168       7.050 -16.864 -11.544  1.00  0.00      PROA N
ATOM   2573  HN  VAL   168       7.729 -17.380 -12.085  1.00  0.00      PROA H
ATOM   2574  CA  VAL   168       7.562 -15.707 -10.819  1.00  0.00      PROA C
ATOM   2575  HA  VAL   168       6.764 -15.241 -10.266  1.00  0.00      PROA H
ATOM   2576  CB  VAL   168       8.636 -16.124  -9.793  1.00  0.00      PROA C
ATOM   2577  HB  VAL   168       9.432 -16.691 -10.324  1.00  0.00      PROA H
ATOM   2578  CG1 VAL   168       9.275 -14.905  -9.136  1.00  0.00      PROA C
ATOM   2579 HG11 VAL   168       9.984 -15.226  -8.343  1.00  0.00      PROA H
ATOM   2580 HG12 VAL   168       9.858 -14.299  -9.861  1.00  0.00      PROA H
ATOM   2581 HG13 VAL   168       8.513 -14.254  -8.668  1.00  0.00      PROA H
ATOM   2582  CG2 VAL   168       8.033 -17.049  -8.740  1.00  0.00      PROA C
ATOM   2583 HG21 VAL   168       8.801 -17.312  -7.981  1.00  0.00      PROA H
ATOM   2584 HG22 VAL   168       7.186 -16.550  -8.221  1.00  0.00      PROA H
ATOM   2585 HG23 VAL   168       7.665 -17.994  -9.193  1.00  0.00      PROA H
ATOM   2586  C   VAL   168       8.159 -14.740 -11.834  1.00  0.00      PROA C
ATOM   2587  O   VAL   168       9.027 -15.130 -12.612  1.00  0.00      PROA O
ATOM   2588  N   PRO   169       7.694 -13.476 -11.842  1.00  0.00      PROA N
ATOM   2589  CD  PRO   169       6.667 -12.867 -10.978  1.00  0.00      PROA C
ATOM   2590  HD1 PRO   169       5.661 -13.219 -11.296  1.00  0.00      PROA H
ATOM   2591  HD2 PRO   169       6.849 -13.128  -9.925  1.00  0.00      PROA H
ATOM   2592  CA  PRO   169       8.229 -12.521 -12.813  1.00  0.00      PROA C
ATOM   2593  HA  PRO   169       8.178 -12.932 -13.810  1.00  0.00      PROA H
ATOM   2594  CB  PRO   169       7.336 -11.285 -12.622  1.00  0.00      PROA C
ATOM   2595  HB1 PRO   169       6.484 -11.347 -13.336  1.00  0.00      PROA H
ATOM   2596  HB2 PRO   169       7.863 -10.324 -12.812  1.00  0.00      PROA H
ATOM   2597  CG  PRO   169       6.827 -11.392 -11.229  1.00  0.00      PROA C
ATOM   2598  HG1 PRO   169       5.886 -10.822 -11.066  1.00  0.00      PROA H
ATOM   2599  HG2 PRO   169       7.600 -11.005 -10.525  1.00  0.00      PROA H
ATOM   2600  C   PRO   169       9.688 -12.172 -12.538  1.00  0.00      PROA C
ATOM   2601  O   PRO   169      10.180 -12.403 -11.431  1.00  0.00      PROA O
ATOM   2602  N   ASP   170      10.374 -11.626 -13.540  1.00  0.00      PROA N
ATOM   2603  HN  ASP   170       9.943 -11.420 -14.423  1.00  0.00      PROA H
ATOM   2604  CA  ASP   170      11.707 -11.086 -13.317  1.00  0.00      PROA C
ATOM   2605  HA  ASP   170      12.247 -11.786 -12.692  1.00  0.00      PROA H
ATOM   2606  CB  ASP   170      12.506 -10.927 -14.625  1.00  0.00      PROA C
ATOM   2607  HB1 ASP   170      13.546 -10.628 -14.403  1.00  0.00      PROA H
ATOM   2608  HB2 ASP   170      12.507 -11.897 -15.163  1.00  0.00      PROA H
ATOM   2609  CG  ASP   170      11.940  -9.865 -15.570  1.00  0.00      PROA C
ATOM   2610  OD1 ASP   170      12.304  -9.923 -16.758  1.00  0.00      PROA O
ATOM   2611  OD2 ASP   170      11.161  -8.981 -15.156  1.00  0.00      PROA O
ATOM   2612  C   ASP   170      11.596  -9.784 -12.512  1.00  0.00      PROA C
ATOM   2613  O   ASP   170      10.489  -9.322 -12.213  1.00  0.00      PROA O
ATOM   2614  N   LEU   171      12.736  -9.222 -12.136  1.00  0.00      PROA N
ATOM   2615  HN  LEU   171      13.628  -9.599 -12.401  1.00  0.00      PROA H
ATOM   2616  CA  LEU   171      12.767  -8.092 -11.205  1.00  0.00      PROA C
ATOM   2617  HA  LEU   171      12.180  -8.360 -10.342  1.00  0.00      PROA H
ATOM   2618  CB  LEU   171      14.210  -7.794 -10.782  1.00  0.00      PROA C
ATOM   2619  HB1 LEU   171      14.648  -8.742 -10.390  1.00  0.00      PROA H
ATOM   2620  HB2 LEU   171      14.814  -7.527 -11.679  1.00  0.00      PROA H
ATOM   2621  CG  LEU   171      14.405  -6.714  -9.711  1.00  0.00      PROA C
ATOM   2622  HG  LEU   171      14.038  -5.738 -10.112  1.00  0.00      PROA H
ATOM   2623  CD1 LEU   171      13.619  -7.040  -8.451  1.00  0.00      PROA C
ATOM   2624 HD11 LEU   171      13.811  -6.276  -7.668  1.00  0.00      PROA H
ATOM   2625 HD12 LEU   171      12.526  -7.050  -8.648  1.00  0.00      PROA H
ATOM   2626 HD13 LEU   171      13.915  -8.034  -8.050  1.00  0.00      PROA H
ATOM   2627  CD2 LEU   171      15.886  -6.559  -9.397  1.00  0.00      PROA C
ATOM   2628 HD21 LEU   171      16.050  -5.736  -8.675  1.00  0.00      PROA H
ATOM   2629 HD22 LEU   171      16.295  -7.504  -8.977  1.00  0.00      PROA H
ATOM   2630 HD23 LEU   171      16.453  -6.327 -10.325  1.00  0.00      PROA H
ATOM   2631  C   LEU   171      12.127  -6.834 -11.788  1.00  0.00      PROA C
ATOM   2632  O   LEU   171      11.466  -6.082 -11.072  1.00  0.00      PROA O
ATOM   2633  N   ASN   172      12.331  -6.605 -13.081  1.00  0.00      PROA N
ATOM   2634  HN  ASN   172      12.884  -7.231 -13.634  1.00  0.00      PROA H
ATOM   2635  CA  ASN   172      11.776  -5.426 -13.733  1.00  0.00      PROA C
ATOM   2636  HA  ASN   172      12.049  -4.565 -13.138  1.00  0.00      PROA H
ATOM   2637  CB  ASN   172      12.324  -5.271 -15.155  1.00  0.00      PROA C
ATOM   2638  HB1 ASN   172      13.428  -5.410 -15.109  1.00  0.00      PROA H
ATOM   2639  HB2 ASN   172      11.924  -6.056 -15.830  1.00  0.00      PROA H
ATOM   2640  CG  ASN   172      12.093  -3.884 -15.711  1.00  0.00      PROA C
ATOM   2641  OD1 ASN   172      12.641  -2.901 -15.045  1.00  0.00      PROA O
ATOM   2642  ND2 ASN   172      11.419  -3.695 -16.726  1.00  0.00      PROA N
ATOM   2643 HD21 ASN   172      10.951  -4.471 -17.171  1.00  0.00      PROA H
ATOM   2644 HD22 ASN   172      11.226  -2.755 -16.983  1.00  0.00      PROA H
ATOM   2645  C   ASN   172      10.254  -5.485 -13.762  1.00  0.00      PROA C
ATOM   2646  O   ASN   172       9.582  -4.523 -13.386  1.00  0.00      PROA O
ATOM   2647  N   ASP   173       9.722  -6.624 -14.200  1.00  0.00      PROA N
ATOM   2648  HN  ASP   173      10.285  -7.406 -14.510  1.00  0.00      PROA H
ATOM   2649  CA  ASP   173       8.275  -6.843 -14.227  1.00  0.00      PROA C
ATOM   2650  HA  ASP   173       7.811  -6.024 -14.761  1.00  0.00      PROA H
ATOM   2651  CB  ASP   173       7.928  -8.182 -14.894  1.00  0.00      PROA C
ATOM   2652  HB1 ASP   173       8.668  -8.952 -14.589  1.00  0.00      PROA H
ATOM   2653  HB2 ASP   173       6.915  -8.532 -14.598  1.00  0.00      PROA H
ATOM   2654  CG  ASP   173       7.911  -8.111 -16.413  1.00  0.00      PROA C
ATOM   2655  OD1 ASP   173       7.839  -9.188 -17.035  1.00  0.00      PROA O
ATOM   2656  OD2 ASP   173       7.944  -7.004 -17.000  1.00  0.00      PROA O
ATOM   2657  C   ASP   173       7.688  -6.806 -12.820  1.00  0.00      PROA C
ATOM   2658  O   ASP   173       6.642  -6.190 -12.600  1.00  0.00      PROA O
ATOM   2659  N   TYR   174       8.349  -7.464 -11.869  1.00  0.00      PROA N
ATOM   2660  HN  TYR   174       9.163  -8.016 -12.084  1.00  0.00      PROA H
ATOM   2661  CA  TYR   174       7.865  -7.448 -10.493  1.00  0.00      PROA C
ATOM   2662  HA  TYR   174       6.856  -7.842 -10.492  1.00  0.00      PROA H
ATOM   2663  CB  TYR   174       8.734  -8.278  -9.547  1.00  0.00      PROA C
ATOM   2664  HB1 TYR   174       8.742  -9.342  -9.859  1.00  0.00      PROA H
ATOM   2665  HB2 TYR   174       9.787  -7.922  -9.573  1.00  0.00      PROA H
ATOM   2666  CG  TYR   174       8.215  -8.191  -8.131  1.00  0.00      PROA C
ATOM   2667  CD1 TYR   174       7.016  -8.798  -7.781  1.00  0.00      PROA C
ATOM   2668  HD1 TYR   174       6.453  -9.342  -8.528  1.00  0.00      PROA H
ATOM   2669  CE1 TYR   174       6.514  -8.704  -6.497  1.00  0.00      PROA C
ATOM   2670  HE1 TYR   174       5.565  -9.162  -6.249  1.00  0.00      PROA H
ATOM   2671  CZ  TYR   174       7.205  -7.991  -5.543  1.00  0.00      PROA C
ATOM   2672  OH  TYR   174       6.692  -7.902  -4.271  1.00  0.00      PROA O
ATOM   2673  HH  TYR   174       7.358  -7.512  -3.655  1.00  0.00      PROA H
ATOM   2674  CD2 TYR   174       8.893  -7.467  -7.157  1.00  0.00      PROA C
ATOM   2675  HD2 TYR   174       9.818  -6.967  -7.408  1.00  0.00      PROA H
ATOM   2676  CE2 TYR   174       8.396  -7.367  -5.865  1.00  0.00      PROA C
ATOM   2677  HE2 TYR   174       8.925  -6.790  -5.118  1.00  0.00      PROA H
ATOM   2678  C   TYR   174       7.777  -6.019  -9.961  1.00  0.00      PROA C
ATOM   2679  O   TYR   174       6.783  -5.653  -9.340  1.00  0.00      PROA O
ATOM   2680  N   THR   175       8.817  -5.222 -10.204  1.00  0.00      PROA N
ATOM   2681  HN  THR   175       9.610  -5.576 -10.702  1.00  0.00      PROA H
ATOM   2682  CA  THR   175       8.848  -3.837  -9.726  1.00  0.00      PROA C
ATOM   2683  HA  THR   175       8.733  -3.850  -8.651  1.00  0.00      PROA H
ATOM   2684  CB  THR   175      10.182  -3.133 -10.066  1.00  0.00      PROA C
ATOM   2685  HB  THR   175      10.338  -3.129 -11.170  1.00  0.00      PROA H
ATOM   2686  OG1 THR   175      11.273  -3.840  -9.461  1.00  0.00      PROA O
ATOM   2687  HG1 THR   175      11.360  -4.680  -9.945  1.00  0.00      PROA H
ATOM   2688  CG2 THR   175      10.190  -1.702  -9.545  1.00  0.00      PROA C
ATOM   2689 HG21 THR   175      11.175  -1.226  -9.737  1.00  0.00      PROA H
ATOM   2690 HG22 THR   175       9.412  -1.068 -10.004  1.00  0.00      PROA H
ATOM   2691 HG23 THR   175      10.025  -1.703  -8.445  1.00  0.00      PROA H
ATOM   2692  C   THR   175       7.669  -3.042 -10.288  1.00  0.00      PROA C
ATOM   2693  O   THR   175       6.976  -2.348  -9.547  1.00  0.00      PROA O
ATOM   2694  N   LEU   176       7.436  -3.159 -11.592  1.00  0.00      PROA N
ATOM   2695  HN  LEU   176       7.998  -3.768 -12.159  1.00  0.00      PROA H
ATOM   2696  CA  LEU   176       6.310  -2.483 -12.237  1.00  0.00      PROA C
ATOM   2697  HA  LEU   176       6.366  -1.429 -12.028  1.00  0.00      PROA H
ATOM   2698  CB  LEU   176       6.305  -2.754 -13.746  1.00  0.00      PROA C
ATOM   2699  HB1 LEU   176       6.757  -3.759 -13.921  1.00  0.00      PROA H
ATOM   2700  HB2 LEU   176       5.262  -2.812 -14.141  1.00  0.00      PROA H
ATOM   2701  CG  LEU   176       6.999  -1.729 -14.631  1.00  0.00      PROA C
ATOM   2702  HG  LEU   176       8.050  -1.618 -14.281  1.00  0.00      PROA H
ATOM   2703  CD1 LEU   176       7.035  -2.226 -16.065  1.00  0.00      PROA C
ATOM   2704 HD11 LEU   176       7.619  -1.533 -16.708  1.00  0.00      PROA H
ATOM   2705 HD12 LEU   176       7.523  -3.225 -16.117  1.00  0.00      PROA H
ATOM   2706 HD13 LEU   176       6.009  -2.319 -16.480  1.00  0.00      PROA H
ATOM   2707  CD2 LEU   176       6.273  -0.395 -14.537  1.00  0.00      PROA C
ATOM   2708 HD21 LEU   176       6.824   0.361 -15.130  1.00  0.00      PROA H
ATOM   2709 HD22 LEU   176       5.239  -0.479 -14.937  1.00  0.00      PROA H
ATOM   2710 HD23 LEU   176       6.216  -0.016 -13.497  1.00  0.00      PROA H
ATOM   2711  C   LEU   176       4.963  -2.911 -11.658  1.00  0.00      PROA C
ATOM   2712  O   LEU   176       4.084  -2.079 -11.418  1.00  0.00      PROA O
ATOM   2713  N   MET   177       4.804  -4.214 -11.465  1.00  0.00      PROA N
ATOM   2714  HN  MET   177       5.527  -4.867 -11.708  1.00  0.00      PROA H
ATOM   2715  CA  MET   177       3.579  -4.783 -10.906  1.00  0.00      PROA C
ATOM   2716  HA  MET   177       2.734  -4.429 -11.479  1.00  0.00      PROA H
ATOM   2717  CB  MET   177       3.659  -6.312 -10.971  1.00  0.00      PROA C
ATOM   2718  HB1 MET   177       3.919  -6.584 -12.019  1.00  0.00      PROA H
ATOM   2719  HB2 MET   177       4.513  -6.654 -10.339  1.00  0.00      PROA H
ATOM   2720  CG  MET   177       2.399  -7.056 -10.562  1.00  0.00      PROA C
ATOM   2721  HG1 MET   177       2.022  -6.658  -9.597  1.00  0.00      PROA H
ATOM   2722  HG2 MET   177       1.596  -6.889 -11.312  1.00  0.00      PROA H
ATOM   2723  SD  MET   177       2.713  -8.824 -10.356  1.00  0.00      PROA S
ATOM   2724  CE  MET   177       3.053  -9.330 -12.036  1.00  0.00      PROA C
ATOM   2725  HE1 MET   177       3.460 -10.361 -12.050  1.00  0.00      PROA H
ATOM   2726  HE2 MET   177       2.132  -9.309 -12.648  1.00  0.00      PROA H
ATOM   2727  HE3 MET   177       3.809  -8.676 -12.522  1.00  0.00      PROA H
ATOM   2728  C   MET   177       3.381  -4.341  -9.458  1.00  0.00      PROA C
ATOM   2729  O   MET   177       2.284  -3.956  -9.056  1.00  0.00      PROA O
ATOM   2730  N   ARG   178       4.460  -4.404  -8.681  1.00  0.00      PROA N
ATOM   2731  HN  ARG   178       5.326  -4.776  -9.031  1.00  0.00      PROA H
ATOM   2732  CA  ARG   178       4.403  -4.156  -7.242  1.00  0.00      PROA C
ATOM   2733  HA  ARG   178       3.551  -4.703  -6.859  1.00  0.00      PROA H
ATOM   2734  CB  ARG   178       5.683  -4.686  -6.585  1.00  0.00      PROA C
ATOM   2735  HB1 ARG   178       5.814  -5.741  -6.930  1.00  0.00      PROA H
ATOM   2736  HB2 ARG   178       6.563  -4.116  -6.959  1.00  0.00      PROA H
ATOM   2737  CG  ARG   178       5.680  -4.701  -5.063  1.00  0.00      PROA C
ATOM   2738  HG1 ARG   178       5.668  -3.653  -4.696  1.00  0.00      PROA H
ATOM   2739  HG2 ARG   178       6.630  -5.164  -4.711  1.00  0.00      PROA H
ATOM   2740  CD  ARG   178       4.495  -5.458  -4.492  1.00  0.00      PROA C
ATOM   2741  HD1 ARG   178       3.568  -4.867  -4.688  1.00  0.00      PROA H
ATOM   2742  HD2 ARG   178       4.384  -6.446  -4.998  1.00  0.00      PROA H
ATOM   2743  NE  ARG   178       4.641  -5.690  -3.055  1.00  0.00      PROA N
ATOM   2744  HE  ARG   178       5.529  -5.974  -2.686  1.00  0.00      PROA H
ATOM   2745  CZ  ARG   178       3.632  -5.867  -2.205  1.00  0.00      PROA C
ATOM   2746  NH1 ARG   178       3.889  -6.060  -0.914  1.00  0.00      PROA N
ATOM   2747 HH11 ARG   178       4.832  -6.343  -0.718  1.00  0.00      PROA H
ATOM   2748 HH12 ARG   178       3.134  -6.432  -0.353  1.00  0.00      PROA H
ATOM   2749  NH2 ARG   178       2.368  -5.840  -2.625  1.00  0.00      PROA N
ATOM   2750 HH21 ARG   178       2.149  -5.890  -3.612  1.00  0.00      PROA H
ATOM   2751 HH22 ARG   178       1.659  -5.991  -1.935  1.00  0.00      PROA H
ATOM   2752  C   ARG   178       4.182  -2.678  -6.895  1.00  0.00      PROA C
ATOM   2753  O   ARG   178       3.611  -2.358  -5.852  1.00  0.00      PROA O
ATOM   2754  N   LEU   179       4.626  -1.780  -7.774  1.00  0.00      PROA N
ATOM   2755  HN  LEU   179       5.180  -2.068  -8.557  1.00  0.00      PROA H
ATOM   2756  CA  LEU   179       4.350  -0.347  -7.618  1.00  0.00      PROA C
ATOM   2757  HA  LEU   179       4.749  -0.029  -6.668  1.00  0.00      PROA H
ATOM   2758  CB  LEU   179       4.971   0.458  -8.773  1.00  0.00      PROA C
ATOM   2759  HB1 LEU   179       5.186  -0.289  -9.575  1.00  0.00      PROA H
ATOM   2760  HB2 LEU   179       4.244   1.164  -9.239  1.00  0.00      PROA H
ATOM   2761  CG  LEU   179       6.264   1.258  -8.551  1.00  0.00      PROA C
ATOM   2762  HG  LEU   179       5.968   2.296  -8.250  1.00  0.00      PROA H
ATOM   2763  CD1 LEU   179       7.147   0.713  -7.446  1.00  0.00      PROA C
ATOM   2764 HD11 LEU   179       8.096   1.289  -7.395  1.00  0.00      PROA H
ATOM   2765 HD12 LEU   179       6.657   0.783  -6.453  1.00  0.00      PROA H
ATOM   2766 HD13 LEU   179       7.399  -0.353  -7.641  1.00  0.00      PROA H
ATOM   2767  CD2 LEU   179       7.036   1.354  -9.859  1.00  0.00      PROA C
ATOM   2768 HD21 LEU   179       7.917   2.024  -9.758  1.00  0.00      PROA H
ATOM   2769 HD22 LEU   179       7.391   0.333 -10.087  1.00  0.00      PROA H
ATOM   2770 HD23 LEU   179       6.395   1.726 -10.686  1.00  0.00      PROA H
ATOM   2771  C   LEU   179       2.852  -0.047  -7.541  1.00  0.00      PROA C
ATOM   2772  O   LEU   179       2.466   0.987  -7.005  1.00  0.00      PROA O
ATOM   2773  N   TYR   180       2.019  -0.938  -8.080  1.00  0.00      PROA N
ATOM   2774  HN  TYR   180       2.381  -1.750  -8.534  1.00  0.00      PROA H
ATOM   2775  CA  TYR   180       0.570  -0.753  -8.050  1.00  0.00      PROA C
ATOM   2776  HA  TYR   180       0.334   0.181  -7.558  1.00  0.00      PROA H
ATOM   2777  CB  TYR   180       0.018  -0.687  -9.478  1.00  0.00      PROA C
ATOM   2778  HB1 TYR   180       0.175  -1.671  -9.968  1.00  0.00      PROA H
ATOM   2779  HB2 TYR   180      -1.071  -0.464  -9.483  1.00  0.00      PROA H
ATOM   2780  CG  TYR   180       0.704   0.359 -10.313  1.00  0.00      PROA C
ATOM   2781  CD1 TYR   180       1.495   0.001 -11.397  1.00  0.00      PROA C
ATOM   2782  HD1 TYR   180       1.617  -1.045 -11.647  1.00  0.00      PROA H
ATOM   2783  CE1 TYR   180       2.140   0.959 -12.159  1.00  0.00      PROA C
ATOM   2784  HE1 TYR   180       2.746   0.638 -12.989  1.00  0.00      PROA H
ATOM   2785  CZ  TYR   180       2.007   2.299 -11.829  1.00  0.00      PROA C
ATOM   2786  OH  TYR   180       2.648   3.259 -12.581  1.00  0.00      PROA O
ATOM   2787  HH  TYR   180       2.679   4.097 -12.073  1.00  0.00      PROA H
ATOM   2788  CD2 TYR   180       0.593   1.712  -9.994  1.00  0.00      PROA C
ATOM   2789  HD2 TYR   180      -0.014   2.013  -9.151  1.00  0.00      PROA H
ATOM   2790  CE2 TYR   180       1.237   2.680 -10.747  1.00  0.00      PROA C
ATOM   2791  HE2 TYR   180       1.120   3.725 -10.492  1.00  0.00      PROA H
ATOM   2792  C   TYR   180      -0.199  -1.812  -7.263  1.00  0.00      PROA C
ATOM   2793  O   TYR   180      -1.249  -1.493  -6.701  1.00  0.00      PROA O
ATOM   2794  N   ASP   181       0.296  -3.051  -7.208  1.00  0.00      PROA N
ATOM   2795  HN  ASP   181       1.164  -3.321  -7.635  1.00  0.00      PROA H
ATOM   2796  CA  ASP   181      -0.519  -4.140  -6.635  1.00  0.00      PROA C
ATOM   2797  HA  ASP   181      -1.541  -3.974  -6.939  1.00  0.00      PROA H
ATOM   2798  CB  ASP   181      -0.159  -5.530  -7.215  1.00  0.00      PROA C
ATOM   2799  HB1 ASP   181      -1.008  -6.222  -7.060  1.00  0.00      PROA H
ATOM   2800  HB2 ASP   181       0.047  -5.476  -8.302  1.00  0.00      PROA H
ATOM   2801  CG  ASP   181       1.032  -6.196  -6.545  1.00  0.00      PROA C
ATOM   2802  OD1 ASP   181       1.729  -6.957  -7.252  1.00  0.00      PROA O
ATOM   2803  OD2 ASP   181       1.260  -6.014  -5.333  1.00  0.00      PROA O
ATOM   2804  C   ASP   181      -0.592  -4.121  -5.109  1.00  0.00      PROA C
ATOM   2805  O   ASP   181      -1.382  -4.855  -4.526  1.00  0.00      PROA O
ATOM   2806  N   GLY   182       0.201  -3.256  -4.477  1.00  0.00      PROA N
ATOM   2807  HN  GLY   182       0.867  -2.708  -4.979  1.00  0.00      PROA H
ATOM   2808  CA  GLY   182       0.049  -2.963  -3.052  1.00  0.00      PROA C
ATOM   2809  HA1 GLY   182       0.989  -2.536  -2.740  1.00  0.00      PROA H
ATOM   2810  HA2 GLY   182      -0.132  -3.865  -2.509  1.00  0.00      PROA H
ATOM   2811  C   GLY   182      -0.990  -1.887  -2.739  1.00  0.00      PROA C
ATOM   2812  O   GLY   182      -1.178  -1.531  -1.578  1.00  0.00      PROA O
ATOM   2813  N   ALA   183      -1.647  -1.354  -3.773  1.00  0.00      PROA N
ATOM   2814  HN  ALA   183      -1.426  -1.661  -4.698  1.00  0.00      PROA H
ATOM   2815  CA  ALA   183      -2.673  -0.316  -3.631  1.00  0.00      PROA C
ATOM   2816  HA  ALA   183      -2.964  -0.055  -4.635  1.00  0.00      PROA H
ATOM   2817  CB  ALA   183      -3.891  -0.867  -2.894  1.00  0.00      PROA C
ATOM   2818  HB1 ALA   183      -4.662  -0.348  -3.526  1.00  0.00      PROA H
ATOM   2819  HB2 ALA   183      -4.326  -1.819  -3.230  1.00  0.00      PROA H
ATOM   2820  HB3 ALA   183      -4.302  -0.339  -2.018  1.00  0.00      PROA H
ATOM   2821  C   ALA   183      -2.178   0.976  -2.968  1.00  0.00      PROA C
ATOM   2822  O   ALA   183      -2.972   1.768  -2.465  1.00  0.00      PROA O
ATOM   2823  N   THR   184      -0.870   1.205  -2.987  1.00  0.00      PROA N
ATOM   2824  HN  THR   184      -0.242   0.546  -3.403  1.00  0.00      PROA H
ATOM   2825  CA  THR   184      -0.303   2.392  -2.357  1.00  0.00      PROA C
ATOM   2826  HA  THR   184      -0.652   2.437  -1.336  1.00  0.00      PROA H
ATOM   2827  CB  THR   184       1.236   2.345  -2.356  1.00  0.00      PROA C
ATOM   2828  HB  THR   184       1.650   3.328  -2.025  1.00  0.00      PROA H
ATOM   2829  OG1 THR   184       1.702   2.046  -3.674  1.00  0.00      PROA O
ATOM   2830  HG1 THR   184       2.293   2.782  -3.923  1.00  0.00      PROA H
ATOM   2831  CG2 THR   184       1.739   1.276  -1.394  1.00  0.00      PROA C
ATOM   2832 HG21 THR   184       2.849   1.239  -1.390  1.00  0.00      PROA H
ATOM   2833 HG22 THR   184       1.388   1.476  -0.360  1.00  0.00      PROA H
ATOM   2834 HG23 THR   184       1.367   0.271  -1.694  1.00  0.00      PROA H
ATOM   2835  C   THR   184      -0.782   3.671  -3.055  1.00  0.00      PROA C
ATOM   2836  O   THR   184      -0.941   4.707  -2.407  1.00  0.00      PROA O
ATOM   2837  N   SER   185      -1.024   3.600  -4.365  1.00  0.00      PROA N
ATOM   2838  HN  SER   185      -0.942   2.726  -4.858  1.00  0.00      PROA H
ATOM   2839  CA  SER   185      -1.449   4.786  -5.121  1.00  0.00      PROA C
ATOM   2840  HA  SER   185      -0.803   5.604  -4.839  1.00  0.00      PROA H
ATOM   2841  CB  SER   185      -1.267   4.572  -6.633  1.00  0.00      PROA C
ATOM   2842  HB1 SER   185      -1.354   5.547  -7.164  1.00  0.00      PROA H
ATOM   2843  HB2 SER   185      -0.246   4.171  -6.830  1.00  0.00      PROA H
ATOM   2844  OG  SER   185      -2.233   3.675  -7.159  1.00  0.00      PROA O
ATOM   2845  HG1 SER   185      -2.215   3.805  -8.141  1.00  0.00      PROA H
ATOM   2846  C   SER   185      -2.891   5.215  -4.802  1.00  0.00      PROA C
ATOM   2847  O   SER   185      -3.237   6.383  -4.980  1.00  0.00      PROA O
ATOM   2848  N   VAL   186      -3.722   4.288  -4.322  1.00  0.00      PROA N
ATOM   2849  HN  VAL   186      -3.418   3.343  -4.196  1.00  0.00      PROA H
ATOM   2850  CA  VAL   186      -5.120   4.606  -3.976  1.00  0.00      PROA C
ATOM   2851  HA  VAL   186      -5.516   5.255  -4.740  1.00  0.00      PROA H
ATOM   2852  CB  VAL   186      -6.031   3.350  -3.914  1.00  0.00      PROA C
ATOM   2853  HB  VAL   186      -7.084   3.710  -3.811  1.00  0.00      PROA H
ATOM   2854  CG1 VAL   186      -5.923   2.540  -5.186  1.00  0.00      PROA C
ATOM   2855 HG11 VAL   186      -6.592   1.654  -5.153  1.00  0.00      PROA H
ATOM   2856 HG12 VAL   186      -6.239   3.190  -6.012  1.00  0.00      PROA H
ATOM   2857 HG13 VAL   186      -4.888   2.184  -5.381  1.00  0.00      PROA H
ATOM   2858  CG2 VAL   186      -5.702   2.462  -2.734  1.00  0.00      PROA C
ATOM   2859 HG21 VAL   186      -6.610   1.911  -2.430  1.00  0.00      PROA H
ATOM   2860 HG22 VAL   186      -5.043   1.655  -3.089  1.00  0.00      PROA H
ATOM   2861 HG23 VAL   186      -5.276   2.939  -1.835  1.00  0.00      PROA H
ATOM   2862  C   VAL   186      -5.244   5.374  -2.661  1.00  0.00      PROA C
ATOM   2863  O   VAL   186      -6.248   6.045  -2.428  1.00  0.00      PROA O
ATOM   2864  N   VAL   187      -4.229   5.261  -1.806  1.00  0.00      PROA N
ATOM   2865  HN  VAL   187      -3.470   4.643  -2.013  1.00  0.00      PROA H
ATOM   2866  CA  VAL   187      -4.188   5.975  -0.526  1.00  0.00      PROA C
ATOM   2867  HA  VAL   187      -5.159   5.912  -0.054  1.00  0.00      PROA H
ATOM   2868  CB  VAL   187      -3.138   5.337   0.413  1.00  0.00      PROA C
ATOM   2869  HB  VAL   187      -2.168   5.256  -0.137  1.00  0.00      PROA H
ATOM   2870  CG1 VAL   187      -2.900   6.181   1.658  1.00  0.00      PROA C
ATOM   2871 HG11 VAL   187      -2.297   5.607   2.397  1.00  0.00      PROA H
ATOM   2872 HG12 VAL   187      -2.320   7.091   1.407  1.00  0.00      PROA H
ATOM   2873 HG13 VAL   187      -3.857   6.470   2.142  1.00  0.00      PROA H
ATOM   2874  CG2 VAL   187      -3.573   3.931   0.793  1.00  0.00      PROA C
ATOM   2875 HG21 VAL   187      -2.850   3.477   1.505  1.00  0.00      PROA H
ATOM   2876 HG22 VAL   187      -4.572   3.940   1.278  1.00  0.00      PROA H
ATOM   2877 HG23 VAL   187      -3.626   3.266  -0.097  1.00  0.00      PROA H
ATOM   2878  C   VAL   187      -3.883   7.461  -0.725  1.00  0.00      PROA C
ATOM   2879  O   VAL   187      -4.366   8.308   0.028  1.00  0.00      PROA O
ATOM   2880  N   LEU   188      -3.107   7.773  -1.757  1.00  0.00      PROA N
ATOM   2881  HN  LEU   188      -2.781   7.059  -2.373  1.00  0.00      PROA H
ATOM   2882  CA  LEU   188      -2.570   9.124  -1.951  1.00  0.00      PROA C
ATOM   2883  HA  LEU   188      -1.974   9.343  -1.082  1.00  0.00      PROA H
ATOM   2884  CB  LEU   188      -1.652   9.167  -3.185  1.00  0.00      PROA C
ATOM   2885  HB1 LEU   188      -2.195   9.014  -4.134  1.00  0.00      PROA H
ATOM   2886  HB2 LEU   188      -1.198  10.183  -3.235  1.00  0.00      PROA H
ATOM   2887  CG  LEU   188      -0.489   8.165  -3.188  1.00  0.00      PROA C
ATOM   2888  HG  LEU   188      -0.913   7.134  -3.247  1.00  0.00      PROA H
ATOM   2889  CD1 LEU   188       0.390   8.375  -4.411  1.00  0.00      PROA C
ATOM   2890 HD11 LEU   188       1.170   7.583  -4.470  1.00  0.00      PROA H
ATOM   2891 HD12 LEU   188      -0.231   8.327  -5.331  1.00  0.00      PROA H
ATOM   2892 HD13 LEU   188       0.894   9.360  -4.371  1.00  0.00      PROA H
ATOM   2893  CD2 LEU   188       0.346   8.255  -1.915  1.00  0.00      PROA C
ATOM   2894 HD21 LEU   188       1.232   7.588  -1.989  1.00  0.00      PROA H
ATOM   2895 HD22 LEU   188       0.697   9.296  -1.756  1.00  0.00      PROA H
ATOM   2896 HD23 LEU   188      -0.243   7.935  -1.030  1.00  0.00      PROA H
ATOM   2897  C   LEU   188      -3.617  10.253  -1.997  1.00  0.00      PROA C
ATOM   2898  O   LEU   188      -3.438  11.275  -1.332  1.00  0.00      PROA O
ATOM   2899  N   PRO   189      -4.716  10.078  -2.755  1.00  0.00      PROA N
ATOM   2900  CD  PRO   189      -4.983   9.046  -3.774  1.00  0.00      PROA C
ATOM   2901  HD1 PRO   189      -4.136   8.877  -4.468  1.00  0.00      PROA H
ATOM   2902  HD2 PRO   189      -5.246   8.098  -3.263  1.00  0.00      PROA H
ATOM   2903  CA  PRO   189      -5.773  11.103  -2.711  1.00  0.00      PROA C
ATOM   2904  HA  PRO   189      -5.350  12.037  -3.055  1.00  0.00      PROA H
ATOM   2905  CB  PRO   189      -6.864  10.536  -3.625  1.00  0.00      PROA C
ATOM   2906  HB1 PRO   189      -7.384  11.343  -4.187  1.00  0.00      PROA H
ATOM   2907  HB2 PRO   189      -7.632   9.970  -3.045  1.00  0.00      PROA H
ATOM   2908  CG  PRO   189      -6.171   9.573  -4.518  1.00  0.00      PROA C
ATOM   2909  HG1 PRO   189      -5.810  10.118  -5.425  1.00  0.00      PROA H
ATOM   2910  HG2 PRO   189      -6.837   8.753  -4.865  1.00  0.00      PROA H
ATOM   2911  C   PRO   189      -6.349  11.348  -1.310  1.00  0.00      PROA C
ATOM   2912  O   PRO   189      -6.718  12.477  -0.981  1.00  0.00      PROA O
ATOM   2913  N   MET   190      -6.426  10.300  -0.496  1.00  0.00      PROA N
ATOM   2914  HN  MET   190      -6.070   9.404  -0.760  1.00  0.00      PROA H
ATOM   2915  CA  MET   190      -6.926  10.440   0.872  1.00  0.00      PROA C
ATOM   2916  HA  MET   190      -7.825  11.040   0.843  1.00  0.00      PROA H
ATOM   2917  CB  MET   190      -7.300   9.076   1.442  1.00  0.00      PROA C
ATOM   2918  HB1 MET   190      -6.429   8.385   1.436  1.00  0.00      PROA H
ATOM   2919  HB2 MET   190      -7.606   9.209   2.509  1.00  0.00      PROA H
ATOM   2920  CG  MET   190      -8.462   8.457   0.684  1.00  0.00      PROA C
ATOM   2921  HG1 MET   190      -9.215   9.248   0.466  1.00  0.00      PROA H
ATOM   2922  HG2 MET   190      -8.106   8.068  -0.297  1.00  0.00      PROA H
ATOM   2923  SD  MET   190      -9.269   7.146   1.600  1.00  0.00      PROA S
ATOM   2924  CE  MET   190     -10.605   6.730   0.481  1.00  0.00      PROA C
ATOM   2925  HE1 MET   190     -11.209   5.886   0.879  1.00  0.00      PROA H
ATOM   2926  HE2 MET   190     -11.282   7.596   0.328  1.00  0.00      PROA H
ATOM   2927  HE3 MET   190     -10.204   6.427  -0.507  1.00  0.00      PROA H
ATOM   2928  C   MET   190      -5.951  11.179   1.794  1.00  0.00      PROA C
ATOM   2929  O   MET   190      -6.376  11.792   2.771  1.00  0.00      PROA O
ATOM   2930  N   LEU   191      -4.659  11.139   1.473  1.00  0.00      PROA N
ATOM   2931  HN  LEU   191      -4.338  10.562   0.722  1.00  0.00      PROA H
ATOM   2932  CA  LEU   191      -3.668  11.992   2.149  1.00  0.00      PROA C
ATOM   2933  HA  LEU   191      -3.691  11.775   3.204  1.00  0.00      PROA H
ATOM   2934  CB  LEU   191      -2.255  11.739   1.607  1.00  0.00      PROA C
ATOM   2935  HB1 LEU   191      -2.295  11.496   0.538  1.00  0.00      PROA H
ATOM   2936  HB2 LEU   191      -1.637  12.668   1.675  1.00  0.00      PROA H
ATOM   2937  CG  LEU   191      -1.392  10.662   2.277  1.00  0.00      PROA C
ATOM   2938  HG  LEU   191      -1.011  11.052   3.226  1.00  0.00      PROA H
ATOM   2939  CD1 LEU   191      -2.179   9.472   2.767  1.00  0.00      PROA C
ATOM   2940 HD11 LEU   191      -1.497   8.669   3.120  1.00  0.00      PROA H
ATOM   2941 HD12 LEU   191      -2.858   9.742   3.605  1.00  0.00      PROA H
ATOM   2942 HD13 LEU   191      -2.801   9.062   1.944  1.00  0.00      PROA H
ATOM   2943  CD2 LEU   191      -0.275  10.230   1.342  1.00  0.00      PROA C
ATOM   2944 HD21 LEU   191       0.398   9.506   1.852  1.00  0.00      PROA H
ATOM   2945 HD22 LEU   191      -0.685   9.737   0.441  1.00  0.00      PROA H
ATOM   2946 HD23 LEU   191       0.334  11.103   1.021  1.00  0.00      PROA H
ATOM   2947  C   LEU   191      -4.011  13.477   2.006  1.00  0.00      PROA C
ATOM   2948  O   LEU   191      -3.896  14.240   2.965  1.00  0.00      PROA O
ATOM   2949  N   GLU   192      -4.428  13.875   0.806  1.00  0.00      PROA N
ATOM   2950  HN  GLU   192      -4.490  13.227   0.047  1.00  0.00      PROA H
ATOM   2951  CA  GLU   192      -4.817  15.257   0.541  1.00  0.00      PROA C
ATOM   2952  HA  GLU   192      -4.047  15.919   0.907  1.00  0.00      PROA H
ATOM   2953  CB  GLU   192      -5.026  15.491  -0.954  1.00  0.00      PROA C
ATOM   2954  HB1 GLU   192      -5.850  14.830  -1.315  1.00  0.00      PROA H
ATOM   2955  HB2 GLU   192      -5.346  16.546  -1.115  1.00  0.00      PROA H
ATOM   2956  CG  GLU   192      -3.807  15.246  -1.827  1.00  0.00      PROA C
ATOM   2957  HG1 GLU   192      -3.025  16.003  -1.617  1.00  0.00      PROA H
ATOM   2958  HG2 GLU   192      -3.377  14.238  -1.637  1.00  0.00      PROA H
ATOM   2959  CD  GLU   192      -4.144  15.323  -3.307  1.00  0.00      PROA C
ATOM   2960  OE1 GLU   192      -3.601  14.513  -4.083  1.00  0.00      PROA O
ATOM   2961  OE2 GLU   192      -4.961  16.186  -3.701  1.00  0.00      PROA O
ATOM   2962  C   GLU   192      -6.108  15.597   1.272  1.00  0.00      PROA C
ATOM   2963  O   GLU   192      -6.183  16.609   1.972  1.00  0.00      PROA O
ATOM   2964  N   MET   193      -7.118  14.748   1.096  1.00  0.00      PROA N
ATOM   2965  HN  MET   193      -7.008  13.963   0.481  1.00  0.00      PROA H
ATOM   2966  CA  MET   193      -8.428  14.925   1.733  1.00  0.00      PROA C
ATOM   2967  HA  MET   193      -8.850  15.858   1.383  1.00  0.00      PROA H
ATOM   2968  CB  MET   193      -9.366  13.767   1.369  1.00  0.00      PROA C
ATOM   2969  HB1 MET   193      -8.887  12.809   1.678  1.00  0.00      PROA H
ATOM   2970  HB2 MET   193     -10.316  13.865   1.947  1.00  0.00      PROA H
ATOM   2971  CG  MET   193      -9.741  13.683  -0.104  1.00  0.00      PROA C
ATOM   2972  HG1 MET   193      -8.825  13.622  -0.726  1.00  0.00      PROA H
ATOM   2973  HG2 MET   193     -10.262  14.614  -0.414  1.00  0.00      PROA H
ATOM   2974  SD  MET   193     -10.791  12.249  -0.425  1.00  0.00      PROA S
ATOM   2975  CE  MET   193     -10.247  11.754  -2.050  1.00  0.00      PROA C
ATOM   2976  HE1 MET   193     -10.521  10.696  -2.252  1.00  0.00      PROA H
ATOM   2977  HE2 MET   193     -10.741  12.374  -2.826  1.00  0.00      PROA H
ATOM   2978  HE3 MET   193      -9.148  11.852  -2.160  1.00  0.00      PROA H
ATOM   2979  C   MET   193      -8.316  15.010   3.250  1.00  0.00      PROA C
ATOM   2980  O   MET   193      -9.051  15.768   3.894  1.00  0.00      PROA O
ATOM   2981  N   GLY   194      -7.395  14.231   3.817  1.00  0.00      PROA N
ATOM   2982  HN  GLY   194      -6.873  13.566   3.270  1.00  0.00      PROA H
ATOM   2983  CA  GLY   194      -7.168  14.223   5.261  1.00  0.00      PROA C
ATOM   2984  HA1 GLY   194      -6.321  13.581   5.451  1.00  0.00      PROA H
ATOM   2985  HA2 GLY   194      -8.068  13.885   5.749  1.00  0.00      PROA H
ATOM   2986  C   GLY   194      -6.840  15.586   5.846  1.00  0.00      PROA C
ATOM   2987  O   GLY   194      -7.114  15.842   7.019  1.00  0.00      PROA O
ATOM   2988  N   HSD   195      -6.253  16.456   5.027  1.00  0.00      PROA N
ATOM   2989  HN  HSD   195      -6.040  16.183   4.087  1.00  0.00      PROA H
ATOM   2990  CA  HSD   195      -5.871  17.804   5.445  1.00  0.00      PROA C
ATOM   2991  HA  HSD   195      -6.094  17.947   6.495  1.00  0.00      PROA H
ATOM   2992  CB  HSD   195      -4.364  17.978   5.269  1.00  0.00      PROA C
ATOM   2993  HB1 HSD   195      -4.102  17.623   4.253  1.00  0.00      PROA H
ATOM   2994  HB2 HSD   195      -4.040  19.037   5.362  1.00  0.00      PROA H
ATOM   2995  ND1 HSD   195      -3.219  17.646   7.489  1.00  0.00      PROA N
ATOM   2996  HD1 HSD   195      -3.394  18.575   7.847  1.00  0.00      PROA H
ATOM   2997  CG  HSD   195      -3.555  17.176   6.239  1.00  0.00      PROA C
ATOM   2998  CE1 HSD   195      -2.512  16.730   8.126  1.00  0.00      PROA C
ATOM   2999  HE1 HSD   195      -2.115  16.846   9.136  1.00  0.00      PROA H
ATOM   3000  NE2 HSD   195      -2.382  15.681   7.337  1.00  0.00      PROA N
ATOM   3001  CD2 HSD   195      -3.027  15.933   6.150  1.00  0.00      PROA C
ATOM   3002  HD2 HSD   195      -3.041  15.206   5.349  1.00  0.00      PROA H
ATOM   3003  C   HSD   195      -6.633  18.908   4.701  1.00  0.00      PROA C
ATOM   3004  O   HSD   195      -6.270  20.079   4.789  1.00  0.00      PROA O
ATOM   3005  N   GLY   196      -7.688  18.536   3.976  1.00  0.00      PROA N
ATOM   3006  HN  GLY   196      -7.918  17.564   3.895  1.00  0.00      PROA H
ATOM   3007  CA  GLY   196      -8.614  19.510   3.396  1.00  0.00      PROA C
ATOM   3008  HA1 GLY   196      -8.927  20.197   4.171  1.00  0.00      PROA H
ATOM   3009  HA2 GLY   196      -9.443  18.953   2.989  1.00  0.00      PROA H
ATOM   3010  C   GLY   196      -8.081  20.356   2.250  1.00  0.00      PROA C
ATOM   3011  O   GLY   196      -8.572  21.462   2.014  1.00  0.00      PROA O
ATOM   3012  N   TYR   197      -7.092  19.844   1.524  1.00  0.00      PROA N
ATOM   3013  HN  TYR   197      -6.756  18.916   1.685  1.00  0.00      PROA H
ATOM   3014  CA  TYR   197      -6.541  20.559   0.375  1.00  0.00      PROA C
ATOM   3015  HA  TYR   197      -7.176  21.399   0.125  1.00  0.00      PROA H
ATOM   3016  CB  TYR   197      -5.127  21.076   0.672  1.00  0.00      PROA C
ATOM   3017  HB1 TYR   197      -4.831  21.842  -0.077  1.00  0.00      PROA H
ATOM   3018  HB2 TYR   197      -5.131  21.575   1.668  1.00  0.00      PROA H
ATOM   3019  CG  TYR   197      -4.075  19.998   0.683  1.00  0.00      PROA C
ATOM   3020  CD1 TYR   197      -3.354  19.691  -0.466  1.00  0.00      PROA C
ATOM   3021  HD1 TYR   197      -3.525  20.251  -1.372  1.00  0.00      PROA H
ATOM   3022  CE1 TYR   197      -2.396  18.690  -0.464  1.00  0.00      PROA C
ATOM   3023  HE1 TYR   197      -1.848  18.472  -1.371  1.00  0.00      PROA H
ATOM   3024  CZ  TYR   197      -2.151  17.982   0.697  1.00  0.00      PROA C
ATOM   3025  OH  TYR   197      -1.199  16.982   0.705  1.00  0.00      PROA O
ATOM   3026  HH  TYR   197      -0.710  17.058  -0.119  1.00  0.00      PROA H
ATOM   3027  CD2 TYR   197      -3.811  19.269   1.838  1.00  0.00      PROA C
ATOM   3028  HD2 TYR   197      -4.367  19.492   2.738  1.00  0.00      PROA H
ATOM   3029  CE2 TYR   197      -2.855  18.270   1.849  1.00  0.00      PROA C
ATOM   3030  HE2 TYR   197      -2.650  17.726   2.756  1.00  0.00      PROA H
ATOM   3031  C   TYR   197      -6.523  19.656  -0.848  1.00  0.00      PROA C
ATOM   3032  O   TYR   197      -6.800  18.459  -0.758  1.00  0.00      PROA O
ATOM   3033  N   GLU   198      -6.183  20.253  -1.987  1.00  0.00      PROA N
ATOM   3034  HN  GLU   198      -5.950  21.217  -2.007  1.00  0.00      PROA H
ATOM   3035  CA  GLU   198      -6.051  19.541  -3.250  1.00  0.00      PROA C
ATOM   3036  HA  GLU   198      -6.112  18.472  -3.096  1.00  0.00      PROA H
ATOM   3037  CB  GLU   198      -7.152  19.995  -4.211  1.00  0.00      PROA C
ATOM   3038  HB1 GLU   198      -8.126  19.846  -3.683  1.00  0.00      PROA H
ATOM   3039  HB2 GLU   198      -7.052  21.087  -4.411  1.00  0.00      PROA H
ATOM   3040  CG  GLU   198      -7.209  19.230  -5.519  1.00  0.00      PROA C
ATOM   3041  HG1 GLU   198      -6.270  19.380  -6.095  1.00  0.00      PROA H
ATOM   3042  HG2 GLU   198      -7.325  18.142  -5.325  1.00  0.00      PROA H
ATOM   3043  CD  GLU   198      -8.352  19.683  -6.406  1.00  0.00      PROA C
ATOM   3044  OE1 GLU   198      -9.005  18.813  -7.020  1.00  0.00      PROA O
ATOM   3045  OE2 GLU   198      -8.605  20.908  -6.483  1.00  0.00      PROA O
ATOM   3046  C   GLU   198      -4.680  19.844  -3.839  1.00  0.00      PROA C
ATOM   3047  O   GLU   198      -4.317  21.008  -3.999  1.00  0.00      PROA O
ATOM   3048  N   LEU   199      -3.912  18.803  -4.141  1.00  0.00      PROA N
ATOM   3049  HN  LEU   199      -4.229  17.853  -3.995  1.00  0.00      PROA H
ATOM   3050  CA  LEU   199      -2.644  18.987  -4.834  1.00  0.00      PROA C
ATOM   3051  HA  LEU   199      -2.183  19.900  -4.486  1.00  0.00      PROA H
ATOM   3052  CB  LEU   199      -1.707  17.808  -4.591  1.00  0.00      PROA C
ATOM   3053  HB1 LEU   199      -1.733  17.562  -3.505  1.00  0.00      PROA H
ATOM   3054  HB2 LEU   199      -2.098  16.907  -5.118  1.00  0.00      PROA H
ATOM   3055  CG  LEU   199      -0.242  18.036  -4.977  1.00  0.00      PROA C
ATOM   3056  HG  LEU   199      -0.197  18.383  -6.040  1.00  0.00      PROA H
ATOM   3057  CD1 LEU   199       0.396  19.108  -4.107  1.00  0.00      PROA C
ATOM   3058 HD11 LEU   199       1.457  19.262  -4.405  1.00  0.00      PROA H
ATOM   3059 HD12 LEU   199      -0.116  20.085  -4.215  1.00  0.00      PROA H
ATOM   3060 HD13 LEU   199       0.373  18.812  -3.037  1.00  0.00      PROA H
ATOM   3061  CD2 LEU   199       0.530  16.730  -4.878  1.00  0.00      PROA C
ATOM   3062 HD21 LEU   199       1.612  16.898  -5.067  1.00  0.00      PROA H
ATOM   3063 HD22 LEU   199       0.409  16.296  -3.866  1.00  0.00      PROA H
ATOM   3064 HD23 LEU   199       0.162  15.997  -5.614  1.00  0.00      PROA H
ATOM   3065  C   LEU   199      -2.958  19.145  -6.319  1.00  0.00      PROA C
ATOM   3066  O   LEU   199      -3.588  18.271  -6.919  1.00  0.00      PROA O
ATOM   3067  N   GLN   200      -2.537  20.271  -6.896  1.00  0.00      PROA N
ATOM   3068  HN  GLN   200      -1.938  20.924  -6.410  1.00  0.00      PROA H
ATOM   3069  CA  GLN   200      -2.926  20.639  -8.258  1.00  0.00      PROA C
ATOM   3070  HA  GLN   200      -3.972  20.395  -8.349  1.00  0.00      PROA H
ATOM   3071  CB  GLN   200      -2.740  22.146  -8.475  1.00  0.00      PROA C
ATOM   3072  HB1 GLN   200      -1.671  22.398  -8.279  1.00  0.00      PROA H
ATOM   3073  HB2 GLN   200      -2.950  22.415  -9.536  1.00  0.00      PROA H
ATOM   3074  CG  GLN   200      -3.612  23.008  -7.574  1.00  0.00      PROA C
ATOM   3075  HG1 GLN   200      -3.331  22.837  -6.513  1.00  0.00      PROA H
ATOM   3076  HG2 GLN   200      -3.426  24.083  -7.795  1.00  0.00      PROA H
ATOM   3077  CD  GLN   200      -5.093  22.747  -7.787  1.00  0.00      PROA C
ATOM   3078  OE1 GLN   200      -5.573  22.756  -8.918  1.00  0.00      PROA O
ATOM   3079  NE2 GLN   200      -5.820  22.505  -6.702  1.00  0.00      PROA N
ATOM   3080 HE21 GLN   200      -5.391  22.578  -5.804  1.00  0.00      PROA H
ATOM   3081 HE22 GLN   200      -6.769  22.196  -6.801  1.00  0.00      PROA H
ATOM   3082  C   GLN   200      -2.141  19.857  -9.314  1.00  0.00      PROA C
ATOM   3083  O   GLN   200      -0.995  19.480  -9.073  1.00  0.00      PROA O
ATOM   3084  N   PRO   201      -2.752  19.619 -10.491  1.00  0.00      PROA N
ATOM   3085  CD  PRO   201      -4.134  19.981 -10.866  1.00  0.00      PROA C
ATOM   3086  HD1 PRO   201      -4.864  19.681 -10.080  1.00  0.00      PROA H
ATOM   3087  HD2 PRO   201      -4.198  21.076 -11.043  1.00  0.00      PROA H
ATOM   3088  CA  PRO   201      -2.108  18.816 -11.537  1.00  0.00      PROA C
ATOM   3089  HA  PRO   201      -2.048  17.791 -11.198  1.00  0.00      PROA H
ATOM   3090  CB  PRO   201      -3.037  18.998 -12.736  1.00  0.00      PROA C
ATOM   3091  HB1 PRO   201      -2.991  18.104 -13.401  1.00  0.00      PROA H
ATOM   3092  HB2 PRO   201      -2.770  19.899 -13.333  1.00  0.00      PROA H
ATOM   3093  CG  PRO   201      -4.379  19.190 -12.120  1.00  0.00      PROA C
ATOM   3094  HG1 PRO   201      -4.792  18.189 -11.837  1.00  0.00      PROA H
ATOM   3095  HG2 PRO   201      -5.105  19.685 -12.799  1.00  0.00      PROA H
ATOM   3096  C   PRO   201      -0.688  19.249 -11.902  1.00  0.00      PROA C
ATOM   3097  O   PRO   201       0.169  18.393 -12.100  1.00  0.00      PROA O
ATOM   3098  N   TYR   202      -0.436  20.553 -11.977  1.00  0.00      PROA N
ATOM   3099  HN  TYR   202      -1.175  21.223 -11.886  1.00  0.00      PROA H
ATOM   3100  CA  TYR   202       0.884  21.032 -12.393  1.00  0.00      PROA C
ATOM   3101  HA  TYR   202       1.091  20.576 -13.352  1.00  0.00      PROA H
ATOM   3102  CB  TYR   202       0.900  22.560 -12.570  1.00  0.00      PROA C
ATOM   3103  HB1 TYR   202       1.706  22.837 -13.286  1.00  0.00      PROA H
ATOM   3104  HB2 TYR   202      -0.063  22.891 -13.015  1.00  0.00      PROA H
ATOM   3105  CG  TYR   202       1.149  23.326 -11.294  1.00  0.00      PROA C
ATOM   3106  CD1 TYR   202       2.438  23.693 -10.925  1.00  0.00      PROA C
ATOM   3107  HD1 TYR   202       3.270  23.414 -11.556  1.00  0.00      PROA H
ATOM   3108  CE1 TYR   202       2.678  24.393  -9.757  1.00  0.00      PROA C
ATOM   3109  HE1 TYR   202       3.692  24.661  -9.486  1.00  0.00      PROA H
ATOM   3110  CZ  TYR   202       1.621  24.722  -8.934  1.00  0.00      PROA C
ATOM   3111  OH  TYR   202       1.866  25.408  -7.770  1.00  0.00      PROA O
ATOM   3112  HH  TYR   202       2.826  25.556  -7.709  1.00  0.00      PROA H
ATOM   3113  CD2 TYR   202       0.100  23.671 -10.450  1.00  0.00      PROA C
ATOM   3114  HD2 TYR   202      -0.910  23.393 -10.718  1.00  0.00      PROA H
ATOM   3115  CE2 TYR   202       0.330  24.365  -9.275  1.00  0.00      PROA C
ATOM   3116  HE2 TYR   202      -0.499  24.617  -8.628  1.00  0.00      PROA H
ATOM   3117  C   TYR   202       1.991  20.575 -11.429  1.00  0.00      PROA C
ATOM   3118  O   TYR   202       3.150  20.464 -11.831  1.00  0.00      PROA O
ATOM   3119  N   GLU   203       1.641  20.308 -10.169  1.00  0.00      PROA N
ATOM   3120  HN  GLU   203       0.697  20.417  -9.864  1.00  0.00      PROA H
ATOM   3121  CA  GLU   203       2.596  19.715  -9.223  1.00  0.00      PROA C
ATOM   3122  HA  GLU   203       3.611  19.885  -9.554  1.00  0.00      PROA H
ATOM   3123  CB  GLU   203       2.454  20.329  -7.825  1.00  0.00      PROA C
ATOM   3124  HB1 GLU   203       1.374  20.449  -7.576  1.00  0.00      PROA H
ATOM   3125  HB2 GLU   203       2.892  19.643  -7.059  1.00  0.00      PROA H
ATOM   3126  CG  GLU   203       3.180  21.654  -7.691  1.00  0.00      PROA C
ATOM   3127  HG1 GLU   203       4.240  21.558  -8.002  1.00  0.00      PROA H
ATOM   3128  HG2 GLU   203       2.678  22.364  -8.365  1.00  0.00      PROA H
ATOM   3129  CD  GLU   203       3.121  22.243  -6.293  1.00  0.00      PROA C
ATOM   3130  OE1 GLU   203       4.135  22.831  -5.860  1.00  0.00      PROA O
ATOM   3131  OE2 GLU   203       2.064  22.131  -5.634  1.00  0.00      PROA O
ATOM   3132  C   GLU   203       2.431  18.209  -9.151  1.00  0.00      PROA C
ATOM   3133  O   GLU   203       3.389  17.466  -9.317  1.00  0.00      PROA O
ATOM   3134  N   ARG   204       1.202  17.774  -8.911  1.00  0.00      PROA N
ATOM   3135  HN  ARG   204       0.437  18.424  -8.852  1.00  0.00      PROA H
ATOM   3136  CA  ARG   204       0.870  16.361  -8.744  1.00  0.00      PROA C
ATOM   3137  HA  ARG   204       1.363  16.012  -7.849  1.00  0.00      PROA H
ATOM   3138  CB  ARG   204      -0.650  16.262  -8.590  1.00  0.00      PROA C
ATOM   3139  HB1 ARG   204      -0.962  16.867  -7.706  1.00  0.00      PROA H
ATOM   3140  HB2 ARG   204      -1.116  16.751  -9.479  1.00  0.00      PROA H
ATOM   3141  CG  ARG   204      -1.232  14.876  -8.480  1.00  0.00      PROA C
ATOM   3142  HG1 ARG   204      -1.004  14.307  -9.409  1.00  0.00      PROA H
ATOM   3143  HG2 ARG   204      -2.347  14.963  -8.454  1.00  0.00      PROA H
ATOM   3144  CD  ARG   204      -0.789  14.171  -7.222  1.00  0.00      PROA C
ATOM   3145  HD1 ARG   204      -1.252  14.662  -6.334  1.00  0.00      PROA H
ATOM   3146  HD2 ARG   204       0.317  14.162  -7.090  1.00  0.00      PROA H
ATOM   3147  NE  ARG   204      -1.283  12.809  -7.258  1.00  0.00      PROA N
ATOM   3148  HE  ARG   204      -1.952  12.484  -6.583  1.00  0.00      PROA H
ATOM   3149  CZ  ARG   204      -0.783  11.860  -8.043  1.00  0.00      PROA C
ATOM   3150  NH1 ARG   204       0.241  12.105  -8.857  1.00  0.00      PROA N
ATOM   3151 HH11 ARG   204       0.589  13.028  -8.997  1.00  0.00      PROA H
ATOM   3152 HH12 ARG   204       0.484  11.377  -9.487  1.00  0.00      PROA H
ATOM   3153  NH2 ARG   204      -1.313  10.654  -8.009  1.00  0.00      PROA N
ATOM   3154 HH21 ARG   204      -2.224  10.561  -7.612  1.00  0.00      PROA H
ATOM   3155 HH22 ARG   204      -0.715   9.849  -8.149  1.00  0.00      PROA H
ATOM   3156  C   ARG   204       1.372  15.474  -9.902  1.00  0.00      PROA C
ATOM   3157  O   ARG   204       1.910  14.381  -9.674  1.00  0.00      PROA O
ATOM   3158  N   ASP   205       1.204  15.958 -11.134  1.00  0.00      PROA N
ATOM   3159  HN  ASP   205       0.742  16.832 -11.310  1.00  0.00      PROA H
ATOM   3160  CA  ASP   205       1.557  15.181 -12.329  1.00  0.00      PROA C
ATOM   3161  HA  ASP   205       1.605  14.130 -12.070  1.00  0.00      PROA H
ATOM   3162  CB  ASP   205       0.483  15.358 -13.405  1.00  0.00      PROA C
ATOM   3163  HB1 ASP   205       0.370  16.427 -13.682  1.00  0.00      PROA H
ATOM   3164  HB2 ASP   205       0.750  14.792 -14.322  1.00  0.00      PROA H
ATOM   3165  CG  ASP   205      -0.865  14.834 -12.962  1.00  0.00      PROA C
ATOM   3166  OD1 ASP   205      -1.871  15.545 -13.138  1.00  0.00      PROA O
ATOM   3167  OD2 ASP   205      -0.911  13.711 -12.421  1.00  0.00      PROA O
ATOM   3168  C   ASP   205       2.930  15.528 -12.894  1.00  0.00      PROA C
ATOM   3169  O   ASP   205       3.335  14.980 -13.920  1.00  0.00      PROA O
ATOM   3170  N   ARG   206       3.651  16.429 -12.232  1.00  0.00      PROA N
ATOM   3171  HN  ARG   206       3.301  16.826 -11.385  1.00  0.00      PROA H
ATOM   3172  CA  ARG   206       5.039  16.687 -12.588  1.00  0.00      PROA C
ATOM   3173  HA  ARG   206       5.080  16.958 -13.634  1.00  0.00      PROA H
ATOM   3174  CB  ARG   206       5.606  17.820 -11.733  1.00  0.00      PROA C
ATOM   3175  HB1 ARG   206       4.993  18.730 -11.928  1.00  0.00      PROA H
ATOM   3176  HB2 ARG   206       5.468  17.556 -10.658  1.00  0.00      PROA H
ATOM   3177  CG  ARG   206       7.065  18.122 -11.993  1.00  0.00      PROA C
ATOM   3178  HG1 ARG   206       7.237  18.347 -13.071  1.00  0.00      PROA H
ATOM   3179  HG2 ARG   206       7.659  17.218 -11.728  1.00  0.00      PROA H
ATOM   3180  CD  ARG   206       7.554  19.274 -11.137  1.00  0.00      PROA C
ATOM   3181  HD1 ARG   206       7.198  20.245 -11.557  1.00  0.00      PROA H
ATOM   3182  HD2 ARG   206       7.135  19.146 -10.109  1.00  0.00      PROA H
ATOM   3183  NE  ARG   206       9.012  19.280 -11.060  1.00  0.00      PROA N
ATOM   3184  HE  ARG   206       9.527  18.662 -11.665  1.00  0.00      PROA H
ATOM   3185  CZ  ARG   206       9.726  19.979 -10.179  1.00  0.00      PROA C
ATOM   3186  NH1 ARG   206      11.052  19.901 -10.201  1.00  0.00      PROA N
ATOM   3187 HH11 ARG   206      11.510  19.475 -10.986  1.00  0.00      PROA H
ATOM   3188 HH12 ARG   206      11.605  20.439  -9.580  1.00  0.00      PROA H
ATOM   3189  NH2 ARG   206       9.127  20.752  -9.275  1.00  0.00      PROA N
ATOM   3190 HH21 ARG   206       8.143  20.722  -9.189  1.00  0.00      PROA H
ATOM   3191 HH22 ARG   206       9.661  21.190  -8.561  1.00  0.00      PROA H
ATOM   3192  C   ARG   206       5.842  15.401 -12.386  1.00  0.00      PROA C
ATOM   3193  O   ARG   206       5.646  14.691 -11.401  1.00  0.00      PROA O
ATOM   3194  N   THR   207       6.742  15.101 -13.318  1.00  0.00      PROA N
ATOM   3195  HN  THR   207       6.833  15.706 -14.117  1.00  0.00      PROA H
ATOM   3196  CA  THR   207       7.479  13.830 -13.292  1.00  0.00      PROA C
ATOM   3197  HA  THR   207       6.760  13.031 -13.409  1.00  0.00      PROA H
ATOM   3198  CB  THR   207       8.485  13.750 -14.453  1.00  0.00      PROA C
ATOM   3199  HB  THR   207       9.223  14.583 -14.372  1.00  0.00      PROA H
ATOM   3200  OG1 THR   207       7.778  13.894 -15.691  1.00  0.00      PROA O
ATOM   3201  HG1 THR   207       7.495  14.823 -15.759  1.00  0.00      PROA H
ATOM   3202  CG2 THR   207       9.233  12.416 -14.449  1.00  0.00      PROA C
ATOM   3203 HG21 THR   207       9.820  12.302 -15.385  1.00  0.00      PROA H
ATOM   3204 HG22 THR   207       9.938  12.349 -13.595  1.00  0.00      PROA H
ATOM   3205 HG23 THR   207       8.521  11.567 -14.382  1.00  0.00      PROA H
ATOM   3206  C   THR   207       8.193  13.578 -11.961  1.00  0.00      PROA C
ATOM   3207  O   THR   207       8.142  12.467 -11.431  1.00  0.00      PROA O
ATOM   3208  N   ALA   208       8.849  14.607 -11.429  1.00  0.00      PROA N
ATOM   3209  HN  ALA   208       8.911  15.484 -11.902  1.00  0.00      PROA H
ATOM   3210  CA  ALA   208       9.599  14.485 -10.174  1.00  0.00      PROA C
ATOM   3211  HA  ALA   208      10.272  13.644 -10.263  1.00  0.00      PROA H
ATOM   3212  CB  ALA   208      10.411  15.745  -9.921  1.00  0.00      PROA C
ATOM   3213  HB1 ALA   208      11.005  15.657  -8.984  1.00  0.00      PROA H
ATOM   3214  HB2 ALA   208      11.126  15.915 -10.755  1.00  0.00      PROA H
ATOM   3215  HB3 ALA   208       9.756  16.639  -9.841  1.00  0.00      PROA H
ATOM   3216  C   ALA   208       8.695  14.195  -8.971  1.00  0.00      PROA C
ATOM   3217  O   ALA   208       9.099  13.495  -8.044  1.00  0.00      PROA O
ATOM   3218  N   VAL   209       7.484  14.740  -8.988  1.00  0.00      PROA N
ATOM   3219  HN  VAL   209       7.150  15.228  -9.788  1.00  0.00      PROA H
ATOM   3220  CA  VAL   209       6.533  14.524  -7.903  1.00  0.00      PROA C
ATOM   3221  HA  VAL   209       7.057  14.580  -6.961  1.00  0.00      PROA H
ATOM   3222  CB  VAL   209       5.432  15.596  -7.884  1.00  0.00      PROA C
ATOM   3223  HB  VAL   209       4.938  15.610  -8.886  1.00  0.00      PROA H
ATOM   3224  CG1 VAL   209       4.375  15.273  -6.832  1.00  0.00      PROA C
ATOM   3225 HG11 VAL   209       3.653  16.115  -6.755  1.00  0.00      PROA H
ATOM   3226 HG12 VAL   209       3.794  14.364  -7.097  1.00  0.00      PROA H
ATOM   3227 HG13 VAL   209       4.843  15.122  -5.836  1.00  0.00      PROA H
ATOM   3228  CG2 VAL   209       6.045  16.965  -7.617  1.00  0.00      PROA C
ATOM   3229 HG21 VAL   209       5.251  17.743  -7.585  1.00  0.00      PROA H
ATOM   3230 HG22 VAL   209       6.568  16.971  -6.637  1.00  0.00      PROA H
ATOM   3231 HG23 VAL   209       6.771  17.245  -8.407  1.00  0.00      PROA H
ATOM   3232  C   VAL   209       5.928  13.125  -7.997  1.00  0.00      PROA C
ATOM   3233  O   VAL   209       5.821  12.429  -6.990  1.00  0.00      PROA O
ATOM   3234  N   ARG   210       5.533  12.714  -9.201  1.00  0.00      PROA N
ATOM   3235  HN  ARG   210       5.543  13.329  -9.993  1.00  0.00      PROA H
ATOM   3236  CA  ARG   210       5.177  11.316  -9.433  1.00  0.00      PROA C
ATOM   3237  HA  ARG   210       4.293  11.078  -8.858  1.00  0.00      PROA H
ATOM   3238  CB  ARG   210       4.923  11.049 -10.924  1.00  0.00      PROA C
ATOM   3239  HB1 ARG   210       3.985  11.581 -11.204  1.00  0.00      PROA H
ATOM   3240  HB2 ARG   210       5.744  11.492 -11.531  1.00  0.00      PROA H
ATOM   3241  CG  ARG   210       4.795   9.567 -11.269  1.00  0.00      PROA C
ATOM   3242  HG1 ARG   210       4.129   9.075 -10.522  1.00  0.00      PROA H
ATOM   3243  HG2 ARG   210       5.783   9.055 -11.216  1.00  0.00      PROA H
ATOM   3244  CD  ARG   210       4.181   9.341 -12.643  1.00  0.00      PROA C
ATOM   3245  HD1 ARG   210       3.991   8.251 -12.799  1.00  0.00      PROA H
ATOM   3246  HD2 ARG   210       3.189   9.848 -12.684  1.00  0.00      PROA H
ATOM   3247  NE  ARG   210       4.994   9.861 -13.745  1.00  0.00      PROA N
ATOM   3248  HE  ARG   210       4.734  10.770 -14.096  1.00  0.00      PROA H
ATOM   3249  CZ  ARG   210       6.024   9.231 -14.314  1.00  0.00      PROA C
ATOM   3250  NH1 ARG   210       6.666   9.806 -15.327  1.00  0.00      PROA N
ATOM   3251 HH11 ARG   210       6.246  10.625 -15.732  1.00  0.00      PROA H
ATOM   3252 HH12 ARG   210       7.243   9.189 -15.867  1.00  0.00      PROA H
ATOM   3253  NH2 ARG   210       6.430   8.040 -13.887  1.00  0.00      PROA N
ATOM   3254 HH21 ARG   210       6.048   7.613 -13.049  1.00  0.00      PROA H
ATOM   3255 HH22 ARG   210       7.262   7.645 -14.244  1.00  0.00      PROA H
ATOM   3256  C   ARG   210       6.299  10.406  -8.935  1.00  0.00      PROA C
ATOM   3257  O   ARG   210       6.042   9.404  -8.274  1.00  0.00      PROA O
ATOM   3258  N   ALA   211       7.542  10.761  -9.250  1.00  0.00      PROA N
ATOM   3259  HN  ALA   211       7.723  11.540  -9.853  1.00  0.00      PROA H
ATOM   3260  CA  ALA   211       8.688   9.935  -8.869  1.00  0.00      PROA C
ATOM   3261  HA  ALA   211       8.549   8.958  -9.319  1.00  0.00      PROA H
ATOM   3262  CB  ALA   211       9.985  10.527  -9.397  1.00  0.00      PROA C
ATOM   3263  HB1 ALA   211      10.832   9.825  -9.232  1.00  0.00      PROA H
ATOM   3264  HB2 ALA   211       9.901  10.717 -10.487  1.00  0.00      PROA H
ATOM   3265  HB3 ALA   211      10.221  11.487  -8.894  1.00  0.00      PROA H
ATOM   3266  C   ALA   211       8.779   9.705  -7.362  1.00  0.00      PROA C
ATOM   3267  O   ALA   211       8.939   8.568  -6.932  1.00  0.00      PROA O
ATOM   3268  N   VAL   212       8.678  10.763  -6.556  1.00  0.00      PROA N
ATOM   3269  HN  VAL   212       8.583  11.689  -6.921  1.00  0.00      PROA H
ATOM   3270  CA  VAL   212       8.761  10.587  -5.095  1.00  0.00      PROA C
ATOM   3271  HA  VAL   212       9.630   9.975  -4.891  1.00  0.00      PROA H
ATOM   3272  CB  VAL   212       8.955  11.907  -4.308  1.00  0.00      PROA C
ATOM   3273  HB  VAL   212       8.995  11.661  -3.215  1.00  0.00      PROA H
ATOM   3274  CG1 VAL   212      10.288  12.535  -4.668  1.00  0.00      PROA C
ATOM   3275 HG11 VAL   212      10.485  13.420  -4.025  1.00  0.00      PROA H
ATOM   3276 HG12 VAL   212      11.118  11.810  -4.517  1.00  0.00      PROA H
ATOM   3277 HG13 VAL   212      10.300  12.863  -5.729  1.00  0.00      PROA H
ATOM   3278  CG2 VAL   212       7.814  12.886  -4.533  1.00  0.00      PROA C
ATOM   3279 HG21 VAL   212       7.989  13.809  -3.941  1.00  0.00      PROA H
ATOM   3280 HG22 VAL   212       7.769  13.173  -5.602  1.00  0.00      PROA H
ATOM   3281 HG23 VAL   212       6.834  12.463  -4.231  1.00  0.00      PROA H
ATOM   3282  C   VAL   212       7.569   9.810  -4.535  1.00  0.00      PROA C
ATOM   3283  O   VAL   212       7.705   9.103  -3.538  1.00  0.00      PROA O
ATOM   3284  N   ALA   213       6.410   9.925  -5.179  1.00  0.00      PROA N
ATOM   3285  HN  ALA   213       6.319  10.525  -5.976  1.00  0.00      PROA H
ATOM   3286  CA  ALA   213       5.268   9.101  -4.812  1.00  0.00      PROA C
ATOM   3287  HA  ALA   213       5.116   9.173  -3.742  1.00  0.00      PROA H
ATOM   3288  CB  ALA   213       4.014   9.564  -5.532  1.00  0.00      PROA C
ATOM   3289  HB1 ALA   213       3.134   8.959  -5.226  1.00  0.00      PROA H
ATOM   3290  HB2 ALA   213       3.813  10.631  -5.295  1.00  0.00      PROA H
ATOM   3291  HB3 ALA   213       4.128   9.477  -6.634  1.00  0.00      PROA H
ATOM   3292  C   ALA   213       5.567   7.629  -5.126  1.00  0.00      PROA C
ATOM   3293  O   ALA   213       5.285   6.750  -4.311  1.00  0.00      PROA O
ATOM   3294  N   GLU   214       6.154   7.372  -6.297  1.00  0.00      PROA N
ATOM   3295  HN  GLU   214       6.337   8.095  -6.970  1.00  0.00      PROA H
ATOM   3296  CA  GLU   214       6.553   6.007  -6.675  1.00  0.00      PROA C
ATOM   3297  HA  GLU   214       5.687   5.361  -6.606  1.00  0.00      PROA H
ATOM   3298  CB  GLU   214       7.082   5.961  -8.113  1.00  0.00      PROA C
ATOM   3299  HB1 GLU   214       7.929   6.674  -8.227  1.00  0.00      PROA H
ATOM   3300  HB2 GLU   214       7.478   4.936  -8.307  1.00  0.00      PROA H
ATOM   3301  CG  GLU   214       6.039   6.210  -9.197  1.00  0.00      PROA C
ATOM   3302  HG1 GLU   214       5.271   5.406  -9.166  1.00  0.00      PROA H
ATOM   3303  HG2 GLU   214       5.530   7.181  -9.056  1.00  0.00      PROA H
ATOM   3304  CD  GLU   214       6.633   6.209 -10.602  1.00  0.00      PROA C
ATOM   3305  OE1 GLU   214       5.865   6.351 -11.581  1.00  0.00      PROA O
ATOM   3306  OE2 GLU   214       7.867   6.059 -10.745  1.00  0.00      PROA O
ATOM   3307  C   GLU   214       7.611   5.438  -5.729  1.00  0.00      PROA C
ATOM   3308  O   GLU   214       7.566   4.251  -5.381  1.00  0.00      PROA O
ATOM   3309  N   MET   215       8.572   6.276  -5.333  1.00  0.00      PROA N
ATOM   3310  HN  MET   215       8.655   7.181  -5.761  1.00  0.00      PROA H
ATOM   3311  CA  MET   215       9.592   5.873  -4.362  1.00  0.00      PROA C
ATOM   3312  HA  MET   215      10.109   5.004  -4.748  1.00  0.00      PROA H
ATOM   3313  CB  MET   215      10.605   6.999  -4.117  1.00  0.00      PROA C
ATOM   3314  HB1 MET   215      10.047   7.923  -3.848  1.00  0.00      PROA H
ATOM   3315  HB2 MET   215      11.252   6.728  -3.249  1.00  0.00      PROA H
ATOM   3316  CG  MET   215      11.525   7.293  -5.292  1.00  0.00      PROA C
ATOM   3317  HG1 MET   215      12.140   6.391  -5.503  1.00  0.00      PROA H
ATOM   3318  HG2 MET   215      10.934   7.480  -6.211  1.00  0.00      PROA H
ATOM   3319  SD  MET   215      12.610   8.698  -4.952  1.00  0.00      PROA S
ATOM   3320  CE  MET   215      12.559   9.561  -6.521  1.00  0.00      PROA C
ATOM   3321  HE1 MET   215      13.347  10.342  -6.575  1.00  0.00      PROA H
ATOM   3322  HE2 MET   215      12.706   8.856  -7.363  1.00  0.00      PROA H
ATOM   3323  HE3 MET   215      11.575  10.052  -6.667  1.00  0.00      PROA H
ATOM   3324  C   MET   215       8.952   5.464  -3.040  1.00  0.00      PROA C
ATOM   3325  O   MET   215       9.344   4.460  -2.452  1.00  0.00      PROA O
ATOM   3326  N   ALA   216       7.966   6.235  -2.577  1.00  0.00      PROA N
ATOM   3327  HN  ALA   216       7.707   7.078  -3.051  1.00  0.00      PROA H
ATOM   3328  CA  ALA   216       7.229   5.880  -1.359  1.00  0.00      PROA C
ATOM   3329  HA  ALA   216       7.941   5.781  -0.550  1.00  0.00      PROA H
ATOM   3330  CB  ALA   216       6.204   6.952  -1.014  1.00  0.00      PROA C
ATOM   3331  HB1 ALA   216       5.682   6.711  -0.063  1.00  0.00      PROA H
ATOM   3332  HB2 ALA   216       6.714   7.933  -0.889  1.00  0.00      PROA H
ATOM   3333  HB3 ALA   216       5.445   7.063  -1.817  1.00  0.00      PROA H
ATOM   3334  C   ALA   216       6.549   4.520  -1.517  1.00  0.00      PROA C
ATOM   3335  O   ALA   216       6.632   3.667  -0.629  1.00  0.00      PROA O
ATOM   3336  N   SER   217       5.890   4.322  -2.657  1.00  0.00      PROA N
ATOM   3337  HN  SER   217       5.857   5.058  -3.335  1.00  0.00      PROA H
ATOM   3338  CA  SER   217       5.273   3.037  -2.986  1.00  0.00      PROA C
ATOM   3339  HA  SER   217       4.541   2.801  -2.225  1.00  0.00      PROA H
ATOM   3340  CB  SER   217       4.585   3.094  -4.354  1.00  0.00      PROA C
ATOM   3341  HB1 SER   217       5.293   3.405  -5.152  1.00  0.00      PROA H
ATOM   3342  HB2 SER   217       4.213   2.076  -4.628  1.00  0.00      PROA H
ATOM   3343  OG  SER   217       3.471   3.977  -4.331  1.00  0.00      PROA O
ATOM   3344  HG1 SER   217       3.838   4.876  -4.291  1.00  0.00      PROA H
ATOM   3345  C   SER   217       6.298   1.908  -2.975  1.00  0.00      PROA C
ATOM   3346  O   SER   217       6.014   0.818  -2.486  1.00  0.00      PROA O
ATOM   3347  N   PHE   218       7.483   2.167  -3.523  1.00  0.00      PROA N
ATOM   3348  HN  PHE   218       7.665   3.040  -3.984  1.00  0.00      PROA H
ATOM   3349  CA  PHE   218       8.545   1.162  -3.565  1.00  0.00      PROA C
ATOM   3350  HA  PHE   218       8.153   0.264  -4.027  1.00  0.00      PROA H
ATOM   3351  CB  PHE   218       9.739   1.668  -4.377  1.00  0.00      PROA C
ATOM   3352  HB1 PHE   218       9.355   1.949  -5.381  1.00  0.00      PROA H
ATOM   3353  HB2 PHE   218      10.181   2.580  -3.925  1.00  0.00      PROA H
ATOM   3354  CG  PHE   218      10.835   0.651  -4.549  1.00  0.00      PROA C
ATOM   3355  CD1 PHE   218      10.945  -0.081  -5.723  1.00  0.00      PROA C
ATOM   3356  HD1 PHE   218      10.227   0.065  -6.517  1.00  0.00      PROA H
ATOM   3357  CE1 PHE   218      11.958  -1.017  -5.882  1.00  0.00      PROA C
ATOM   3358  HE1 PHE   218      12.012  -1.606  -6.789  1.00  0.00      PROA H
ATOM   3359  CZ  PHE   218      12.868  -1.234  -4.864  1.00  0.00      PROA C
ATOM   3360  HZ  PHE   218      13.629  -1.993  -4.977  1.00  0.00      PROA H
ATOM   3361  CD2 PHE   218      11.766   0.427  -3.536  1.00  0.00      PROA C
ATOM   3362  HD2 PHE   218      11.709   0.989  -2.615  1.00  0.00      PROA H
ATOM   3363  CE2 PHE   218      12.774  -0.512  -3.692  1.00  0.00      PROA C
ATOM   3364  HE2 PHE   218      13.473  -0.695  -2.888  1.00  0.00      PROA H
ATOM   3365  C   PHE   218       8.995   0.776  -2.158  1.00  0.00      PROA C
ATOM   3366  O   PHE   218       9.118  -0.403  -1.841  1.00  0.00      PROA O
ATOM   3367  N   ILE   219       9.239   1.778  -1.323  1.00  0.00      PROA N
ATOM   3368  HN  ILE   219       9.149   2.729  -1.630  1.00  0.00      PROA H
ATOM   3369  CA  ILE   219       9.703   1.551   0.044  1.00  0.00      PROA C
ATOM   3370  HA  ILE   219      10.581   0.921   0.018  1.00  0.00      PROA H
ATOM   3371  CB  ILE   219      10.055   2.890   0.738  1.00  0.00      PROA C
ATOM   3372  HB  ILE   219       9.160   3.555   0.681  1.00  0.00      PROA H
ATOM   3373  CG2 ILE   219      10.421   2.658   2.202  1.00  0.00      PROA C
ATOM   3374 HG21 ILE   219      10.722   3.615   2.673  1.00  0.00      PROA H
ATOM   3375 HG22 ILE   219       9.574   2.253   2.796  1.00  0.00      PROA H
ATOM   3376 HG23 ILE   219      11.267   1.941   2.291  1.00  0.00      PROA H
ATOM   3377  CG1 ILE   219      11.214   3.582   0.011  1.00  0.00      PROA C
ATOM   3378 HG11 ILE   219      12.172   3.133   0.364  1.00  0.00      PROA H
ATOM   3379 HG12 ILE   219      11.165   3.378  -1.081  1.00  0.00      PROA H
ATOM   3380  CD  ILE   219      11.250   5.085   0.196  1.00  0.00      PROA C
ATOM   3381  HD1 ILE   219      12.115   5.536  -0.332  1.00  0.00      PROA H
ATOM   3382  HD2 ILE   219      10.323   5.550  -0.202  1.00  0.00      PROA H
ATOM   3383  HD3 ILE   219      11.332   5.345   1.273  1.00  0.00      PROA H
ATOM   3384  C   ILE   219       8.640   0.800   0.853  1.00  0.00      PROA C
ATOM   3385  O   ILE   219       8.949  -0.151   1.572  1.00  0.00      PROA O
ATOM   3386  N   ILE   220       7.389   1.226   0.717  1.00  0.00      PROA N
ATOM   3387  HN  ILE   220       7.179   2.018   0.140  1.00  0.00      PROA H
ATOM   3388  CA  ILE   220       6.275   0.618   1.443  1.00  0.00      PROA C
ATOM   3389  HA  ILE   220       6.518   0.617   2.492  1.00  0.00      PROA H
ATOM   3390  CB  ILE   220       4.975   1.430   1.238  1.00  0.00      PROA C
ATOM   3391  HB  ILE   220       4.860   1.630   0.147  1.00  0.00      PROA H
ATOM   3392  CG2 ILE   220       3.748   0.663   1.733  1.00  0.00      PROA C
ATOM   3393 HG21 ILE   220       2.832   1.286   1.655  1.00  0.00      PROA H
ATOM   3394 HG22 ILE   220       3.561  -0.263   1.150  1.00  0.00      PROA H
ATOM   3395 HG23 ILE   220       3.902   0.410   2.804  1.00  0.00      PROA H
ATOM   3396  CG1 ILE   220       5.088   2.769   1.975  1.00  0.00      PROA C
ATOM   3397 HG11 ILE   220       4.997   2.575   3.069  1.00  0.00      PROA H
ATOM   3398 HG12 ILE   220       6.103   3.199   1.814  1.00  0.00      PROA H
ATOM   3399  CD  ILE   220       4.070   3.801   1.549  1.00  0.00      PROA C
ATOM   3400  HD1 ILE   220       4.235   4.759   2.088  1.00  0.00      PROA H
ATOM   3401  HD2 ILE   220       4.142   3.997   0.457  1.00  0.00      PROA H
ATOM   3402  HD3 ILE   220       3.038   3.459   1.774  1.00  0.00      PROA H
ATOM   3403  C   ILE   220       6.078  -0.851   1.049  1.00  0.00      PROA C
ATOM   3404  O   ILE   220       5.912  -1.713   1.919  1.00  0.00      PROA O
ATOM   3405  N   THR   221       6.120  -1.139  -0.252  1.00  0.00      PROA N
ATOM   3406  HN  THR   221       6.277  -0.428  -0.936  1.00  0.00      PROA H
ATOM   3407  CA  THR   221       5.919  -2.509  -0.718  1.00  0.00      PROA C
ATOM   3408  HA  THR   221       5.095  -2.945  -0.170  1.00  0.00      PROA H
ATOM   3409  CB  THR   221       5.526  -2.567  -2.212  1.00  0.00      PROA C
ATOM   3410  HB  THR   221       5.566  -3.607  -2.538  1.00  0.00      PROA H
ATOM   3411  OG1 THR   221       6.475  -1.849  -3.010  1.00  0.00      PROA O
ATOM   3412  HG1 THR   221       6.291  -0.910  -2.853  1.00  0.00      PROA H
ATOM   3413  CG2 THR   221       4.135  -1.978  -2.424  1.00  0.00      PROA C
ATOM   3414 HG21 THR   221       3.851  -2.048  -3.492  1.00  0.00      PROA H
ATOM   3415 HG22 THR   221       3.384  -2.549  -1.837  1.00  0.00      PROA H
ATOM   3416 HG23 THR   221       4.087  -0.914  -2.115  1.00  0.00      PROA H
ATOM   3417  C   THR   221       7.133  -3.410  -0.437  1.00  0.00      PROA C
ATOM   3418  O   THR   221       6.962  -4.588  -0.120  1.00  0.00      PROA O
ATOM   3419  N   TRP   222       8.345  -2.866  -0.540  1.00  0.00      PROA N
ATOM   3420  HN  TRP   222       8.474  -1.940  -0.903  1.00  0.00      PROA H
ATOM   3421  CA  TRP   222       9.556  -3.627  -0.199  1.00  0.00      PROA C
ATOM   3422  HA  TRP   222       9.489  -4.595  -0.682  1.00  0.00      PROA H
ATOM   3423  CB  TRP   222      10.836  -2.913  -0.658  1.00  0.00      PROA C
ATOM   3424  HB1 TRP   222      10.630  -1.849  -0.869  1.00  0.00      PROA H
ATOM   3425  HB2 TRP   222      11.589  -2.902   0.163  1.00  0.00      PROA H
ATOM   3426  CG  TRP   222      11.504  -3.529  -1.855  1.00  0.00      PROA C
ATOM   3427  CD1 TRP   222      12.769  -4.017  -1.915  1.00  0.00      PROA C
ATOM   3428  HD1 TRP   222      13.452  -4.025  -1.073  1.00  0.00      PROA H
ATOM   3429  NE1 TRP   222      13.040  -4.494  -3.176  1.00  0.00      PROA N
ATOM   3430  HE1 TRP   222      13.888  -4.852  -3.532  1.00  0.00      PROA H
ATOM   3431  CE2 TRP   222      11.930  -4.326  -3.961  1.00  0.00      PROA C
ATOM   3432  CD2 TRP   222      10.942  -3.713  -3.164  1.00  0.00      PROA C
ATOM   3433  CE3 TRP   222       9.693  -3.430  -3.736  1.00  0.00      PROA C
ATOM   3434  HE3 TRP   222       8.909  -2.957  -3.164  1.00  0.00      PROA H
ATOM   3435  CZ3 TRP   222       9.480  -3.755  -5.064  1.00  0.00      PROA C
ATOM   3436  HZ3 TRP   222       8.522  -3.535  -5.517  1.00  0.00      PROA H
ATOM   3437  CZ2 TRP   222      11.714  -4.653  -5.303  1.00  0.00      PROA C
ATOM   3438  HZ2 TRP   222      12.487  -5.113  -5.897  1.00  0.00      PROA H
ATOM   3439  CH2 TRP   222      10.489  -4.356  -5.835  1.00  0.00      PROA C
ATOM   3440  HH2 TRP   222      10.286  -4.578  -6.876  1.00  0.00      PROA H
ATOM   3441  C   TRP   222       9.625  -3.912   1.300  1.00  0.00      PROA C
ATOM   3442  O   TRP   222       9.969  -5.026   1.706  1.00  0.00      PROA O
ATOM   3443  N   ASP   223       9.311  -2.906   2.115  1.00  0.00      PROA N
ATOM   3444  HN  ASP   223       9.165  -1.967   1.789  1.00  0.00      PROA H
ATOM   3445  CA  ASP   223       9.229  -3.100   3.565  1.00  0.00      PROA C
ATOM   3446  HA  ASP   223      10.177  -3.489   3.914  1.00  0.00      PROA H
ATOM   3447  CB  ASP   223       8.906  -1.788   4.290  1.00  0.00      PROA C
ATOM   3448  HB1 ASP   223       8.074  -1.271   3.775  1.00  0.00      PROA H
ATOM   3449  HB2 ASP   223       8.620  -1.976   5.347  1.00  0.00      PROA H
ATOM   3450  CG  ASP   223      10.087  -0.825   4.328  1.00  0.00      PROA C
ATOM   3451  OD1 ASP   223       9.943   0.267   4.920  1.00  0.00      PROA O
ATOM   3452  OD2 ASP   223      11.163  -1.147   3.771  1.00  0.00      PROA O
ATOM   3453  C   ASP   223       8.179  -4.158   3.900  1.00  0.00      PROA C
ATOM   3454  O   ASP   223       8.400  -5.006   4.765  1.00  0.00      PROA O
ATOM   3455  N   ASN   224       7.045  -4.129   3.207  1.00  0.00      PROA N
ATOM   3456  HN  ASN   224       6.868  -3.408   2.536  1.00  0.00      PROA H
ATOM   3457  CA  ASN   224       6.048  -5.176   3.389  1.00  0.00      PROA C
ATOM   3458  HA  ASN   224       5.855  -5.273   4.452  1.00  0.00      PROA H
ATOM   3459  CB  ASN   224       4.737  -4.838   2.688  1.00  0.00      PROA C
ATOM   3460  HB1 ASN   224       4.474  -3.932   3.247  1.00  0.00      PROA H
ATOM   3461  HB2 ASN   224       4.905  -4.570   1.623  1.00  0.00      PROA H
ATOM   3462  CG  ASN   224       3.750  -5.982   2.741  1.00  0.00      PROA C
ATOM   3463  OD1 ASN   224       3.685  -6.768   1.817  1.00  0.00      PROA O
ATOM   3464  ND2 ASN   224       3.017  -6.106   3.839  1.00  0.00      PROA N
ATOM   3465 HD21 ASN   224       3.070  -5.449   4.598  1.00  0.00      PROA H
ATOM   3466 HD22 ASN   224       2.224  -6.731   3.802  1.00  0.00      PROA H
ATOM   3467  C   ASN   224       6.567  -6.539   2.923  1.00  0.00      PROA C
ATOM   3468  O   ASN   224       6.385  -7.531   3.615  1.00  0.00      PROA O
ATOM   3469  N   ASP   225       7.218  -6.589   1.761  1.00  0.00      PROA N
ATOM   3470  HN  ASP   225       7.272  -5.801   1.137  1.00  0.00      PROA H
ATOM   3471  CA  ASP   225       7.823  -7.840   1.285  1.00  0.00      PROA C
ATOM   3472  HA  ASP   225       7.037  -8.565   1.134  1.00  0.00      PROA H
ATOM   3473  CB  ASP   225       8.605  -7.621  -0.020  1.00  0.00      PROA C
ATOM   3474  HB1 ASP   225       9.258  -6.731   0.061  1.00  0.00      PROA H
ATOM   3475  HB2 ASP   225       9.251  -8.495  -0.249  1.00  0.00      PROA H
ATOM   3476  CG  ASP   225       7.703  -7.418  -1.237  1.00  0.00      PROA C
ATOM   3477  OD1 ASP   225       8.259  -7.244  -2.348  1.00  0.00      PROA O
ATOM   3478  OD2 ASP   225       6.459  -7.436  -1.103  1.00  0.00      PROA O
ATOM   3479  C   ASP   225       8.758  -8.443   2.345  1.00  0.00      PROA C
ATOM   3480  O   ASP   225       8.769  -9.656   2.554  1.00  0.00      PROA O
ATOM   3481  N   ILE   226       9.531  -7.585   3.009  1.00  0.00      PROA N
ATOM   3482  HN  ILE   226       9.532  -6.614   2.750  1.00  0.00      PROA H
ATOM   3483  CA  ILE   226      10.451  -8.014   4.063  1.00  0.00      PROA C
ATOM   3484  HA  ILE   226      11.014  -8.863   3.701  1.00  0.00      PROA H
ATOM   3485  CB  ILE   226      11.444  -6.887   4.427  1.00  0.00      PROA C
ATOM   3486  HB  ILE   226      10.866  -5.950   4.614  1.00  0.00      PROA H
ATOM   3487  CG2 ILE   226      12.246  -7.237   5.679  1.00  0.00      PROA C
ATOM   3488 HG21 ILE   226      13.060  -6.501   5.847  1.00  0.00      PROA H
ATOM   3489 HG22 ILE   226      11.603  -7.218   6.584  1.00  0.00      PROA H
ATOM   3490 HG23 ILE   226      12.698  -8.246   5.585  1.00  0.00      PROA H
ATOM   3491  CG1 ILE   226      12.395  -6.632   3.253  1.00  0.00      PROA C
ATOM   3492 HG11 ILE   226      13.137  -7.460   3.200  1.00  0.00      PROA H
ATOM   3493 HG12 ILE   226      11.826  -6.656   2.295  1.00  0.00      PROA H
ATOM   3494  CD  ILE   226      13.113  -5.299   3.314  1.00  0.00      PROA C
ATOM   3495  HD1 ILE   226      13.759  -5.163   2.419  1.00  0.00      PROA H
ATOM   3496  HD2 ILE   226      12.376  -4.464   3.335  1.00  0.00      PROA H
ATOM   3497  HD3 ILE   226      13.753  -5.220   4.218  1.00  0.00      PROA H
ATOM   3498  C   ILE   226       9.699  -8.493   5.314  1.00  0.00      PROA C
ATOM   3499  O   ILE   226       9.928  -9.607   5.782  1.00  0.00      PROA O
ATOM   3500  N   PHE   227       8.806  -7.658   5.841  1.00  0.00      PROA N
ATOM   3501  HN  PHE   227       8.652  -6.746   5.443  1.00  0.00      PROA H
ATOM   3502  CA  PHE   227       8.069  -7.989   7.065  1.00  0.00      PROA C
ATOM   3503  HA  PHE   227       8.766  -8.419   7.770  1.00  0.00      PROA H
ATOM   3504  CB  PHE   227       7.449  -6.729   7.688  1.00  0.00      PROA C
ATOM   3505  HB1 PHE   227       6.754  -6.269   6.948  1.00  0.00      PROA H
ATOM   3506  HB2 PHE   227       6.861  -6.964   8.598  1.00  0.00      PROA H
ATOM   3507  CG  PHE   227       8.457  -5.686   8.098  1.00  0.00      PROA C
ATOM   3508  CD1 PHE   227       9.606  -6.036   8.797  1.00  0.00      PROA C
ATOM   3509  HD1 PHE   227       9.787  -7.068   9.056  1.00  0.00      PROA H
ATOM   3510  CE1 PHE   227      10.528  -5.077   9.174  1.00  0.00      PROA C
ATOM   3511  HE1 PHE   227      11.426  -5.363   9.706  1.00  0.00      PROA H
ATOM   3512  CZ  PHE   227      10.309  -3.746   8.866  1.00  0.00      PROA C
ATOM   3513  HZ  PHE   227      11.040  -3.006   9.154  1.00  0.00      PROA H
ATOM   3514  CD2 PHE   227       8.246  -4.342   7.802  1.00  0.00      PROA C
ATOM   3515  HD2 PHE   227       7.366  -4.057   7.246  1.00  0.00      PROA H
ATOM   3516  CE2 PHE   227       9.163  -3.378   8.184  1.00  0.00      PROA C
ATOM   3517  HE2 PHE   227       8.992  -2.343   7.923  1.00  0.00      PROA H
ATOM   3518  C   PHE   227       6.984  -9.063   6.886  1.00  0.00      PROA C
ATOM   3519  O   PHE   227       6.655  -9.763   7.847  1.00  0.00      PROA O
ATOM   3520  N   SER   228       6.431  -9.193   5.680  1.00  0.00      PROA N
ATOM   3521  HN  SER   228       6.646  -8.544   4.937  1.00  0.00      PROA H
ATOM   3522  CA  SER   228       5.374 -10.182   5.408  1.00  0.00      PROA C
ATOM   3523  HA  SER   228       4.909 -10.462   6.342  1.00  0.00      PROA H
ATOM   3524  CB  SER   228       4.243  -9.584   4.541  1.00  0.00      PROA C
ATOM   3525  HB1 SER   228       3.330 -10.213   4.644  1.00  0.00      PROA H
ATOM   3526  HB2 SER   228       3.990  -8.572   4.936  1.00  0.00      PROA H
ATOM   3527  OG  SER   228       4.563  -9.473   3.155  1.00  0.00      PROA O
ATOM   3528  HG1 SER   228       5.337 -10.048   2.999  1.00  0.00      PROA H
ATOM   3529  C   SER   228       5.905 -11.477   4.788  1.00  0.00      PROA C
ATOM   3530  O   SER   228       5.139 -12.414   4.576  1.00  0.00      PROA O
ATOM   3531  N   TYR   229       7.208 -11.536   4.509  1.00  0.00      PROA N
ATOM   3532  HN  TYR   229       7.807 -10.747   4.643  1.00  0.00      PROA H
ATOM   3533  CA  TYR   229       7.818 -12.738   3.931  1.00  0.00      PROA C
ATOM   3534  HA  TYR   229       7.382 -12.890   2.952  1.00  0.00      PROA H
ATOM   3535  CB  TYR   229       9.334 -12.575   3.802  1.00  0.00      PROA C
ATOM   3536  HB1 TYR   229       9.580 -11.702   3.172  1.00  0.00      PROA H
ATOM   3537  HB2 TYR   229       9.794 -12.382   4.797  1.00  0.00      PROA H
ATOM   3538  CG  TYR   229      10.027 -13.759   3.164  1.00  0.00      PROA C
ATOM   3539  CD1 TYR   229      10.065 -13.906   1.782  1.00  0.00      PROA C
ATOM   3540  HD1 TYR   229       9.627 -13.136   1.165  1.00  0.00      PROA H
ATOM   3541  CE1 TYR   229      10.697 -14.992   1.194  1.00  0.00      PROA C
ATOM   3542  HE1 TYR   229      10.734 -15.072   0.115  1.00  0.00      PROA H
ATOM   3543  CZ  TYR   229      11.308 -15.942   1.989  1.00  0.00      PROA C
ATOM   3544  OH  TYR   229      11.938 -17.019   1.407  1.00  0.00      PROA O
ATOM   3545  HH  TYR   229      12.279 -16.751   0.532  1.00  0.00      PROA H
ATOM   3546  CD2 TYR   229      10.650 -14.732   3.945  1.00  0.00      PROA C
ATOM   3547  HD2 TYR   229      10.640 -14.627   5.021  1.00  0.00      PROA H
ATOM   3548  CE2 TYR   229      11.285 -15.817   3.365  1.00  0.00      PROA C
ATOM   3549  HE2 TYR   229      11.780 -16.550   3.985  1.00  0.00      PROA H
ATOM   3550  C   TYR   229       7.511 -13.983   4.763  1.00  0.00      PROA C
ATOM   3551  O   TYR   229       7.204 -15.041   4.213  1.00  0.00      PROA O
ATOM   3552  N   HSD   230       7.597 -13.846   6.084  1.00  0.00      PROA N
ATOM   3553  HN  HSD   230       7.902 -12.973   6.478  1.00  0.00      PROA H
ATOM   3554  CA  HSD   230       7.350 -14.952   7.010  1.00  0.00      PROA C
ATOM   3555  HA  HSD   230       8.025 -15.756   6.764  1.00  0.00      PROA H
ATOM   3556  CB  HSD   230       7.602 -14.484   8.450  1.00  0.00      PROA C
ATOM   3557  HB1 HSD   230       8.667 -14.177   8.556  1.00  0.00      PROA H
ATOM   3558  HB2 HSD   230       7.012 -13.582   8.679  1.00  0.00      PROA H
ATOM   3559  ND1 HSD   230       8.184 -16.478   9.884  1.00  0.00      PROA N
ATOM   3560  HD1 HSD   230       9.127 -16.567   9.554  1.00  0.00      PROA H
ATOM   3561  CG  HSD   230       7.286 -15.504   9.497  1.00  0.00      PROA C
ATOM   3562  CE1 HSD   230       7.642 -17.219  10.835  1.00  0.00      PROA C
ATOM   3563  HE1 HSD   230       8.143 -18.019  11.392  1.00  0.00      PROA H
ATOM   3564  NE2 HSD   230       6.428 -16.758  11.083  1.00  0.00      PROA N
ATOM   3565  CD2 HSD   230       6.184 -15.681  10.264  1.00  0.00      PROA C
ATOM   3566  HD2 HSD   230       5.259 -15.121  10.318  1.00  0.00      PROA H
ATOM   3567  C   HSD   230       5.934 -15.516   6.853  1.00  0.00      PROA C
ATOM   3568  O   HSD   230       5.769 -16.711   6.593  1.00  0.00      PROA O
ATOM   3569  N   LYS   231       4.919 -14.666   6.990  1.00  0.00      PROA N
ATOM   3570  HN  LYS   231       5.066 -13.700   7.235  1.00  0.00      PROA H
ATOM   3571  CA  LYS   231       3.532 -15.133   6.889  1.00  0.00      PROA C
ATOM   3572  HA  LYS   231       3.441 -15.992   7.539  1.00  0.00      PROA H
ATOM   3573  CB  LYS   231       2.535 -14.069   7.383  1.00  0.00      PROA C
ATOM   3574  HB1 LYS   231       1.570 -14.559   7.641  1.00  0.00      PROA H
ATOM   3575  HB2 LYS   231       2.950 -13.661   8.336  1.00  0.00      PROA H
ATOM   3576  CG  LYS   231       2.264 -12.902   6.437  1.00  0.00      PROA C
ATOM   3577  HG1 LYS   231       2.031 -12.011   7.072  1.00  0.00      PROA H
ATOM   3578  HG2 LYS   231       3.163 -12.638   5.850  1.00  0.00      PROA H
ATOM   3579  CD  LYS   231       1.052 -13.143   5.544  1.00  0.00      PROA C
ATOM   3580  HD1 LYS   231       0.181 -13.437   6.172  1.00  0.00      PROA H
ATOM   3581  HD2 LYS   231       1.247 -13.972   4.831  1.00  0.00      PROA H
ATOM   3582  CE  LYS   231       0.690 -11.895   4.751  1.00  0.00      PROA C
ATOM   3583  HE1 LYS   231       0.383 -11.071   5.434  1.00  0.00      PROA H
ATOM   3584  HE2 LYS   231       1.548 -11.533   4.147  1.00  0.00      PROA H
ATOM   3585  NZ  LYS   231      -0.439 -12.135   3.809  1.00  0.00      PROA N
ATOM   3586  HZ1 LYS   231      -0.228 -12.940   3.170  1.00  0.00      PROA H
ATOM   3587  HZ2 LYS   231      -0.587 -11.266   3.221  1.00  0.00      PROA H
ATOM   3588  HZ3 LYS   231      -1.322 -12.319   4.340  1.00  0.00      PROA H
ATOM   3589  C   LYS   231       3.197 -15.612   5.470  1.00  0.00      PROA C
ATOM   3590  O   LYS   231       2.399 -16.532   5.296  1.00  0.00      PROA O
ATOM   3591  N   GLU   232       3.820 -14.997   4.466  1.00  0.00      PROA N
ATOM   3592  HN  GLU   232       4.427 -14.214   4.626  1.00  0.00      PROA H
ATOM   3593  CA  GLU   232       3.574 -15.361   3.066  1.00  0.00      PROA C
ATOM   3594  HA  GLU   232       2.507 -15.459   2.918  1.00  0.00      PROA H
ATOM   3595  CB  GLU   232       4.076 -14.265   2.126  1.00  0.00      PROA C
ATOM   3596  HB1 GLU   232       5.110 -13.970   2.420  1.00  0.00      PROA H
ATOM   3597  HB2 GLU   232       4.124 -14.632   1.074  1.00  0.00      PROA H
ATOM   3598  CG  GLU   232       3.154 -13.066   2.153  1.00  0.00      PROA C
ATOM   3599  HG1 GLU   232       2.156 -13.356   1.758  1.00  0.00      PROA H
ATOM   3600  HG2 GLU   232       3.031 -12.710   3.195  1.00  0.00      PROA H
ATOM   3601  CD  GLU   232       3.631 -11.887   1.334  1.00  0.00      PROA C
ATOM   3602  OE1 GLU   232       2.834 -10.948   1.240  1.00  0.00      PROA O
ATOM   3603  OE2 GLU   232       4.759 -11.882   0.793  1.00  0.00      PROA O
ATOM   3604  C   GLU   232       4.177 -16.705   2.684  1.00  0.00      PROA C
ATOM   3605  O   GLU   232       3.486 -17.547   2.105  1.00  0.00      PROA O
ATOM   3606  N   ARG   233       5.454 -16.902   3.005  1.00  0.00      PROA N
ATOM   3607  HN  ARG   233       5.987 -16.185   3.468  1.00  0.00      PROA H
ATOM   3608  CA  ARG   233       6.144 -18.156   2.683  1.00  0.00      PROA C
ATOM   3609  HA  ARG   233       6.008 -18.344   1.625  1.00  0.00      PROA H
ATOM   3610  CB  ARG   233       7.645 -18.060   2.986  1.00  0.00      PROA C
ATOM   3611  HB1 ARG   233       8.017 -17.084   2.594  1.00  0.00      PROA H
ATOM   3612  HB2 ARG   233       7.798 -18.038   4.089  1.00  0.00      PROA H
ATOM   3613  CG  ARG   233       8.457 -19.178   2.343  1.00  0.00      PROA C
ATOM   3614  HG1 ARG   233       8.499 -18.991   1.252  1.00  0.00      PROA H
ATOM   3615  HG2 ARG   233       7.959 -20.164   2.484  1.00  0.00      PROA H
ATOM   3616  CD  ARG   233       9.858 -19.291   2.916  1.00  0.00      PROA C
ATOM   3617  HD1 ARG   233      10.320 -18.282   2.929  1.00  0.00      PROA H
ATOM   3618  HD2 ARG   233       9.792 -19.665   3.960  1.00  0.00      PROA H
ATOM   3619  NE  ARG   233      10.691 -20.186   2.110  1.00  0.00      PROA N
ATOM   3620  HE  ARG   233      10.285 -20.663   1.336  1.00  0.00      PROA H
ATOM   3621  CZ  ARG   233      11.983 -20.428   2.334  1.00  0.00      PROA C
ATOM   3622  NH1 ARG   233      12.621 -19.846   3.348  1.00  0.00      PROA N
ATOM   3623 HH11 ARG   233      12.117 -19.235   3.946  1.00  0.00      PROA H
ATOM   3624 HH12 ARG   233      13.590 -19.965   3.486  1.00  0.00      PROA H
ATOM   3625  NH2 ARG   233      12.644 -21.261   1.534  1.00  0.00      PROA N
ATOM   3626 HH21 ARG   233      12.382 -21.233   0.555  1.00  0.00      PROA H
ATOM   3627 HH22 ARG   233      13.583 -21.482   1.738  1.00  0.00      PROA H
ATOM   3628  C   ARG   233       5.552 -19.353   3.434  1.00  0.00      PROA C
ATOM   3629  O   ARG   233       5.514 -20.463   2.906  1.00  0.00      PROA O
ATOM   3630  N   ARG   234       5.098 -19.124   4.660  1.00  0.00      PROA N
ATOM   3631  HN  ARG   234       5.179 -18.223   5.087  1.00  0.00      PROA H
ATOM   3632  CA  ARG   234       4.539 -20.206   5.478  1.00  0.00      PROA C
ATOM   3633  HA  ARG   234       5.108 -21.111   5.311  1.00  0.00      PROA H
ATOM   3634  CB  ARG   234       4.634 -19.853   6.950  1.00  0.00      PROA C
ATOM   3635  HB1 ARG   234       4.087 -18.894   7.094  1.00  0.00      PROA H
ATOM   3636  HB2 ARG   234       4.131 -20.663   7.531  1.00  0.00      PROA H
ATOM   3637  CG  ARG   234       6.048 -19.747   7.475  1.00  0.00      PROA C
ATOM   3638  HG1 ARG   234       6.586 -18.901   7.001  1.00  0.00      PROA H
ATOM   3639  HG2 ARG   234       6.620 -20.674   7.236  1.00  0.00      PROA H
ATOM   3640  CD  ARG   234       6.033 -19.559   8.979  1.00  0.00      PROA C
ATOM   3641  HD1 ARG   234       5.876 -20.571   9.409  1.00  0.00      PROA H
ATOM   3642  HD2 ARG   234       7.015 -19.181   9.333  1.00  0.00      PROA H
ATOM   3643  NE  ARG   234       5.003 -18.604   9.406  1.00  0.00      PROA N
ATOM   3644  HE  ARG   234       5.377 -17.804   9.898  1.00  0.00      PROA H
ATOM   3645  CZ  ARG   234       3.774 -18.916   9.827  1.00  0.00      PROA C
ATOM   3646  NH1 ARG   234       2.944 -17.941  10.180  1.00  0.00      PROA N
ATOM   3647 HH11 ARG   234       3.400 -17.094  10.456  1.00  0.00      PROA H
ATOM   3648 HH12 ARG   234       2.144 -18.217  10.689  1.00  0.00      PROA H
ATOM   3649  NH2 ARG   234       3.353 -20.181   9.895  1.00  0.00      PROA N
ATOM   3650 HH21 ARG   234       4.130 -20.645  10.361  1.00  0.00      PROA H
ATOM   3651 HH22 ARG   234       2.484 -20.350  10.347  1.00  0.00      PROA H
ATOM   3652  C   ARG   234       3.087 -20.546   5.158  1.00  0.00      PROA C
ATOM   3653  O   ARG   234       2.534 -21.484   5.733  1.00  0.00      PROA O
ATOM   3654  N   GLY   235       2.464 -19.782   4.265  1.00  0.00      PROA N
ATOM   3655  HN  GLY   235       2.956 -19.043   3.807  1.00  0.00      PROA H
ATOM   3656  CA  GLY   235       1.141 -20.131   3.762  1.00  0.00      PROA C
ATOM   3657  HA1 GLY   235       0.815 -19.331   3.113  1.00  0.00      PROA H
ATOM   3658  HA2 GLY   235       0.476 -20.303   4.597  1.00  0.00      PROA H
ATOM   3659  C   GLY   235       1.198 -21.399   2.928  1.00  0.00      PROA C
ATOM   3660  O   GLY   235       2.280 -21.881   2.585  1.00  0.00      PROA O
ATOM   3661  N   SER   236       0.028 -21.939   2.604  1.00  0.00      PROA N
ATOM   3662  HN  SER   236      -0.846 -21.551   2.894  1.00  0.00      PROA H
ATOM   3663  CA  SER   236      -0.071 -23.177   1.829  1.00  0.00      PROA C
ATOM   3664  HA  SER   236       0.788 -23.801   2.031  1.00  0.00      PROA H
ATOM   3665  CB  SER   236      -1.335 -23.938   2.226  1.00  0.00      PROA C
ATOM   3666  HB1 SER   236      -1.531 -24.794   1.543  1.00  0.00      PROA H
ATOM   3667  HB2 SER   236      -1.195 -24.338   3.257  1.00  0.00      PROA H
ATOM   3668  OG  SER   236      -2.455 -23.070   2.257  1.00  0.00      PROA O
ATOM   3669  HG1 SER   236      -3.233 -23.647   2.105  1.00  0.00      PROA H
ATOM   3670  C   SER   236      -0.084 -22.932   0.321  1.00  0.00      PROA C
ATOM   3671  O   SER   236       0.153 -23.857  -0.458  1.00  0.00      PROA O
ATOM   3672  N   GLY   237      -0.357 -21.695  -0.087  1.00  0.00      PROA N
ATOM   3673  HN  GLY   237      -0.492 -20.971   0.587  1.00  0.00      PROA H
ATOM   3674  CA  GLY   237      -0.562 -21.380  -1.498  1.00  0.00      PROA C
ATOM   3675  HA1 GLY   237      -1.443 -20.756  -1.538  1.00  0.00      PROA H
ATOM   3676  HA2 GLY   237      -0.685 -22.282  -2.081  1.00  0.00      PROA H
ATOM   3677  C   GLY   237       0.553 -20.590  -2.156  1.00  0.00      PROA C
ATOM   3678  O   GLY   237       1.656 -20.448  -1.620  1.00  0.00      PROA O
ATOM   3679  N   TYR   238       0.245 -20.078  -3.341  1.00  0.00      PROA N
ATOM   3680  HN  TYR   238      -0.684 -20.182  -3.711  1.00  0.00      PROA H
ATOM   3681  CA  TYR   238       1.170 -19.253  -4.104  1.00  0.00      PROA C
ATOM   3682  HA  TYR   238       2.104 -19.788  -4.209  1.00  0.00      PROA H
ATOM   3683  CB  TYR   238       0.560 -18.952  -5.474  1.00  0.00      PROA C
ATOM   3684  HB1 TYR   238       0.399 -19.909  -6.019  1.00  0.00      PROA H
ATOM   3685  HB2 TYR   238      -0.443 -18.491  -5.322  1.00  0.00      PROA H
ATOM   3686  CG  TYR   238       1.376 -18.040  -6.356  1.00  0.00      PROA C
ATOM   3687  CD1 TYR   238       2.364 -18.550  -7.192  1.00  0.00      PROA C
ATOM   3688  HD1 TYR   238       2.548 -19.616  -7.199  1.00  0.00      PROA H
ATOM   3689  CE1 TYR   238       3.109 -17.718  -8.010  1.00  0.00      PROA C
ATOM   3690  HE1 TYR   238       3.876 -18.131  -8.650  1.00  0.00      PROA H
ATOM   3691  CZ  TYR   238       2.863 -16.357  -8.004  1.00  0.00      PROA C
ATOM   3692  OH  TYR   238       3.600 -15.521  -8.816  1.00  0.00      PROA O
ATOM   3693  HH  TYR   238       4.135 -16.061  -9.420  1.00  0.00      PROA H
ATOM   3694  CD2 TYR   238       1.145 -16.666  -6.372  1.00  0.00      PROA C
ATOM   3695  HD2 TYR   238       0.413 -16.235  -5.703  1.00  0.00      PROA H
ATOM   3696  CE2 TYR   238       1.885 -15.828  -7.184  1.00  0.00      PROA C
ATOM   3697  HE2 TYR   238       1.709 -14.759  -7.173  1.00  0.00      PROA H
ATOM   3698  C   TYR   238       1.437 -17.952  -3.358  1.00  0.00      PROA C
ATOM   3699  O   TYR   238       0.537 -17.389  -2.744  1.00  0.00      PROA O
ATOM   3700  N   TYR   239       2.679 -17.488  -3.401  1.00  0.00      PROA N
ATOM   3701  HN  TYR   239       3.411 -17.973  -3.864  1.00  0.00      PROA H
ATOM   3702  CA  TYR   239       3.025 -16.174  -2.866  1.00  0.00      PROA C
ATOM   3703  HA  TYR   239       2.151 -15.534  -2.883  1.00  0.00      PROA H
ATOM   3704  CB  TYR   239       3.553 -16.281  -1.429  1.00  0.00      PROA C
ATOM   3705  HB1 TYR   239       3.560 -15.270  -0.964  1.00  0.00      PROA H
ATOM   3706  HB2 TYR   239       2.876 -16.922  -0.827  1.00  0.00      PROA H
ATOM   3707  CG  TYR   239       4.944 -16.864  -1.339  1.00  0.00      PROA C
ATOM   3708  CD1 TYR   239       6.055 -16.043  -1.167  1.00  0.00      PROA C
ATOM   3709  HD1 TYR   239       5.906 -14.973  -1.091  1.00  0.00      PROA H
ATOM   3710  CE1 TYR   239       7.332 -16.571  -1.093  1.00  0.00      PROA C
ATOM   3711  HE1 TYR   239       8.175 -15.909  -0.952  1.00  0.00      PROA H
ATOM   3712  CZ  TYR   239       7.510 -17.937  -1.198  1.00  0.00      PROA C
ATOM   3713  OH  TYR   239       8.775 -18.469  -1.133  1.00  0.00      PROA O
ATOM   3714  HH  TYR   239       9.392 -17.749  -0.966  1.00  0.00      PROA H
ATOM   3715  CD2 TYR   239       5.150 -18.234  -1.445  1.00  0.00      PROA C
ATOM   3716  HD2 TYR   239       4.296 -18.887  -1.573  1.00  0.00      PROA H
ATOM   3717  CE2 TYR   239       6.424 -18.773  -1.375  1.00  0.00      PROA C
ATOM   3718  HE2 TYR   239       6.580 -19.835  -1.483  1.00  0.00      PROA H
ATOM   3719  C   TYR   239       4.062 -15.525  -3.768  1.00  0.00      PROA C
ATOM   3720  O   TYR   239       4.785 -16.207  -4.498  1.00  0.00      PROA O
ATOM   3721  N   LEU   240       4.123 -14.204  -3.709  1.00  0.00      PROA N
ATOM   3722  HN  LEU   240       3.507 -13.678  -3.109  1.00  0.00      PROA H
ATOM   3723  CA  LEU   240       5.064 -13.447  -4.512  1.00  0.00      PROA C
ATOM   3724  HA  LEU   240       5.925 -14.063  -4.723  1.00  0.00      PROA H
ATOM   3725  CB  LEU   240       4.395 -12.991  -5.808  1.00  0.00      PROA C
ATOM   3726  HB1 LEU   240       3.917 -13.886  -6.271  1.00  0.00      PROA H
ATOM   3727  HB2 LEU   240       3.566 -12.284  -5.563  1.00  0.00      PROA H
ATOM   3728  CG  LEU   240       5.271 -12.352  -6.885  1.00  0.00      PROA C
ATOM   3729  HG  LEU   240       5.734 -11.430  -6.455  1.00  0.00      PROA H
ATOM   3730  CD1 LEU   240       6.371 -13.282  -7.353  1.00  0.00      PROA C
ATOM   3731 HD11 LEU   240       7.088 -12.703  -7.972  1.00  0.00      PROA H
ATOM   3732 HD12 LEU   240       6.949 -13.693  -6.502  1.00  0.00      PROA H
ATOM   3733 HD13 LEU   240       5.953 -14.126  -7.942  1.00  0.00      PROA H
ATOM   3734  CD2 LEU   240       4.424 -11.956  -8.074  1.00  0.00      PROA C
ATOM   3735 HD21 LEU   240       5.034 -11.436  -8.841  1.00  0.00      PROA H
ATOM   3736 HD22 LEU   240       3.940 -12.842  -8.536  1.00  0.00      PROA H
ATOM   3737 HD23 LEU   240       3.622 -11.251  -7.753  1.00  0.00      PROA H
ATOM   3738  C   LEU   240       5.554 -12.244  -3.726  1.00  0.00      PROA C
ATOM   3739  O   LEU   240       4.756 -11.518  -3.133  1.00  0.00      PROA O
ATOM   3740  N   ASN   241       6.868 -12.053  -3.714  1.00  0.00      PROA N
ATOM   3741  HN  ASN   241       7.500 -12.639  -4.207  1.00  0.00      PROA H
ATOM   3742  CA  ASN   241       7.471 -10.858  -3.140  1.00  0.00      PROA C
ATOM   3743  HA  ASN   241       6.908 -10.017  -3.489  1.00  0.00      PROA H
ATOM   3744  CB  ASN   241       7.415 -10.886  -1.611  1.00  0.00      PROA C
ATOM   3745  HB1 ASN   241       7.919 -10.007  -1.173  1.00  0.00      PROA H
ATOM   3746  HB2 ASN   241       6.348 -10.825  -1.302  1.00  0.00      PROA H
ATOM   3747  CG  ASN   241       8.061 -12.117  -1.027  1.00  0.00      PROA C
ATOM   3748  OD1 ASN   241       9.207 -12.428  -1.342  1.00  0.00      PROA O
ATOM   3749  ND2 ASN   241       7.338 -12.817  -0.155  1.00  0.00      PROA N
ATOM   3750 HD21 ASN   241       6.419 -12.483   0.109  1.00  0.00      PROA H
ATOM   3751 HD22 ASN   241       7.758 -13.595   0.295  1.00  0.00      PROA H
ATOM   3752  C   ASN   241       8.901 -10.710  -3.641  1.00  0.00      PROA C
ATOM   3753  O   ASN   241       9.421 -11.610  -4.311  1.00  0.00      PROA O
ATOM   3754  N   ALA   242       9.530  -9.585  -3.310  1.00  0.00      PROA N
ATOM   3755  HN  ALA   242       9.053  -8.827  -2.840  1.00  0.00      PROA H
ATOM   3756  CA  ALA   242      10.859  -9.249  -3.818  1.00  0.00      PROA C
ATOM   3757  HA  ALA   242      10.787  -9.178  -4.896  1.00  0.00      PROA H
ATOM   3758  CB  ALA   242      11.312  -7.903  -3.274  1.00  0.00      PROA C
ATOM   3759  HB1 ALA   242      12.296  -7.600  -3.694  1.00  0.00      PROA H
ATOM   3760  HB2 ALA   242      10.576  -7.112  -3.540  1.00  0.00      PROA H
ATOM   3761  HB3 ALA   242      11.387  -7.919  -2.166  1.00  0.00      PROA H
ATOM   3762  C   ALA   242      11.907 -10.315  -3.515  1.00  0.00      PROA C
ATOM   3763  O   ALA   242      12.784 -10.567  -4.340  1.00  0.00      PROA O
ATOM   3764  N   LEU   243      11.822 -10.932  -2.340  1.00  0.00      PROA N
ATOM   3765  HN  LEU   243      11.077 -10.732  -1.709  1.00  0.00      PROA H
ATOM   3766  CA  LEU   243      12.791 -11.957  -1.948  1.00  0.00      PROA C
ATOM   3767  HA  LEU   243      13.786 -11.553  -2.077  1.00  0.00      PROA H
ATOM   3768  CB  LEU   243      12.615 -12.375  -0.483  1.00  0.00      PROA C
ATOM   3769  HB1 LEU   243      11.540 -12.540  -0.261  1.00  0.00      PROA H
ATOM   3770  HB2 LEU   243      13.136 -13.353  -0.328  1.00  0.00      PROA H
ATOM   3771  CG  LEU   243      13.217 -11.424   0.555  1.00  0.00      PROA C
ATOM   3772  HG  LEU   243      14.242 -11.133   0.216  1.00  0.00      PROA H
ATOM   3773  CD1 LEU   243      12.379 -10.160   0.698  1.00  0.00      PROA C
ATOM   3774 HD11 LEU   243      12.779  -9.525   1.519  1.00  0.00      PROA H
ATOM   3775 HD12 LEU   243      12.396  -9.550  -0.228  1.00  0.00      PROA H
ATOM   3776 HD13 LEU   243      11.324 -10.411   0.944  1.00  0.00      PROA H
ATOM   3777  CD2 LEU   243      13.357 -12.123   1.901  1.00  0.00      PROA C
ATOM   3778 HD21 LEU   243      13.800 -11.430   2.644  1.00  0.00      PROA H
ATOM   3779 HD22 LEU   243      12.366 -12.445   2.279  1.00  0.00      PROA H
ATOM   3780 HD23 LEU   243      14.015 -13.016   1.818  1.00  0.00      PROA H
ATOM   3781  C   LEU   243      12.701 -13.176  -2.863  1.00  0.00      PROA C
ATOM   3782  O   LEU   243      13.723 -13.658  -3.350  1.00  0.00      PROA O
ATOM   3783  N   ARG   244      11.483 -13.656  -3.112  1.00  0.00      PROA N
ATOM   3784  HN  ARG   244      10.681 -13.213  -2.704  1.00  0.00      PROA H
ATOM   3785  CA  ARG   244      11.287 -14.785  -4.024  1.00  0.00      PROA C
ATOM   3786  HA  ARG   244      11.900 -15.603  -3.664  1.00  0.00      PROA H
ATOM   3787  CB  ARG   244       9.822 -15.227  -4.063  1.00  0.00      PROA C
ATOM   3788  HB1 ARG   244       9.501 -15.398  -3.009  1.00  0.00      PROA H
ATOM   3789  HB2 ARG   244       9.189 -14.405  -4.469  1.00  0.00      PROA H
ATOM   3790  CG  ARG   244       9.623 -16.505  -4.863  1.00  0.00      PROA C
ATOM   3791  HG1 ARG   244      10.332 -17.258  -4.447  1.00  0.00      PROA H
ATOM   3792  HG2 ARG   244       9.889 -16.346  -5.934  1.00  0.00      PROA H
ATOM   3793  CD  ARG   244       8.212 -17.055  -4.788  1.00  0.00      PROA C
ATOM   3794  HD1 ARG   244       7.526 -16.377  -5.352  1.00  0.00      PROA H
ATOM   3795  HD2 ARG   244       7.868 -17.108  -3.733  1.00  0.00      PROA H
ATOM   3796  NE  ARG   244       8.166 -18.405  -5.355  1.00  0.00      PROA N
ATOM   3797  HE  ARG   244       9.020 -18.933  -5.381  1.00  0.00      PROA H
ATOM   3798  CZ  ARG   244       7.063 -19.052  -5.719  1.00  0.00      PROA C
ATOM   3799  NH1 ARG   244       7.164 -20.278  -6.220  1.00  0.00      PROA N
ATOM   3800 HH11 ARG   244       8.046 -20.719  -6.298  1.00  0.00      PROA H
ATOM   3801 HH12 ARG   244       6.358 -20.646  -6.708  1.00  0.00      PROA H
ATOM   3802  NH2 ARG   244       5.863 -18.493  -5.593  1.00  0.00      PROA N
ATOM   3803 HH21 ARG   244       5.748 -17.573  -5.204  1.00  0.00      PROA H
ATOM   3804 HH22 ARG   244       5.099 -18.976  -6.001  1.00  0.00      PROA H
ATOM   3805  C   ARG   244      11.769 -14.451  -5.439  1.00  0.00      PROA C
ATOM   3806  O   ARG   244      12.358 -15.298  -6.112  1.00  0.00      PROA O
ATOM   3807  N   VAL   245      11.513 -13.223  -5.885  1.00  0.00      PROA N
ATOM   3808  HN  VAL   245      11.007 -12.566  -5.321  1.00  0.00      PROA H
ATOM   3809  CA  VAL   245      11.962 -12.767  -7.204  1.00  0.00      PROA C
ATOM   3810  HA  VAL   245      11.635 -13.477  -7.950  1.00  0.00      PROA H
ATOM   3811  CB  VAL   245      11.372 -11.382  -7.560  1.00  0.00      PROA C
ATOM   3812  HB  VAL   245      11.549 -10.690  -6.701  1.00  0.00      PROA H
ATOM   3813  CG1 VAL   245      12.044 -10.790  -8.794  1.00  0.00      PROA C
ATOM   3814 HG11 VAL   245      11.496  -9.874  -9.099  1.00  0.00      PROA H
ATOM   3815 HG12 VAL   245      13.102 -10.508  -8.613  1.00  0.00      PROA H
ATOM   3816 HG13 VAL   245      12.000 -11.503  -9.647  1.00  0.00      PROA H
ATOM   3817  CG2 VAL   245       9.868 -11.494  -7.775  1.00  0.00      PROA C
ATOM   3818 HG21 VAL   245       9.432 -10.488  -7.924  1.00  0.00      PROA H
ATOM   3819 HG22 VAL   245       9.650 -12.096  -8.683  1.00  0.00      PROA H
ATOM   3820 HG23 VAL   245       9.360 -11.955  -6.903  1.00  0.00      PROA H
ATOM   3821  C   VAL   245      13.491 -12.740  -7.269  1.00  0.00      PROA C
ATOM   3822  O   VAL   245      14.080 -13.219  -8.236  1.00  0.00      PROA O
ATOM   3823  N   LEU   246      14.126 -12.193  -6.237  1.00  0.00      PROA N
ATOM   3824  HN  LEU   246      13.618 -11.759  -5.485  1.00  0.00      PROA H
ATOM   3825  CA  LEU   246      15.590 -12.116  -6.188  1.00  0.00      PROA C
ATOM   3826  HA  LEU   246      15.934 -11.698  -7.123  1.00  0.00      PROA H
ATOM   3827  CB  LEU   246      16.042 -11.217  -5.033  1.00  0.00      PROA C
ATOM   3828  HB1 LEU   246      15.505 -11.540  -4.112  1.00  0.00      PROA H
ATOM   3829  HB2 LEU   246      17.132 -11.323  -4.843  1.00  0.00      PROA H
ATOM   3830  CG  LEU   246      15.757  -9.730  -5.267  1.00  0.00      PROA C
ATOM   3831  HG  LEU   246      14.717  -9.621  -5.666  1.00  0.00      PROA H
ATOM   3832  CD1 LEU   246      15.821  -8.929  -3.974  1.00  0.00      PROA C
ATOM   3833 HD11 LEU   246      15.580  -7.860  -4.162  1.00  0.00      PROA H
ATOM   3834 HD12 LEU   246      15.084  -9.322  -3.240  1.00  0.00      PROA H
ATOM   3835 HD13 LEU   246      16.829  -8.988  -3.519  1.00  0.00      PROA H
ATOM   3836  CD2 LEU   246      16.713  -9.159  -6.307  1.00  0.00      PROA C
ATOM   3837 HD21 LEU   246      16.482  -8.087  -6.486  1.00  0.00      PROA H
ATOM   3838 HD22 LEU   246      17.762  -9.232  -5.952  1.00  0.00      PROA H
ATOM   3839 HD23 LEU   246      16.626  -9.689  -7.278  1.00  0.00      PROA H
ATOM   3840  C   LEU   246      16.242 -13.499  -6.091  1.00  0.00      PROA C
ATOM   3841  O   LEU   246      17.278 -13.738  -6.722  1.00  0.00      PROA O
ATOM   3842  N   GLU   247      15.639 -14.395  -5.309  1.00  0.00      PROA N
ATOM   3843  HN  GLU   247      14.854 -14.141  -4.732  1.00  0.00      PROA H
ATOM   3844  CA  GLU   247      16.062 -15.800  -5.260  1.00  0.00      PROA C
ATOM   3845  HA  GLU   247      17.051 -15.854  -4.827  1.00  0.00      PROA H
ATOM   3846  CB  GLU   247      15.092 -16.642  -4.424  1.00  0.00      PROA C
ATOM   3847  HB1 GLU   247      14.049 -16.413  -4.733  1.00  0.00      PROA H
ATOM   3848  HB2 GLU   247      15.270 -17.727  -4.631  1.00  0.00      PROA H
ATOM   3849  CG  GLU   247      15.216 -16.467  -2.920  1.00  0.00      PROA C
ATOM   3850  HG1 GLU   247      16.222 -16.791  -2.581  1.00  0.00      PROA H
ATOM   3851  HG2 GLU   247      15.096 -15.411  -2.616  1.00  0.00      PROA H
ATOM   3852  CD  GLU   247      14.196 -17.298  -2.159  1.00  0.00      PROA C
ATOM   3853  OE1 GLU   247      14.196 -18.537  -2.325  1.00  0.00      PROA O
ATOM   3854  OE2 GLU   247      13.397 -16.716  -1.393  1.00  0.00      PROA O
ATOM   3855  C   GLU   247      16.142 -16.403  -6.661  1.00  0.00      PROA C
ATOM   3856  O   GLU   247      17.154 -16.998  -7.026  1.00  0.00      PROA O
ATOM   3857  N   GLN   248      15.073 -16.243  -7.437  1.00  0.00      PROA N
ATOM   3858  HN  GLN   248      14.275 -15.742  -7.093  1.00  0.00      PROA H
ATOM   3859  CA  GLN   248      15.003 -16.808  -8.785  1.00  0.00      PROA C
ATOM   3860  HA  GLN   248      15.304 -17.845  -8.739  1.00  0.00      PROA H
ATOM   3861  CB  GLN   248      13.577 -16.734  -9.337  1.00  0.00      PROA C
ATOM   3862  HB1 GLN   248      12.902 -17.265  -8.626  1.00  0.00      PROA H
ATOM   3863  HB2 GLN   248      13.252 -15.666  -9.344  1.00  0.00      PROA H
ATOM   3864  CG  GLN   248      13.429 -17.334 -10.732  1.00  0.00      PROA C
ATOM   3865  HG1 GLN   248      14.143 -16.883 -11.457  1.00  0.00      PROA H
ATOM   3866  HG2 GLN   248      13.650 -18.423 -10.692  1.00  0.00      PROA H
ATOM   3867  CD  GLN   248      12.035 -17.162 -11.296  1.00  0.00      PROA C
ATOM   3868  OE1 GLN   248      11.211 -18.071 -11.225  1.00  0.00      PROA O
ATOM   3869  NE2 GLN   248      11.759 -15.983 -11.851  1.00  0.00      PROA N
ATOM   3870 HE21 GLN   248      12.477 -15.295 -11.968  1.00  0.00      PROA H
ATOM   3871 HE22 GLN   248      10.826 -15.783 -12.155  1.00  0.00      PROA H
ATOM   3872  C   GLN   248      15.953 -16.111  -9.752  1.00  0.00      PROA C
ATOM   3873  O   GLN   248      16.718 -16.778 -10.453  1.00  0.00      PROA O
ATOM   3874  N   GLU   249      15.901 -14.781  -9.800  1.00  0.00      PROA N
ATOM   3875  HN  GLU   249      15.276 -14.257  -9.211  1.00  0.00      PROA H
ATOM   3876  CA  GLU   249      16.666 -14.029 -10.801  1.00  0.00      PROA C
ATOM   3877  HA  GLU   249      16.489 -14.481 -11.767  1.00  0.00      PROA H
ATOM   3878  CB  GLU   249      16.235 -12.559 -10.870  1.00  0.00      PROA C
ATOM   3879  HB1 GLU   249      15.147 -12.498 -11.086  1.00  0.00      PROA H
ATOM   3880  HB2 GLU   249      16.372 -12.086  -9.869  1.00  0.00      PROA H
ATOM   3881  CG  GLU   249      17.050 -11.783 -11.903  1.00  0.00      PROA C
ATOM   3882  HG1 GLU   249      18.105 -11.691 -11.558  1.00  0.00      PROA H
ATOM   3883  HG2 GLU   249      17.082 -12.319 -12.870  1.00  0.00      PROA H
ATOM   3884  CD  GLU   249      16.583 -10.364 -12.137  1.00  0.00      PROA C
ATOM   3885  OE1 GLU   249      17.239  -9.435 -11.604  1.00  0.00      PROA O
ATOM   3886  OE2 GLU   249      15.591 -10.179 -12.875  1.00  0.00      PROA O
ATOM   3887  C   GLU   249      18.176 -14.089 -10.580  1.00  0.00      PROA C
ATOM   3888  O   GLU   249      18.939 -14.158 -11.541  1.00  0.00      PROA O
ATOM   3889  N   ARG   250      18.604 -14.042  -9.322  1.00  0.00      PROA N
ATOM   3890  HN  ARG   250      17.960 -13.974  -8.556  1.00  0.00      PROA H
ATOM   3891  CA  ARG   250      20.027 -13.932  -9.003  1.00  0.00      PROA C
ATOM   3892  HA  ARG   250      20.607 -13.769  -9.903  1.00  0.00      PROA H
ATOM   3893  CB  ARG   250      20.253 -12.721  -8.097  1.00  0.00      PROA C
ATOM   3894  HB1 ARG   250      19.598 -12.811  -7.203  1.00  0.00      PROA H
ATOM   3895  HB2 ARG   250      21.316 -12.693  -7.757  1.00  0.00      PROA H
ATOM   3896  CG  ARG   250      19.939 -11.404  -8.782  1.00  0.00      PROA C
ATOM   3897  HG1 ARG   250      18.881 -11.397  -9.133  1.00  0.00      PROA H
ATOM   3898  HG2 ARG   250      20.595 -11.309  -9.673  1.00  0.00      PROA H
ATOM   3899  CD  ARG   250      20.168 -10.220  -7.862  1.00  0.00      PROA C
ATOM   3900  HD1 ARG   250      19.569 -10.363  -6.931  1.00  0.00      PROA H
ATOM   3901  HD2 ARG   250      21.246 -10.163  -7.589  1.00  0.00      PROA H
ATOM   3902  NE  ARG   250      19.756  -8.970  -8.495  1.00  0.00      PROA N
ATOM   3903  HE  ARG   250      19.380  -8.993  -9.425  1.00  0.00      PROA H
ATOM   3904  CZ  ARG   250      19.835  -7.768  -7.928  1.00  0.00      PROA C
ATOM   3905  NH1 ARG   250      19.429  -6.698  -8.600  1.00  0.00      PROA N
ATOM   3906 HH11 ARG   250      19.216  -6.795  -9.584  1.00  0.00      PROA H
ATOM   3907 HH12 ARG   250      19.651  -5.784  -8.274  1.00  0.00      PROA H
ATOM   3908  NH2 ARG   250      20.316  -7.629  -6.696  1.00  0.00      PROA N
ATOM   3909 HH21 ARG   250      20.837  -8.381  -6.294  1.00  0.00      PROA H
ATOM   3910 HH22 ARG   250      20.417  -6.712  -6.330  1.00  0.00      PROA H
ATOM   3911  C   ARG   250      20.614 -15.190  -8.368  1.00  0.00      PROA C
ATOM   3912  O   ARG   250      21.790 -15.204  -8.008  1.00  0.00      PROA O
ATOM   3913  N   GLY   251      19.803 -16.241  -8.246  1.00  0.00      PROA N
ATOM   3914  HN  GLY   251      18.854 -16.171  -8.550  1.00  0.00      PROA H
ATOM   3915  CA  GLY   251      20.251 -17.510  -7.675  1.00  0.00      PROA C
ATOM   3916  HA1 GLY   251      21.085 -17.875  -8.257  1.00  0.00      PROA H
ATOM   3917  HA2 GLY   251      19.409 -18.186  -7.665  1.00  0.00      PROA H
ATOM   3918  C   GLY   251      20.725 -17.359  -6.243  1.00  0.00      PROA C
ATOM   3919  O   GLY   251      21.785 -17.863  -5.876  1.00  0.00      PROA O
ATOM   3920  N   LEU   252      19.932 -16.659  -5.439  1.00  0.00      PROA N
ATOM   3921  HN  LEU   252      19.059 -16.320  -5.779  1.00  0.00      PROA H
ATOM   3922  CA  LEU   252      20.288 -16.357  -4.062  1.00  0.00      PROA C
ATOM   3923  HA  LEU   252      21.341 -16.540  -3.897  1.00  0.00      PROA H
ATOM   3924  CB  LEU   252      19.966 -14.894  -3.748  1.00  0.00      PROA C
ATOM   3925  HB1 LEU   252      18.862 -14.757  -3.848  1.00  0.00      PROA H
ATOM   3926  HB2 LEU   252      20.212 -14.664  -2.694  1.00  0.00      PROA H
ATOM   3927  CG  LEU   252      20.619 -13.826  -4.621  1.00  0.00      PROA C
ATOM   3928  HG  LEU   252      20.331 -14.028  -5.676  1.00  0.00      PROA H
ATOM   3929  CD1 LEU   252      20.105 -12.449  -4.220  1.00  0.00      PROA C
ATOM   3930 HD11 LEU   252      20.533 -11.666  -4.879  1.00  0.00      PROA H
ATOM   3931 HD12 LEU   252      18.998 -12.416  -4.308  1.00  0.00      PROA H
ATOM   3932 HD13 LEU   252      20.377 -12.219  -3.168  1.00  0.00      PROA H
ATOM   3933  CD2 LEU   252      22.136 -13.887  -4.522  1.00  0.00      PROA C
ATOM   3934 HD21 LEU   252      22.599 -13.103  -5.159  1.00  0.00      PROA H
ATOM   3935 HD22 LEU   252      22.476 -13.746  -3.477  1.00  0.00      PROA H
ATOM   3936 HD23 LEU   252      22.505 -14.871  -4.884  1.00  0.00      PROA H
ATOM   3937  C   LEU   252      19.520 -17.241  -3.096  1.00  0.00      PROA C
ATOM   3938  O   LEU   252      18.435 -17.727  -3.415  1.00  0.00      PROA O
ATOM   3939  N   THR   253      20.089 -17.440  -1.908  1.00  0.00      PROA N
ATOM   3940  HN  THR   253      21.008 -17.095  -1.703  1.00  0.00      PROA H
ATOM   3941  CA  THR   253      19.352 -18.035  -0.801  1.00  0.00      PROA C
ATOM   3942  HA  THR   253      18.813 -18.891  -1.179  1.00  0.00      PROA H
ATOM   3943  CB  THR   253      20.287 -18.455   0.350  1.00  0.00      PROA C
ATOM   3944  HB  THR   253      19.709 -18.896   1.190  1.00  0.00      PROA H
ATOM   3945  OG1 THR   253      20.981 -17.304   0.849  1.00  0.00      PROA O
ATOM   3946  HG1 THR   253      21.557 -17.603   1.582  1.00  0.00      PROA H
ATOM   3947  CG2 THR   253      21.298 -19.494  -0.120  1.00  0.00      PROA C
ATOM   3948 HG21 THR   253      21.948 -19.826   0.717  1.00  0.00      PROA H
ATOM   3949 HG22 THR   253      20.783 -20.382  -0.542  1.00  0.00      PROA H
ATOM   3950 HG23 THR   253      21.956 -19.073  -0.910  1.00  0.00      PROA H
ATOM   3951  C   THR   253      18.369 -16.991  -0.274  1.00  0.00      PROA C
ATOM   3952  O   THR   253      18.523 -15.801  -0.562  1.00  0.00      PROA O
ATOM   3953  N   PRO   254      17.357 -17.422   0.497  1.00  0.00      PROA N
ATOM   3954  CD  PRO   254      16.914 -18.813   0.714  1.00  0.00      PROA C
ATOM   3955  HD1 PRO   254      16.856 -19.363  -0.251  1.00  0.00      PROA H
ATOM   3956  HD2 PRO   254      17.610 -19.321   1.412  1.00  0.00      PROA H
ATOM   3957  CA  PRO   254      16.456 -16.458   1.133  1.00  0.00      PROA C
ATOM   3958  HA  PRO   254      15.906 -15.946   0.353  1.00  0.00      PROA H
ATOM   3959  CB  PRO   254      15.583 -17.339   2.029  1.00  0.00      PROA C
ATOM   3960  HB1 PRO   254      14.566 -16.903   2.150  1.00  0.00      PROA H
ATOM   3961  HB2 PRO   254      16.033 -17.481   3.035  1.00  0.00      PROA H
ATOM   3962  CG  PRO   254      15.553 -18.656   1.336  1.00  0.00      PROA C
ATOM   3963  HG1 PRO   254      14.795 -18.603   0.512  1.00  0.00      PROA H
ATOM   3964  HG2 PRO   254      15.287 -19.499   2.005  1.00  0.00      PROA H
ATOM   3965  C   PRO   254      17.184 -15.389   1.958  1.00  0.00      PROA C
ATOM   3966  O   PRO   254      16.795 -14.221   1.928  1.00  0.00      PROA O
ATOM   3967  N   ALA   255      18.235 -15.787   2.676  1.00  0.00      PROA N
ATOM   3968  HN  ALA   255      18.484 -16.753   2.724  1.00  0.00      PROA H
ATOM   3969  CA  ALA   255      19.020 -14.859   3.492  1.00  0.00      PROA C
ATOM   3970  HA  ALA   255      18.343 -14.313   4.134  1.00  0.00      PROA H
ATOM   3971  CB  ALA   255      20.037 -15.621   4.331  1.00  0.00      PROA C
ATOM   3972  HB1 ALA   255      20.627 -14.919   4.962  1.00  0.00      PROA H
ATOM   3973  HB2 ALA   255      19.511 -16.339   4.997  1.00  0.00      PROA H
ATOM   3974  HB3 ALA   255      20.729 -16.191   3.673  1.00  0.00      PROA H
ATOM   3975  C   ALA   255      19.725 -13.812   2.633  1.00  0.00      PROA C
ATOM   3976  O   ALA   255      19.742 -12.627   2.970  1.00  0.00      PROA O
ATOM   3977  N   GLN   256      20.305 -14.258   1.523  1.00  0.00      PROA N
ATOM   3978  HN  GLN   256      20.272 -15.227   1.275  1.00  0.00      PROA H
ATOM   3979  CA  GLN   256      20.968 -13.365   0.579  1.00  0.00      PROA C
ATOM   3980  HA  GLN   256      21.645 -12.730   1.130  1.00  0.00      PROA H
ATOM   3981  CB  GLN   256      21.730 -14.175  -0.469  1.00  0.00      PROA C
ATOM   3982  HB1 GLN   256      21.026 -14.955  -0.842  1.00  0.00      PROA H
ATOM   3983  HB2 GLN   256      22.024 -13.529  -1.328  1.00  0.00      PROA H
ATOM   3984  CG  GLN   256      22.969 -14.871   0.068  1.00  0.00      PROA C
ATOM   3985  HG1 GLN   256      23.711 -14.109   0.385  1.00  0.00      PROA H
ATOM   3986  HG2 GLN   256      22.715 -15.470   0.969  1.00  0.00      PROA H
ATOM   3987  CD  GLN   256      23.591 -15.813  -0.942  1.00  0.00      PROA C
ATOM   3988  OE1 GLN   256      22.897 -16.402  -1.769  1.00  0.00      PROA O
ATOM   3989  NE2 GLN   256      24.907 -15.962  -0.879  1.00  0.00      PROA N
ATOM   3990 HE21 GLN   256      25.415 -15.429  -0.201  1.00  0.00      PROA H
ATOM   3991 HE22 GLN   256      25.285 -16.787  -1.295  1.00  0.00      PROA H
ATOM   3992  C   GLN   256      19.959 -12.451  -0.111  1.00  0.00      PROA C
ATOM   3993  O   GLN   256      20.228 -11.270  -0.325  1.00  0.00      PROA O
ATOM   3994  N   ALA   257      18.802 -13.009  -0.457  1.00  0.00      PROA N
ATOM   3995  HN  ALA   257      18.635 -13.992  -0.325  1.00  0.00      PROA H
ATOM   3996  CA  ALA   257      17.724 -12.241  -1.081  1.00  0.00      PROA C
ATOM   3997  HA  ALA   257      18.116 -11.752  -1.962  1.00  0.00      PROA H
ATOM   3998  CB  ALA   257      16.583 -13.163  -1.485  1.00  0.00      PROA C
ATOM   3999  HB1 ALA   257      15.783 -12.604  -2.015  1.00  0.00      PROA H
ATOM   4000  HB2 ALA   257      16.954 -13.957  -2.169  1.00  0.00      PROA H
ATOM   4001  HB3 ALA   257      16.132 -13.663  -0.601  1.00  0.00      PROA H
ATOM   4002  C   ALA   257      17.213 -11.143  -0.148  1.00  0.00      PROA C
ATOM   4003  O   ALA   257      16.878 -10.050  -0.602  1.00  0.00      PROA O
ATOM   4004  N   LEU   258      17.162 -11.445   1.150  1.00  0.00      PROA N
ATOM   4005  HN  LEU   258      17.353 -12.379   1.460  1.00  0.00      PROA H
ATOM   4006  CA  LEU   258      16.763 -10.475   2.174  1.00  0.00      PROA C
ATOM   4007  HA  LEU   258      15.777 -10.112   1.920  1.00  0.00      PROA H
ATOM   4008  CB  LEU   258      16.760 -11.125   3.567  1.00  0.00      PROA C
ATOM   4009  HB1 LEU   258      16.521 -12.203   3.418  1.00  0.00      PROA H
ATOM   4010  HB2 LEU   258      17.790 -11.120   3.994  1.00  0.00      PROA H
ATOM   4011  CG  LEU   258      15.789 -10.637   4.651  1.00  0.00      PROA C
ATOM   4012  HG  LEU   258      14.834 -11.209   4.545  1.00  0.00      PROA H
ATOM   4013  CD1 LEU   258      16.361 -10.941   6.027  1.00  0.00      PROA C
ATOM   4014 HD11 LEU   258      15.637 -10.668   6.824  1.00  0.00      PROA H
ATOM   4015 HD12 LEU   258      16.596 -12.022   6.129  1.00  0.00      PROA H
ATOM   4016 HD13 LEU   258      17.298 -10.365   6.195  1.00  0.00      PROA H
ATOM   4017  CD2 LEU   258      15.439  -9.161   4.561  1.00  0.00      PROA C
ATOM   4018 HD21 LEU   258      14.818  -8.847   5.425  1.00  0.00      PROA H
ATOM   4019 HD22 LEU   258      16.371  -8.563   4.562  1.00  0.00      PROA H
ATOM   4020 HD23 LEU   258      14.884  -8.935   3.626  1.00  0.00      PROA H
ATOM   4021  C   LEU   258      17.728  -9.288   2.168  1.00  0.00      PROA C
ATOM   4022  O   LEU   258      17.298  -8.133   2.124  1.00  0.00      PROA O
ATOM   4023  N   ASP   259      19.026  -9.585   2.218  1.00  0.00      PROA N
ATOM   4024  HN  ASP   259      19.332 -10.527   2.357  1.00  0.00      PROA H
ATOM   4025  CA  ASP   259      20.059  -8.548   2.220  1.00  0.00      PROA C
ATOM   4026  HA  ASP   259      19.841  -7.863   3.031  1.00  0.00      PROA H
ATOM   4027  CB  ASP   259      21.449  -9.161   2.428  1.00  0.00      PROA C
ATOM   4028  HB1 ASP   259      21.594 -10.019   1.744  1.00  0.00      PROA H
ATOM   4029  HB2 ASP   259      22.241  -8.406   2.243  1.00  0.00      PROA H
ATOM   4030  CG  ASP   259      21.679  -9.639   3.861  1.00  0.00      PROA C
ATOM   4031  OD1 ASP   259      21.032  -9.115   4.795  1.00  0.00      PROA O
ATOM   4032  OD2 ASP   259      22.520 -10.535   4.053  1.00  0.00      PROA O
ATOM   4033  C   ASP   259      20.041  -7.701   0.944  1.00  0.00      PROA C
ATOM   4034  O   ASP   259      20.226  -6.487   1.002  1.00  0.00      PROA O
ATOM   4035  N   ALA   260      19.810  -8.341  -0.201  1.00  0.00      PROA N
ATOM   4036  HN  ALA   260      19.709  -9.338  -0.208  1.00  0.00      PROA H
ATOM   4037  CA  ALA   260      19.688  -7.619  -1.468  1.00  0.00      PROA C
ATOM   4038  HA  ALA   260      20.572  -7.008  -1.593  1.00  0.00      PROA H
ATOM   4039  CB  ALA   260      19.584  -8.598  -2.629  1.00  0.00      PROA C
ATOM   4040  HB1 ALA   260      19.477  -8.069  -3.600  1.00  0.00      PROA H
ATOM   4041  HB2 ALA   260      20.499  -9.228  -2.669  1.00  0.00      PROA H
ATOM   4042  HB3 ALA   260      18.716  -9.278  -2.491  1.00  0.00      PROA H
ATOM   4043  C   ALA   260      18.482  -6.672  -1.452  1.00  0.00      PROA C
ATOM   4044  O   ALA   260      18.584  -5.513  -1.866  1.00  0.00      PROA O
ATOM   4045  N   ALA   261      17.348  -7.168  -0.960  1.00  0.00      PROA N
ATOM   4046  HN  ALA   261      17.277  -8.121  -0.653  1.00  0.00      PROA H
ATOM   4047  CA  ALA   261      16.131  -6.361  -0.864  1.00  0.00      PROA C
ATOM   4048  HA  ALA   261      15.924  -5.944  -1.841  1.00  0.00      PROA H
ATOM   4049  CB  ALA   261      14.951  -7.225  -0.449  1.00  0.00      PROA C
ATOM   4050  HB1 ALA   261      14.009  -6.635  -0.415  1.00  0.00      PROA H
ATOM   4051  HB2 ALA   261      14.809  -8.053  -1.178  1.00  0.00      PROA H
ATOM   4052  HB3 ALA   261      15.121  -7.682   0.551  1.00  0.00      PROA H
ATOM   4053  C   ALA   261      16.294  -5.178   0.097  1.00  0.00      PROA C
ATOM   4054  O   ALA   261      15.823  -4.075  -0.194  1.00  0.00      PROA O
ATOM   4055  N   ILE   262      16.957  -5.407   1.233  1.00  0.00      PROA N
ATOM   4056  HN  ILE   262      17.240  -6.340   1.479  1.00  0.00      PROA H
ATOM   4057  CA  ILE   262      17.247  -4.339   2.197  1.00  0.00      PROA C
ATOM   4058  HA  ILE   262      16.318  -3.882   2.501  1.00  0.00      PROA H
ATOM   4059  CB  ILE   262      17.964  -4.882   3.458  1.00  0.00      PROA C
ATOM   4060  HB  ILE   262      18.780  -5.572   3.138  1.00  0.00      PROA H
ATOM   4061  CG2 ILE   262      18.574  -3.745   4.271  1.00  0.00      PROA C
ATOM   4062 HG21 ILE   262      19.019  -4.121   5.214  1.00  0.00      PROA H
ATOM   4063 HG22 ILE   262      19.408  -3.239   3.738  1.00  0.00      PROA H
ATOM   4064 HG23 ILE   262      17.810  -2.981   4.530  1.00  0.00      PROA H
ATOM   4065  CG1 ILE   262      16.978  -5.668   4.324  1.00  0.00      PROA C
ATOM   4066 HG11 ILE   262      16.229  -4.957   4.741  1.00  0.00      PROA H
ATOM   4067 HG12 ILE   262      16.413  -6.382   3.683  1.00  0.00      PROA H
ATOM   4068  CD  ILE   262      17.623  -6.444   5.453  1.00  0.00      PROA C
ATOM   4069  HD1 ILE   262      16.854  -7.006   6.026  1.00  0.00      PROA H
ATOM   4070  HD2 ILE   262      18.366  -7.172   5.056  1.00  0.00      PROA H
ATOM   4071  HD3 ILE   262      18.142  -5.770   6.166  1.00  0.00      PROA H
ATOM   4072  C   ILE   262      18.099  -3.244   1.558  1.00  0.00      PROA C
ATOM   4073  O   ILE   262      17.824  -2.054   1.725  1.00  0.00      PROA O
ATOM   4074  N   SER   263      19.138  -3.655   0.836  1.00  0.00      PROA N
ATOM   4075  HN  SER   263      19.363  -4.630   0.803  1.00  0.00      PROA H
ATOM   4076  CA  SER   263      19.989  -2.731   0.085  1.00  0.00      PROA C
ATOM   4077  HA  SER   263      20.457  -2.050   0.784  1.00  0.00      PROA H
ATOM   4078  CB  SER   263      21.078  -3.518  -0.655  1.00  0.00      PROA C
ATOM   4079  HB1 SER   263      21.815  -3.902   0.088  1.00  0.00      PROA H
ATOM   4080  HB2 SER   263      20.635  -4.398  -1.163  1.00  0.00      PROA H
ATOM   4081  OG  SER   263      21.737  -2.723  -1.621  1.00  0.00      PROA O
ATOM   4082  HG1 SER   263      22.352  -2.053  -1.231  1.00  0.00      PROA H
ATOM   4083  C   SER   263      19.183  -1.868  -0.904  1.00  0.00      PROA C
ATOM   4084  O   SER   263      19.407  -0.654  -1.011  1.00  0.00      PROA O
ATOM   4085  N   GLN   264      18.244  -2.496  -1.608  1.00  0.00      PROA N
ATOM   4086  HN  GLN   264      18.084  -3.476  -1.479  1.00  0.00      PROA H
ATOM   4087  CA  GLN   264      17.398  -1.786  -2.568  1.00  0.00      PROA C
ATOM   4088  HA  GLN   264      18.039  -1.260  -3.262  1.00  0.00      PROA H
ATOM   4089  CB  GLN   264      16.509  -2.766  -3.344  1.00  0.00      PROA C
ATOM   4090  HB1 GLN   264      15.955  -3.400  -2.613  1.00  0.00      PROA H
ATOM   4091  HB2 GLN   264      15.744  -2.200  -3.928  1.00  0.00      PROA H
ATOM   4092  CG  GLN   264      17.286  -3.648  -4.312  1.00  0.00      PROA C
ATOM   4093  HG1 GLN   264      17.732  -3.004  -5.099  1.00  0.00      PROA H
ATOM   4094  HG2 GLN   264      18.122  -4.143  -3.782  1.00  0.00      PROA H
ATOM   4095  CD  GLN   264      16.452  -4.746  -4.951  1.00  0.00      PROA C
ATOM   4096  OE1 GLN   264      15.481  -5.236  -4.371  1.00  0.00      PROA O
ATOM   4097  NE2 GLN   264      16.841  -5.151  -6.153  1.00  0.00      PROA N
ATOM   4098 HE21 GLN   264      17.666  -4.779  -6.568  1.00  0.00      PROA H
ATOM   4099 HE22 GLN   264      16.293  -5.862  -6.587  1.00  0.00      PROA H
ATOM   4100  C   GLN   264      16.556  -0.720  -1.869  1.00  0.00      PROA C
ATOM   4101  O   GLN   264      16.598   0.454  -2.249  1.00  0.00      PROA O
ATOM   4102  N   ARG   265      15.809  -1.112  -0.839  1.00  0.00      PROA N
ATOM   4103  HN  ARG   265      15.807  -2.066  -0.530  1.00  0.00      PROA H
ATOM   4104  CA  ARG   265      14.936  -0.159  -0.150  1.00  0.00      PROA C
ATOM   4105  HA  ARG   265      14.406   0.399  -0.911  1.00  0.00      PROA H
ATOM   4106  CB  ARG   265      13.841  -0.851   0.697  1.00  0.00      PROA C
ATOM   4107  HB1 ARG   265      13.165  -0.091   1.150  1.00  0.00      PROA H
ATOM   4108  HB2 ARG   265      13.220  -1.411  -0.041  1.00  0.00      PROA H
ATOM   4109  CG  ARG   265      14.297  -1.860   1.748  1.00  0.00      PROA C
ATOM   4110  HG1 ARG   265      15.087  -2.515   1.345  1.00  0.00      PROA H
ATOM   4111  HG2 ARG   265      13.429  -2.506   2.022  1.00  0.00      PROA H
ATOM   4112  CD  ARG   265      14.814  -1.201   3.013  1.00  0.00      PROA C
ATOM   4113  HD1 ARG   265      15.131  -2.012   3.714  1.00  0.00      PROA H
ATOM   4114  HD2 ARG   265      15.716  -0.592   2.837  1.00  0.00      PROA H
ATOM   4115  NE  ARG   265      13.787  -0.427   3.706  1.00  0.00      PROA N
ATOM   4116  HE  ARG   265      12.798  -0.693   3.620  1.00  0.00      PROA H
ATOM   4117  CZ  ARG   265      14.030   0.521   4.608  1.00  0.00      PROA C
ATOM   4118  NH1 ARG   265      13.018   1.154   5.184  1.00  0.00      PROA N
ATOM   4119 HH11 ARG   265      12.075   0.841   4.977  1.00  0.00      PROA H
ATOM   4120 HH12 ARG   265      13.193   1.805   5.910  1.00  0.00      PROA H
ATOM   4121  NH2 ARG   265      15.277   0.857   4.932  1.00  0.00      PROA N
ATOM   4122 HH21 ARG   265      16.089   0.451   4.476  1.00  0.00      PROA H
ATOM   4123 HH22 ARG   265      15.373   1.562   5.626  1.00  0.00      PROA H
ATOM   4124  C   ARG   265      15.703   0.904   0.649  1.00  0.00      PROA C
ATOM   4125  O   ARG   265      15.194   1.998   0.840  1.00  0.00      PROA O
ATOM   4126  N   ASP   266      16.928   0.589   1.085  1.00  0.00      PROA N
ATOM   4127  HN  ASP   266      17.290  -0.346   1.027  1.00  0.00      PROA H
ATOM   4128  CA  ASP   266      17.813   1.578   1.726  1.00  0.00      PROA C
ATOM   4129  HA  ASP   266      17.277   2.052   2.537  1.00  0.00      PROA H
ATOM   4130  CB  ASP   266      19.106   0.916   2.240  1.00  0.00      PROA C
ATOM   4131  HB1 ASP   266      19.440   0.107   1.562  1.00  0.00      PROA H
ATOM   4132  HB2 ASP   266      19.931   1.662   2.310  1.00  0.00      PROA H
ATOM   4133  CG  ASP   266      18.972   0.347   3.648  1.00  0.00      PROA C
ATOM   4134  OD1 ASP   266      20.024   0.023   4.248  1.00  0.00      PROA O
ATOM   4135  OD2 ASP   266      17.843   0.222   4.162  1.00  0.00      PROA O
ATOM   4136  C   ASP   266      18.193   2.702   0.759  1.00  0.00      PROA C
ATOM   4137  O   ASP   266      18.159   3.881   1.116  1.00  0.00      PROA O
ATOM   4138  N   ARG   267      18.574   2.331  -0.456  1.00  0.00      PROA N
ATOM   4139  HN  ARG   267      18.667   1.359  -0.682  1.00  0.00      PROA H
ATOM   4140  CA  ARG   267      18.966   3.311  -1.468  1.00  0.00      PROA C
ATOM   4141  HA  ARG   267      19.687   3.984  -1.022  1.00  0.00      PROA H
ATOM   4142  CB  ARG   267      19.626   2.621  -2.659  1.00  0.00      PROA C
ATOM   4143  HB1 ARG   267      19.061   1.691  -2.901  1.00  0.00      PROA H
ATOM   4144  HB2 ARG   267      19.593   3.277  -3.561  1.00  0.00      PROA H
ATOM   4145  CG  ARG   267      21.091   2.293  -2.415  1.00  0.00      PROA C
ATOM   4146  HG1 ARG   267      21.210   1.657  -1.508  1.00  0.00      PROA H
ATOM   4147  HG2 ARG   267      21.648   3.235  -2.211  1.00  0.00      PROA H
ATOM   4148  CD  ARG   267      21.712   1.619  -3.620  1.00  0.00      PROA C
ATOM   4149  HD1 ARG   267      21.377   2.150  -4.540  1.00  0.00      PROA H
ATOM   4150  HD2 ARG   267      22.821   1.690  -3.547  1.00  0.00      PROA H
ATOM   4151  NE  ARG   267      21.372   0.201  -3.695  1.00  0.00      PROA N
ATOM   4152  HE  ARG   267      21.438  -0.284  -2.818  1.00  0.00      PROA H
ATOM   4153  CZ  ARG   267      21.532  -0.559  -4.777  1.00  0.00      PROA C
ATOM   4154  NH1 ARG   267      21.187  -1.843  -4.734  1.00  0.00      PROA N
ATOM   4155 HH11 ARG   267      21.005  -2.109  -3.791  1.00  0.00      PROA H
ATOM   4156 HH12 ARG   267      21.945  -2.388  -5.120  1.00  0.00      PROA H
ATOM   4157  NH2 ARG   267      22.024  -0.046  -5.906  1.00  0.00      PROA N
ATOM   4158 HH21 ARG   267      22.269   0.919  -5.903  1.00  0.00      PROA H
ATOM   4159 HH22 ARG   267      22.469  -0.645  -6.583  1.00  0.00      PROA H
ATOM   4160  C   ARG   267      17.794   4.181  -1.931  1.00  0.00      PROA C
ATOM   4161  O   ARG   267      17.966   5.378  -2.165  1.00  0.00      PROA O
ATOM   4162  N   VAL   268      16.610   3.586  -2.045  1.00  0.00      PROA N
ATOM   4163  HN  VAL   268      16.522   2.597  -1.903  1.00  0.00      PROA H
ATOM   4164  CA  VAL   268      15.407   4.344  -2.402  1.00  0.00      PROA C
ATOM   4165  HA  VAL   268      15.640   4.979  -3.246  1.00  0.00      PROA H
ATOM   4166  CB  VAL   268      14.240   3.422  -2.818  1.00  0.00      PROA C
ATOM   4167  HB  VAL   268      14.012   2.724  -1.975  1.00  0.00      PROA H
ATOM   4168  CG1 VAL   268      12.992   4.238  -3.127  1.00  0.00      PROA C
ATOM   4169 HG11 VAL   268      12.178   3.569  -3.484  1.00  0.00      PROA H
ATOM   4170 HG12 VAL   268      12.606   4.785  -2.248  1.00  0.00      PROA H
ATOM   4171 HG13 VAL   268      13.200   4.975  -3.932  1.00  0.00      PROA H
ATOM   4172  CG2 VAL   268      14.625   2.595  -4.034  1.00  0.00      PROA C
ATOM   4173 HG21 VAL   268      13.776   1.965  -4.369  1.00  0.00      PROA H
ATOM   4174 HG22 VAL   268      14.898   3.263  -4.878  1.00  0.00      PROA H
ATOM   4175 HG23 VAL   268      15.486   1.928  -3.828  1.00  0.00      PROA H
ATOM   4176  C   VAL   268      14.985   5.273  -1.257  1.00  0.00      PROA C
ATOM   4177  O   VAL   268      14.568   6.407  -1.503  1.00  0.00      PROA O
ATOM   4178  N   MET   269      15.102   4.801  -0.016  1.00  0.00      PROA N
ATOM   4179  HN  MET   269      15.368   3.850   0.166  1.00  0.00      PROA H
ATOM   4180  CA  MET   269      14.817   5.643   1.148  1.00  0.00      PROA C
ATOM   4181  HA  MET   269      13.793   5.977   1.083  1.00  0.00      PROA H
ATOM   4182  CB  MET   269      15.016   4.856   2.451  1.00  0.00      PROA C
ATOM   4183  HB1 MET   269      14.385   3.937   2.396  1.00  0.00      PROA H
ATOM   4184  HB2 MET   269      16.071   4.505   2.515  1.00  0.00      PROA H
ATOM   4185  CG  MET   269      14.659   5.621   3.722  1.00  0.00      PROA C
ATOM   4186  HG1 MET   269      14.983   5.004   4.591  1.00  0.00      PROA H
ATOM   4187  HG2 MET   269      15.242   6.566   3.772  1.00  0.00      PROA H
ATOM   4188  SD  MET   269      12.899   5.979   3.894  1.00  0.00      PROA S
ATOM   4189  CE  MET   269      12.335   4.500   4.697  1.00  0.00      PROA C
ATOM   4190  HE1 MET   269      11.250   4.533   4.916  1.00  0.00      PROA H
ATOM   4191  HE2 MET   269      12.518   3.611   4.055  1.00  0.00      PROA H
ATOM   4192  HE3 MET   269      12.864   4.329   5.658  1.00  0.00      PROA H
ATOM   4193  C   MET   269      15.701   6.896   1.141  1.00  0.00      PROA C
ATOM   4194  O   MET   269      15.210   8.007   1.359  1.00  0.00      PROA O
ATOM   4195  N   CYS   270      16.992   6.714   0.877  1.00  0.00      PROA N
ATOM   4196  HN  CYS   270      17.368   5.789   0.769  1.00  0.00      PROA H
ATOM   4197  CA  CYS   270      17.936   7.832   0.812  1.00  0.00      PROA C
ATOM   4198  HA  CYS   270      17.848   8.408   1.720  1.00  0.00      PROA H
ATOM   4199  CB  CYS   270      19.377   7.318   0.683  1.00  0.00      PROA C
ATOM   4200  HB1 CYS   270      19.435   6.620  -0.182  1.00  0.00      PROA H
ATOM   4201  HB2 CYS   270      20.057   8.171   0.459  1.00  0.00      PROA H
ATOM   4202  SG  CYS   270      19.997   6.490   2.169  1.00  0.00      PROA S
ATOM   4203  HG1 CYS   270      21.159   6.091   1.657  1.00  0.00      PROA H
ATOM   4204  C   CYS   270      17.614   8.792  -0.336  1.00  0.00      PROA C
ATOM   4205  O   CYS   270      17.669  10.014  -0.162  1.00  0.00      PROA O
ATOM   4206  N   LEU   271      17.271   8.246  -1.501  1.00  0.00      PROA N
ATOM   4207  HN  LEU   271      17.270   7.253  -1.631  1.00  0.00      PROA H
ATOM   4208  CA  LEU   271      16.907   9.077  -2.647  1.00  0.00      PROA C
ATOM   4209  HA  LEU   271      17.696   9.801  -2.798  1.00  0.00      PROA H
ATOM   4210  CB  LEU   271      16.743   8.224  -3.914  1.00  0.00      PROA C
ATOM   4211  HB1 LEU   271      17.691   7.657  -4.070  1.00  0.00      PROA H
ATOM   4212  HB2 LEU   271      15.943   7.467  -3.746  1.00  0.00      PROA H
ATOM   4213  CG  LEU   271      16.435   8.982  -5.212  1.00  0.00      PROA C
ATOM   4214  HG  LEU   271      15.499   9.578  -5.079  1.00  0.00      PROA H
ATOM   4215  CD1 LEU   271      17.559   9.943  -5.563  1.00  0.00      PROA C
ATOM   4216 HD11 LEU   271      17.345  10.446  -6.531  1.00  0.00      PROA H
ATOM   4217 HD12 LEU   271      17.667  10.718  -4.776  1.00  0.00      PROA H
ATOM   4218 HD13 LEU   271      18.523   9.399  -5.659  1.00  0.00      PROA H
ATOM   4219  CD2 LEU   271      16.190   8.001  -6.349  1.00  0.00      PROA C
ATOM   4220 HD21 LEU   271      16.064   8.555  -7.301  1.00  0.00      PROA H
ATOM   4221 HD22 LEU   271      17.058   7.328  -6.457  1.00  0.00      PROA H
ATOM   4222 HD23 LEU   271      15.286   7.383  -6.160  1.00  0.00      PROA H
ATOM   4223  C   LEU   271      15.621   9.849  -2.361  1.00  0.00      PROA C
ATOM   4224  O   LEU   271      15.536  11.048  -2.630  1.00  0.00      PROA O
ATOM   4225  N   PHE   272      14.631   9.156  -1.801  1.00  0.00      PROA N
ATOM   4226  HN  PHE   272      14.725   8.169  -1.628  1.00  0.00      PROA H
ATOM   4227  CA  PHE   272      13.349   9.763  -1.465  1.00  0.00      PROA C
ATOM   4228  HA  PHE   272      12.886  10.101  -2.382  1.00  0.00      PROA H
ATOM   4229  CB  PHE   272      12.434   8.743  -0.783  1.00  0.00      PROA C
ATOM   4230  HB1 PHE   272      12.132   7.963  -1.517  1.00  0.00      PROA H
ATOM   4231  HB2 PHE   272      12.989   8.220   0.027  1.00  0.00      PROA H
ATOM   4232  CG  PHE   272      11.200   9.347  -0.183  1.00  0.00      PROA C
ATOM   4233  CD1 PHE   272      10.063   9.541  -0.954  1.00  0.00      PROA C
ATOM   4234  HD1 PHE   272      10.063   9.246  -1.993  1.00  0.00      PROA H
ATOM   4235  CE1 PHE   272       8.922  10.104  -0.403  1.00  0.00      PROA C
ATOM   4236  HE1 PHE   272       8.043  10.247  -1.018  1.00  0.00      PROA H
ATOM   4237  CZ  PHE   272       8.916  10.491   0.927  1.00  0.00      PROA C
ATOM   4238  HZ  PHE   272       8.034  10.945   1.356  1.00  0.00      PROA H
ATOM   4239  CD2 PHE   272      11.181   9.740   1.150  1.00  0.00      PROA C
ATOM   4240  HD2 PHE   272      12.062   9.591   1.759  1.00  0.00      PROA H
ATOM   4241  CE2 PHE   272      10.048  10.308   1.704  1.00  0.00      PROA C
ATOM   4242  HE2 PHE   272      10.050  10.620   2.739  1.00  0.00      PROA H
ATOM   4243  C   PHE   272      13.509  11.002  -0.583  1.00  0.00      PROA C
ATOM   4244  O   PHE   272      12.923  12.041  -0.869  1.00  0.00      PROA O
ATOM   4245  N   THR   273      14.303  10.893   0.480  1.00  0.00      PROA N
ATOM   4246  HN  THR   273      14.798  10.043   0.677  1.00  0.00      PROA H
ATOM   4247  CA  THR   273      14.505  12.021   1.396  1.00  0.00      PROA C
ATOM   4248  HA  THR   273      13.537  12.373   1.715  1.00  0.00      PROA H
ATOM   4249  CB  THR   273      15.329  11.622   2.638  1.00  0.00      PROA C
ATOM   4250  HB  THR   273      15.507  12.529   3.269  1.00  0.00      PROA H
ATOM   4251  OG1 THR   273      16.588  11.081   2.231  1.00  0.00      PROA O
ATOM   4252  HG1 THR   273      16.924  10.639   3.031  1.00  0.00      PROA H
ATOM   4253  CG2 THR   273      14.597  10.585   3.462  1.00  0.00      PROA C
ATOM   4254 HG21 THR   273      15.028  10.534   4.485  1.00  0.00      PROA H
ATOM   4255 HG22 THR   273      13.521  10.838   3.514  1.00  0.00      PROA H
ATOM   4256 HG23 THR   273      14.671   9.579   3.005  1.00  0.00      PROA H
ATOM   4257  C   THR   273      15.185  13.196   0.686  1.00  0.00      PROA C
ATOM   4258  O   THR   273      14.795  14.349   0.870  1.00  0.00      PROA O
ATOM   4259  N   THR   274      16.176  12.897  -0.148  1.00  0.00      PROA N
ATOM   4260  HN  THR   274      16.470  11.945  -0.234  1.00  0.00      PROA H
ATOM   4261  CA  THR   274      16.911  13.935  -0.873  1.00  0.00      PROA C
ATOM   4262  HA  THR   274      17.245  14.675  -0.158  1.00  0.00      PROA H
ATOM   4263  CB  THR   274      18.152  13.352  -1.567  1.00  0.00      PROA C
ATOM   4264  HB  THR   274      17.851  12.554  -2.288  1.00  0.00      PROA H
ATOM   4265  OG1 THR   274      19.007  12.761  -0.578  1.00  0.00      PROA O
ATOM   4266  HG1 THR   274      18.652  11.874  -0.430  1.00  0.00      PROA H
ATOM   4267  CG2 THR   274      18.918  14.437  -2.319  1.00  0.00      PROA C
ATOM   4268 HG21 THR   274      19.859  14.012  -2.730  1.00  0.00      PROA H
ATOM   4269 HG22 THR   274      18.341  14.855  -3.169  1.00  0.00      PROA H
ATOM   4270 HG23 THR   274      19.193  15.263  -1.628  1.00  0.00      PROA H
ATOM   4271  C   THR   274      16.042  14.659  -1.904  1.00  0.00      PROA C
ATOM   4272  O   THR   274      16.012  15.888  -1.936  1.00  0.00      PROA O
ATOM   4273  N   VAL   275      15.340  13.903  -2.742  1.00  0.00      PROA N
ATOM   4274  HN  VAL   275      15.392  12.898  -2.711  1.00  0.00      PROA H
ATOM   4275  CA  VAL   275      14.479  14.508  -3.759  1.00  0.00      PROA C
ATOM   4276  HA  VAL   275      15.055  15.257  -4.285  1.00  0.00      PROA H
ATOM   4277  CB  VAL   275      13.999  13.473  -4.800  1.00  0.00      PROA C
ATOM   4278  HB  VAL   275      13.441  12.662  -4.271  1.00  0.00      PROA H
ATOM   4279  CG1 VAL   275      13.079  14.128  -5.820  1.00  0.00      PROA C
ATOM   4280 HG11 VAL   275      12.782  13.387  -6.594  1.00  0.00      PROA H
ATOM   4281 HG12 VAL   275      12.148  14.524  -5.365  1.00  0.00      PROA H
ATOM   4282 HG13 VAL   275      13.600  14.968  -6.330  1.00  0.00      PROA H
ATOM   4283  CG2 VAL   275      15.187  12.844  -5.510  1.00  0.00      PROA C
ATOM   4284 HG21 VAL   275      14.846  12.112  -6.274  1.00  0.00      PROA H
ATOM   4285 HG22 VAL   275      15.794  13.620  -6.026  1.00  0.00      PROA H
ATOM   4286 HG23 VAL   275      15.850  12.304  -4.803  1.00  0.00      PROA H
ATOM   4287  C   VAL   275      13.290  15.236  -3.120  1.00  0.00      PROA C
ATOM   4288  O   VAL   275      12.912  16.317  -3.574  1.00  0.00      PROA O
ATOM   4289  N   SER   276      12.712  14.658  -2.067  1.00  0.00      PROA N
ATOM   4290  HN  SER   276      13.006  13.753  -1.746  1.00  0.00      PROA H
ATOM   4291  CA  SER   276      11.639  15.324  -1.320  1.00  0.00      PROA C
ATOM   4292  HA  SER   276      10.808  15.495  -1.991  1.00  0.00      PROA H
ATOM   4293  CB  SER   276      11.167  14.462  -0.144  1.00  0.00      PROA C
ATOM   4294  HB1 SER   276      12.031  14.112   0.465  1.00  0.00      PROA H
ATOM   4295  HB2 SER   276      10.495  15.048   0.524  1.00  0.00      PROA H
ATOM   4296  OG  SER   276      10.416  13.352  -0.597  1.00  0.00      PROA O
ATOM   4297  HG1 SER   276      11.062  12.651  -0.790  1.00  0.00      PROA H
ATOM   4298  C   SER   276      12.090  16.692  -0.807  1.00  0.00      PROA C
ATOM   4299  O   SER   276      11.363  17.676  -0.941  1.00  0.00      PROA O
ATOM   4300  N   GLU   277      13.291  16.751  -0.233  1.00  0.00      PROA N
ATOM   4301  HN  GLU   277      13.869  15.937  -0.127  1.00  0.00      PROA H
ATOM   4302  CA  GLU   277      13.859  18.015   0.251  1.00  0.00      PROA C
ATOM   4303  HA  GLU   277      13.197  18.442   0.989  1.00  0.00      PROA H
ATOM   4304  CB  GLU   277      15.235  17.799   0.902  1.00  0.00      PROA C
ATOM   4305  HB1 GLU   277      15.832  17.108   0.269  1.00  0.00      PROA H
ATOM   4306  HB2 GLU   277      15.790  18.770   0.948  1.00  0.00      PROA H
ATOM   4307  CG  GLU   277      15.165  17.264   2.319  1.00  0.00      PROA C
ATOM   4308  HG1 GLU   277      14.578  17.911   2.998  1.00  0.00      PROA H
ATOM   4309  HG2 GLU   277      14.718  16.283   2.207  1.00  0.00      PROA H
ATOM   4310  CD  GLU   277      16.531  16.986   2.925  1.00  0.00      PROA C
ATOM   4311  OE1 GLU   277      16.675  15.955   3.616  1.00  0.00      PROA O
ATOM   4312  OE2 GLU   277      17.461  17.796   2.716  1.00  0.00      PROA O
ATOM   4313  C   GLU   277      13.976  19.054  -0.863  1.00  0.00      PROA C
ATOM   4314  O   GLU   277      13.631  20.217  -0.660  1.00  0.00      PROA O
ATOM   4315  N   GLN   278      14.464  18.631  -2.029  1.00  0.00      PROA N
ATOM   4316  HN  GLN   278      14.799  17.693  -2.127  1.00  0.00      PROA H
ATOM   4317  CA  GLN   278      14.562  19.509  -3.203  1.00  0.00      PROA C
ATOM   4318  HA  GLN   278      15.202  20.346  -2.952  1.00  0.00      PROA H
ATOM   4319  CB  GLN   278      15.131  18.756  -4.412  1.00  0.00      PROA C
ATOM   4320  HB1 GLN   278      14.509  17.846  -4.577  1.00  0.00      PROA H
ATOM   4321  HB2 GLN   278      15.027  19.401  -5.320  1.00  0.00      PROA H
ATOM   4322  CG  GLN   278      16.595  18.362  -4.299  1.00  0.00      PROA C
ATOM   4323  HG1 GLN   278      17.245  19.259  -4.328  1.00  0.00      PROA H
ATOM   4324  HG2 GLN   278      16.791  17.838  -3.340  1.00  0.00      PROA H
ATOM   4325  CD  GLN   278      17.034  17.420  -5.412  1.00  0.00      PROA C
ATOM   4326  OE1 GLN   278      18.173  16.772  -5.212  1.00  0.00      PROA O
ATOM   4327  NE2 GLN   278      16.358  17.273  -6.435  1.00  0.00      PROA N
ATOM   4328 HE21 GLN   278      15.492  17.758  -6.551  1.00  0.00      PROA H
ATOM   4329 HE22 GLN   278      16.694  16.643  -7.136  1.00  0.00      PROA H
ATOM   4330  C   GLN   278      13.198  20.076  -3.584  1.00  0.00      PROA C
ATOM   4331  O   GLN   278      13.059  21.278  -3.800  1.00  0.00      PROA O
ATOM   4332  N   LEU   279      12.200  19.198  -3.671  1.00  0.00      PROA N
ATOM   4333  HN  LEU   279      12.377  18.222  -3.513  1.00  0.00      PROA H
ATOM   4334  CA  LEU   279      10.844  19.589  -4.066  1.00  0.00      PROA C
ATOM   4335  HA  LEU   279      10.908  20.130  -4.998  1.00  0.00      PROA H
ATOM   4336  CB  LEU   279       9.968  18.348  -4.260  1.00  0.00      PROA C
ATOM   4337  HB1 LEU   279      10.078  17.702  -3.358  1.00  0.00      PROA H
ATOM   4338  HB2 LEU   279       8.894  18.637  -4.332  1.00  0.00      PROA H
ATOM   4339  CG  LEU   279      10.275  17.495  -5.496  1.00  0.00      PROA C
ATOM   4340  HG  LEU   279      11.371  17.271  -5.517  1.00  0.00      PROA H
ATOM   4341  CD1 LEU   279       9.535  16.166  -5.418  1.00  0.00      PROA C
ATOM   4342 HD11 LEU   279       9.778  15.528  -6.296  1.00  0.00      PROA H
ATOM   4343 HD12 LEU   279       9.831  15.612  -4.501  1.00  0.00      PROA H
ATOM   4344 HD13 LEU   279       8.437  16.323  -5.392  1.00  0.00      PROA H
ATOM   4345  CD2 LEU   279       9.910  18.232  -6.778  1.00  0.00      PROA C
ATOM   4346 HD21 LEU   279      10.119  17.587  -7.658  1.00  0.00      PROA H
ATOM   4347 HD22 LEU   279       8.831  18.497  -6.783  1.00  0.00      PROA H
ATOM   4348 HD23 LEU   279      10.509  19.159  -6.887  1.00  0.00      PROA H
ATOM   4349  C   LEU   279      10.187  20.543  -3.061  1.00  0.00      PROA C
ATOM   4350  O   LEU   279       9.497  21.485  -3.455  1.00  0.00      PROA O
ATOM   4351  N   ALA   280      10.409  20.295  -1.773  1.00  0.00      PROA N
ATOM   4352  HN  ALA   280      10.959  19.498  -1.499  1.00  0.00      PROA H
ATOM   4353  CA  ALA   280       9.835  21.118  -0.710  1.00  0.00      PROA C
ATOM   4354  HA  ALA   280       8.770  21.187  -0.886  1.00  0.00      PROA H
ATOM   4355  CB  ALA   280      10.064  20.465   0.643  1.00  0.00      PROA C
ATOM   4356  HB1 ALA   280       9.600  21.051   1.465  1.00  0.00      PROA H
ATOM   4357  HB2 ALA   280       9.622  19.445   0.651  1.00  0.00      PROA H
ATOM   4358  HB3 ALA   280      11.154  20.366   0.849  1.00  0.00      PROA H
ATOM   4359  C   ALA   280      10.373  22.554  -0.691  1.00  0.00      PROA C
ATOM   4360  O   ALA   280       9.657  23.465  -0.286  1.00  0.00      PROA O
ATOM   4361  N   GLU   281      11.620  22.752  -1.121  1.00  0.00      PROA N
ATOM   4362  HN  GLU   281      12.205  21.984  -1.396  1.00  0.00      PROA H
ATOM   4363  CA  GLU   281      12.261  24.073  -1.072  1.00  0.00      PROA C
ATOM   4364  HA  GLU   281      12.271  24.422  -0.054  1.00  0.00      PROA H
ATOM   4365  CB  GLU   281      13.716  23.997  -1.549  1.00  0.00      PROA C
ATOM   4366  HB1 GLU   281      13.763  23.367  -2.468  1.00  0.00      PROA H
ATOM   4367  HB2 GLU   281      14.091  25.010  -1.829  1.00  0.00      PROA H
ATOM   4368  CG  GLU   281      14.685  23.460  -0.509  1.00  0.00      PROA C
ATOM   4369  HG1 GLU   281      14.794  24.166   0.340  1.00  0.00      PROA H
ATOM   4370  HG2 GLU   281      14.325  22.491  -0.106  1.00  0.00      PROA H
ATOM   4371  CD  GLU   281      16.075  23.210  -1.072  1.00  0.00      PROA C
ATOM   4372  OE1 GLU   281      16.833  22.430  -0.454  1.00  0.00      PROA O
ATOM   4373  OE2 GLU   281      16.408  23.786  -2.132  1.00  0.00      PROA O
ATOM   4374  C   GLU   281      11.528  25.148  -1.874  1.00  0.00      PROA C
ATOM   4375  O   GLU   281      11.412  26.284  -1.418  1.00  0.00      PROA O
ATOM   4376  N   GLN   282      11.045  24.796  -3.062  1.00  0.00      PROA N
ATOM   4377  HN  GLN   282      11.198  23.874  -3.407  1.00  0.00      PROA H
ATOM   4378  CA  GLN   282      10.331  25.761  -3.910  1.00  0.00      PROA C
ATOM   4379  HA  GLN   282      10.144  26.672  -3.358  1.00  0.00      PROA H
ATOM   4380  CB  GLN   282      11.174  26.163  -5.139  1.00  0.00      PROA C
ATOM   4381  HB1 GLN   282      10.549  26.508  -5.992  1.00  0.00      PROA H
ATOM   4382  HB2 GLN   282      11.761  27.063  -4.823  1.00  0.00      PROA H
ATOM   4383  CG  GLN   282      12.208  25.147  -5.606  1.00  0.00      PROA C
ATOM   4384  HG1 GLN   282      12.797  25.622  -6.427  1.00  0.00      PROA H
ATOM   4385  HG2 GLN   282      12.936  24.910  -4.801  1.00  0.00      PROA H
ATOM   4386  CD  GLN   282      11.591  23.893  -6.187  1.00  0.00      PROA C
ATOM   4387  OE1 GLN   282      10.656  23.960  -6.985  1.00  0.00      PROA O
ATOM   4388  NE2 GLN   282      12.121  22.739  -5.803  1.00  0.00      PROA N
ATOM   4389 HE21 GLN   282      12.804  22.674  -5.068  1.00  0.00      PROA H
ATOM   4390 HE22 GLN   282      11.769  21.897  -6.199  1.00  0.00      PROA H
ATOM   4391  C   GLN   282       8.928  25.293  -4.314  1.00  0.00      PROA C
ATOM   4392  O   GLN   282       8.310  25.868  -5.209  1.00  0.00      PROA O
ATOM   4393  N   GLY   283       8.415  24.276  -3.625  1.00  0.00      PROA N
ATOM   4394  HN  GLY   283       8.962  23.809  -2.934  1.00  0.00      PROA H
ATOM   4395  CA  GLY   283       7.058  23.796  -3.855  1.00  0.00      PROA C
ATOM   4396  HA1 GLY   283       6.999  22.804  -3.438  1.00  0.00      PROA H
ATOM   4397  HA2 GLY   283       6.833  23.825  -4.912  1.00  0.00      PROA H
ATOM   4398  C   GLY   283       6.011  24.630  -3.138  1.00  0.00      PROA C
ATOM   4399  O   GLY   283       6.328  25.446  -2.268  1.00  0.00      PROA O
ATOM   4400  N   SER   284       4.752  24.420  -3.505  1.00  0.00      PROA N
ATOM   4401  HN  SER   284       4.511  23.782  -4.250  1.00  0.00      PROA H
ATOM   4402  CA  SER   284       3.640  25.084  -2.838  1.00  0.00      PROA C
ATOM   4403  HA  SER   284       3.852  26.141  -2.835  1.00  0.00      PROA H
ATOM   4404  CB  SER   284       2.336  24.825  -3.599  1.00  0.00      PROA C
ATOM   4405  HB1 SER   284       1.532  25.519  -3.279  1.00  0.00      PROA H
ATOM   4406  HB2 SER   284       2.508  25.002  -4.687  1.00  0.00      PROA H
ATOM   4407  OG  SER   284       1.898  23.492  -3.398  1.00  0.00      PROA O
ATOM   4408  HG1 SER   284       2.068  23.006  -4.249  1.00  0.00      PROA H
ATOM   4409  C   SER   284       3.513  24.574  -1.401  1.00  0.00      PROA C
ATOM   4410  O   SER   284       4.100  23.545  -1.050  1.00  0.00      PROA O
ATOM   4411  N   PRO   285       2.747  25.287  -0.559  1.00  0.00      PROA N
ATOM   4412  CD  PRO   285       2.196  26.641  -0.748  1.00  0.00      PROA C
ATOM   4413  HD1 PRO   285       2.910  27.319  -1.264  1.00  0.00      PROA H
ATOM   4414  HD2 PRO   285       1.254  26.567  -1.339  1.00  0.00      PROA H
ATOM   4415  CA  PRO   285       2.474  24.771   0.784  1.00  0.00      PROA C
ATOM   4416  HA  PRO   285       3.415  24.640   1.298  1.00  0.00      PROA H
ATOM   4417  CB  PRO   285       1.561  25.840   1.389  1.00  0.00      PROA C
ATOM   4418  HB1 PRO   285       1.714  25.935   2.486  1.00  0.00      PROA H
ATOM   4419  HB2 PRO   285       0.483  25.611   1.208  1.00  0.00      PROA H
ATOM   4420  CG  PRO   285       1.899  27.082   0.649  1.00  0.00      PROA C
ATOM   4421  HG1 PRO   285       2.819  27.544   1.081  1.00  0.00      PROA H
ATOM   4422  HG2 PRO   285       1.084  27.841   0.685  1.00  0.00      PROA H
ATOM   4423  C   PRO   285       1.765  23.416   0.756  1.00  0.00      PROA C
ATOM   4424  O   PRO   285       1.970  22.585   1.648  1.00  0.00      PROA O
ATOM   4425  N   GLN   286       0.953  23.206  -0.281  1.00  0.00      PROA N
ATOM   4426  HN  GLN   286       0.840  23.899  -0.996  1.00  0.00      PROA H
ATOM   4427  CA  GLN   286       0.222  21.962  -0.468  1.00  0.00      PROA C
ATOM   4428  HA  GLN   286      -0.274  21.704   0.458  1.00  0.00      PROA H
ATOM   4429  CB  GLN   286      -0.821  22.109  -1.577  1.00  0.00      PROA C
ATOM   4430  HB1 GLN   286      -0.339  22.471  -2.514  1.00  0.00      PROA H
ATOM   4431  HB2 GLN   286      -1.244  21.104  -1.814  1.00  0.00      PROA H
ATOM   4432  CG  GLN   286      -1.992  23.012  -1.200  1.00  0.00      PROA C
ATOM   4433  HG1 GLN   286      -2.766  22.950  -1.998  1.00  0.00      PROA H
ATOM   4434  HG2 GLN   286      -2.449  22.648  -0.256  1.00  0.00      PROA H
ATOM   4435  CD  GLN   286      -1.599  24.476  -1.082  1.00  0.00      PROA C
ATOM   4436  OE1 GLN   286      -0.860  25.000  -1.912  1.00  0.00      PROA O
ATOM   4437  NE2 GLN   286      -2.086  25.138  -0.042  1.00  0.00      PROA N
ATOM   4438 HE21 GLN   286      -2.802  24.738   0.520  1.00  0.00      PROA H
ATOM   4439 HE22 GLN   286      -1.945  26.126  -0.021  1.00  0.00      PROA H
ATOM   4440  C   GLN   286       1.175  20.818  -0.782  1.00  0.00      PROA C
ATOM   4441  O   GLN   286       1.020  19.717  -0.249  1.00  0.00      PROA O
ATOM   4442  N   LEU   287       2.163  21.075  -1.638  1.00  0.00      PROA N
ATOM   4443  HN  LEU   287       2.228  21.955  -2.120  1.00  0.00      PROA H
ATOM   4444  CA  LEU   287       3.174  20.064  -1.929  1.00  0.00      PROA C
ATOM   4445  HA  LEU   287       2.660  19.162  -2.226  1.00  0.00      PROA H
ATOM   4446  CB  LEU   287       4.105  20.502  -3.061  1.00  0.00      PROA C
ATOM   4447  HB1 LEU   287       3.463  20.729  -3.944  1.00  0.00      PROA H
ATOM   4448  HB2 LEU   287       4.609  21.455  -2.786  1.00  0.00      PROA H
ATOM   4449  CG  LEU   287       5.162  19.482  -3.511  1.00  0.00      PROA C
ATOM   4450  HG  LEU   287       5.872  19.300  -2.667  1.00  0.00      PROA H
ATOM   4451  CD1 LEU   287       4.540  18.156  -3.908  1.00  0.00      PROA C
ATOM   4452 HD11 LEU   287       5.321  17.457  -4.278  1.00  0.00      PROA H
ATOM   4453 HD12 LEU   287       4.035  17.672  -3.047  1.00  0.00      PROA H
ATOM   4454 HD13 LEU   287       3.795  18.304  -4.720  1.00  0.00      PROA H
ATOM   4455  CD2 LEU   287       5.956  20.027  -4.681  1.00  0.00      PROA C
ATOM   4456 HD21 LEU   287       6.712  19.289  -5.023  1.00  0.00      PROA H
ATOM   4457 HD22 LEU   287       5.279  20.253  -5.534  1.00  0.00      PROA H
ATOM   4458 HD23 LEU   287       6.484  20.961  -4.403  1.00  0.00      PROA H
ATOM   4459  C   LEU   287       3.978  19.726  -0.677  1.00  0.00      PROA C
ATOM   4460  O   LEU   287       4.262  18.561  -0.431  1.00  0.00      PROA O
ATOM   4461  N   ARG   288       4.336  20.732   0.119  1.00  0.00      PROA N
ATOM   4462  HN  ARG   288       4.139  21.680  -0.139  1.00  0.00      PROA H
ATOM   4463  CA  ARG   288       5.075  20.470   1.362  1.00  0.00      PROA C
ATOM   4464  HA  ARG   288       5.980  19.934   1.109  1.00  0.00      PROA H
ATOM   4465  CB  ARG   288       5.456  21.773   2.072  1.00  0.00      PROA C
ATOM   4466  HB1 ARG   288       4.546  22.390   2.245  1.00  0.00      PROA H
ATOM   4467  HB2 ARG   288       5.873  21.502   3.075  1.00  0.00      PROA H
ATOM   4468  CG  ARG   288       6.519  22.585   1.345  1.00  0.00      PROA C
ATOM   4469  HG1 ARG   288       6.056  23.151   0.506  1.00  0.00      PROA H
ATOM   4470  HG2 ARG   288       7.285  21.907   0.907  1.00  0.00      PROA H
ATOM   4471  CD  ARG   288       7.224  23.551   2.289  1.00  0.00      PROA C
ATOM   4472  HD1 ARG   288       7.857  22.946   2.979  1.00  0.00      PROA H
ATOM   4473  HD2 ARG   288       7.920  24.234   1.756  1.00  0.00      PROA H
ATOM   4474  NE  ARG   288       6.286  24.293   3.129  1.00  0.00      PROA N
ATOM   4475  HE  ARG   288       5.968  23.857   3.967  1.00  0.00      PROA H
ATOM   4476  CZ  ARG   288       5.747  25.481   2.836  1.00  0.00      PROA C
ATOM   4477  NH1 ARG   288       4.902  26.043   3.700  1.00  0.00      PROA N
ATOM   4478 HH11 ARG   288       4.622  25.530   4.503  1.00  0.00      PROA H
ATOM   4479 HH12 ARG   288       4.621  26.982   3.545  1.00  0.00      PROA H
ATOM   4480  NH2 ARG   288       6.038  26.114   1.696  1.00  0.00      PROA N
ATOM   4481 HH21 ARG   288       6.781  25.777   1.103  1.00  0.00      PROA H
ATOM   4482 HH22 ARG   288       5.623  26.987   1.470  1.00  0.00      PROA H
ATOM   4483  C   ARG   288       4.284  19.554   2.302  1.00  0.00      PROA C
ATOM   4484  O   ARG   288       4.854  18.662   2.926  1.00  0.00      PROA O
ATOM   4485  N   GLN   289       2.973  19.764   2.385  1.00  0.00      PROA N
ATOM   4486  HN  GLN   289       2.548  20.516   1.881  1.00  0.00      PROA H
ATOM   4487  CA  GLN   289       2.103  18.919   3.207  1.00  0.00      PROA C
ATOM   4488  HA  GLN   289       2.539  18.830   4.193  1.00  0.00      PROA H
ATOM   4489  CB  GLN   289       0.704  19.535   3.322  1.00  0.00      PROA C
ATOM   4490  HB1 GLN   289       0.803  20.572   3.717  1.00  0.00      PROA H
ATOM   4491  HB2 GLN   289       0.270  19.631   2.298  1.00  0.00      PROA H
ATOM   4492  CG  GLN   289      -0.270  18.733   4.175  1.00  0.00      PROA C
ATOM   4493  HG1 GLN   289      -1.278  19.204   4.146  1.00  0.00      PROA H
ATOM   4494  HG2 GLN   289      -0.382  17.694   3.807  1.00  0.00      PROA H
ATOM   4495  CD  GLN   289       0.158  18.650   5.628  1.00  0.00      PROA C
ATOM   4496  OE1 GLN   289       0.344  17.431   6.134  1.00  0.00      PROA O
ATOM   4497  NE2 GLN   289       0.319  19.672   6.287  1.00  0.00      PROA N
ATOM   4498 HE21 GLN   289      -0.130  20.498   5.967  1.00  0.00      PROA H
ATOM   4499 HE22 GLN   289       0.466  19.500   7.260  1.00  0.00      PROA H
ATOM   4500  C   GLN   289       2.005  17.503   2.636  1.00  0.00      PROA C
ATOM   4501  O   GLN   289       2.024  16.523   3.379  1.00  0.00      PROA O
ATOM   4502  N   TYR   290       1.891  17.408   1.316  1.00  0.00      PROA N
ATOM   4503  HN  TYR   290       1.824  18.237   0.757  1.00  0.00      PROA H
ATOM   4504  CA  TYR   290       1.832  16.121   0.623  1.00  0.00      PROA C
ATOM   4505  HA  TYR   290       1.008  15.549   1.031  1.00  0.00      PROA H
ATOM   4506  CB  TYR   290       1.635  16.374  -0.868  1.00  0.00      PROA C
ATOM   4507  HB1 TYR   290       0.782  17.066  -1.027  1.00  0.00      PROA H
ATOM   4508  HB2 TYR   290       2.524  16.900  -1.283  1.00  0.00      PROA H
ATOM   4509  CG  TYR   290       1.372  15.156  -1.718  1.00  0.00      PROA C
ATOM   4510  CD1 TYR   290       0.133  14.521  -1.697  1.00  0.00      PROA C
ATOM   4511  HD1 TYR   290      -0.644  14.875  -1.035  1.00  0.00      PROA H
ATOM   4512  CE1 TYR   290      -0.122  13.419  -2.503  1.00  0.00      PROA C
ATOM   4513  HE1 TYR   290      -1.082  12.924  -2.440  1.00  0.00      PROA H
ATOM   4514  CZ  TYR   290       0.866  12.945  -3.349  1.00  0.00      PROA C
ATOM   4515  OH  TYR   290       0.622  11.847  -4.152  1.00  0.00      PROA O
ATOM   4516  HH  TYR   290       1.441  11.617  -4.599  1.00  0.00      PROA H
ATOM   4517  CD2 TYR   290       2.341  14.673  -2.589  1.00  0.00      PROA C
ATOM   4518  HD2 TYR   290       3.309  15.155  -2.630  1.00  0.00      PROA H
ATOM   4519  CE2 TYR   290       2.095  13.568  -3.398  1.00  0.00      PROA C
ATOM   4520  HE2 TYR   290       2.873  13.208  -4.058  1.00  0.00      PROA H
ATOM   4521  C   TYR   290       3.107  15.311   0.865  1.00  0.00      PROA C
ATOM   4522  O   TYR   290       3.050  14.108   1.139  1.00  0.00      PROA O
ATOM   4523  N   LEU   291       4.255  15.973   0.776  1.00  0.00      PROA N
ATOM   4524  HN  LEU   291       4.278  16.933   0.484  1.00  0.00      PROA H
ATOM   4525  CA  LEU   291       5.535  15.303   1.005  1.00  0.00      PROA C
ATOM   4526  HA  LEU   291       5.568  14.411   0.394  1.00  0.00      PROA H
ATOM   4527  CB  LEU   291       6.697  16.217   0.625  1.00  0.00      PROA C
ATOM   4528  HB1 LEU   291       6.612  17.163   1.206  1.00  0.00      PROA H
ATOM   4529  HB2 LEU   291       7.665  15.737   0.900  1.00  0.00      PROA H
ATOM   4530  CG  LEU   291       6.778  16.582  -0.864  1.00  0.00      PROA C
ATOM   4531  HG  LEU   291       5.794  16.963  -1.215  1.00  0.00      PROA H
ATOM   4532  CD1 LEU   291       7.806  17.685  -1.078  1.00  0.00      PROA C
ATOM   4533 HD11 LEU   291       7.861  17.960  -2.153  1.00  0.00      PROA H
ATOM   4534 HD12 LEU   291       7.535  18.592  -0.497  1.00  0.00      PROA H
ATOM   4535 HD13 LEU   291       8.812  17.342  -0.756  1.00  0.00      PROA H
ATOM   4536  CD2 LEU   291       7.104  15.364  -1.717  1.00  0.00      PROA C
ATOM   4537 HD21 LEU   291       7.211  15.659  -2.783  1.00  0.00      PROA H
ATOM   4538 HD22 LEU   291       8.059  14.897  -1.390  1.00  0.00      PROA H
ATOM   4539 HD23 LEU   291       6.301  14.600  -1.653  1.00  0.00      PROA H
ATOM   4540  C   LEU   291       5.663  14.824   2.451  1.00  0.00      PROA C
ATOM   4541  O   LEU   291       6.172  13.731   2.702  1.00  0.00      PROA O
ATOM   4542  N   HSD   292       5.194  15.639   3.394  1.00  0.00      PROA N
ATOM   4543  HN  HSD   292       4.793  16.518   3.137  1.00  0.00      PROA H
ATOM   4544  CA  HSD   292       5.114  15.235   4.799  1.00  0.00      PROA C
ATOM   4545  HA  HSD   292       6.099  14.985   5.144  1.00  0.00      PROA H
ATOM   4546  CB  HSD   292       4.569  16.386   5.650  1.00  0.00      PROA C
ATOM   4547  HB1 HSD   292       5.305  17.219   5.656  1.00  0.00      PROA H
ATOM   4548  HB2 HSD   292       3.634  16.784   5.201  1.00  0.00      PROA H
ATOM   4549  ND1 HSD   292       3.072  15.684   7.650  1.00  0.00      PROA N
ATOM   4550  HD1 HSD   292       2.166  15.701   7.213  1.00  0.00      PROA H
ATOM   4551  CG  HSD   292       4.248  15.998   7.060  1.00  0.00      PROA C
ATOM   4552  CE1 HSD   292       3.340  15.404   8.968  1.00  0.00      PROA C
ATOM   4553  HE1 HSD   292       2.582  15.124   9.700  1.00  0.00      PROA H
ATOM   4554  NE2 HSD   292       4.636  15.544   9.179  1.00  0.00      PROA N
ATOM   4555  CD2 HSD   292       5.208  15.902   8.044  1.00  0.00      PROA C
ATOM   4556  HD2 HSD   292       6.278  16.062   7.982  1.00  0.00      PROA H
ATOM   4557  C   HSD   292       4.242  13.984   4.987  1.00  0.00      PROA C
ATOM   4558  O   HSD   292       4.604  13.061   5.732  1.00  0.00      PROA O
ATOM   4559  N   SER   293       3.094  13.956   4.318  1.00  0.00      PROA N
ATOM   4560  HN  SER   293       2.759  14.758   3.815  1.00  0.00      PROA H
ATOM   4561  CA  SER   293       2.187  12.814   4.416  1.00  0.00      PROA C
ATOM   4562  HA  SER   293       2.032  12.604   5.465  1.00  0.00      PROA H
ATOM   4563  CB  SER   293       0.835  13.136   3.784  1.00  0.00      PROA C
ATOM   4564  HB1 SER   293       0.934  13.495   2.736  1.00  0.00      PROA H
ATOM   4565  HB2 SER   293       0.279  12.204   3.818  1.00  0.00      PROA H
ATOM   4566  OG  SER   293       0.106  14.051   4.585  1.00  0.00      PROA O
ATOM   4567  HG1 SER   293      -0.312  14.724   4.000  1.00  0.00      PROA H
ATOM   4568  C   SER   293       2.780  11.533   3.814  1.00  0.00      PROA C
ATOM   4569  O   SER   293       2.524  10.442   4.318  1.00  0.00      PROA O
ATOM   4570  N   LEU   294       3.580  11.663   2.756  1.00  0.00      PROA N
ATOM   4571  HN  LEU   294       3.699  12.548   2.301  1.00  0.00      PROA H
ATOM   4572  CA  LEU   294       4.299  10.510   2.203  1.00  0.00      PROA C
ATOM   4573  HA  LEU   294       3.579   9.735   1.979  1.00  0.00      PROA H
ATOM   4574  CB  LEU   294       5.072  10.880   0.932  1.00  0.00      PROA C
ATOM   4575  HB1 LEU   294       5.740  11.743   1.149  1.00  0.00      PROA H
ATOM   4576  HB2 LEU   294       5.725  10.022   0.644  1.00  0.00      PROA H
ATOM   4577  CG  LEU   294       4.238  11.215  -0.311  1.00  0.00      PROA C
ATOM   4578  HG  LEU   294       3.597  12.099  -0.083  1.00  0.00      PROA H
ATOM   4579  CD1 LEU   294       5.141  11.590  -1.476  1.00  0.00      PROA C
ATOM   4580 HD11 LEU   294       4.539  11.903  -2.356  1.00  0.00      PROA H
ATOM   4581 HD12 LEU   294       5.818  12.424  -1.196  1.00  0.00      PROA H
ATOM   4582 HD13 LEU   294       5.768  10.722  -1.777  1.00  0.00      PROA H
ATOM   4583  CD2 LEU   294       3.312  10.069  -0.698  1.00  0.00      PROA C
ATOM   4584 HD21 LEU   294       2.761  10.321  -1.630  1.00  0.00      PROA H
ATOM   4585 HD22 LEU   294       3.895   9.140  -0.881  1.00  0.00      PROA H
ATOM   4586 HD23 LEU   294       2.563   9.867   0.096  1.00  0.00      PROA H
ATOM   4587  C   LEU   294       5.241   9.904   3.250  1.00  0.00      PROA C
ATOM   4588  O   LEU   294       5.331   8.680   3.372  1.00  0.00      PROA O
ATOM   4589  N   ARG   295       5.933  10.753   4.008  1.00  0.00      PROA N
ATOM   4590  HN  ARG   295       5.862  11.738   3.855  1.00  0.00      PROA H
ATOM   4591  CA  ARG   295       6.749  10.281   5.135  1.00  0.00      PROA C
ATOM   4592  HA  ARG   295       7.465   9.561   4.760  1.00  0.00      PROA H
ATOM   4593  CB  ARG   295       7.487  11.438   5.803  1.00  0.00      PROA C
ATOM   4594  HB1 ARG   295       6.748  12.206   6.106  1.00  0.00      PROA H
ATOM   4595  HB2 ARG   295       7.978  11.089   6.743  1.00  0.00      PROA H
ATOM   4596  CG  ARG   295       8.567  12.053   4.937  1.00  0.00      PROA C
ATOM   4597  HG1 ARG   295       8.237  12.034   3.870  1.00  0.00      PROA H
ATOM   4598  HG2 ARG   295       9.519  11.481   4.989  1.00  0.00      PROA H
ATOM   4599  CD  ARG   295       8.764  13.510   5.295  1.00  0.00      PROA C
ATOM   4600  HD1 ARG   295       9.203  14.057   4.426  1.00  0.00      PROA H
ATOM   4601  HD2 ARG   295       7.781  13.986   5.481  1.00  0.00      PROA H
ATOM   4602  NE  ARG   295       9.565  13.698   6.492  1.00  0.00      PROA N
ATOM   4603  HE  ARG   295       9.137  13.614   7.404  1.00  0.00      PROA H
ATOM   4604  CZ  ARG   295      10.863  14.014   6.492  1.00  0.00      PROA C
ATOM   4605  NH1 ARG   295      11.498  14.182   7.638  1.00  0.00      PROA N
ATOM   4606 HH11 ARG   295      11.236  13.540   8.352  1.00  0.00      PROA H
ATOM   4607 HH12 ARG   295      12.427  14.535   7.567  1.00  0.00      PROA H
ATOM   4608  NH2 ARG   295      11.539  14.162   5.357  1.00  0.00      PROA N
ATOM   4609 HH21 ARG   295      11.140  13.771   4.522  1.00  0.00      PROA H
ATOM   4610 HH22 ARG   295      12.500  14.415   5.371  1.00  0.00      PROA H
ATOM   4611  C   ARG   295       5.907   9.561   6.187  1.00  0.00      PROA C
ATOM   4612  O   ARG   295       6.299   8.505   6.676  1.00  0.00      PROA O
ATOM   4613  N   CYS   296       4.759  10.134   6.537  1.00  0.00      PROA N
ATOM   4614  HN  CYS   296       4.495  11.027   6.168  1.00  0.00      PROA H
ATOM   4615  CA  CYS   296       3.852   9.518   7.511  1.00  0.00      PROA C
ATOM   4616  HA  CYS   296       4.396   9.360   8.433  1.00  0.00      PROA H
ATOM   4617  CB  CYS   296       2.647  10.423   7.789  1.00  0.00      PROA C
ATOM   4618  HB1 CYS   296       2.131  10.648   6.830  1.00  0.00      PROA H
ATOM   4619  HB2 CYS   296       1.915   9.860   8.414  1.00  0.00      PROA H
ATOM   4620  SG  CYS   296       3.032  11.970   8.654  1.00  0.00      PROA S
ATOM   4621  HG1 CYS   296       1.878  12.548   8.338  1.00  0.00      PROA H
ATOM   4622  C   CYS   296       3.369   8.138   7.052  1.00  0.00      PROA C
ATOM   4623  O   CYS   296       3.265   7.212   7.856  1.00  0.00      PROA O
ATOM   4624  N   PHE   297       3.078   8.018   5.756  1.00  0.00      PROA N
ATOM   4625  HN  PHE   297       3.113   8.825   5.162  1.00  0.00      PROA H
ATOM   4626  CA  PHE   297       2.617   6.771   5.147  1.00  0.00      PROA C
ATOM   4627  HA  PHE   297       1.789   6.410   5.738  1.00  0.00      PROA H
ATOM   4628  CB  PHE   297       2.180   7.067   3.694  1.00  0.00      PROA C
ATOM   4629  HB1 PHE   297       1.457   7.912   3.712  1.00  0.00      PROA H
ATOM   4630  HB2 PHE   297       3.057   7.381   3.086  1.00  0.00      PROA H
ATOM   4631  CG  PHE   297       1.490   5.928   2.974  1.00  0.00      PROA C
ATOM   4632  CD1 PHE   297       0.991   4.807   3.639  1.00  0.00      PROA C
ATOM   4633  HD1 PHE   297       1.119   4.676   4.699  1.00  0.00      PROA H
ATOM   4634  CE1 PHE   297       0.346   3.795   2.940  1.00  0.00      PROA C
ATOM   4635  HE1 PHE   297      -0.023   2.925   3.467  1.00  0.00      PROA H
ATOM   4636  CZ  PHE   297       0.164   3.900   1.571  1.00  0.00      PROA C
ATOM   4637  HZ  PHE   297      -0.343   3.111   1.030  1.00  0.00      PROA H
ATOM   4638  CD2 PHE   297       1.287   6.023   1.598  1.00  0.00      PROA C
ATOM   4639  HD2 PHE   297       1.649   6.892   1.066  1.00  0.00      PROA H
ATOM   4640  CE2 PHE   297       0.637   5.016   0.899  1.00  0.00      PROA C
ATOM   4641  HE2 PHE   297       0.490   5.103  -0.170  1.00  0.00      PROA H
ATOM   4642  C   PHE   297       3.734   5.723   5.210  1.00  0.00      PROA C
ATOM   4643  O   PHE   297       3.508   4.587   5.633  1.00  0.00      PROA O
ATOM   4644  N   ILE   298       4.946   6.115   4.820  1.00  0.00      PROA N
ATOM   4645  HN  ILE   298       5.096   7.035   4.450  1.00  0.00      PROA H
ATOM   4646  CA  ILE   298       6.088   5.206   4.838  1.00  0.00      PROA C
ATOM   4647  HA  ILE   298       5.854   4.338   4.238  1.00  0.00      PROA H
ATOM   4648  CB  ILE   298       7.370   5.873   4.290  1.00  0.00      PROA C
ATOM   4649  HB  ILE   298       7.494   6.863   4.788  1.00  0.00      PROA H
ATOM   4650  CG2 ILE   298       8.593   5.010   4.575  1.00  0.00      PROA C
ATOM   4651 HG21 ILE   298       9.488   5.428   4.070  1.00  0.00      PROA H
ATOM   4652 HG22 ILE   298       8.838   4.947   5.655  1.00  0.00      PROA H
ATOM   4653 HG23 ILE   298       8.446   3.977   4.187  1.00  0.00      PROA H
ATOM   4654  CG1 ILE   298       7.256   6.111   2.777  1.00  0.00      PROA C
ATOM   4655 HG11 ILE   298       6.247   6.514   2.535  1.00  0.00      PROA H
ATOM   4656 HG12 ILE   298       7.339   5.132   2.251  1.00  0.00      PROA H
ATOM   4657  CD  ILE   298       8.295   7.070   2.233  1.00  0.00      PROA C
ATOM   4658  HD1 ILE   298       8.120   7.274   1.155  1.00  0.00      PROA H
ATOM   4659  HD2 ILE   298       8.250   8.041   2.771  1.00  0.00      PROA H
ATOM   4660  HD3 ILE   298       9.322   6.660   2.331  1.00  0.00      PROA H
ATOM   4661  C   ILE   298       6.350   4.706   6.260  1.00  0.00      PROA C
ATOM   4662  O   ILE   298       6.501   3.503   6.484  1.00  0.00      PROA O
ATOM   4663  N   ARG   299       6.391   5.633   7.214  1.00  0.00      PROA N
ATOM   4664  HN  ARG   299       6.237   6.600   6.992  1.00  0.00      PROA H
ATOM   4665  CA  ARG   299       6.708   5.282   8.601  1.00  0.00      PROA C
ATOM   4666  HA  ARG   299       7.522   4.591   8.560  1.00  0.00      PROA H
ATOM   4667  CB  ARG   299       7.116   6.526   9.407  1.00  0.00      PROA C
ATOM   4668  HB1 ARG   299       8.057   6.901   8.954  1.00  0.00      PROA H
ATOM   4669  HB2 ARG   299       6.345   7.321   9.257  1.00  0.00      PROA H
ATOM   4670  CG  ARG   299       7.298   6.311  10.910  1.00  0.00      PROA C
ATOM   4671  HG1 ARG   299       6.281   6.192  11.346  1.00  0.00      PROA H
ATOM   4672  HG2 ARG   299       7.724   7.219  11.385  1.00  0.00      PROA H
ATOM   4673  CD  ARG   299       8.091   5.059  11.269  1.00  0.00      PROA C
ATOM   4674  HD1 ARG   299       7.614   4.536  12.078  1.00  0.00      PROA H
ATOM   4675  HD2 ARG   299       8.135   4.313  10.458  1.00  0.00      PROA H
ATOM   4676  NE  ARG   299       9.462   5.338  11.651  1.00  0.00      PROA N
ATOM   4677  HE  ARG   299       9.875   6.192  11.328  1.00  0.00      PROA H
ATOM   4678  CZ  ARG   299      10.071   4.902  12.757  1.00  0.00      PROA C
ATOM   4679  NH1 ARG   299      11.328   5.239  12.959  1.00  0.00      PROA N
ATOM   4680 HH11 ARG   299      11.661   6.014  12.429  1.00  0.00      PROA H
ATOM   4681 HH12 ARG   299      11.856   4.963  13.764  1.00  0.00      PROA H
ATOM   4682  NH2 ARG   299       9.464   4.134  13.654  1.00  0.00      PROA N
ATOM   4683 HH21 ARG   299       8.532   3.760  13.508  1.00  0.00      PROA H
ATOM   4684 HH22 ARG   299       9.987   3.732  14.393  1.00  0.00      PROA H
ATOM   4685  C   ARG   299       5.562   4.533   9.284  1.00  0.00      PROA C
ATOM   4686  O   ARG   299       5.804   3.605  10.055  1.00  0.00      PROA O
ATOM   4687  N   GLY   300       4.326   4.936   9.006  1.00  0.00      PROA N
ATOM   4688  HN  GLY   300       4.144   5.758   8.452  1.00  0.00      PROA H
ATOM   4689  CA  GLY   300       3.159   4.245   9.536  1.00  0.00      PROA C
ATOM   4690  HA1 GLY   300       2.279   4.720   9.128  1.00  0.00      PROA H
ATOM   4691  HA2 GLY   300       3.211   4.274  10.614  1.00  0.00      PROA H
ATOM   4692  C   GLY   300       3.135   2.783   9.126  1.00  0.00      PROA C
ATOM   4693  O   GLY   300       2.827   1.910   9.941  1.00  0.00      PROA O
ATOM   4694  N   ALA   301       3.469   2.520   7.863  1.00  0.00      PROA N
ATOM   4695  HN  ALA   301       3.671   3.252   7.208  1.00  0.00      PROA H
ATOM   4696  CA  ALA   301       3.520   1.154   7.348  1.00  0.00      PROA C
ATOM   4697  HA  ALA   301       2.592   0.655   7.591  1.00  0.00      PROA H
ATOM   4698  CB  ALA   301       3.701   1.162   5.839  1.00  0.00      PROA C
ATOM   4699  HB1 ALA   301       3.646   0.132   5.429  1.00  0.00      PROA H
ATOM   4700  HB2 ALA   301       2.899   1.762   5.357  1.00  0.00      PROA H
ATOM   4701  HB3 ALA   301       4.677   1.609   5.546  1.00  0.00      PROA H
ATOM   4702  C   ALA   301       4.638   0.355   8.017  1.00  0.00      PROA C
ATOM   4703  O   ALA   301       4.480  -0.834   8.275  1.00  0.00      PROA O
ATOM   4704  N   GLN   302       5.759   1.019   8.295  1.00  0.00      PROA N
ATOM   4705  HN  GLN   302       5.860   1.959   7.972  1.00  0.00      PROA H
ATOM   4706  CA  GLN   302       6.881   0.412   9.013  1.00  0.00      PROA C
ATOM   4707  HA  GLN   302       7.169  -0.491   8.489  1.00  0.00      PROA H
ATOM   4708  CB  GLN   302       8.078   1.374   9.033  1.00  0.00      PROA C
ATOM   4709  HB1 GLN   302       7.633   2.368   9.240  1.00  0.00      PROA H
ATOM   4710  HB2 GLN   302       8.781   1.185   9.858  1.00  0.00      PROA H
ATOM   4711  CG  GLN   302       8.821   1.405   7.706  1.00  0.00      PROA C
ATOM   4712  HG1 GLN   302       9.434   0.489   7.557  1.00  0.00      PROA H
ATOM   4713  HG2 GLN   302       8.081   1.432   6.892  1.00  0.00      PROA H
ATOM   4714  CD  GLN   302       9.721   2.617   7.522  1.00  0.00      PROA C
ATOM   4715  OE1 GLN   302      10.538   2.578   6.481  1.00  0.00      PROA O
ATOM   4716  NE2 GLN   302       9.684   3.573   8.299  1.00  0.00      PROA N
ATOM   4717 HE21 GLN   302       9.058   3.522   9.067  1.00  0.00      PROA H
ATOM   4718 HE22 GLN   302      10.257   4.345   8.029  1.00  0.00      PROA H
ATOM   4719  C   GLN   302       6.510  -0.029  10.436  1.00  0.00      PROA C
ATOM   4720  O   GLN   302       6.721  -1.186  10.807  1.00  0.00      PROA O
ATOM   4721  N   ASP   303       5.943   0.885  11.221  1.00  0.00      PROA N
ATOM   4722  HN  ASP   303       5.783   1.818  10.893  1.00  0.00      PROA H
ATOM   4723  CA  ASP   303       5.556   0.577  12.602  1.00  0.00      PROA C
ATOM   4724  HA  ASP   303       6.412   0.151  13.112  1.00  0.00      PROA H
ATOM   4725  CB  ASP   303       5.090   1.839  13.329  1.00  0.00      PROA C
ATOM   4726  HB1 ASP   303       4.329   2.368  12.720  1.00  0.00      PROA H
ATOM   4727  HB2 ASP   303       4.642   1.578  14.314  1.00  0.00      PROA H
ATOM   4728  CG  ASP   303       6.230   2.790  13.627  1.00  0.00      PROA C
ATOM   4729  OD1 ASP   303       6.068   3.997  13.374  1.00  0.00      PROA O
ATOM   4730  OD2 ASP   303       7.294   2.339  14.110  1.00  0.00      PROA O
ATOM   4731  C   ASP   303       4.460  -0.483  12.657  1.00  0.00      PROA C
ATOM   4732  O   ASP   303       4.488  -1.371  13.505  1.00  0.00      PROA O
ATOM   4733  N   TRP   304       3.503  -0.390  11.741  1.00  0.00      PROA N
ATOM   4734  HN  TRP   304       3.495   0.358  11.074  1.00  0.00      PROA H
ATOM   4735  CA  TRP   304       2.420  -1.359  11.659  1.00  0.00      PROA C
ATOM   4736  HA  TRP   304       2.000  -1.494  12.646  1.00  0.00      PROA H
ATOM   4737  CB  TRP   304       1.347  -0.841  10.706  1.00  0.00      PROA C
ATOM   4738  HB1 TRP   304       1.036   0.176  11.017  1.00  0.00      PROA H
ATOM   4739  HB2 TRP   304       1.795  -0.715   9.693  1.00  0.00      PROA H
ATOM   4740  CG  TRP   304       0.153  -1.714  10.595  1.00  0.00      PROA C
ATOM   4741  CD1 TRP   304      -0.731  -2.035  11.588  1.00  0.00      PROA C
ATOM   4742  HD1 TRP   304      -0.653  -1.702  12.615  1.00  0.00      PROA H
ATOM   4743  NE1 TRP   304      -1.713  -2.855  11.097  1.00  0.00      PROA N
ATOM   4744  HE1 TRP   304      -2.502  -3.232  11.553  1.00  0.00      PROA H
ATOM   4745  CE2 TRP   304      -1.478  -3.074   9.766  1.00  0.00      PROA C
ATOM   4746  CD2 TRP   304      -0.310  -2.368   9.419  1.00  0.00      PROA C
ATOM   4747  CE3 TRP   304       0.152  -2.427   8.096  1.00  0.00      PROA C
ATOM   4748  HE3 TRP   304       1.037  -1.893   7.786  1.00  0.00      PROA H
ATOM   4749  CZ3 TRP   304      -0.556  -3.180   7.182  1.00  0.00      PROA C
ATOM   4750  HZ3 TRP   304      -0.237  -3.214   6.146  1.00  0.00      PROA H
ATOM   4751  CZ2 TRP   304      -2.191  -3.837   8.840  1.00  0.00      PROA C
ATOM   4752  HZ2 TRP   304      -3.081  -4.378   9.126  1.00  0.00      PROA H
ATOM   4753  CH2 TRP   304      -1.715  -3.876   7.558  1.00  0.00      PROA C
ATOM   4754  HH2 TRP   304      -2.234  -4.470   6.817  1.00  0.00      PROA H
ATOM   4755  C   TRP   304       2.941  -2.727  11.205  1.00  0.00      PROA C
ATOM   4756  O   TRP   304       2.519  -3.764  11.724  1.00  0.00      PROA O
ATOM   4757  N   GLY   305       3.873  -2.716  10.257  1.00  0.00      PROA N
ATOM   4758  HN  GLY   305       4.166  -1.858   9.828  1.00  0.00      PROA H
ATOM   4759  CA  GLY   305       4.451  -3.945   9.701  1.00  0.00      PROA C
ATOM   4760  HA1 GLY   305       5.201  -3.650   8.983  1.00  0.00      PROA H
ATOM   4761  HA2 GLY   305       3.658  -4.523   9.249  1.00  0.00      PROA H
ATOM   4762  C   GLY   305       5.156  -4.843  10.705  1.00  0.00      PROA C
ATOM   4763  O   GLY   305       5.160  -6.065  10.548  1.00  0.00      PROA O
ATOM   4764  N   ILE   306       5.760  -4.251  11.735  1.00  0.00      PROA N
ATOM   4765  HN  ILE   306       5.804  -3.256  11.792  1.00  0.00      PROA H
ATOM   4766  CA  ILE   306       6.453  -5.044  12.758  1.00  0.00      PROA C
ATOM   4767  HA  ILE   306       6.723  -6.005  12.340  1.00  0.00      PROA H
ATOM   4768  CB  ILE   306       7.781  -4.391  13.221  1.00  0.00      PROA C
ATOM   4769  HB  ILE   306       8.269  -5.070  13.963  1.00  0.00      PROA H
ATOM   4770  CG2 ILE   306       8.736  -4.249  12.046  1.00  0.00      PROA C
ATOM   4771 HG21 ILE   306       9.732  -3.887  12.374  1.00  0.00      PROA H
ATOM   4772 HG22 ILE   306       8.876  -5.229  11.541  1.00  0.00      PROA H
ATOM   4773 HG23 ILE   306       8.340  -3.533  11.293  1.00  0.00      PROA H
ATOM   4774  CG1 ILE   306       7.542  -3.035  13.899  1.00  0.00      PROA C
ATOM   4775 HG11 ILE   306       6.692  -3.095  14.614  1.00  0.00      PROA H
ATOM   4776 HG12 ILE   306       7.251  -2.292  13.121  1.00  0.00      PROA H
ATOM   4777  CD  ILE   306       8.744  -2.522  14.662  1.00  0.00      PROA C
ATOM   4778  HD1 ILE   306       8.514  -1.548  15.147  1.00  0.00      PROA H
ATOM   4779  HD2 ILE   306       9.038  -3.243  15.456  1.00  0.00      PROA H
ATOM   4780  HD3 ILE   306       9.618  -2.379  13.992  1.00  0.00      PROA H
ATOM   4781  C   ILE   306       5.584  -5.351  13.980  1.00  0.00      PROA C
ATOM   4782  O   ILE   306       6.036  -6.048  14.881  1.00  0.00      PROA O
ATOM   4783  N   SER   307       4.347  -4.849  14.010  1.00  0.00      PROA N
ATOM   4784  HN  SER   307       4.012  -4.262  13.272  1.00  0.00      PROA H
ATOM   4785  CA  SER   307       3.484  -5.004  15.190  1.00  0.00      PROA C
ATOM   4786  HA  SER   307       3.981  -5.621  15.924  1.00  0.00      PROA H
ATOM   4787  CB  SER   307       3.234  -3.643  15.848  1.00  0.00      PROA C
ATOM   4788  HB1 SER   307       2.592  -3.746  16.751  1.00  0.00      PROA H
ATOM   4789  HB2 SER   307       4.211  -3.228  16.172  1.00  0.00      PROA H
ATOM   4790  OG  SER   307       2.646  -2.732  14.938  1.00  0.00      PROA O
ATOM   4791  HG1 SER   307       2.169  -2.077  15.463  1.00  0.00      PROA H
ATOM   4792  C   SER   307       2.145  -5.710  14.941  1.00  0.00      PROA C
ATOM   4793  O   SER   307       1.639  -6.381  15.839  1.00  0.00      PROA O
ATOM   4794  N   SER   308       1.563  -5.565  13.751  1.00  0.00      PROA N
ATOM   4795  HN  SER   308       1.981  -4.993  13.037  1.00  0.00      PROA H
ATOM   4796  CA  SER   308       0.286  -6.226  13.449  1.00  0.00      PROA C
ATOM   4797  HA  SER   308      -0.444  -5.901  14.176  1.00  0.00      PROA H
ATOM   4798  CB  SER   308      -0.210  -5.858  12.047  1.00  0.00      PROA C
ATOM   4799  HB1 SER   308      -0.307  -4.757  11.975  1.00  0.00      PROA H
ATOM   4800  HB2 SER   308       0.537  -6.171  11.287  1.00  0.00      PROA H
ATOM   4801  OG  SER   308      -1.448  -6.496  11.762  1.00  0.00      PROA O
ATOM   4802  HG1 SER   308      -2.151  -5.829  11.894  1.00  0.00      PROA H
ATOM   4803  C   SER   308       0.406  -7.747  13.552  1.00  0.00      PROA C
ATOM   4804  O   SER   308       1.401  -8.321  13.116  1.00  0.00      PROA O
ATOM   4805  N   VAL   309      -0.612  -8.395  14.120  1.00  0.00      PROA N
ATOM   4806  HN  VAL   309      -1.385  -7.885  14.521  1.00  0.00      PROA H
ATOM   4807  CA  VAL   309      -0.645  -9.865  14.181  1.00  0.00      PROA C
ATOM   4808  HA  VAL   309       0.284 -10.204  14.591  1.00  0.00      PROA H
ATOM   4809  CB  VAL   309      -1.775 -10.411  15.089  1.00  0.00      PROA C
ATOM   4810  HB  VAL   309      -1.712 -11.526  15.106  1.00  0.00      PROA H
ATOM   4811  CG1 VAL   309      -1.581  -9.920  16.516  1.00  0.00      PROA C
ATOM   4812 HG11 VAL   309      -2.335 -10.377  17.191  1.00  0.00      PROA H
ATOM   4813 HG12 VAL   309      -0.567 -10.181  16.889  1.00  0.00      PROA H
ATOM   4814 HG13 VAL   309      -1.702  -8.817  16.574  1.00  0.00      PROA H
ATOM   4815  CG2 VAL   309      -3.155 -10.035  14.556  1.00  0.00      PROA C
ATOM   4816 HG21 VAL   309      -3.945 -10.362  15.266  1.00  0.00      PROA H
ATOM   4817 HG22 VAL   309      -3.258  -8.939  14.432  1.00  0.00      PROA H
ATOM   4818 HG23 VAL   309      -3.362 -10.514  13.575  1.00  0.00      PROA H
ATOM   4819  C   VAL   309      -0.745 -10.481  12.785  1.00  0.00      PROA C
ATOM   4820  O   VAL   309      -0.481 -11.665  12.592  1.00  0.00      PROA O
ATOM   4821  N   ARG   310      -1.124  -9.663  11.807  1.00  0.00      PROA N
ATOM   4822  HN  ARG   310      -1.350  -8.705  11.995  1.00  0.00      PROA H
ATOM   4823  CA  ARG   310      -1.060 -10.060  10.411  1.00  0.00      PROA C
ATOM   4824  HA  ARG   310      -1.737 -10.891  10.264  1.00  0.00      PROA H
ATOM   4825  CB  ARG   310      -1.494  -8.886   9.528  1.00  0.00      PROA C
ATOM   4826  HB1 ARG   310      -2.380  -8.398   9.986  1.00  0.00      PROA H
ATOM   4827  HB2 ARG   310      -0.695  -8.107   9.506  1.00  0.00      PROA H
ATOM   4828  CG  ARG   310      -1.854  -9.294   8.125  1.00  0.00      PROA C
ATOM   4829  HG1 ARG   310      -2.671 -10.049   8.133  1.00  0.00      PROA H
ATOM   4830  HG2 ARG   310      -0.963  -9.782   7.659  1.00  0.00      PROA H
ATOM   4831  CD  ARG   310      -2.245  -8.111   7.261  1.00  0.00      PROA C
ATOM   4832  HD1 ARG   310      -1.452  -7.331   7.295  1.00  0.00      PROA H
ATOM   4833  HD2 ARG   310      -3.198  -7.633   7.578  1.00  0.00      PROA H
ATOM   4834  NE  ARG   310      -2.330  -8.572   5.883  1.00  0.00      PROA N
ATOM   4835  HE  ARG   310      -1.650  -8.229   5.179  1.00  0.00      PROA H
ATOM   4836  CZ  ARG   310      -3.368  -9.213   5.351  1.00  0.00      PROA C
ATOM   4837  NH1 ARG   310      -3.305  -9.609   4.090  1.00  0.00      PROA N
ATOM   4838 HH11 ARG   310      -2.530  -9.203   3.587  1.00  0.00      PROA H
ATOM   4839 HH12 ARG   310      -4.130  -9.971   3.634  1.00  0.00      PROA H
ATOM   4840  NH2 ARG   310      -4.469  -9.453   6.056  1.00  0.00      PROA N
ATOM   4841 HH21 ARG   310      -4.616  -8.956   6.907  1.00  0.00      PROA H
ATOM   4842 HH22 ARG   310      -5.223  -9.812   5.493  1.00  0.00      PROA H
ATOM   4843  C   ARG   310       0.355 -10.527  10.028  1.00  0.00      PROA C
ATOM   4844  O   ARG   310       0.515 -11.466   9.248  1.00  0.00      PROA O
ATOM   4845  N   TYR   311       1.373  -9.881  10.592  1.00  0.00      PROA N
ATOM   4846  HN  TYR   311       1.209  -9.126  11.227  1.00  0.00      PROA H
ATOM   4847  CA  TYR   311       2.766 -10.168  10.244  1.00  0.00      PROA C
ATOM   4848  HA  TYR   311       2.799 -10.827   9.386  1.00  0.00      PROA H
ATOM   4849  CB  TYR   311       3.471  -8.869   9.854  1.00  0.00      PROA C
ATOM   4850  HB1 TYR   311       3.611  -8.210  10.741  1.00  0.00      PROA H
ATOM   4851  HB2 TYR   311       4.468  -9.080   9.414  1.00  0.00      PROA H
ATOM   4852  CG  TYR   311       2.692  -8.101   8.807  1.00  0.00      PROA C
ATOM   4853  CD1 TYR   311       2.136  -6.856   9.088  1.00  0.00      PROA C
ATOM   4854  HD1 TYR   311       2.311  -6.408  10.056  1.00  0.00      PROA H
ATOM   4855  CE1 TYR   311       1.408  -6.168   8.135  1.00  0.00      PROA C
ATOM   4856  HE1 TYR   311       0.996  -5.198   8.369  1.00  0.00      PROA H
ATOM   4857  CZ  TYR   311       1.213  -6.729   6.880  1.00  0.00      PROA C
ATOM   4858  OH  TYR   311       0.487  -6.050   5.924  1.00  0.00      PROA O
ATOM   4859  HH  TYR   311       0.394  -5.144   6.218  1.00  0.00      PROA H
ATOM   4860  CD2 TYR   311       2.472  -8.650   7.545  1.00  0.00      PROA C
ATOM   4861  HD2 TYR   311       2.876  -9.624   7.314  1.00  0.00      PROA H
ATOM   4862  CE2 TYR   311       1.748  -7.964   6.579  1.00  0.00      PROA C
ATOM   4863  HE2 TYR   311       1.569  -8.391   5.603  1.00  0.00      PROA H
ATOM   4864  C   TYR   311       3.539 -10.897  11.352  1.00  0.00      PROA C
ATOM   4865  O   TYR   311       4.394 -11.729  11.063  1.00  0.00      PROA O
ATOM   4866  N   THR   312       3.243 -10.593  12.611  1.00  0.00      PROA N
ATOM   4867  HN  THR   312       2.587  -9.870  12.849  1.00  0.00      PROA H
ATOM   4868  CA  THR   312       3.908 -11.277  13.724  1.00  0.00      PROA C
ATOM   4869  HA  THR   312       4.961 -11.364  13.499  1.00  0.00      PROA H
ATOM   4870  CB  THR   312       3.778 -10.492  15.043  1.00  0.00      PROA C
ATOM   4871  HB  THR   312       4.364 -11.010  15.839  1.00  0.00      PROA H
ATOM   4872  OG1 THR   312       2.403 -10.433  15.433  1.00  0.00      PROA O
ATOM   4873  HG1 THR   312       2.389  -9.911  16.260  1.00  0.00      PROA H
ATOM   4874  CG2 THR   312       4.336  -9.082  14.887  1.00  0.00      PROA C
ATOM   4875 HG21 THR   312       4.305  -8.541  15.856  1.00  0.00      PROA H
ATOM   4876 HG22 THR   312       5.392  -9.114  14.549  1.00  0.00      PROA H
ATOM   4877 HG23 THR   312       3.751  -8.490  14.151  1.00  0.00      PROA H
ATOM   4878  C   THR   312       3.371 -12.699  13.927  1.00  0.00      PROA C
ATOM   4879  O   THR   312       4.042 -13.520  14.547  1.00  0.00      PROA O
ATOM   4880  N   THR   313       2.165 -12.968  13.409  1.00  0.00      PROA N
ATOM   4881  HN  THR   313       1.679 -12.243  12.926  1.00  0.00      PROA H
ATOM   4882  CA  THR   313       1.515 -14.293  13.452  1.00  0.00      PROA C
ATOM   4883  HA  THR   313       0.453 -14.130  13.391  1.00  0.00      PROA H
ATOM   4884  CB  THR   313       1.893 -15.159  12.228  1.00  0.00      PROA C
ATOM   4885  HB  THR   313       1.418 -16.168  12.322  1.00  0.00      PROA H
ATOM   4886  OG1 THR   313       3.315 -15.323  12.157  1.00  0.00      PROA O
ATOM   4887  HG1 THR   313       3.611 -15.771  12.972  1.00  0.00      PROA H
ATOM   4888  CG2 THR   313       1.400 -14.518  10.943  1.00  0.00      PROA C
ATOM   4889 HG21 THR   313       1.648 -15.164  10.073  1.00  0.00      PROA H
ATOM   4890 HG22 THR   313       0.308 -14.351  10.957  1.00  0.00      PROA H
ATOM   4891 HG23 THR   313       1.901 -13.538  10.780  1.00  0.00      PROA H
ATOM   4892  C   THR   313       1.795 -15.088  14.733  1.00  0.00      PROA C
ATOM   4893  O   THR   313       2.561 -16.048  14.701  1.00  0.00      PROA O
ATOM   4894  N   PRO   314       1.168 -14.689  15.855  1.00  0.00      PROA N
ATOM   4895  CD  PRO   314       0.271 -13.520  15.943  1.00  0.00      PROA C
ATOM   4896  HD1 PRO   314       0.729 -12.601  15.514  1.00  0.00      PROA H
ATOM   4897  HD2 PRO   314      -0.682 -13.753  15.415  1.00  0.00      PROA H
ATOM   4898  CA  PRO   314       1.384 -15.296  17.178  1.00  0.00      PROA C
ATOM   4899  HA  PRO   314       2.375 -15.013  17.500  1.00  0.00      PROA H
ATOM   4900  CB  PRO   314       0.247 -14.704  18.011  1.00  0.00      PROA C
ATOM   4901  HB1 PRO   314       0.499 -14.676  19.093  1.00  0.00      PROA H
ATOM   4902  HB2 PRO   314      -0.691 -15.295  17.878  1.00  0.00      PROA H
ATOM   4903  CG  PRO   314       0.037 -13.355  17.420  1.00  0.00      PROA C
ATOM   4904  HG1 PRO   314       0.793 -12.640  17.824  1.00  0.00      PROA H
ATOM   4905  HG2 PRO   314      -0.975 -12.944  17.632  1.00  0.00      PROA H
ATOM   4906  C   PRO   314       1.346 -16.830  17.237  1.00  0.00      PROA C
ATOM   4907  O   PRO   314       2.088 -17.427  18.019  1.00  0.00      PROA O
ATOM   4908  N   ASP   315       0.503 -17.462  16.425  1.00  0.00      PROA N
ATOM   4909  HN  ASP   315       0.005 -17.012  15.682  1.00  0.00      PROA H
ATOM   4910  CA  ASP   315       0.419 -18.931  16.404  1.00  0.00      PROA C
ATOM   4911  HA  ASP   315       0.401 -19.274  17.428  1.00  0.00      PROA H
ATOM   4912  CB  ASP   315      -0.876 -19.402  15.733  1.00  0.00      PROA C
ATOM   4913  HB1 ASP   315      -0.991 -20.501  15.826  1.00  0.00      PROA H
ATOM   4914  HB2 ASP   315      -1.745 -18.917  16.216  1.00  0.00      PROA H
ATOM   4915  CG  ASP   315      -0.943 -19.041  14.262  1.00  0.00      PROA C
ATOM   4916  OD1 ASP   315      -0.343 -18.022  13.856  1.00  0.00      PROA O
ATOM   4917  OD2 ASP   315      -1.608 -19.777  13.506  1.00  0.00      PROA O
ATOM   4918  C   ASP   315       1.639 -19.598  15.749  1.00  0.00      PROA C
ATOM   4919  O   ASP   315       1.800 -20.814  15.828  1.00  0.00      PROA O
ATOM   4920  N   ASP   316       2.480 -18.797  15.099  1.00  0.00      PROA N
ATOM   4921  HN  ASP   316       2.266 -17.827  14.960  1.00  0.00      PROA H
ATOM   4922  CA  ASP   316       3.778 -19.246  14.610  1.00  0.00      PROA C
ATOM   4923  HA  ASP   316       4.211 -19.964  15.291  1.00  0.00      PROA H
ATOM   4924  CB  ASP   316       3.625 -19.933  13.254  1.00  0.00      PROA C
ATOM   4925  HB1 ASP   316       2.944 -20.803  13.349  1.00  0.00      PROA H
ATOM   4926  HB2 ASP   316       3.179 -19.218  12.539  1.00  0.00      PROA H
ATOM   4927  CG  ASP   316       4.944 -20.445  12.703  1.00  0.00      PROA C
ATOM   4928  OD1 ASP   316       5.052 -20.575  11.478  1.00  0.00      PROA O
ATOM   4929  OD2 ASP   316       5.877 -20.716  13.482  1.00  0.00      PROA O
ATOM   4930  C   ASP   316       4.691 -18.017  14.513  1.00  0.00      PROA C
ATOM   4931  O   ASP   316       4.931 -17.502  13.418  1.00  0.00      PROA O
ATOM   4932  N   PRO   317       5.184 -17.536  15.672  1.00  0.00      PROA N
ATOM   4933  CD  PRO   317       5.192 -18.282  16.945  1.00  0.00      PROA C
ATOM   4934  HD1 PRO   317       4.198 -18.711  17.186  1.00  0.00      PROA H
ATOM   4935  HD2 PRO   317       5.959 -19.085  16.856  1.00  0.00      PROA H
ATOM   4936  CA  PRO   317       5.809 -16.214  15.812  1.00  0.00      PROA C
ATOM   4937  HA  PRO   317       5.027 -15.480  15.706  1.00  0.00      PROA H
ATOM   4938  CB  PRO   317       6.429 -16.266  17.214  1.00  0.00      PROA C
ATOM   4939  HB1 PRO   317       6.445 -15.263  17.691  1.00  0.00      PROA H
ATOM   4940  HB2 PRO   317       7.478 -16.649  17.167  1.00  0.00      PROA H
ATOM   4941  CG  PRO   317       5.615 -17.258  17.954  1.00  0.00      PROA C
ATOM   4942  HG1 PRO   317       4.697 -16.759  18.348  1.00  0.00      PROA H
ATOM   4943  HG2 PRO   317       6.164 -17.709  18.810  1.00  0.00      PROA H
ATOM   4944  C   PRO   317       6.889 -15.887  14.783  1.00  0.00      PROA C
ATOM   4945  O   PRO   317       7.822 -16.665  14.598  1.00  0.00      PROA O
ATOM   4946  N   ALA   318       6.756 -14.740  14.123  1.00  0.00      PROA N
ATOM   4947  HN  ALA   318       5.911 -14.214  14.192  1.00  0.00      PROA H
ATOM   4948  CA  ALA   318       7.789 -14.242  13.218  1.00  0.00      PROA C
ATOM   4949  HA  ALA   318       8.140 -15.069  12.612  1.00  0.00      PROA H
ATOM   4950  CB  ALA   318       7.223 -13.149  12.322  1.00  0.00      PROA C
ATOM   4951  HB1 ALA   318       7.952 -12.855  11.538  1.00  0.00      PROA H
ATOM   4952  HB2 ALA   318       6.309 -13.525  11.812  1.00  0.00      PROA H
ATOM   4953  HB3 ALA   318       6.934 -12.253  12.910  1.00  0.00      PROA H
ATOM   4954  C   ALA   318       8.967 -13.693  14.020  1.00  0.00      PROA C
ATOM   4955  O   ALA   318       8.785 -13.213  15.141  1.00  0.00      PROA O
ATOM   4956  N   ASN   319      10.168 -13.767  13.445  1.00  0.00      PROA N
ATOM   4957  HN  ASN   319      10.262 -14.185  12.535  1.00  0.00      PROA H
ATOM   4958  CA  ASN   319      11.361 -13.164  14.044  1.00  0.00      PROA C
ATOM   4959  HA  ASN   319      11.246 -13.158  15.120  1.00  0.00      PROA H
ATOM   4960  CB  ASN   319      12.630 -13.949  13.690  1.00  0.00      PROA C
ATOM   4961  HB1 ASN   319      12.865 -13.798  12.610  1.00  0.00      PROA H
ATOM   4962  HB2 ASN   319      13.493 -13.587  14.287  1.00  0.00      PROA H
ATOM   4963  CG  ASN   319      12.477 -15.442  13.901  1.00  0.00      PROA C
ATOM   4964  OD1 ASN   319      11.582 -15.890  14.613  1.00  0.00      PROA O
ATOM   4965  ND2 ASN   319      13.352 -16.217  13.274  1.00  0.00      PROA N
ATOM   4966 HD21 ASN   319      14.087 -15.818  12.731  1.00  0.00      PROA H
ATOM   4967 HD22 ASN   319      13.189 -17.201  13.311  1.00  0.00      PROA H
ATOM   4968  C   ASN   319      11.482 -11.726  13.554  1.00  0.00      PROA C
ATOM   4969  O   ASN   319      12.056 -11.470  12.494  1.00  0.00      PROA O
ATOM   4970  N   MET   320      10.932 -10.797  14.329  1.00  0.00      PROA N
ATOM   4971  HN  MET   320      10.421 -11.047  15.150  1.00  0.00      PROA H
ATOM   4972  CA  MET   320      10.802  -9.403  13.908  1.00  0.00      PROA C
ATOM   4973  HA  MET   320      11.092  -9.317  12.872  1.00  0.00      PROA H
ATOM   4974  CB  MET   320       9.349  -8.969  14.045  1.00  0.00      PROA C
ATOM   4975  HB1 MET   320       8.983  -9.290  15.051  1.00  0.00      PROA H
ATOM   4976  HB2 MET   320       9.247  -7.857  14.022  1.00  0.00      PROA H
ATOM   4977  CG  MET   320       8.445  -9.556  12.989  1.00  0.00      PROA C
ATOM   4978  HG1 MET   320       8.706 -10.613  12.770  1.00  0.00      PROA H
ATOM   4979  HG2 MET   320       7.413  -9.573  13.413  1.00  0.00      PROA H
ATOM   4980  SD  MET   320       8.414  -8.558  11.494  1.00  0.00      PROA S
ATOM   4981  CE  MET   320       6.831  -9.109  10.865  1.00  0.00      PROA C
ATOM   4982  HE1 MET   320       6.535  -8.510   9.982  1.00  0.00      PROA H
ATOM   4983  HE2 MET   320       6.855 -10.180  10.566  1.00  0.00      PROA H
ATOM   4984  HE3 MET   320       6.030  -8.978  11.624  1.00  0.00      PROA H
ATOM   4985  C   MET   320      11.649  -8.469  14.750  1.00  0.00      PROA C
ATOM   4986  O   MET   320      11.786  -8.678  15.953  1.00  0.00      PROA O
ATOM   4987  N   PRO   321      12.196  -7.411  14.127  1.00  0.00      PROA N
ATOM   4988  CD  PRO   321      12.119  -7.040  12.700  1.00  0.00      PROA C
ATOM   4989  HD1 PRO   321      12.748  -7.739  12.112  1.00  0.00      PROA H
ATOM   4990  HD2 PRO   321      11.068  -7.064  12.333  1.00  0.00      PROA H
ATOM   4991  CA  PRO   321      12.866  -6.393  14.926  1.00  0.00      PROA C
ATOM   4992  HA  PRO   321      13.558  -6.854  15.617  1.00  0.00      PROA H
ATOM   4993  CB  PRO   321      13.535  -5.505  13.873  1.00  0.00      PROA C
ATOM   4994  HB1 PRO   321      14.541  -5.927  13.648  1.00  0.00      PROA H
ATOM   4995  HB2 PRO   321      13.669  -4.449  14.194  1.00  0.00      PROA H
ATOM   4996  CG  PRO   321      12.681  -5.643  12.663  1.00  0.00      PROA C
ATOM   4997  HG1 PRO   321      13.233  -5.436  11.718  1.00  0.00      PROA H
ATOM   4998  HG2 PRO   321      11.835  -4.917  12.726  1.00  0.00      PROA H
ATOM   4999  C   PRO   321      11.848  -5.602  15.752  1.00  0.00      PROA C
ATOM   5000  O   PRO   321      10.654  -5.621  15.443  1.00  0.00      PROA O
ATOM   5001  N   SER   322      12.327  -4.939  16.800  1.00  0.00      PROA N
ATOM   5002  HN  SER   322      13.285  -5.052  17.066  1.00  0.00      PROA H
ATOM   5003  CA  SER   322      11.482  -4.131  17.683  1.00  0.00      PROA C
ATOM   5004  HA  SER   322      10.441  -4.390  17.542  1.00  0.00      PROA H
ATOM   5005  CB  SER   322      11.847  -4.389  19.145  1.00  0.00      PROA C
ATOM   5006  HB1 SER   322      12.892  -4.059  19.338  1.00  0.00      PROA H
ATOM   5007  HB2 SER   322      11.163  -3.822  19.819  1.00  0.00      PROA H
ATOM   5008  OG  SER   322      11.751  -5.760  19.453  1.00  0.00      PROA O
ATOM   5009  HG1 SER   322      11.922  -5.881  20.397  1.00  0.00      PROA H
ATOM   5010  C   SER   322      11.629  -2.644  17.402  1.00  0.00      PROA C
ATOM   5011  O   SER   322      10.805  -1.844  17.846  1.00  0.00      PROA O
ATOM   5012  N   VAL   323      12.687  -2.277  16.684  1.00  0.00      PROA N
ATOM   5013  HN  VAL   323      13.307  -2.958  16.303  1.00  0.00      PROA H
ATOM   5014  CA  VAL   323      12.984  -0.878  16.401  1.00  0.00      PROA C
ATOM   5015  HA  VAL   323      12.076  -0.295  16.465  1.00  0.00      PROA H
ATOM   5016  CB  VAL   323      14.030  -0.304  17.384  1.00  0.00      PROA C
ATOM   5017  HB  VAL   323      14.215   0.771  17.142  1.00  0.00      PROA H
ATOM   5018  CG1 VAL   323      13.500  -0.349  18.810  1.00  0.00      PROA C
ATOM   5019 HG11 VAL   323      14.214   0.172  19.482  1.00  0.00      PROA H
ATOM   5020 HG12 VAL   323      12.512   0.157  18.884  1.00  0.00      PROA H
ATOM   5021 HG13 VAL   323      13.391  -1.393  19.168  1.00  0.00      PROA H
ATOM   5022  CG2 VAL   323      15.354  -1.052  17.276  1.00  0.00      PROA C
ATOM   5023 HG21 VAL   323      16.091  -0.628  17.993  1.00  0.00      PROA H
ATOM   5024 HG22 VAL   323      15.230  -2.128  17.522  1.00  0.00      PROA H
ATOM   5025 HG23 VAL   323      15.801  -0.975  16.263  1.00  0.00      PROA H
ATOM   5026  C   VAL   323      13.505  -0.699  14.983  1.00  0.00      PROA C
ATOM   5027  O   VAL   323      13.862  -1.668  14.309  1.00  0.00      PROA O
ATOM   5028  N   PHE   324      13.537   0.557  14.551  1.00  0.00      PROA N
ATOM   5029  HN  PHE   324      13.157   1.298  15.106  1.00  0.00      PROA H
ATOM   5030  CA  PHE   324      14.174   0.945  13.304  1.00  0.00      PROA C
ATOM   5031  HA  PHE   324      14.488   0.070  12.745  1.00  0.00      PROA H
ATOM   5032  CB  PHE   324      13.195   1.758  12.449  1.00  0.00      PROA C
ATOM   5033  HB1 PHE   324      12.756   2.585  13.047  1.00  0.00      PROA H
ATOM   5034  HB2 PHE   324      13.728   2.210  11.582  1.00  0.00      PROA H
ATOM   5035  CG  PHE   324      12.062   0.935  11.901  1.00  0.00      PROA C
ATOM   5036  CD1 PHE   324      10.971   0.619  12.696  1.00  0.00      PROA C
ATOM   5037  HD1 PHE   324      10.913   0.988  13.710  1.00  0.00      PROA H
ATOM   5038  CE1 PHE   324       9.937  -0.157  12.199  1.00  0.00      PROA C
ATOM   5039  HE1 PHE   324       9.075  -0.381  12.815  1.00  0.00      PROA H
ATOM   5040  CZ  PHE   324       9.994  -0.634  10.901  1.00  0.00      PROA C
ATOM   5041  HZ  PHE   324       9.201  -1.261  10.515  1.00  0.00      PROA H
ATOM   5042  CD2 PHE   324      12.107   0.449  10.601  1.00  0.00      PROA C
ATOM   5043  HD2 PHE   324      12.940   0.692   9.959  1.00  0.00      PROA H
ATOM   5044  CE2 PHE   324      11.079  -0.328  10.099  1.00  0.00      PROA C
ATOM   5045  HE2 PHE   324      11.118  -0.688   9.078  1.00  0.00      PROA H
ATOM   5046  C   PHE   324      15.435   1.737  13.626  1.00  0.00      PROA C
ATOM   5047  O   PHE   324      15.516   2.378  14.675  1.00  0.00      PROA O
ATOM   5048  N   THR   325      16.426   1.666  12.738  1.00  0.00      PROA N
ATOM   5049  HN  THR   325      16.280   1.194  11.864  1.00  0.00      PROA H
ATOM   5050  CA  THR   325      17.693   2.379  12.915  1.00  0.00      PROA C
ATOM   5051  HA  THR   325      17.842   2.612  13.959  1.00  0.00      PROA H
ATOM   5052  CB  THR   325      18.896   1.543  12.433  1.00  0.00      PROA C
ATOM   5053  HB  THR   325      19.852   2.077  12.658  1.00  0.00      PROA H
ATOM   5054  OG1 THR   325      18.815   1.342  11.017  1.00  0.00      PROA O
ATOM   5055  HG1 THR   325      18.352   0.507  10.881  1.00  0.00      PROA H
ATOM   5056  CG2 THR   325      18.913   0.200  13.098  1.00  0.00      PROA C
ATOM   5057 HG21 THR   325      19.781  -0.404  12.751  1.00  0.00      PROA H
ATOM   5058 HG22 THR   325      18.991   0.303  14.203  1.00  0.00      PROA H
ATOM   5059 HG23 THR   325      17.986  -0.360  12.868  1.00  0.00      PROA H
ATOM   5060  C   THR   325      17.686   3.687  12.136  1.00  0.00      PROA C
ATOM   5061  O   THR   325      16.868   3.878  11.238  1.00  0.00      PROA O
ATOM   5062  N   ASP   326      18.616   4.574  12.477  1.00  0.00      PROA N
ATOM   5063  HN  ASP   326      19.314   4.466  13.193  1.00  0.00      PROA H
[truncated: 3,446,799 more chars]
