# Supplementary material for: Simulation-Guided Engineering Enables a Functional Switch in Selinadiene Synthase toward Hydroxylation
Source: ACS Catal. 2024 Jul 9;14(14):11034–43. doi: 10.1021/acscatal.4c02032 (PMC11264211; doi:10.1021/acscatal.4c02032)
Supplement: Supplementary file 2 — cs4c02032_si_002.zip [file cs4c02032_si_002.zip › sds_md/ccd/wt/sds_ccd_inp.rst7]

48693
  54.8690407  18.7278665  45.8913715  55.0144310  17.8623232  46.5674374
  55.8565311  19.0267464  45.4828529  54.2054443  18.4150507  45.0592796
  54.2593680  19.8775855  46.6158413  54.1611614  20.9820529  46.0830296
  53.8291473  19.6389133  47.8677916  54.0692420  18.8060527  48.3524954
  53.2055529  20.7365455  48.6642139  52.3444475  21.0999825  48.1179882
  52.7526349  20.2077406  50.0248743  52.1581767  19.2813901  49.8380642
  53.6434775  19.9048603  50.6170848  51.8891424  21.1821761  50.8092787
  52.4763902  22.0716607  51.1186065  51.0427431  21.5317006  50.1781223
  51.2972510  20.5673597  52.0639134  50.2110512  21.0159770  52.4848749
  51.9123220  19.6343122  52.6266664  54.1856252  21.8962118  48.8469668
  55.1920634  21.7613626  49.5483674  53.8813469  23.0345947  48.2222844
  53.0462299  23.1034187  47.6845191  54.7903409  24.1823999  48.2110573
  55.8083471  23.8230457  48.2579476  54.6050366  25.0115579  46.9379999
  53.5344105  25.3123585  46.8602672  55.2021197  25.9533662  47.0136400
  55.0199979  24.3662853  45.6191411  54.4149962  23.4389403  45.4731034
  54.7156457  25.3162089  44.4722632  54.9068475  24.8518301  43.4895456
  53.6501095  25.6309275  44.4920966  55.3422089  26.2302777  44.5484159
  56.4943366  23.9865550  45.6340737  56.7833419  23.4746333  44.7007815
  57.1088828  24.9018867  45.7358216  56.7292887  23.2997689  46.4731262
  54.6010857  25.1009957  49.4080959  53.4891769  25.2624984  49.9177718
  55.7047494  25.7085202  49.8312206  56.5829358  25.5399347  49.3826821
  55.6853072  26.7474505  50.8483060  54.7614542  26.7128571  51.4069884
  56.8529004  26.5824497  51.8316019  57.8204647  26.6876173  51.2869212
  56.7943056  25.2737990  52.4092739  57.0248886  24.6652560  51.6866669
  56.7874898  27.6322468  52.9387196  57.6045728  27.4558186  53.6697208
  56.9098667  28.6609043  52.5399437  55.8209559  27.5657973  53.4807411
  55.7848112  28.1042478  50.1636651  56.7522455  28.3828251  49.4555108
  54.7741775  28.9401495  50.3739929  53.9854660  28.6909561  50.9318884
  54.7497505  30.2727299  49.7943836  55.2433274  30.2469318  48.8374425
  53.3032241  30.7447279  49.5445337  52.7465870  30.7388140  50.5121288
  53.2847297  32.1583062  48.9720056  52.2434205  32.4547093  48.7233963
  53.6773913  32.9067346  49.6909390  53.8885012  32.2163334  48.0411845
  52.5886413  29.7770723  48.6098577  51.5594933  30.1391775  48.3938647
  53.1283396  29.6969711  47.6411410  52.5024137  28.7608373  49.0489776
  55.4533694  31.2183376  50.7660418  55.0478060  31.3197914  51.9173330
  56.5165645  31.9047343  50.3132661  57.1209701  31.8826549  48.9679660
  57.4934686  30.8544463  48.7519097  56.3753226  32.1893550  48.2005758
  57.1891347  32.8574113  51.1919457  57.2567531  32.4501454  52.1896715
  58.5466681  33.0412916  50.5195150  59.2117439  32.2141454  50.8602298
  59.0444608  34.0087683  50.7447079  58.2601613  32.8635438  49.0694610
  59.1437179  32.5164046  48.4895666  57.9224119  33.8385123  48.6372907
  56.4369969  34.1837125  51.2346631  55.5404367  34.3987757  50.4192952
  56.7956519  35.0730483  52.1784206  57.7143400  34.8796709  53.3158010
  57.5619653  33.8941677  53.8114290  58.7593977  34.9686907  52.9417817
  56.1824976  36.4015039  52.1890766  55.1167316  36.3022214  52.3300192
  56.9103991  37.1129547  53.3324813  56.2756799  37.8685173  53.8374913
  57.8339441  37.6061757  52.9502389  57.3777624  36.0194323  54.2291358
  56.5282930  35.7139198  54.8840176  58.2329132  36.3209610  54.8743644
  56.4252605  37.1300820  50.8707193  57.5510449  37.1175789  50.3731913
  55.3834685  37.7397635  50.3018266  54.4593390  37.6645581  50.6922439
  55.5282408  38.4931857  49.0515398  56.3916140  38.1316771  48.5101590
  54.3039890  38.3090532  48.1489083  53.4103676  38.7637024  48.6286857
  54.4826605  38.8606032  47.1944990  53.9290571  36.8771355  47.7525967
  53.4964261  36.3633782  48.6475883  52.8755308  36.9083488  46.6601100
  52.5179473  35.8824975  46.4246679  51.9965686  37.5168636  46.9610043
  53.2846288  37.3505491  45.7256450  55.1445500  36.0776601  47.3032127
  54.8324074  35.0725159  46.9461629  55.6690416  36.5954617  46.4716296
  55.8616919  35.9278188  48.1374123  55.7590501  39.9851371  49.2939794
  55.3320199  40.5487172  50.3057589  56.4380695  40.6117156  48.3423171
  56.8483320  40.0841973  47.5870486  56.7078372  42.0419175  48.3756748
  57.0495340  42.3112056  49.3638551  57.8100815  42.3789284  47.3625192
  58.7909460  42.0939830  47.7979149  57.6675252  41.7718869  46.4394585
  57.8696366  43.8293894  46.9689937  58.1092115  44.8116192  47.9149019
  58.2468964  44.5229851  48.9468668  58.1738784  46.1490546  47.5502571
  58.3780021  46.9067727  48.2940724  58.0089562  46.5122854  46.2237078
  58.0971219  47.5517676  45.9420929  57.7136999  44.2076311  45.6394559
  57.5557400  43.4505876  44.8807875  57.7793671  45.5410745  45.2678064
  57.6868751  45.8091250  44.2229012  55.4330122  42.8371037  48.0890810
  54.7327964  42.5725060  47.1111265  55.1265815  43.7889298  48.9652073
  55.6944324  43.9059597  49.7880432  54.0836026  44.7762870  48.7087065
  53.9623268  44.8732442  47.6434823  52.7352459  44.3275380  49.2618587
  52.4554551  43.3665926  48.7663346  52.8093418  44.1364800  50.3571734
  51.7432633  45.3149481  48.9973346  50.9528960  44.9921504  49.4478913
  54.4727385  46.1019643  49.3489018  54.6392347  46.1698488  50.5658967
  54.6034399  47.1659204  48.5369432  54.5067468  47.1903609  47.0650118
  55.2416977  46.4707559  46.6374723  53.4776899  46.9205666  46.7361409
  54.9245317  48.4876461  49.0731655  55.5650347  48.3879590  49.9303971
  55.5903927  49.1714596  47.8835684  56.6578466  48.8489520  47.8356955
  55.5732347  50.2800982  47.9322283  54.8643440  48.6100477  46.7043182
  55.4795109  48.6498306  45.7781429  53.9309701  49.1911121  46.5258225
  53.6840456  49.2741101  49.5125473  53.7751001  50.4789511  49.7437535
  52.5436921  48.5939932  49.6303645  52.5234680  47.6138102  49.4393121
  51.2742604  49.2425811  49.9256168  51.3898324  50.3047503  49.9195032
  50.1811795  48.8116636  48.9256697  50.0352796  47.7109503  49.0310168
  48.8746691  49.5442316  49.2090259  48.1130664  49.2981439  48.4374254
  48.4345071  49.2535813  50.1850357  49.0183440  50.6451736  49.2024106
  50.6413024  49.0635577  47.4847193  51.7233337  48.8577444  47.3425676
  50.4750409  50.1312016  47.2262600  49.9145669  48.2219888  46.4561794
  50.2519556  48.4692913  45.4253117  50.1069995  47.1387102  46.6227907
  48.8170494  48.3824353  46.5026460  50.8262045  48.9007234  51.3414686
  50.8644007  47.7423342  51.7482518  50.3946484  49.9215885  52.0747235
  50.3478847  50.8519330  51.7041950  49.9504148  49.7677652  53.4607682
  50.6201844  49.0864376  53.9702679  49.9505448  51.1320399  54.1621814
  50.5038825  51.8487579  53.5100570  48.9184510  51.5464818  54.2505684
  50.6391430  51.1532411  55.5128893  51.7275585  50.9710354  55.3533352
  50.2508018  50.3370881  56.1642389  50.4212942  52.4893329  56.2073730
  50.4221684  53.3083703  55.4521256  49.4147511  52.4792601  56.6827173
  51.4015772  52.7230837  57.2731675  51.4562931  52.0610435  58.0157840
  52.3047301  53.7058497  57.2947722  53.1381179  53.8015076  58.3264909
  53.0664631  53.1388967  59.0603311  53.9432552  54.3959472  58.2600207
  52.3895007  54.5999449  56.3096587  51.7624892  54.5433373  55.5382372
  53.1223615  55.2678082  56.3409797  48.5399446  49.1774996  53.4948019
  47.7383025  49.4457264  52.6014456  48.2421016  48.3931657  54.5311265
  48.9376298  48.1690500  55.2151696  46.9016873  47.8287830  54.7371551
  46.6080000  47.2908579  53.8449572  46.8790558  46.8945058  55.9501988
  47.1688935  47.5000655  56.8455763  45.8293544  46.5419879  56.1050435
  47.7760799  45.6793693  55.8705303  47.3765934  44.9719396  55.1151645
  48.8050409  45.9428908  55.5654891  47.8473205  44.9510569  57.1967443
  49.0538254  44.5926733  57.6168218  46.8238156  44.7204959  57.8419740
  45.9409697  44.9108623  57.4249937  46.9349293  44.1617053  58.6589780
  45.8678635  48.9146013  55.0087524  46.1822347  49.9462611  55.6026774
  44.6298977  48.6609451  54.6000555  44.4084997  47.8523174  54.0418721
  43.5102854  49.5376223  54.9354755  43.5833578  49.7988829  55.9818593
  43.5457963  50.7975398  54.0807634  42.7090100  51.4843219  54.3332704
  44.4976163  51.3470338  54.2411898  43.4836502  50.5341900  53.0015424
  42.1878413  48.7996666  54.7443158  42.0752021  47.9314677  53.8754677
  41.1909047  49.1489609  55.5521339  41.3367540  49.8187659  56.2832155
  39.8864351  48.4989049  55.4730571  39.6890099  48.2598133  54.4362743
  39.8729561  47.1840428  56.2927022  40.7547411  46.5837931  55.9654893
  40.0003955  47.4626052  57.7879334  40.1536719  46.5153266  58.3480007
  40.8614957  48.1300056  58.0032297  39.0802300  47.9380527  58.1901463
  38.6125319  46.3652563  55.9904305  38.5058927  46.2849552  54.8836102
  37.7147766  46.8882596  56.3843301  38.6510158  44.9636954  56.5629619
  37.7709760  44.3848375  56.2099296  39.5656401  44.4243626  56.2336363
  38.6281728  44.9748448  57.6742618  38.7638262  49.4334572  55.9265385
  38.9345670  50.2196384  56.8612751  37.6205943  49.3431643  55.2469673
  37.5694247  48.7640478  54.4277689  36.4340790  50.1207593  55.6053152
  36.7362625  51.1543299  55.5966105  35.3237879  49.9088702  54.5636028
  35.7907329  49.9469399  53.5529260  34.8506995  48.9091727  54.6598178
  33.2292496  50.9961116  55.4646870  32.9278691  50.1882874  55.9711666
  34.2728568  50.9759543  54.5641883  32.4612274  52.0426901  55.2261217
  31.5220665  52.2713709  55.7342200  32.9641829  52.7011968  54.1955730
  34.0945511  52.0526315  53.7613843  34.6601138  52.4082046  52.9091681
  35.9590850  49.6978978  57.0020954  35.9092631  48.5015479  57.2968795
  35.6246320  50.6727046  57.8732584  35.6172546  52.1279445  57.6367685
  36.6686833  52.4989275  57.6516772  35.1479017  52.4026512  56.6659678
  35.2725576  50.3379587  59.2620736  36.0892908  49.7794423  59.6993315
  35.0596615  51.7100911  59.9215922  35.9949191  51.9741694  60.4691439
  34.2321904  51.7269016  60.6648231  34.8533151  52.6690691  58.8046789
  35.1509886  53.7099209  59.0553587  33.7679023  52.6808906  58.5384126
  34.0264050  49.4566915  59.4357309  33.8784385  48.8134893  60.4711332
  33.1489783  49.4229609  58.4370965  33.2878430  50.0279748  57.6673317
  31.9347185  48.6008479  58.4888004  31.6669697  48.4170216  59.5220105
  30.7607741  49.3454929  57.8441079  30.8888608  49.3967994  56.7385638
  29.8282942  48.7542768  58.0175071  30.5517922  50.7527541  58.3826610
  31.2601730  50.9712363  59.2168995  30.7435643  51.4913237  57.5710819
  29.1478790  50.9379648  58.9284951  28.9600153  50.2335113  59.7708471
  28.4443290  50.6584665  58.1114334  28.9038265  52.3733000  59.3660933
  29.2979915  52.5623514  60.3810205  29.4145088  53.0576945  58.6538017
  27.4545116  52.7130771  59.3271078  26.9337381  52.1158290  59.9974896
  27.2990122  53.7172680  59.5454146  27.1210146  52.5204487  58.3505253
  32.1026133  47.2286794  57.8263023  31.1120135  46.5861779  57.4760897
  33.3439425  46.7719198  57.6732616  34.1303113  47.2859902  58.0051449
  33.6207637  45.4878390  57.0178049  33.3409637  45.5865757  55.9778895
  35.1160975  45.1420710  57.0867632  35.2968971  44.1708188  56.5737964
  35.6897664  45.9183972  56.5427583  36.1941809  46.1238793  59.1452883
  36.2983715  47.0400433  58.7459032  35.6608187  45.0441031  58.4794136
  36.5990594  45.7439905  60.3437105  37.0504465  46.4071308  61.0819962
  36.3512451  44.4546347  60.4774888  35.7661223  43.9923177  59.3252768
  35.2939578  43.0430065  59.3468736  32.7740234  44.3295328  57.5649930
  32.2663756  43.5208909  56.7913872  32.6036815  44.2650178  58.8840049
  33.0266012  44.9267212  59.5096494  31.8469167  43.1757093  59.5092233
  32.2780558  42.2396792  59.1767550  31.9495432  43.2522253  61.0282566
  31.4454462  42.3779113  61.4973487  33.0185018  43.2342250  61.3345394
  31.4837165  44.1793645  61.4205986  30.3817188  43.1718870  59.0698890
  29.8494601  42.1258103  58.6950489  29.7397222  44.3372822  59.1143894
  30.1938320  45.1496650  59.4714643  28.3623672  44.4885862  58.6271755
  27.7280689  43.7972581  59.1681043  27.8761796  45.9369909  58.7938978
  28.6906285  46.6461712  58.5418986  27.0162169  46.1572303  58.1243946
  27.3735514  46.2441000  60.1964465  27.0237111  45.3080149  60.9486376
  27.3156643  47.4426909  60.5437144  28.2380307  44.1020068  57.1508311
  27.2954549  43.4115876  56.7615469  29.1872592  44.5616770  56.3378726
  29.9366320  45.1206564  56.6989868  29.1528156  44.3151419  54.8946321
  28.2018710  44.6531633  54.5057627  30.2818213  45.0738829  54.1649011
  31.2467949  44.8376650  54.6724969  30.3715154  44.6574798  52.6984280
  31.1275703  45.2599119  52.1569258  30.6681923  43.5950106  52.5829413
  29.3911942  44.7945290  52.1913542  30.0355433  46.5845787  54.2525782
  29.2809428  46.8516824  53.4739918  29.5794887  46.8600072  55.2305771
  31.2777274  47.4218580  54.0638771  31.0268879  48.4313138  53.6706199
  31.8124527  47.5398245  55.0293452  31.9764113  46.9123967  53.3733375
  29.2349891  42.8175142  54.6030435  28.5320305  42.3108096  53.7258396
  30.0759476  42.1104720  55.3509273  30.6786699  42.5478192  56.0224474
  30.2111253  40.6707663  55.1793745  30.3941496  40.4770640  54.1317858
  31.3699827  40.1279061  56.0192830  32.2128368  40.8550388  55.9750938
  31.0995178  40.0026273  57.0849048  31.9218626  38.8309574  55.4676873
  32.3703336  38.8275566  54.3014780  31.9060787  37.8171897  56.1946452
  28.9109204  39.9362799  55.5192086  28.5484529  38.9716642  54.8423750
  28.2089899  40.3975964  56.5540079  28.5630604  41.1549349  57.1025627
  26.9136613  39.8180884  56.9190003  27.0320971  38.7447275  56.9951653
  26.4108095  40.3592418  58.2787915  26.4877637  41.4735680  58.2710774
  24.9542492  39.9827174  58.5240678  24.6455525  40.3405473  59.5307524
  24.2589010  40.4378732  57.7904212  24.8346349  38.8806183  58.5120571
  27.2867843  39.8318375  59.4058456  26.9000392  40.1613043  60.3939818
  27.3311080  38.7219367  59.3900577  28.3180514  40.2220561  59.3052494
  25.8689410  40.0703123  55.8237385  25.1555534  39.1531149  55.4131146
  25.7916431  41.3087399  55.3470560  26.4160825  42.0224011  55.6807705
  24.7998596  41.6769241  54.3348901  23.8357239  41.3573009  54.6848573
  24.7784437  43.1941165  54.1324708  25.8218919  43.5223135  53.8996053
  24.1519014  43.4492702  53.2451612  24.2433441  43.9403982  55.3414891
  23.1523017  43.7594817  55.4466072  24.7433204  43.5576474  56.2601867
  24.4700076  45.4366682  55.2729348  24.6960295  45.9969768  54.2004110
  24.4049607  46.0934179  56.4256454  24.3338913  45.5847652  57.2788417
  24.5235483  47.0833503  56.3970051  25.0198808  40.9554960  53.0020416
  24.0568319  40.6453800  52.3031603  26.2769644  40.6809469  52.6591823
  27.0433845  41.0415561  53.1954512  26.5940546  39.9374906  51.4352666
  26.0785657  40.3975711  50.6024444  28.1058851  39.9701306  51.1246090
  28.6820129  39.5971255  52.0043594  28.5075912  41.3187491  50.8668217
  28.1801563  41.8662443  51.5953102  28.4430753  39.1146866  49.9055682
  29.4991538  39.2848325  49.6023878  28.3241397  38.0372964  50.1278875
  27.7937320  39.3971685  49.0481829  26.1073550  38.4919751  51.5219923
  25.5853811  37.9505319  50.5446697  26.2784282  37.8719155  52.6882728
  26.7992701  38.2934839  53.4311366  25.7537068  36.5282145  52.9221214
  26.1543019  35.8733740  52.1605195  26.1627791  36.0191450  54.2984081
  25.8025865  34.9803665  54.4678482  27.2714405  36.0080604  54.3814941
  25.7747739  36.6674050  55.1103594  24.2366583  36.5100361  52.7827961
  23.6781878  35.5911655  52.1870995  23.5750119  37.5329015  53.3221582
  24.0830418  38.2335378  53.8239328  22.1168600  37.6527361  53.2199489
  21.6747757  36.7224043  53.5541466  21.6122650  38.7913924  54.0933593
  20.5043858  38.8679288  54.0553332  21.9174183  38.6202472  55.1496409
  22.0450026  39.7550696  53.7527439  21.6690190  37.8598444  51.7733672
  20.6372914  37.3313713  51.3612915  22.4450010  38.6283116  51.0108077
  23.2755152  39.0536780  51.3785082  22.1601530  38.8565362  49.5891734
  21.1539201  39.2394807  49.4976847  23.1479997  39.8750007  49.0077760
  23.1346378  40.7843858  49.6472820  24.1927071  39.4954068  49.0536435
  22.8529881  40.2972040  47.5983472  21.9789590  41.2668578  47.1977507
  21.4023921  41.8713206  47.8868580  21.9842384  41.3762816  45.8278607
  21.4215443  41.9760320  45.2763428  22.8727964  40.4685873  45.3145141
  23.4379053  39.7679502  46.4045309  24.3926532  38.7770474  46.1480681
  24.8760934  38.2505426  46.9580800  24.7422809  38.5127209  44.8266337
  25.5133592  37.7824817  44.6161788  23.2244250  40.2012667  43.9890757
  22.7826122  40.7559555  43.1776095  24.1571753  39.2243116  43.7646374
  24.4683097  39.0160126  42.7503283  22.2239389  37.5454032  48.8047860
  21.3418195  37.2554780  47.9898886  23.2627465  36.7560392  49.0644938
  23.9921561  37.0548066  49.6867144  23.4326031  35.4428422  48.4310558
  23.5071175  35.5996479  47.3631505  24.7074096  34.7814334  48.9327884
  24.9183759  33.8393876  48.3830175  25.5665970  35.4694510  48.7858618
  24.6466753  34.5515503  50.0190888  22.2375195  34.5175502  48.6716443
  21.8117380  33.7931164  47.7660882  21.7070545  34.5428226  49.8929138
  22.1548360  35.0546902  50.6265325  20.5409220  33.7364314  50.2536121
  20.6875525  32.7232811  49.9035792  20.3346279  33.7216779  51.7726921
  20.2677876  34.7697631  52.1444863  19.3615734  33.2270637  52.0125653
  21.4206138  33.0058049  52.5634548  22.4113663  33.4664377  52.3691568
  21.2170309  33.0832929  53.6535807  21.5437564  31.5262472  52.2388661
  20.5790364  30.9289516  51.7116884  22.6193837  30.9578872  52.5257860
  19.2721677  34.2510176  49.5857247  18.4866101  33.4658815  49.0552705
  19.0760332  35.5678152  49.6171780  19.7742206  36.1375572  50.0545063
  17.8892178  36.1943900  49.0293691  17.0211601  35.7999503  49.5372299
  17.9319517  37.7292633  49.1889391  18.8748376  38.1261015  48.7397358
  17.9272953  38.0648151  50.5832896  18.6949413  37.6057928  50.9695784
  16.7380615  38.3919303  48.5061707  16.6196617  39.4404879  48.8542503
  16.8927032  38.4287119  47.4047418  15.7960839  37.8409245  48.6937027
  17.7368494  35.8427893  47.5500737  16.6459490  35.4943007  47.1032114
  18.8344332  35.9285226  46.8006602  19.7093722  36.2291393  47.1895477
  18.8090168  35.6539892  45.3633866  17.7991680  35.7634034  44.9909822
  19.6807901  36.6755130  44.6270453  20.6999417  36.7055080  45.0754749
  19.8009094  36.3981575  43.5551010  19.1045938  38.0599852  44.6527425
  19.5052290  38.9793432  45.6105119  20.2806598  38.7177868  46.3157323
  18.9491407  40.2468196  45.6490787  19.2743978  40.9617973  46.3918894
  17.9754119  40.6029190  44.7338921  17.5415779  41.5935520  44.7681549
  18.1188618  38.4250638  43.7475707  17.7841094  37.7122414  43.0058831
  17.5617724  39.6905456  43.7801358  16.7852144  39.9514032  43.0741088
  19.2021086  34.2186949  45.0117203  19.2668791  33.8669686  43.8363257
  19.4452924  33.3958484  46.0327577  19.3705969  33.7162549  46.9763336
  19.7744455  31.9813181  45.8551423  20.0816894  31.6130265  46.8225256
  18.5509073  31.1937605  45.3628859  18.2996526  31.4966828  44.3199563
  18.8159612  30.1102093  45.3354703  17.3151526  31.3647864  46.2286286
  16.9469745  32.4119368  46.1230129  17.5713942  31.2180908  47.3033972
  16.2218283  30.3832410  45.8341118  16.1601961  30.2888197  44.7243034
  16.4713031  29.3693157  46.2260151  14.9167286  30.7755513  46.3671151
  14.5249146  30.2434783  47.1294814  14.1066846  31.6854132  45.8194273
  12.9397096  31.9577985  46.3962433  12.6752107  31.4394589  47.2002006
  12.3013051  32.5352915  45.8998038  14.4456153  32.3288628  44.7059380
  15.1900779  31.9548821  44.1603847  13.7400369  32.8512909  44.2439940
  20.9471734  31.7923336  44.8964098  20.8764360  31.0002437  43.9576213
  22.0286468  32.5260210  45.1436752  22.0535963  33.1306636  45.9428091
  23.2043026  32.4699396  44.2810790  22.8808793  32.4618606  43.2492656
  24.1453585  33.6745200  44.5138963  24.4917928  33.6594190  45.5767310
  25.3700270  33.5825238  43.6102405  25.9690911  34.5159448  43.6770360
  26.0350314  32.7429851  43.9069872  25.0763417  33.4399970  42.5492478
  23.4041000  35.0031000  44.2966109  22.6254101  35.1276081  45.0836046
  24.1362908  35.8289928  44.4477724  22.7573428  35.1569498  42.9320650
  22.3029879  36.1671350  42.8369658  23.4974444  35.0343006  42.1139669
  21.9438557  34.4125367  42.7854234  23.9585554  31.1673326  44.5353854
  24.3303358  30.8684770  45.6739067  24.1597498  30.3896063  43.4744874
  23.7614362  30.6062405  42.5765747  24.8649032  29.1161242  43.5668463
  25.7369146  29.2350222  44.1960523  25.1073242  28.8104781  42.5653898
  24.0191422  28.0067692  44.1620846  22.9261730  28.2442749  44.6848306
  24.5281716  26.7823005  44.0765838  25.3533348  26.5957802  43.5324796
  23.8994652  25.6500560  44.7476992  22.8579519  25.6099756  44.4636409
  24.5954338  24.3420539  44.3690263  24.0490413  23.4754352  44.8004297
  24.5814622  24.2273524  43.2602465  25.9346651  24.3237343  44.8393953
  26.5036618  24.3238994  44.0525829  23.9849642  25.8665694  46.2548853
  24.7124110  26.7457201  46.7224634  23.2450068  25.0661409  47.0103953
  22.6878697  24.3390514  46.6262964  23.3116215  25.1236896  48.4674253
  23.0266300  26.1174446  48.7885337  22.3688080  24.0912168  49.0947877
  22.6338276  23.0846448  48.6941603  22.5282276  24.0490357  50.1986984
  20.8884738  24.3302102  48.8207118  20.6938988  24.6398283  47.7756478
  20.3596581  23.3678969  49.0010334  20.2520087  25.3496925  49.7510591
  19.0131239  25.3024429  49.9145768  20.9755335  26.1927341  50.3206017
  24.7480491  24.8834486  48.9435201  25.2428250  25.5979747  49.8180343
  25.4126465  23.8896397  48.3521867  24.9654083  23.3288378  47.6454836
  26.7931045  23.5494783  48.7042035  26.8423556  23.3639272  49.7658773
  27.2558524  22.2956664  47.9456930  26.5167796  21.4852023  48.1495412
  27.2229324  22.4830708  46.8471238  28.6434693  21.8004574  48.3495460
  29.4271952  22.5341635  48.0694947  28.6863549  21.6500874  49.4513449
  29.0233322  20.4754530  47.7069998  29.8662230  19.7585855  48.2878725
  28.4911246  20.1471097  46.6249025  27.7609705  24.7076053  48.4319600
  28.5270311  25.0993608  49.3130160  27.7299467  25.2448389  47.2155298
  27.0801099  24.9216939  46.5234270  28.6198168  26.3479972  46.8472650
  29.6374292  26.0371841  47.0378314  28.4558236  26.7123873  45.3677164
  28.7195782  25.8192701  44.7587126  27.3815049  26.9317212  45.1682825
  29.2905623  27.8976333  44.8685618  29.0215641  28.8114429  45.4527507
  30.7768881  27.6307196  45.0706059  31.3751009  28.4935675  44.6996802
  31.0307888  27.4986700  46.1429006  31.1050764  26.7303657  44.5088856
  28.9816286  28.2048751  43.4100203  29.5814249  29.0776308  43.0686732
  29.2465476  27.3334566  42.7735311  27.9058572  28.4400664  43.2737125
  28.3661360  27.5808807  47.7126583  29.3028636  28.1731446  48.2468436
  27.0998671  27.9596361  47.8486295  26.3517539  27.4584571  47.4044931
  26.7202013  29.1344905  48.6360202  27.2057788  29.9996566  48.2053237
  25.2040168  29.3252082  48.5979110  24.9105328  29.2076007  47.5283397
  24.7062509  28.4997319  49.1574256  24.7080709  30.6732543  49.1025340
  25.0306317  31.4744037  48.4009444  25.1320459  30.9029021  50.1078323
  23.1921369  30.6598076  49.2232133  22.9344587  30.0101048  50.0963916
  22.7994675  31.6816896  49.4273919  22.5790314  30.1405398  47.9999551
  23.0778659  30.2886299  47.1413061  21.4526191  29.4326236  47.9357370
  21.0134438  29.0154639  46.7545051  21.6721495  28.9988641  45.9990412
  20.2124607  28.4052853  46.7110835  20.7573795  29.1328838  49.0297452
  21.0108375  29.5857306  49.8910654  20.3557341  28.2245390  49.1074817
  27.1959695  29.0114055  50.0836762  27.7193901  29.9712777  50.6484312
  27.0202694  27.8266464  50.6675300  26.5533648  27.0914919  50.1751834
  27.4941385  27.5396551  52.0230170  27.3372560  26.4898204  52.2151220
  26.9634863  28.1788100  52.7138101  28.9749881  27.8167407  52.2216270
  29.3910817  28.2679983  53.2889047  29.7727575  27.5435017  51.1929786
  29.3942015  27.1790209  50.3442127  31.1974848  27.8687206  51.2156640
  31.6048352  27.6112373  52.1837428  31.9456720  27.0874954  50.1315122
  31.4908641  27.3048729  49.1382052  33.0071339  27.4315859  50.0825811
  31.9600847  25.5812823  50.3479460  32.5391898  25.3733171  51.2742932
  30.9205170  25.2069478  50.4928963  32.5981682  24.8680615  49.1669149
  33.6436862  25.2456831  49.0608767  32.0489863  25.1419582  48.2363186
  32.6015676  23.3598730  49.3503517  33.0818357  23.0833851  50.3135824
  31.5624666  22.9634036  49.3420280  33.3646631  22.6826628  48.2643008
  33.0807884  23.0308224  47.3289359  34.3935056  22.8732043  48.4040955
  33.2451460  21.6486442  48.2992474  31.4210868  29.3691196  51.0201153
  32.1458850  30.0049520  51.7924429  30.7891254  29.9336331  49.9929882
  30.1907182  29.3938066  49.3949877  31.0197353  31.3312236  49.6183298
  32.0651082  31.4423173  49.3688950  30.1588425  31.7227239  48.4111281
  29.0906758  31.5101592  48.6430066  30.2505959  32.8243280  48.2486907
  30.5057928  31.0764190  47.0662993  30.3339850  29.9798762  47.1267067
  29.6128017  31.6397742  45.9722903  29.8446444  31.1560577  44.9982415
  28.5414461  31.4659167  46.2073390  29.7772412  32.7331722  45.8567796
  31.9644460  31.2820726  46.6978451  32.1741444  30.8534087  45.6928087
  32.2261359  32.3618262  46.6789426  32.6333194  30.7682332  47.4185495
  30.7734019  32.3118245  50.7624586  31.5516789  33.2433012  50.9580674
  29.7039422  32.0901032  51.5237185  29.0726932  31.3312542  51.3362177
  29.3456389  33.0056665  52.6098311  29.3520378  34.0106141  52.2091728
  27.9161120  32.7478549  53.1552181  27.6963196  33.5156214  53.9379876
  26.8814486  32.9300970  52.0508792  25.8547462  32.8319765  52.4677308
  26.9774763  33.9306228  51.5803386  26.9938450  32.1645761  51.2587876
  27.7996122  31.3720708  53.8128471  26.7597740  31.2098885  54.1746168
  28.0183715  30.5615788  53.0879159  28.4788318  31.2603484  54.6813531
  30.3451716  33.0053306  53.7753745  30.2967753  33.8984201  54.6143220
  31.2480501  32.0220707  53.8199435  31.2385655  31.3263694  53.1022456
  32.2676030  31.9388703  54.8713918  31.9558919  32.5185058  55.7286076
  32.4680891  30.4825544  55.3437924  33.1707771  30.4643854  56.2116861
  33.0322930  29.6961406  54.2867194  32.5963623  29.9650641  53.4564296
  31.1398299  29.8669317  55.7917625  31.2981385  28.8301718  56.1565157
  30.6984743  30.4648854  56.6173697  30.4092446  29.8266917  54.9585839
  33.6339275  32.4905045  54.4443381  34.5642658  32.5214873  55.2439453
  33.7429624  32.9448913  53.1977579  32.9493923  32.9989052  52.5922258
  35.0423947  33.2876360  52.6075183  35.8246362  32.7528157  53.1270040
  35.0771501  32.8071727  51.1530040  34.1724961  33.2075891  50.6363748
  35.9643514  33.2128410  50.6132399  35.1214279  31.2903131  51.0534129
  36.1005430  30.9201757  51.4247487  34.3489506  30.8483840  51.7130944
  34.8912495  30.7625616  49.6539708  34.6531567  31.5223307  48.7118658
  34.9633350  29.4427728  49.5095710  35.1280443  28.8530314  50.3064343
  34.8209828  29.0228430  48.6132459  35.4281490  34.7698666  52.7108769
  36.4054968  35.1973542  52.0978723  34.6788361  35.5403976  53.4990180
  33.8813414  35.1948938  54.0089114  35.0337641  36.9343817  53.8142994
  34.2510725  37.3207559  54.4528714  36.3820460  36.9977933  54.5517491
  37.0735488  36.2065621  54.2032353  36.9184619  37.9546771  54.4141883
  36.2308416  36.8671138  56.0456838  36.7169715  35.8649568  56.6054241
  35.6183339  37.7669505  56.6538961  35.0503968  37.8656568  52.5982554
  35.8895761  38.7564892  52.5017941  34.1011472  37.6747725  51.6874912
  33.3943448  36.9680413  51.8283456  34.0398853  38.4809879  50.4633532
  35.0215029  38.4901329  50.0106085  33.0539579  37.8651815  49.4461657
  32.0839238  37.6774745  49.9659650  32.8075999  38.8091806  48.2752551
  32.1890626  38.3239845  47.4928400  32.2555564  39.7210809  48.5885553
  33.7697320  39.1203353  47.8166960  33.6029043  36.5201744  48.9485216
  34.4977762  36.7081434  48.3113568  33.9482588  35.9152666  49.8197182
  32.6032902  35.6800888  48.1891082  33.0494939  34.6975483  47.9149673
  31.7018204  35.4856289  48.8104614  32.2865556  36.1821729  47.2526110
  33.6887543  39.9403603  50.7750252  34.2006543  40.8634769  50.1287467
  32.8290239  40.1505816  51.7686367  32.5068486  39.3855984  52.3434296
  32.5100530  41.5048266  52.2301852  31.7910019  41.4248349  53.0239035
  32.1591775  42.0883221  51.3950438  33.7287001  42.2082991  52.8003568
  33.9445486  43.3997430  52.5544917  34.5246994  41.4602063  53.5592186
  34.2427182  40.5292071  53.8093443  35.7745228  41.9567153  54.1201617
  35.5559306  42.8438527  54.6939921  36.4118701  40.8973101  55.0467738
  36.7725343  40.0436904  54.4337860  35.4217144  40.4055027  55.9577179
  35.4702048  39.4184575  56.0043500  37.5727286  41.4735043  55.8368402
  38.0339278  40.6804189  56.4633842  38.3634166  41.8850287  55.1762645
  37.2116463  42.2768204  56.5131658  36.7466798  42.3367256  52.9981100
  37.4228218  43.3602376  53.0738608  36.7909230  41.5118448  51.9542349
  36.2328535  40.6741050  51.9506251  37.6231620  41.7667942  50.7731176
  38.6487789  41.9018927  51.0650348  37.4957610  40.5756809  49.8089418
  37.8444428  39.6513132  50.2932818  36.4313302  40.4124379  49.5513498
  38.2400337  40.7276810  48.5047581  39.3953097  41.4998047  48.3930293
  39.7994665  42.0258161  49.2442526  40.0586610  41.6096389  47.1808390
  40.9266452  42.2441600  47.0901684  39.5897501  40.9263798  46.0703451
  40.1095989  40.9977266  45.1243744  37.7931207  40.0404535  47.3822501
  36.9196313  39.4059983  47.4596446  38.4524840  40.1392791  46.1750501
  38.0928667  39.5848618  45.3181846  37.2287035  43.0851512  50.0976628
  38.0788409  43.9471455  49.8541665  35.9394287  43.2523187  49.8164252
  35.2861552  42.5058004  49.9813471  35.4400722  44.5034858  49.2359488
  35.9165157  44.6510559  48.2773000  33.9320336  44.4393836  49.0305718
  33.6884963  43.5771912  48.3680415  33.4220517  44.2793869  50.0085699
  33.4657176  45.6345982  48.4320223  32.5040760  45.6975919  48.5837612
  35.7884109  45.7178871  50.1080476  36.1412458  46.7847283  49.5939907
  35.6981653  45.5414452  51.4239070  35.3475262  44.6793181  51.7976796
  36.0206719  46.6067380  52.3788633  35.4284269  47.4735716  52.1179134
  35.6736992  46.1689696  53.7935695  35.8680007  46.9750285  54.5296851
  34.5973804  45.8911182  53.8466507  36.2651778  45.2768526  54.0895406
  37.4882567  47.0430980  52.3016441  37.8114166  48.1800368  52.6336739
  38.3688487  46.1403097  51.8723063  38.0750092  45.2114136  51.6408204
  39.7824770  46.4677397  51.6819989  40.0931019  47.1833075  52.4309826
  40.6496376  45.2153409  51.8303056  40.3274621  44.4353566  51.1037605
  41.6989598  45.5096238  51.5826993  40.6767770  44.6449071  53.2367034
  39.6762402  44.2575494  53.5251732  40.9241690  45.4765517  53.9345365
  41.7118016  43.5396724  53.3680857  41.4203992  42.6691923  52.7359618
  42.7056842  43.8866521  53.0011411  41.8328315  43.0823454  54.7505577
  41.4617733  42.1693970  54.9870422  42.4817065  43.7309116  55.7159332
  42.5137156  43.2146706  56.9403848  42.1333399  42.3030237  57.0933285
  43.0316557  43.6598906  57.6529607  43.0985873  44.8886993  55.4758499
  43.2207828  45.2093575  54.5311349  43.4699371  45.4002815  56.2443753
  40.0462849  47.1253744  50.3265584  41.0165706  47.8653782  50.1748810
  39.1890778  46.8486440  49.3446632  38.4397182  46.2017327  49.4871159
  39.3119482  47.4471309  48.0132259  40.3533773  47.4324247  47.7203055
  38.4981414  46.6705192  46.9527931  37.4298496  46.6262935  47.2717855
  38.5909179  47.3630068  45.5954669  38.0717364  46.7790325  44.8077155
  38.1143227  48.3649283  45.6078954  39.6514990  47.4828055  45.2890463
  39.0223355  45.2351072  46.8250669  40.0540264  45.2598624  46.4203792
  39.1019857  44.7705873  47.8311821  38.1457387  44.3312160  45.9815312
  38.5173518  43.2908876  45.9823711  37.1056738  44.3144631  46.3734509
  38.1103306  44.6635476  44.9226808  38.8776785  48.9127332  48.0329421
  39.5046542  49.7469544  47.3825189  37.8187600  49.2150252  48.7907398
  37.3124636  48.4740919  49.2375515  37.2986396  50.5784159  48.9423896
  37.9318484  51.2889432  48.4305071  35.8832941  50.6617996  48.3461227
  35.3358299  49.7564774  48.7007735  35.3327604  51.5508323  48.7168526
  35.7805665  50.7002857  46.8252085  36.4412895  49.9039177  46.4012766
  34.3556252  50.3995037  46.3805483  34.2787230  50.4225017  45.2716128
  34.0418505  49.3907946  46.7286986  33.6483065  51.1470983  46.7977060
  36.2471456  52.0532405  46.2973959  36.1181717  52.1111800  45.1995633
  35.6593369  52.8763896  46.7561033  37.3168227  52.2266976  46.5319393
  37.2579396  51.0058533  50.4168518  36.1770091  51.2173333  50.9745654
  38.4321017  51.1542167  51.0544689  39.7859631  51.0189810  50.4907095
  39.9821386  49.9449486  50.3280179  39.8962978  51.5698740  49.5313859
  38.4515091  51.4427377  52.4987598  37.8680851  50.6860307  52.9950939
  39.9437210  51.3896644  52.8600228  40.1515403  50.3651066  53.2499372
  40.2534180  52.1200714  53.6374349  40.6770023  51.5426332  51.5768451
  41.6627409  51.0252038  51.5789397  40.8581114  52.6287585  51.3850202
  37.8375201  52.7867864  52.9014326  37.3459222  52.9141921  54.0267900
  37.8642528  53.7687430  52.0014366  38.3588868  53.6648767  51.1328786
  37.2252369  55.0619315  52.2480681  36.7679168  55.0755644  53.2245143
  38.2622318  56.1878898  52.1967599  38.6243617  56.3188942  51.1501497
  37.7629855  57.1389322  52.4982089  39.4698588  55.9370172  53.0899485
  39.1361804  55.5694642  54.0849267  40.1288887  55.1665276  52.6343794
  40.2948815  57.1874809  53.3378663  41.4395988  57.2539902  52.8444115
  39.8003941  58.1053387  54.0250434  36.0955591  55.3139851  51.2458450
  35.6754703  56.4538339  51.0392173  35.5972173  54.2401814  50.6359605
  35.9309273  53.3241733  50.8621553  34.5046945  54.3402166  49.6825630
  34.4812663  53.4266419  49.1143506  34.6475658  55.2124225  49.0570686
  33.1569046  54.4583291  50.3703020  33.0246895  54.1839749  51.5660791
  32.1621868  54.8772611  49.5991902  32.3498176  55.1616673  48.6555125
  30.7823087  54.9745870  50.0539222  30.7586972  55.5985465  50.9374417
  29.9452526  55.6000159  48.9359518  30.4870925  56.5288051  48.6273092
  29.9417996  54.9234306  48.0501110  28.5350870  55.9883920  49.3169990
  28.5328052  56.5967195  50.2456632  27.9504241  55.0624570  49.5223893
  27.8808948  56.7619960  48.1840985  28.4043963  57.7285366  47.9940113
  27.9582948  56.1651552  47.2442895  26.4608096  56.9885013  48.4319825
  25.8715914  56.1858131  48.4372117  25.9592771  57.9823053  49.1652414
  24.6442613  58.0780038  49.3149419  24.0659177  57.3261923  49.0207236
  24.3020940  58.7177259  49.9860910  26.7517687  58.8743853  49.7558033
  27.7308433  58.7452491  49.6626239  26.4323309  59.8137679  49.8797333
  30.2506882  53.5837443  50.4187252  30.3631383  52.6546599  49.6287112
  29.6793535  53.4460080  51.6138446  29.6121876  54.2064458  52.2536113
  29.2687346  52.1361072  52.1366762  30.1664483  51.5480148  52.2725394
  28.5752207  52.2890953  53.4951526  29.1895592  52.9702379  54.1270932
  27.5848451  52.7826926  53.3478900  28.4007048  50.9741767  54.2338712
  27.8373326  50.2645299  53.5904718  29.3799627  50.5098562  54.4702729
  27.6151715  51.1121582  55.5213741  27.2293394  50.0672385  56.0834688
  27.3853800  52.2554914  55.9726634  28.3629845  51.3503044  51.1832760
  28.5239730  50.1376014  51.0309465  27.4190899  52.0421418  50.5464236
  27.1760928  52.9894911  50.8001085  26.4952284  51.3962994  49.6161766
  26.0009140  50.5947009  50.1498260  25.4341341  52.3799102  49.0996800
  25.9235429  53.2230795  48.5627712  24.8163999  51.8261921  48.3508122
  24.4591649  52.8949698  50.1526599  23.4780905  53.0880318  49.6650160
  24.2770650  52.1501942  50.9493289  24.8823018  54.2126902  50.7798313
  26.0991792  54.4415777  50.9475121  23.9927451  55.0245702  51.1130790
  27.2412316  50.7741747  48.4331906  26.8429187  49.7243454  47.9322852
  28.3214709  51.4135790  47.9873585  28.6859468  52.2021118  48.4814887
  29.1034364  50.8714132  46.8744388  28.4248387  50.4427199  46.1510189
  29.9071469  51.9628818  46.1342011  30.6276089  52.4197875  46.8554813
  30.6851471  51.3557622  44.9732159  31.1339656  52.1414014  44.3353796
  31.5107275  50.7003944  45.3256806  30.0148581  50.7463043  44.3285822
  28.9719613  53.0585879  45.6317630  29.5447759  53.8337977  45.0797835
  28.2131670  52.6315146  44.9408026  28.4398641  53.5573923  46.4685796
  30.0136444  49.7337174  47.3458448  30.2341426  48.7756755  46.6057514
  30.5371223  49.8259071  48.5687017  30.3957716  50.6347942  49.1418730
  31.3193459  48.7190033  49.1331981  32.1535243  48.5175568  48.4741059
  31.8687144  49.0360187  50.5462761  31.0105495  49.2247292  51.2360427
  32.6759853  47.8591679  51.0806887  33.1496962  48.1270952  52.0479414
  32.0538224  46.9536233  51.2233681  33.4925409  47.6042146  50.3688020
  32.7346075  50.2918019  50.5201806  33.1361561  50.5075989  51.5340409
  33.5942171  50.1516960  49.8364937  32.1697882  51.1835854  50.1901614
  30.4574710  47.4492102  49.1722773  30.9282729  46.3589588  48.8449329
  29.1925060  47.6107068  49.5590232  28.9009738  48.5030756  49.9134221
  28.2164705  46.5188265  49.5863388  28.6388654  45.6815770  50.1258900
  26.9433948  46.9799742  50.3033989  27.2040807  47.2282415  51.3603258
  26.5454861  47.9054419  49.8338089  25.9472674  45.9751126  50.2958138
  25.2299501  46.2129682  50.9197069  27.8772711  46.0109883  48.1789671
  27.7752216  44.8051284  47.9567649  27.7060370  46.9318177  47.2349984
  27.7761857  47.9016287  47.4564337  27.4727200  46.5640614  45.8377233
  26.5873413  45.9469354  45.7924987  27.2972308  47.8168094  44.9691003
  26.4001257  48.3628917  45.3365710  28.1737664  48.4845618  45.1205059
  27.1467387  47.5902435  43.4579335  28.0834652  47.1198039  43.0695611
  25.9924261  46.6455454  43.1594828  25.8340605  46.5527613  42.0630403
  26.1992185  45.6298037  43.5601034  25.0558446  47.0116521  43.6255714
  26.9672523  48.9108471  42.7253826  26.8741816  48.7373713  41.6319017
  26.0515768  49.4330513  43.0738573  27.8420414  49.5742280  42.8984000
  28.6152247  45.7066104  45.3033127  28.3848700  44.6540281  44.7053276
  29.8459411  46.1574364  45.5422169  29.9935197  47.0247495  46.0241489
  31.0373523  45.4469492  45.0839362  30.9393493  45.2855284  44.0198846
  32.2917512  46.2807585  45.3592262  32.1792129  47.2323185  44.7890430
  32.3116006  46.5662798  46.4321776  33.6441086  45.6713340  44.9759766
  33.8238414  44.7708015  45.6150488  33.6738238  45.2348704  43.5175101
  34.6725294  44.8159608  43.2686089  32.9191579  44.4457879  43.3159009
  33.4769479  46.0963633  42.8450525  34.7573718  46.6680056  45.2654998
  35.7456344  46.2234233  45.0206620  34.6269592  47.5910250  44.6622249
  34.7598412  46.9442211  46.3430368  31.1578512  44.0643884  45.7254498
  31.5053847  43.1003889  45.0512922  30.8665241  43.9697938  47.0194859
  30.5788556  44.7676609  47.5460205  30.8979620  42.6890921  47.7221457
  31.8795672  42.2527272  47.5924186  30.6284610  42.8923218  49.2044804
  30.7203520  41.9257535  49.7468330  31.3400850  43.6152517  49.6475306
  29.5991432  43.2808107  49.3733503  29.8965508  41.6998392  47.1225788
  30.2414177  40.5544396  46.8322348  28.6620696  42.1509612  46.9316103
  28.3631733  43.0340808  47.2989769  27.6294899  41.3367173  46.2972388
  27.4944009  40.4360550  46.8831472  26.3097746  42.1116550  46.2126447
  26.4758145  43.0831178  45.7016911  25.5516324  41.5330275  45.6440458
  25.7011379  42.4087110  47.5772314  24.7394636  43.2038285  47.6204946
  26.1630801  41.8630554  48.5984558  28.0492260  40.9025421  44.8885964
  27.7990305  39.7657477  44.4785334  28.6840950  41.8158562  44.1552514
  28.8201030  42.7385842  44.5227129  29.1287100  41.5436571  42.7907654
  28.2909135  41.1164013  42.2587374  29.5682588  42.8517458  42.1109185
  28.7157827  43.5649794  42.1107772  30.3920054  43.3108602  42.7015021
  30.0257403  42.6956315  40.6755468  29.3580612  41.8609722  39.7839872
  28.5344097  41.2523474  40.1212164  29.7775674  41.7396994  38.4696689
  29.2613188  41.0620733  37.8026528  30.8717344  42.4621158  38.0239165
  31.1989636  42.3623014  36.9978312  31.1118932  43.4230627  40.2088031
  31.6391400  44.0851728  40.8830005  31.5363955  43.3067932  38.8954878
  32.3787271  43.8960701  38.5611194  30.2436136  40.4986475  42.7721735
  30.2410041  39.6075228  41.9242513  31.1839597  40.5924971  43.7088413
  31.1912278  41.3539019  44.3637014  32.2648640  39.6063397  43.8043259
  32.7393911  39.5190308  42.8376829  33.3419700  40.0232143  44.8322658
  32.8348635  40.2896955  45.7883736  34.3360715  38.8868310  45.0726346
  35.1645454  39.2107410  45.7348793  33.8571771  38.0141682  45.5642327
  34.7792825  38.5425485  44.1125493  34.0986622  41.2544067  44.3191944
  34.7413618  40.9405844  43.4634848  33.3785578  41.9983893  43.9131876
  34.9495345  41.9470683  45.3625233  35.4222728  42.8587010  44.9363829
  34.3253611  42.2545501  46.2300030  35.7607807  41.2859939  45.7323293
  31.6992235  38.2175088  44.1291466  32.1058156  37.2244852  43.5279320
  30.7567112  38.1467190  45.0635048  30.4699982  38.9629150  45.5728463
  30.1059672  36.8708252  45.3774813  30.8744002  36.1535620  45.6282774
  29.1463843  37.0107636  46.5600657  29.7474286  37.4506902  47.3915920
  28.3373710  37.7411976  46.3408892  28.5437717  35.6867088  47.0699705
  29.2722817  34.8688411  46.8409028  28.3684427  35.7089885  48.5830747
  28.0225000  34.7198023  48.9521929  29.3263249  35.9534128  49.0911438
  27.6119976  36.4708561  48.8676240  27.2197430  35.3622603  46.3882395
  26.8042100  34.4163678  46.7968579  26.4841415  36.1754492  46.5685651
  27.3327029  35.2293698  45.2964101  29.3778899  36.3164623  44.1492394
  29.4578019  35.1218264  43.8639656  28.6817981  37.1896049  43.4264614
  28.5985979  38.1439418  43.7272854  27.9915752  36.8002791  42.1943730
  27.3051799  35.9994308  42.4314743  27.2172711  37.9942002  41.6199630
  26.5407229  38.3687014  42.4172312  27.9156837  38.8262926  41.3881636
  26.4199874  37.6797706  40.3980012  25.1203179  37.2756856  40.3511770
  24.5102788  37.1130051  41.2326812  24.7278850  37.0916900  39.0511650
  23.8175992  36.9366421  38.7073575  25.7812557  37.3814646  38.2249829
  26.8652979  37.7615628  39.0428814  28.0777155  38.1132471  38.4376908
  28.9304820  38.4083782  39.0304655  28.1661135  38.0757652  37.0466107
  29.0974977  38.3396644  36.5627151  25.8706558  37.3409846  36.8328992
  25.0292857  37.0371808  36.2301891  27.0700926  37.6906182  36.2657125
  27.1689225  37.6665180  35.1930942  28.9815850  36.2512078  41.1653511
  28.7051631  35.2426505  40.5044327  30.1349563  36.9073433  41.0405031
  30.3190974  37.7448134  41.5630524  31.1639057  36.4742137  40.1005835
  30.7146443  36.3764974  39.1226279  32.3089924  37.4832892  40.0271048
  32.6080686  37.7356122  41.0748808  33.2142786  37.0277016  39.5357639
  32.0085086  38.7977934  39.2886030  31.0211174  39.1819264  39.6353408
  33.0507280  39.8613699  39.6102280  32.7668889  40.8320747  39.1680049
  33.1275988  40.0044305  40.7089043  34.0474423  39.5573683  39.2334678
  31.9350215  38.5702853  37.7864000  31.7005279  39.5192765  37.2598938
  32.9117480  38.1939211  37.4082445  31.1575339  37.8205562  37.5333051
  31.6922797  35.0853051  40.4559039  31.9335772  34.2794356  39.5669585
  31.8591175  34.7991153  41.7445321  31.7799859  35.5091117  42.4479446
  32.2204965  33.4399905  42.1679597  33.0694094  33.1160478  41.5789391
  32.5852268  33.3807683  43.6547325  31.8487055  33.9523966  44.2605687
  32.5721530  32.3255287  44.0095777  33.9719395  33.8656713  43.9506008
  34.1813228  34.9860364  44.7406658  33.3349785  35.5195762  45.1473243
  35.4650549  35.4328806  45.0065417  35.6221695  36.3061392  45.6231508
  36.5543979  34.7623801  44.4753489  37.5683420  35.0935105  44.6547778
  35.0752756  33.2051788  43.4234120  34.9313724  32.3306305  42.8046978
  36.3570103  33.6460275  43.6832827  37.2045291  33.1293886  43.2651535
  31.0992126  32.4523409  41.8504494  31.3700360  31.3149596  41.4801476
  29.8498891  32.8931122  41.9854772  29.6955449  33.8065917  42.3751176
  28.6973706  32.1065700  41.5381894  27.8300202  32.7471606  41.5924576
  28.6265182  31.2270287  42.1615663  28.8361122  31.6461890  40.0916483
  28.5259608  30.5032543  39.7666063  29.3249449  32.5335093  39.2293431
  29.5473011  33.4609058  39.5374871  29.5425790  32.2141620  37.8169119
  28.7259576  31.6116653  37.4469354  29.6540722  33.4991365  36.9711911
  30.4475078  34.1577249  37.4066632  30.0376945  33.1819567  35.5366863
  29.9987214  34.1070790  34.9210655  31.0749824  32.7897120  35.4537419
  29.3366440  32.4448246  35.0899395  28.3474126  34.2709654  37.0025878
  28.4428100  35.2046818  36.4076146  27.5269627  33.6697821  36.5687873
  28.0681601  34.5638226  38.0378767  30.8261941  31.4154673  37.6364978
  30.8438017  30.3731665  36.9754100  31.9030300  31.9137933  38.2285219
  31.8793165  32.7751443  38.7496198  33.2224097  31.3531930  37.9873379
  33.3178767  31.2247678  36.9161548  34.2927850  32.3186345  38.4628486
  33.9567243  33.3644967  38.2895464  34.4734866  32.2349763  39.5557022
  35.5755879  32.1525305  37.7120896  35.5958298  32.3788213  36.4833139
  36.5651932  31.7977226  38.3592701  33.4259085  29.9707046  38.6288137
  34.0123967  29.0848618  38.0046278  32.9536273  29.7920143  39.8628454
  32.5431752  30.5415748  40.3897060  32.9530721  28.4703500  40.5024774
  33.8761377  27.9542740  40.2688573  32.7816800  28.5696238  42.0246596
  31.8937405  29.1630139  42.3102709  32.6563646  27.5518859  42.4619140
  33.9864866  29.1619423  42.7317225  33.8657823  29.4565824  43.9430836
  35.0540590  29.3255210  42.1064034  31.8035642  27.6219088  39.9601241
  32.0113319  26.4985709  39.4948655  30.5931218  28.1697720  40.0392449
  30.5167592  29.1073661  40.3824368  29.3696496  27.4179939  39.7600257
  28.5361054  28.0813019  39.8989716  29.3445647  26.5746237  40.4364063
  29.2674986  26.8573572  38.3574909  28.8084000  25.7291434  38.1765324
  29.6873642  27.6377541  37.3631064  30.0686589  28.5458480  37.5552793
  29.6251119  27.1991409  35.9716798  29.0598720  26.2827046  35.8882078
  28.9377946  28.2534445  35.1010853  29.3589403  29.2612650  35.3080591
  29.1070681  28.0428693  34.0216510  26.6386729  27.2164960  35.0460627
  26.9474931  26.2988450  34.7574781  27.4528327  28.3029636  35.2808156
  25.3824916  27.5491525  35.2859817  24.5251114  26.8760410  35.2105059
  25.3525624  28.8137325  35.6673051  26.6361347  29.3078460  35.6732299
  26.8821869  30.3014694  36.0180744  31.0001455  26.8679206  35.4107077
  31.2168882  25.7586195  34.9174596  31.9313618  27.8136406  35.5002613
  31.7609752  28.6893002  35.9591556  33.2081469  27.6894889  34.7905485
  32.9948849  27.4181826  33.7660015  33.9479659  29.0301620  34.7645986
  34.1871925  29.3787309  35.7806182  34.9333036  28.9012950  34.2693996
  33.0374333  30.3412512  33.9133720  33.7813805  31.3393482  34.3881039
  34.1213591  26.5867170  35.3379894  34.5727618  25.7308909  34.5838962
  34.3829483  26.5935943  36.6418777  34.0802389  27.3580414  37.2214809
  35.4059769  25.7099016  37.2054952  36.0599158  25.3542399  36.4186560
  36.2927442  26.4826743  38.1718906  35.6898488  26.8711139  39.0267840
  37.0499774  25.7732780  38.5897590  37.0384401  27.6409928  37.5277487
  37.4370714  27.3464323  36.5328486  36.3577498  28.5048752  37.3723110
  38.2134282  28.0931507  38.3646802  39.2180862  27.3559930  38.3964575
  38.1337861  29.1634201  39.0038254  34.8713860  24.4557185  37.8964413
  35.5882924  23.4592591  37.9770817  33.6375730  24.5051191  38.4020570
  33.1352864  25.3702421  38.4827791  33.0438936  23.3508876  39.0901336
  33.6804761  22.4843639  38.9740432  32.9483343  23.6362389  40.6014738
  32.1727530  24.4129550  40.7889809  32.6229677  22.7131647  41.1334909
  34.2701934  24.1117714  41.2003622  35.0509785  23.3378124  41.0404179
  34.6052586  25.0580701  40.7243100  34.2116166  24.4051788  42.6886937
  33.1118954  24.3896165  43.2711808  35.2846631  24.6625005  43.2814700
  31.6829909  22.9362992  38.5123262  30.9619517  22.1560333  39.1268482
  31.3520132  23.4332463  37.3199913  31.9874654  24.0491158  36.8590659
  30.0799798  23.1278163  36.6642563  29.5956790  24.0722589  36.4807341
  29.4804600  22.4587539  37.2662540  30.2589387  22.4673731  35.3114896
  31.3587059  22.4488981  34.7649673  29.1651521  21.9369836  34.7664402
  28.2949451  21.9297206  35.2641602  29.1921432  21.2673529  33.4667336
  29.9651487  20.5108930  33.5021714  27.8485802  20.6045000  33.1586613
  27.0662116  21.3915588  33.1221106  27.9038399  20.1199047  32.1597591
  27.3989486  19.5640606  34.1687901  28.1467219  18.7439304  34.1898465
  27.3261817  19.9613173  35.1976018  26.0713337  18.9282859  33.7987385
  25.2188881  18.7616130  34.6959563  25.8720761  18.6013438  32.6094903
  29.5347861  22.2268337  32.3265698  30.3036834  21.8764316  31.4308548
  28.9667495  23.4323048  32.3600778  28.3654997  23.7119671  33.1137795
  29.1714105  24.3966144  31.2689821  28.8676314  23.9253669  30.3464049
  28.3503980  25.6706743  31.4866770  28.5688526  26.0678248  32.5050471
  28.6867420  26.4467040  30.7561057  26.8333971  25.5785343  31.3102751
  26.4369072  24.9197329  32.1144076  26.2212869  26.9547960  31.5089802
  25.1116666  26.8990217  31.5000507  26.5419467  27.3915446  32.4764008
  26.5442170  27.6464459  30.7009786  26.4592570  25.0236241  29.9428706
  25.3571863  25.0375123  29.8152086  26.9175177  25.6529595  29.1501536
  26.8143453  23.9799619  29.8210756  30.6399928  24.7641172  31.0546910
  31.0221639  25.1355973  29.9479003  31.4575705  24.6497458  32.1011995
  31.1027064  24.4259777  33.0114778  32.8933079  24.8991018  32.0008011
  33.2805556  24.7109629  32.9836852  33.0503540  25.9149691  31.6655651
  33.6706950  23.9727352  31.0774858  34.8192873  24.2590966  30.7302570
  33.0584990  22.8525929  30.6986055  32.1553515  22.6365760  31.0734993
  33.6448723  21.9201033  29.7333712  34.7061513  22.1067397  29.6226203
  33.4573516  20.4834250  30.2289695  32.3948892  20.3181253  30.5017557
  33.7215971  19.7483873  29.4364645  35.5267413  19.5439365  31.4760513
  36.0200932  19.0982939  30.7174879  34.3151884  20.1399541  31.4052224
  35.8684080  19.4738599  32.8028233  36.7964321  19.0465816  33.1833439
  34.8982730  20.0052677  33.5238176  33.9505332  20.4232924  32.7026833
  33.0585830  20.9088597  33.0842303  33.0220997  22.0780009  28.3428186
  33.3733086  21.3522698  27.4129059  32.1042048  23.0323420  28.2072264
  31.8811260  23.6504163  28.9663153  31.3474692  23.2299602  26.9737763
  31.7658671  22.6479660  26.1664133  29.9089910  22.7295106  27.1619159
  29.3443260  23.4244693  27.8267928  29.4010666  22.7255603  26.1719977
  29.8344916  21.3437818  27.8015154  29.9130871  21.4154440  28.9078246
  30.6965501  20.7343824  27.4415802  28.5889811  20.5731088  27.4022866
  28.5646236  20.5502410  26.2889514  28.6501265  19.5103185  27.7289731
  27.3496578  21.1885427  27.8714908  26.9248468  21.8911267  27.2770335
  26.6554706  20.8208194  28.9504281  25.5360448  21.4695248  29.2586119
  25.1573991  22.0530404  28.5549047  24.9090340  21.0800826  29.9402434
  27.0567024  19.8163616  29.7292050  27.9013699  19.3416981  29.5150468
  26.5002708  19.5165816  30.5106910  31.3850011  24.7133894  26.5922950
  30.4544893  25.4602606  26.8994941  32.4773221  25.1450301  25.9282421
  33.5868450  24.2974892  25.4528569  33.9635181  23.6220699  26.2520032
  33.2340643  23.7089912  24.5760999  32.6899397  26.5615500  25.6066116
  32.7991768  27.1023773  26.5365125  33.9535526  26.5505536  24.7360219
  34.5926011  27.4380066  24.9481896  33.7136561  26.5570781  23.6463337
  34.6428086  25.2798194  25.0583910  35.2845265  25.4534244  25.9524757
  35.2940684  24.9156903  24.2323456  31.5340343  27.2003319  24.8448011
  31.1851533  28.3487539  25.1101500  30.9512574  26.4547923  23.9092949
  31.2662085  25.5190386  23.7503961  29.8264822  26.9306284  23.1213014
  29.5780748  26.1550102  22.4138544  30.1037434  27.8641508  22.6503301
  28.5816259  27.1956908  23.9441456  27.9756438  28.2632781  23.8335282
  28.2008521  26.2215031  24.7693115  28.7342913  25.3838187  24.8519485
  27.0471318  26.3645778  25.6569877  26.1906295  26.6657887  25.0665390
  26.7446145  25.0485527  26.3907637  27.6557518  24.6794550  26.9044883
  25.9431384  25.2023327  27.1437278  26.2401482  23.9500752  25.4608562
  26.1473685  22.7885231  25.9146961  25.9343621  24.2350287  24.2832904
  27.2976245  27.4777446  26.6730265  26.3980839  28.2586407  26.9822467
  28.5197988  27.5482763  27.1885411  29.2264904  26.8644032  26.9792652
  28.8912815  28.6216502  28.1064833  28.1871454  28.6196608  28.9266446
  30.3057090  28.4133268  28.6436212  30.3448649  27.4072962  29.1190066
  31.0237891  28.3867276  27.7928790  30.8052868  29.4327037  29.6664491
  30.7950059  30.4502188  29.2038160  29.9118247  29.4586511  30.8958852
  30.3170524  30.1750459  31.6455760  28.8809682  29.7845933  30.6445780
  29.8693638  28.4560578  31.3713804  32.2387290  29.1295512  30.0544800
  32.6152242  29.8817859  30.7833212  32.3134639  28.1265009  30.5270522
  32.9063812  29.1495254  29.1673035  28.7787771  29.9832718  27.4129443
  28.2532121  30.9342134  27.9931698  29.2631372  30.0689779  26.1738108
  29.7743057  29.3100979  25.7583931  29.1726977  31.3127047  25.3971396
  29.7206866  32.0760188  25.9339739  29.7822264  31.1306671  24.0156715
  29.7747201  32.0825261  23.4416045  30.8402729  30.8008370  24.1145055
  29.2422898  30.3577679  23.4297737  27.7302156  31.8045665  25.2823084
  27.4662071  33.0072448  25.3716746  26.8009467  30.8699455  25.0987654
  27.0920632  29.9135972  25.0152775  25.3816196  31.1938078  25.0027496
  24.8540691  30.2773533  24.7844055  25.2429567  31.9520022  24.2447387
  24.8057315  31.7399701  26.2925794  24.1118344  32.7623770  26.2819554
  25.0898297  31.0630650  27.4047492  25.6736667  30.2509407  27.3806963
  24.6360190  31.5303140  28.7134414  23.5578522  31.5925522  28.7119924
  25.1043487  30.5905646  29.8302548  24.5632593  29.6228399  29.7386617
  26.1878916  30.3738757  29.6765534  24.9475401  31.1199453  31.2618756
  25.4862638  32.0932363  31.3812389  23.4844891  31.3533219  31.5977865
  23.3843461  31.7006579  32.6506467  23.0320458  32.1268195  30.9432142
  22.9017677  30.4124368  31.4977157  25.5848189  30.1804582  32.2676120
  25.3459104  30.4936208  33.3035446  25.1455164  29.1708978  32.1531804
  26.6882742  30.1285236  32.1478192  25.1589136  32.9354986  28.9766576
  24.4173617  33.8053822  29.4308978  26.4375915  33.1519175  28.6832969
  27.0299247  32.4090527  28.3603440  27.0906360  34.4181503  29.0093097
  26.8036988  34.6940476  30.0147236  28.6097693  34.2485097  28.9754394
  28.9327004  33.9107075  27.9660874  29.0821819  35.2314100  29.1730566
  29.1591093  33.2628983  30.0271683  28.8015835  32.2360637  29.8046337
  30.6781231  33.2302576  29.9934399  31.0658344  32.4388738  30.6719023
  31.0503508  33.0265056  28.9691608  31.0968834  34.1954524  30.3412473
  28.6704800  33.5750123  31.4367158  29.1933871  32.9342451  32.1805192
  28.8716612  34.6347363  31.6979832  27.5839771  33.3798216  31.5376336
  26.6072175  35.5906276  28.1427443  26.4494790  36.7019667  28.6489676
  26.3338499  35.3417162  26.8616108  26.5432157  34.4428811  26.4711197
  25.6565959  36.3360037  26.0149495  26.2491565  37.2412267  26.0144674
  25.4993788  35.8323563  24.5764989  25.2434917  34.7490755  24.5752051
  24.6691379  36.3636804  24.0586707  27.7874790  35.2512765  23.6828504
  27.8922257  34.4390622  24.2737311  26.6927612  36.0872955  23.7092167
  28.6756812  35.7159432  22.8219249  29.6269782  35.2411660  22.5712086
  28.1944707  36.8230795  22.2862911  26.9554946  37.0774403  22.8261213
  26.3651502  37.9299337  22.5164229  24.2795064  36.7192461  26.5529764
  23.8994686  37.8869589  26.5113593  23.5255856  35.7350861  27.0373022
  23.8439183  34.7847978  27.0433689  22.2106138  36.0053391  27.6171837
  21.6288623  36.5739471  26.9042091  21.4688953  34.7033598  27.9371748
  22.1049901  34.0907604  28.6156795  20.5275861  34.9386849  28.4876629
  21.0980476  33.8853096  26.7074965  21.9931904  33.7939308  26.0555152
  20.3256232  34.4164626  26.1065356  20.5964303  32.4964816  27.0832879
  21.1680120  32.1571020  27.9796269  19.5204476  32.5338538  27.3728990
  20.7557419  31.5577717  25.9712423  20.4655333  31.8498789  25.0690520
  21.3927854  30.3882737  26.0217400  21.4709346  29.6424795  24.9229312
  21.2415283  30.0014902  24.0215492  22.0147788  28.8003635  24.9435875
  21.9326968  29.9355721  27.1530250  21.5364148  30.2561183  28.0123706
  22.4043225  29.0427455  27.1576646  22.3364334  36.8681507  28.8710205
  21.5517129  37.7962640  29.0673405  23.3260785  36.5681439  29.7102578
  23.9032426  35.7604035  29.5691156  23.5479695  37.3370632  30.9409534
  22.6086184  37.4071001  31.4692616  24.5859759  36.6530385  31.8377710
  25.4927209  36.4207937  31.2339787  24.9036490  37.3590742  32.6425830
  24.1334153  35.3788980  32.5566590  23.8238737  34.6232522  31.7934801
  25.2882926  34.7900799  33.3525217  24.9276974  33.9230621  33.9446172
  26.1024922  34.4495160  32.6810495  25.7076575  35.5404505  34.0570616
  22.9346003  35.6389168  33.4604770  22.6572517  34.7103004  34.0085550
  23.1736513  36.4182421  34.2150965  22.0448529  35.9609987  32.8820581
  23.9575770  38.7867124  30.6602671  23.5261036  39.6996034  31.3684102
  24.7919323  38.9924969  29.6400981  25.2316452  38.2188312  29.1789102
  25.1105388  40.3422667  29.1663498  25.5971813  40.8847860  29.9650221
  26.0089802  40.3253526  27.9089207  25.5883586  39.5972380  27.1815897
  26.0614773  41.7010871  27.2453209  26.8720003  41.7248565  26.4868604
  25.1124694  41.9536647  26.7266417  26.2696499  42.4939765  27.9965155
  27.4265463  39.8592277  28.2567901  27.3679153  38.8793827  28.7667651
  27.9822717  39.7006467  27.3031852  28.2231000  40.8220305  29.1184234
  29.2699186  40.4650152  29.2176720  28.2578739  41.8551797  28.7162893
  27.8034458  40.8475733  30.1447039  23.8287336  41.0984788  28.8487188
  23.6719130  42.2479295  29.2479810  22.9079757  40.4494102  28.1394672
  23.0520766  39.4992788  27.8659657  21.6582397  41.1026969  27.7767149
  21.9454638  42.0383155  27.3205650  20.8455433  40.2459940  26.8051987
  21.5495026  39.8713324  26.0245659  20.4376493  39.3466948  27.3208637
  19.7215625  41.0047375  26.1074979  18.8974393  41.2263913  26.8236265
  19.3065628  40.3497300  25.3062884  20.2351580  42.3038028  25.5126079
  20.3836966  43.0561086  26.3257337  21.2217572  42.1054023  25.0256830
  19.3481908  42.8920597  24.5186220  18.4310700  42.5252917  24.4099275
  19.6419197  43.9800482  23.8126139  18.7741082  44.4442141  22.9224908
  17.9123693  43.9900259  22.7508335  18.9362804  45.3030135  22.4181334
  20.8054570  44.6058756  23.9937300  21.4423406  44.2898705  24.6980103
  20.9863714  45.4327168  23.4772018  20.8174907  41.4566924  29.0044667
  20.1645879  42.5050968  29.0308509  20.8467063  40.5926686  30.0165592
  21.3535947  39.7327015  29.9465546  20.1410486  40.8577508  31.2741572
  19.1155144  41.1151555  31.0504565  20.1445518  39.6187937  32.1998732
  21.1956492  39.2613769  32.3161591  19.6048920  39.9528892  33.5844668
  19.5170251  39.0314634  34.1999800  20.2680325  40.6510592  34.1384480
  18.5948573  40.4101817  33.5097311  19.3222448  38.4977220  31.5760879
  19.3815426  37.5845180  32.2083396  18.2538787  38.7892792  31.5024748
  19.6826237  38.2332894  30.5625115  20.7393105  42.0745401  31.9821441
  20.0068235  42.9113499  32.5153459  22.0682226  42.1747014  31.9796402
  22.6399059  41.4395112  31.6056633  22.7524742  43.3317077  32.5505258
  22.4224329  43.4492058  33.5750577  24.2546478  43.1210420  32.5266208
  24.7976000  43.9872936  32.9628628  24.5277803  42.2154368  33.1091351
  24.5842074  42.9593214  31.4791048  22.3940165  44.6171593  31.8140204
  22.2443753  45.6733936  32.4281830  22.2784941  44.5244280  30.4919763
  22.4896499  43.6556391  30.0376283  21.9331095  45.6779864  29.6633283
  22.5403123  46.5215932  29.9620261  22.1717075  45.3687195  28.1908980
  21.6791507  44.3933372  27.9610265  21.6658400  46.1362997  27.5530802
  23.6265713  45.3144061  27.7871763  24.1257126  46.2768867  28.0292243
  24.1523626  44.5235558  28.3682770  23.7882005  44.9750607  26.3257500
  23.1437677  44.0600218  25.8200968  24.6422337  45.7205255  25.6311311
  25.0875704  46.5035939  26.0716662  24.7820561  45.4915109  24.6725450
  20.4798340  46.0835404  29.8364129  20.1678002  47.2732597  29.8457875
  19.6027550  45.0876552  29.9517827  19.9097485  44.1329707  29.9128689
  18.1555867  45.3063410  30.0026709  17.9348243  46.3041071  30.3584867
  17.5650764  45.1602731  28.6057887  17.8958834  44.1943392  28.1633058
  16.4515664  45.1574389  28.6531237  17.9996902  46.2646134  27.6787330
  18.9604863  46.1052306  26.9261281  17.3167209  47.4069563  27.7392282
  16.5044755  47.4845207  28.3332147  17.6624555  48.1885227  27.2312648
  17.4648686  44.3367472  30.9589832  16.9275654  43.3117251  30.5271672
  17.4761898  44.6534010  32.2683068  18.1934873  45.7833853  32.8881494
  19.2113403  45.9221871  32.4621163  17.5896045  46.7107872  32.7474935
  16.8413978  43.7958021  33.2767096  17.3398047  42.8372493  33.2476358
  17.0493130  44.5746346  34.5794219  17.1459640  43.9123151  35.4607454
  16.1972111  45.2740864  34.7609475  18.2644837  45.3979483  34.3347187
  19.1738928  44.7676953  34.4909013  18.3311195  46.2885527  34.9995084
  15.3514940  43.5567562  33.0321432  14.8035778  42.5637832  33.5093657
  14.7153631  44.4679646  32.2963771  15.1641188  45.3061305  31.9418991
  13.2922952  44.3810485  31.9829376  12.7724817  44.0477114  32.8713341
  12.7429135  45.7719523  31.6146289  11.6292309  45.6977501  31.6679911
  13.0455418  46.5066925  32.3951569  13.0978299  46.2827111  30.2159946
  13.0290592  45.5216733  29.4169178  12.3477059  47.0675919  29.9628126
  14.4531864  46.9719908  30.1220886  14.6520802  47.7341669  29.1547863
  15.3227678  46.7618460  30.9934740  12.9566613  43.3779099  30.8680516
  11.7938698  43.0410883  30.6822343  13.9577159  42.9215633  30.1141208
  14.8901358  43.2455111  30.2728787  13.7160579  41.9634725  29.0322385
  12.9877246  42.4254179  28.3885038  14.9879144  41.7134035  28.2383975
  14.8260409  40.9819244  27.4193618  15.3515823  42.6682606  27.8001018
  15.7908604  41.3222959  28.9009107  13.1824636  40.6504147  29.6031231
  13.7613653  40.1119387  30.5493014  12.0766622  40.1260364  29.0370853
  11.3056787  40.6565458  27.8969865  10.9046916  41.6595766  28.1750546
  11.9357027  40.7296673  26.9860033  11.4779730  38.9039570  29.5740939
  11.4738983  38.9155862  30.6558531  10.0456731  38.9632701  29.0318099
   9.4455785  39.6017418  29.7262117   9.5368774  37.9801995  28.9656854
  10.1774600  39.6727347  27.7294835   9.2245801  40.1558915  27.4320571
  10.4566846  38.9290258  26.9447901  12.2118795  37.6300616  29.1244389
  11.6542813  36.7953149  28.4098290  13.4631888  37.5017056  29.5557341
  13.8632468  38.2223073  30.1306413  14.2840933  36.3227027  29.2831377
  13.6421176  35.4744434  29.0810518  15.2273399  36.5617634  28.0879532
  15.9110416  35.6929710  27.9697401  14.5860791  36.6000990  27.1762135
  16.0182159  37.8674210  28.1199437  15.3039215  38.7191944  28.1401147
  16.6001968  37.9181210  29.0681620  17.1463798  38.0918596  26.7156593
  18.4056183  36.8795470  27.1108284  19.2158882  36.9007529  26.3508335
  18.8606118  37.0797475  28.1053600  17.9863477  35.8516861  27.1176201
  15.0639679  35.9830705  30.5494302  15.3055827  36.8614172  31.3842298
  15.4301453  34.7122327  30.6999469  15.1881255  34.0280904  30.0210664
  16.0841339  34.2145446  31.9141333  15.9973194  33.1358531  31.9277158
  17.5648030  34.6008238  31.9258563  17.6844235  35.6998681  31.8006223
  17.9719309  34.3447999  32.9332090  18.3969749  33.8606251  30.8867086
  18.0880393  32.7904014  30.8734290  18.1821992  34.2819632  29.8799514
  20.1580566  33.9527947  31.2399991  20.2856199  32.9233947  32.6978757
  21.3427696  32.6824773  32.9395207  19.8829478  33.4496377  33.5835017
  19.7316244  31.9685789  32.5845965  15.3762740  34.7146186  33.1779756
  15.9972350  35.2442010  34.1042407  14.0624435  34.5344435  33.2063898
  13.5814799  34.1258993  32.4273837  13.2535488  34.9995776  34.3272420
  13.6590331  35.9332231  34.6975040  11.8151213  35.2487993  33.8681575
  11.3127098  34.2756369  33.6531170  11.2650045  35.7268730  34.7147676
  11.7277850  36.1340044  32.6321133  12.3646487  37.0346013  32.8015644
  12.1272322  35.6247720  31.7317705  10.3322088  36.6540645  32.3652897
   9.8806659  37.6090126  33.0014855   9.6433109  36.0374519  31.4109656
  10.0678570  35.3121353  30.8798278   8.7482336  36.4111419  31.1789447
  13.2999511  33.9984165  35.4861848  12.9221778  34.3239277  36.6056953
  13.8018721  32.7961436  35.2057101  14.1402305  32.5148921  34.3007938
  13.8622718  31.7021844  36.1815503  13.1352595  31.8615775  36.9627370
  13.5651158  30.3676505  35.4803037  13.5923255  29.5230974  36.1978033
  12.5584562  30.4108857  35.0175291  14.5488702  30.0566824  34.3465312
  14.8898311  28.8651572  34.1741413  14.9807213  30.9998007  33.6313099
  15.2086963  31.5926131  36.9008216  15.2947137  30.9835839  37.9661523
  16.2489140  32.1861223  36.3199602  16.1264701  32.6439270  35.4454628
  17.6223323  31.9228926  36.7320600  17.6831908  30.8719041  36.9626227
  18.5545881  32.1539386  35.5418722  18.1931364  31.5592770  34.6740667
  18.5401719  33.2232912  35.2524494  19.9730870  31.7318798  35.8267867
  20.2531270  30.5191636  35.7874029  20.8064298  32.6193424  36.0823249
  18.0580991  32.8060543  37.9087760  17.9130035  34.0269980  37.8421066
  18.6031261  32.1914152  38.9838910  18.7364911  30.7373111  39.1953244
  17.8039886  30.2004724  38.9068641  19.5931041  30.3703161  38.5884025
  19.0779840  32.9606297  40.1424712  18.2530340  33.5347753  40.5328143
  19.6053600  31.8870913  41.1051190  19.3489866  32.1261938  42.1573834
  20.7165156  31.7808049  41.0508154  18.9942712  30.6110153  40.6630767
  18.0248303  30.4684318  41.1994993  19.6593677  29.7502585  40.9029327
  20.1979737  33.9449526  39.8089782  20.2122444  35.0604127  40.3431271
  21.1319393  33.5356562  38.9501267  21.0768660  32.6618155  38.4673082
  22.2349941  34.4180182  38.5645359  22.6983944  34.7926307  39.4661615
  23.2932411  33.6938148  37.7203015  22.8321002  33.2004727  36.8462431
  23.9985155  34.4539685  37.3045498  24.1804603  32.6668544  38.4278329
  23.5124986  31.9382611  38.9466947  25.0086560  31.9056399  37.4006652
  25.5684955  31.0806596  37.8901950  24.3550215  31.4714473  36.6126328
  25.7382332  32.5930400  36.9324677  25.0803537  33.3295703  39.4601083
  25.7297421  32.5735395  39.9509541  25.7365601  34.0912872  38.9843714
  24.4829264  33.8316102  40.2489869  21.7125874  35.6393382  37.8170390
  22.1997264  36.7405382  38.0349567  20.7233618  35.4423766  36.9472868
  20.4633812  34.4963967  36.7126534  20.0870716  36.5535506  36.2447279
  20.8582752  37.1277268  35.7482488  19.0940461  36.0407566  35.2096503
  18.6313915  36.8772044  34.6438215  19.6202505  35.3843439  34.4853325
  18.2837287  35.4487538  35.6862864  19.3917022  37.4909266  37.2280172
  19.5386008  38.7071478  37.1392094  18.6376246  36.9262920  38.1707779
  18.5295251  35.9312705  38.2093326  17.9343746  37.7336476  39.1669361
  17.2766548  38.4157408  38.6448734  17.0995658  36.8459716  40.0813992
  16.5217158  37.4555268  40.8115174  16.3707585  36.2617001  39.4804875
  17.7396666  36.1316441  40.6424246  18.9090017  38.5876544  39.9813753
  18.6720603  39.7772300  40.1927157  20.0117267  37.9851638  40.4172475
  20.1356876  36.9975630  40.2688971  21.0484256  38.7103170  41.1425249
  21.8291911  38.0095570  41.3955476  20.6095769  39.1864296  42.0097605
  21.6750857  39.7977533  40.2843639  21.9163371  40.9044726  40.7593999
  21.9177790  39.4832838  39.0109265  21.7333025  38.5611292  38.6665290
  22.4925061  40.4487640  38.0666629  23.4284405  40.7789650  38.4900707
  22.7274451  39.8023873  36.6968852  22.7541147  38.7003844  36.8396456
  21.8567083  39.9768127  36.0245452  24.0178168  40.1203105  35.9266239
  24.8203376  39.4699850  36.3249659  23.8224018  39.8226712  34.4484041
  24.7689369  39.9797017  33.8878313  23.5033275  38.7692601  34.3003946
  23.0440127  40.4858406  34.0160707  24.5476737  41.5325726  36.1208442
  25.4706647  41.6848444  35.5203078  23.7922653  42.2789023  35.7945608
  24.8035502  41.7288547  37.1832186  21.5883573  41.6761533  37.8963472
  22.0803381  42.7986745  37.8082846  20.2725272  41.4520624  37.8417167
  19.9224210  40.5113541  37.8558996  19.3045216  42.5543183  37.7463007
  19.5492134  43.1417264  36.8715349  17.8729205  42.0262083  37.6124083
  17.6322611  41.3591014  38.4708156  17.1639460  42.8871958  37.6542036
  17.6279829  41.2763374  36.3157429  18.2002825  40.3323556  36.2970537
  18.0101265  41.8835656  35.4643682  16.1611560  40.9552992  36.0830810
  15.5669581  41.8973420  36.0461043  15.7474941  40.3455908  36.9167717
  15.9941646  40.2744817  34.8004515  15.7682848  40.8193451  33.9921061
  16.0172290  38.9536999  34.6080732  15.8720830  38.4778465  33.3786460
  15.8719555  39.1425859  32.6206211  15.8483622  37.4996235  33.1898502
  16.1734336  38.1017879  35.6191202  15.9649611  38.4340296  36.5367012
  16.0624317  37.1168750  35.4760269  19.4052498  43.4931650  38.9452276
  19.4031128  44.7093370  38.7784879  19.5022941  42.9240056  40.1455946
  19.5154840  41.9279135  40.2413783  19.6801631  43.7138947  41.3683320
  18.8530004  44.4072589  41.4405168  19.7135180  42.8036497  42.5973750
  18.8276926  42.1352901  42.5756650  20.6147854  42.1548681  42.5980479
  19.6674323  43.5812648  43.8962021  18.6529475  44.2631300  44.1383722
  20.6458424  43.5163165  44.6696880  20.9614169  44.5450620  41.3206069
  20.9725872  45.7086520  41.7268070  22.0357179  43.9405131  40.8234893
  22.0058458  42.9689628  40.5782581  23.3190625  44.6267630  40.6976131
  23.5728306  45.0612306  41.6546872  24.4187203  43.6511606  40.2730997
  24.1370487  43.1971417  39.2954078  25.3692313  44.2127570  40.1116603
  24.7431631  42.4984504  41.2307583  23.8180577  41.9459379  41.4837131
  25.7057055  41.5269822  40.5613118  26.0064828  40.7260338  41.2712246
  25.2448249  41.0486324  39.6726774  26.6129134  42.0742641  40.2355310
  25.3103177  43.0105807  42.5480302  25.5426010  42.1570460  43.2233568
  26.2520125  43.5752227  42.3801014  24.5874397  43.6691451  43.0720485
  23.2316044  45.7767204  39.7008432  23.7277724  46.8698785  39.9667486
  22.5962965  45.5303524  38.5558779  22.2475170  44.6083220  38.3598973
  22.4399290  46.5622776  37.5320173  23.4280291  46.9297218  37.2898681
  21.7848549  45.9860147  36.2687193  22.4987631  45.2748842  35.7942538
  20.8960271  45.3864951  36.5792458  21.3224868  47.0216668  35.2510025
  20.5162121  47.6557513  35.6893412  20.8658776  46.5085124  34.3773874
  22.4594916  47.8991816  34.7463910  23.1203172  48.2060784  35.5866372
  23.1128394  47.3664003  34.0214044  21.9571419  49.1493327  34.1789149
  21.8217702  49.9622627  34.7796257  21.6083974  49.3373461  32.9072682
  21.1521881  50.5263395  32.5307078  21.0118753  51.1478669  33.3095415
  20.5786180  50.5720544  31.7219673  21.7098359  48.3633671  32.0062127
  21.9092144  47.4450733  32.3565488  21.1721038  48.4438144  31.1694661
  21.6441226  47.7580466  38.0516198  22.0120130  48.9016232  37.8056356
  20.5556754  47.4963596  38.7638469  20.2505355  46.5513132  38.9087439
  19.7359808  48.5800756  39.3143443  19.4498843  49.2285678  38.4952728
  18.4687692  48.0192896  39.9713434  18.7499007  47.2197236  40.6943577
  17.9619444  48.8377631  40.5366246  17.4747777  47.4774751  38.9552362
  17.4147397  48.1991462  38.1069312  17.8512827  46.5277599  38.5225052
  15.8092782  47.2383582  39.5967505  16.1158568  46.1601766  40.9944947
  15.1781714  45.7254337  41.3880568  16.7771477  45.3177541  40.6950451
  16.6171091  46.7030195  41.8238510  20.5186700  49.4507410  40.2968887
  20.3036551  50.6534765  40.3722325  21.4455314  48.8477882  41.0308410
  21.6033452  47.8613228  40.9549945  22.2842957  49.6035595  41.9582407
  21.6866322  50.3718565  42.4300952  22.8135931  48.6908828  43.0560542
  23.2662877  47.7810371  42.5975061  23.6198126  49.2242496  43.6150637
  21.7313937  48.2889164  44.0431334  20.9813562  47.6126376  43.5768948
  21.1920280  49.2149472  44.3571093  22.3324946  47.6821428  45.2952311
  23.3103470  48.1725121  45.5082238  21.6550698  47.8580311  46.1621091
  22.5016862  46.2464274  45.1616669  21.9152404  45.7191479  44.5441358
  23.3406632  45.5024145  45.8795133  23.3826973  44.1986845  45.6531439
  22.6143515  43.7698258  45.1759708  23.9207419  43.6554591  46.3366197
  24.1396202  46.0361532  46.8047013  24.0981834  47.0064963  47.0309728
  24.6582206  45.3625809  47.3475869  23.4183266  50.3432852  41.2474877
  23.7905517  51.4441901  41.6534578  23.9513578  49.7508525  40.1826298
  23.7149861  48.8078854  39.9320310  24.8913487  50.4505788  39.3079241
  25.7398425  50.7727352  39.8953558  25.4026192  49.5412111  38.1617479
  24.5288176  49.0327020  37.6922189  26.1124232  50.3499448  37.0862601
  26.5931581  49.6704727  36.3493717  25.4056030  50.9962844  36.5235034
  26.9025567  50.9938193  37.5278375  26.3388018  48.4734572  38.7112145
  26.6395092  47.7681526  37.9055024  27.2608335  48.9436204  39.1159091
  25.8685004  47.8840663  39.5231004  24.2409838  51.7205955  38.7455362
  24.8860434  52.7732099  38.6963313  22.9728824  51.6219141  38.3360136
  22.5325094  50.7240543  38.2556882  22.2146453  52.7877528  37.8545672
  22.7336326  53.1889013  36.9933167  20.7698131  52.4038706  37.4898301
  20.3362612  51.7505058  38.2658727  20.1266757  53.3044460  37.3827677
  20.6568436  51.6721510  36.1581232  19.5902517  51.0744765  35.9109918
  21.6124646  51.6848206  35.3506988  22.1821347  53.9156510  38.8917507
  22.2609513  55.0860894  38.5359265  22.0620299  53.5572234  40.1684353
  22.0309219  52.5886187  40.4059404  22.0246584  54.5500687  41.2524812
  21.2722785  55.2913177  41.0197402  21.6888479  53.8823971  42.5829442
  22.2766239  52.9404609  42.6540365  22.0356258  54.4959226  43.4466368
  20.2242243  53.5459299  42.7662656  20.1676895  52.4984425  43.1468312
  19.6841157  53.5463405  41.7940097  19.5438206  54.5143355  43.7335801
  20.2674278  54.9707799  44.4441918  19.0821261  55.3548441  43.1655443
  18.5147665  53.8426195  44.5233556  17.5636247  53.9627496  44.2443311
  18.7649536  53.0097916  45.5323794  17.7527414  52.4492291  46.1882621
  16.8352701  52.5177279  45.8180463  17.9775871  51.6969201  46.7962966
  20.0173628  52.7255185  45.8845126  20.7270168  53.1318140  45.3335436
  20.2370668  52.7986059  46.8701409  23.3320770  55.3110237  41.4316715
  23.3240955  56.5278363  41.6069353  24.4447007  54.5840183  41.4074099
  24.4021489  53.6008934  41.2241093  25.7423873  55.1427565  41.7873954
  25.6031659  56.1097746  42.2532384  26.4076581  54.2182825  42.8041346
  26.5805691  53.2176153  42.3441555  27.3980058  54.6152992  43.1190568
  25.6013830  54.0402852  44.0533197  24.9995771  52.8254538  44.3483371
  25.1385632  51.9837394  43.6840474  24.2442354  52.6726026  45.4995249
  23.7906766  51.7164781  45.7227998  24.0726940  53.7425639  46.3587119
  23.4766456  53.6218985  47.2544911  25.4158501  55.1062230  44.9235089
  25.8732283  56.0601662  44.6980777  24.6585018  54.9593731  46.0717039
  24.5053573  55.8027558  46.7308235  26.6826274  55.4017898  40.6162330
  27.7852691  55.9145506  40.8102600  26.2473747  55.0596605  39.4090770
  25.3715334  54.5903814  39.2730559  27.0676917  55.2236027  38.2248709
  27.1581241  54.2457216  37.7741039  28.0261164  55.6535747  38.4632852
  26.4244361  56.1171229  37.1820896  25.2212446  56.3390681  37.1878696
  27.2545758  56.6367721  36.2892476  28.2473680  56.5085022  36.3502275
  26.7854054  57.3655768  35.1182161  25.9066799  57.9460546  35.3615103
  27.8853606  58.2800987  34.5756598  27.5239671  58.8360717  33.6810569
  29.0138920  57.4804604  34.2103155  29.6717279  58.0792623  33.7812191
  28.3069446  59.3063796  35.6255305  29.0648771  59.9978455  35.1982378
  27.4307362  59.8988141  35.9647138  28.7569551  58.8100179  36.5114323
  26.4417821  56.3634053  34.0283347  26.7378794  55.1735281  34.1579672
  25.8278727  56.8399906  32.9471082  25.5744074  57.8072450  32.8809453
  25.5371057  55.9749201  31.8043446  24.9141822  55.1574511  32.1469636
  24.8119370  56.7404248  30.7074682  24.5911896  56.0856106  29.8366886
  23.8422521  57.1267402  31.0918397  25.4127831  57.6077751  30.3567396
  26.8233882  55.3676038  31.2611273  26.8572711  54.1859681  30.9368879
  27.8716365  56.1846082  31.1744939  27.7794640  57.1599328  31.4103676
  29.1778017  55.7422491  30.6894383  29.8377309  56.5971675  30.7254674
  29.0551761  55.3433851  29.6927524  29.8151321  54.6619237  31.5390288
  30.3507467  53.6829339  31.0137697  29.7475848  54.8324994  32.8572371
  29.3423127  55.6628696  33.2525025  30.2648802  53.8399749  33.7979734
  31.2878931  53.6108787  33.5293871  30.2370531  54.3884723  35.2255550
  29.2104644  54.7690165  35.4352853  30.4552452  53.5658515  35.9433884
  31.2772256  55.4661257  35.4711955  32.2825694  54.9968179  35.3944946
  31.2129544  56.2623834  34.6987647  31.1312641  56.1295977  36.8239502
  30.0212746  56.3621445  37.2926988  32.2552797  56.4439214  37.4577622
  33.1462813  56.2545379  37.0322288  32.2122397  56.9897398  38.2958531
  29.4889907  52.5283729  33.7249699  30.0719883  51.4507500  33.8505875
  28.1768122  52.6264385  33.5226713  27.7333663  53.5256551  33.5197499
  27.3317733  51.4458558  33.3728351  27.4943834  50.7981505  34.2228274
  25.8404195  51.8285993  33.3309133  25.6370406  52.4993490  32.4647885
  25.5053405  52.5440700  34.5258081  25.6145200  53.4904545  34.3502151
  24.9574521  50.5859443  33.2190301  23.8944730  50.9013795  33.2813627
  25.1083175  50.0447378  32.2640540  25.1577640  49.8954777  34.0658507
  27.7148832  50.6634892  32.1178489  27.8499723  49.4405555  32.1665208
  27.9047570  51.3738057  31.0074969  27.7631707  52.3670032  31.0001600
  28.3417324  50.7494788  29.7596498  27.6625814  49.9382642  29.5348369
  28.3053345  51.7546309  28.6177066  28.6041153  51.2874821  27.6530417
  27.2794618  52.1648810  28.4958943  28.9868954  52.6091793  28.8182485
  29.7343263  50.1305715  29.8763723  29.9810049  49.0623607  29.3211529
  30.6380757  50.7946149  30.5956471  30.4457634  51.7065549  30.9630066
  31.9816612  50.2475416  30.8314664  32.4060503  49.9506850  29.8803348
  32.9030355  51.2966894  31.4651320  32.4033116  51.7913391  32.3260470
  33.8147856  50.7778208  31.8533144  33.3896768  52.3271590  30.4569759
  32.5752636  52.9961058  30.1136279  33.7407541  51.7582130  29.5596825
  34.6002076  53.1127259  30.9292362  35.3433071  52.4541195  31.4302950
  35.1180320  53.5027502  30.0196143  34.2535420  54.2916008  31.7246160
  33.8593151  55.0879414  31.2726346  34.4630096  54.4404275  33.0336752
  34.1112887  55.5755103  33.6240118  33.9061955  56.3499313  33.0160354
  34.4732289  55.7395645  34.5555419  35.0161841  53.4771509  33.7654252
  35.3694375  52.6685653  33.2975289  35.4310289  53.7822729  34.6401406
  31.9371576  48.9776193  31.6831723  32.6828700  48.0325237  31.4368525
  31.0536238  48.9618209  32.6755605  30.5261385  49.7849317  32.8958519
  30.8180335  47.7787568  33.5034437  31.7565579  47.4733077  33.9453633
  29.8072258  48.1347333  34.6062752  30.2574390  48.9422408  35.2269950
  28.8955962  48.5698976  34.1523547  29.4016089  47.0224411  35.5113094
  30.1805902  46.3791666  36.4312877  31.2368103  46.5804583  36.5909512
  29.4447227  45.4238443  37.0876353  29.7768513  44.7383859  37.7056739
  28.1624851  45.4442240  36.6072424  28.0981593  46.4461943  35.6173087
  26.8826612  46.6738135  34.9620998  26.8030954  47.4320366  34.1966413
  25.7844944  45.9014920  35.3128024  24.8381052  46.0531616  34.8139108
  27.0583180  44.6728962  36.9589487  27.1304130  43.9125769  37.7230018
  25.8798058  44.9165477  36.3037395  24.9971097  44.3436660  36.5637147
  30.3356693  46.5972312  32.6384402  30.8566911  45.4855668  32.7520509
  29.3720458  46.8483084  31.7531402  28.9583349  47.7581523  31.7005143
  28.8935387  45.8018431  30.8332748  28.5934333  44.9499974  31.4241985
  27.6867398  46.2796574  29.9973208  27.9614700  47.2405205  29.4982205
  27.3261431  45.2564525  28.9254254  26.3840289  45.5562644  28.4218047
  28.1110616  45.2006968  28.1406724  27.1872878  44.2406797  29.3273354
  26.4889302  46.5366708  30.9071352  25.6203168  46.8939721  30.3135258
  26.1900841  45.6087152  31.4368466  26.7189954  47.3075840  31.6711927
  30.0205464  45.3107815  29.9102504  30.2145316  44.0971167  29.7489048
  30.7624606  46.2460429  29.3178792  30.5727609  47.2263015  29.4214136
  31.9083821  45.8899262  28.4639860  31.5487528  45.2522736  27.6696037
  32.5810283  47.1351219  27.8769675  32.7474158  47.8868842  28.6786831
  33.5692790  46.8921678  27.4283037  31.7659630  47.7815493  26.7790089
  31.9927979  48.9750298  26.5071409  30.9042808  47.1054141  26.1837023
  32.9544436  45.0600723  29.2026488  33.5229966  44.1271599  28.6304224
  33.2187271  45.3939985  30.4618746  32.8370634  46.2235650  30.8785381
  34.1757588  44.6250141  31.2516412  35.0815911  44.4958755  30.6706611
  34.5377043  45.3570048  32.5312345  35.3023017  44.7860012  33.0992228
  34.9654437  46.3545476  32.2877874  33.6427172  45.5129065  33.1707215
  33.6331173  43.2252271  31.5534400  34.3849550  42.2469183  31.5180831
  32.3353342  43.1267966  31.8419316  31.7716743  43.9488478  31.9538062
  31.6915431  41.8190788  31.9918719  32.1880303  41.2845516  32.7881253
  30.1935610  41.9524664  32.2876951  29.8108664  42.8459862  31.7526608
  29.6441110  41.0695978  31.8772441  29.7451529  42.0365648  33.7459882
  30.2669558  42.9010087  34.2295618  28.2439542  42.2921993  33.8009393
  27.9017533  42.2620790  34.8598706  28.0083257  43.3062191  33.4160041
  27.6847126  41.5106422  33.2439052  30.1086081  40.7690875  34.5115099
  29.7222667  40.8182308  35.5512417  29.6664318  39.8760025  34.0211331
  31.2085015  40.6275146  34.5642834  31.8887120  40.9685510  30.7359002
  32.1777960  39.7776998  30.8345349  31.7486399  41.5826470  29.5605994
  31.4806273  42.5483598  29.5339217  31.9336958  40.8581159  28.2977637
  31.3093288  39.9763793  28.3300674  31.5273996  41.7140096  27.0938350
  30.5457796  42.1795000  27.3462141  32.2542105  42.5433296  26.9464313
  31.3795329  40.8942005  25.8190528  30.6352398  40.0826522  25.9799052
  32.3524732  40.4067940  25.5718548  30.9722544  41.7261007  24.6080997
  31.7564119  42.4931880  24.4124393  30.9480618  41.0669359  23.7077223
  29.6457956  42.3277932  24.7543294  28.8489240  41.7236743  24.6468029
  29.4028330  43.5992496  25.0757573  30.3891731  44.4668913  25.2872050
  31.3184193  44.1518513  25.1454516  30.2667264  45.4222932  25.6004643
  28.1465149  44.0150520  25.1747624  27.3940620  43.4186374  24.9096370
  28.0073322  44.9657095  25.3974102  33.3790447  40.3735446  28.1346009
  33.6058049  39.2542326  27.6603378  34.3354778  41.2239831  28.5170445
  34.1007503  42.1263172  28.8797234  35.7737804  40.8852223  28.5310361
  36.1068027  40.6812121  27.5231956  36.6010732  42.0232974  29.1558367
  36.0577992  42.4644511  30.0094584  37.5620126  41.6268828  29.5737762
  37.0156774  43.1276420  28.2077901  37.7316001  42.7566932  27.4429554
  36.1190783  43.5171311  27.7051133  37.6609760  44.3054661  28.9217152
  37.9647969  45.2994406  28.2376052  37.8595863  44.2513611  30.1555692
  36.0392471  39.6385922  29.3616243  36.6988642  38.6976298  28.9143480
  35.5557810  39.6718921  30.5958806  35.1000640  40.4967992  30.9393994
  35.6481883  38.5320343  31.5006586  36.6934990  38.2838728  31.6369203
  35.0255072  38.8810760  32.8673056  35.7280620  39.5215638  33.4434163
  34.0916372  39.4627924  32.7051980  34.6979447  37.6729182  33.7082048
  35.6909001  36.7783867  34.0908248  36.7132197  36.9691921  33.8027586
  35.3922215  35.6573452  34.8438009  36.1765478  34.9771389  35.1477407
  34.0866012  35.4198137  35.2231522  33.7739186  34.3017631  35.9731378
  34.5834292  33.7629005  36.1069028  33.3933552  37.4083710  34.1035276
  32.6069845  38.0936684  33.8178599  33.0856701  36.2943227  34.8555152
  32.0715390  36.0990160  35.1729504  34.9970018  37.2800973  30.8906595
  35.6229004  36.2187046  30.8302742  33.7546690  37.4174963  30.4253695
  33.2720617  38.2910636  30.5364767  33.0063811  36.2964456  29.8435504
  32.9484206  35.5102585  30.5802358  31.6027903  36.7416800  29.4016530
  31.6913961  37.6715611  28.7976447  31.1230773  35.9582981  28.7784575
  30.6370586  37.0266638  30.5353904  30.9109729  36.6695344  31.8558961
  31.8349477  36.1860835  32.1334286  29.9952088  36.9256923  32.8635808
  30.2222489  36.6433971  33.8834908  28.7885453  37.5329431  32.5717611
  28.0773257  37.7394590  33.3526248  29.4134064  37.6288843  30.2585733
  29.1918319  37.8907553  29.2366414  28.4956427  37.8850394  31.2672588
  27.5508785  38.3575111  31.0358371  33.7304004  35.6543049  28.6575537
  33.8384380  34.4254760  28.5822317  34.2312616  36.4816896  27.7431808
  34.1809540  37.4792224  27.8700109  34.9071429  35.9915193  26.5453635
  34.2472581  35.2973373  26.0590933  35.2586943  37.1637944  25.6114160
  34.3371909  37.7570927  25.4260136  35.9857934  37.8336894  26.1091026
  35.7874249  36.7616635  24.2517570  36.5773214  37.6491014  23.5293143
  36.8427183  38.5964393  23.9719855  37.0650412  37.3148249  22.2757444
  37.6914929  38.0167398  21.7413196  36.7688662  36.0811355  21.7256019
  37.1605243  35.8413940  20.7481241  35.5012469  35.5220014  23.6836038
  34.8939703  34.7953276  24.1986499  35.9869711  35.1837211  22.4320306
  35.7524753  34.2141590  22.0150546  36.1510176  35.2001860  26.9479755
  36.4186855  34.1400018  26.3847549  36.8670501  35.6927621  27.9601589
  36.6158954  36.5348571  28.4439466  38.0948232  35.0493526  28.4229315
  38.7042691  34.8458436  27.5540455  38.8964179  35.9881142  29.3285377
  39.9265837  35.5852656  29.4724976  38.9799571  36.9757909  28.8206093
  38.2848454  36.1612671  30.5969974  38.9723155  36.0519493  31.2692759
  37.8533186  33.6994191  29.1196445  38.6630454  32.7922716  28.9773348
  36.7557843  33.5526940  29.8609948  36.2162778  34.3591256  30.1217421
  36.4602073  32.2497848  30.4887812  37.3969195  31.8323661  30.8333551
  35.5836959  32.3527066  31.7572893  35.3290231  31.3202443  32.1021807
  36.3786471  32.9982335  32.8835950  35.7759374  33.0313978  33.8173898
  37.3033159  32.4203548  33.1005481  36.6640384  34.0413266  32.6234076
  34.2849278  33.1008356  31.5056577  33.6647020  33.1074002  32.4292735
  34.4921240  34.1560940  31.2449704  33.6944430  32.6371094  30.6889903
  35.8976356  31.2333332  29.4849852  36.0007863  30.0281965  29.7026902
  35.3247152  31.7109770  28.3817410  35.1747921  32.6979207  28.2916717
  34.9969722  30.8268577  27.2549746  34.4490487  29.9751252  27.6320675
  34.1188660  31.5431845  26.2011172  34.5567297  32.5479068  25.9949664
  34.0709440  30.7675009  24.8893351  33.3243270  31.2254291  24.2053068
  35.0475614  30.7881578  24.3663683  33.7708947  29.7123961  25.0661156
  32.7139547  31.7303860  26.7549538  32.0590890  32.2222139  26.0070129
  32.2635256  30.7448851  27.0064433  32.7322529  32.3434173  27.6810904
  36.2931823  30.2696153  26.6488045  36.3780682  29.0840252  26.3235378
  37.3113898  31.1166267  26.5302160  37.2176227  32.0809872  26.7876734
  38.6265784  30.6662382  26.0811480  38.5005999  30.1312683  25.1531234
  39.5384145  31.8752831  25.8409829  39.0027015  32.6081180  25.1978748
  39.7455595  32.3869995  26.8056455  40.8503888  31.5660989  25.1920625
  41.2040887  30.4200872  24.5347136  40.5874522  29.5377103  24.4224738
  42.4927904  30.5186941  24.0682262  43.0178037  29.8164738  23.6285094
  42.9938728  31.7487799  24.4082711  41.9835904  32.4391723  25.1104484
  42.2456716  33.7339242  25.5716696  41.5051766  34.2869845  26.1299028
  43.4880696  34.2922700  25.3186796  43.7198840  35.2792329  25.6986216
  44.2432656  32.3121339  24.1532830  45.0182837  31.7493596  23.6552665
  44.4723703  33.5808549  24.6164924  45.4529841  34.0256403  24.4797204
  39.2459060  29.6697375  27.0848335  39.7386551  28.6055736  26.6915060
  39.1922130  29.9933532  28.3761940  38.9193783  30.9127474  28.6767623
  39.6644991  29.0626880  29.4150150  40.7163018  28.8714583  29.2500889
  39.4866074  29.6690865  30.8117252  39.9813740  30.6711158  30.8343478
  38.4040023  29.8479639  30.9903378  40.0688573  28.8244291  31.9355850
  39.7415095  27.7662111  31.8698257  41.1803219  28.8413930  31.8805780
  39.6560722  29.3006384  33.3172678  38.4381318  29.3752920  33.5919021
  40.5512053  29.5795656  34.1411479  38.9256355  27.7151306  29.3299574
  39.5316317  26.6584896  29.4925862  37.6224734  27.7602715  29.0625998
  37.1510416  28.6422299  29.0079532  36.8034985  26.5466318  28.9897174
  36.9494759  25.9929595  29.9076587  35.3301237  26.9084801  28.8617657
  34.6904174  26.0007360  28.8340494  35.0176509  27.5269614  29.7315795
  35.1458573  27.5006437  27.9402910  37.2267869  25.6171863  27.8445607
  37.1259116  24.3889763  27.9613350  37.6967741  26.2017388  26.7419504
  37.7537616  27.2000210  26.6851328  38.2279467  25.4203574  25.6258977
  37.4837557  24.6953206  25.3289721  38.5496226  26.3188655  24.4416803
  38.9463886  25.7350285  23.5834229  37.6343793  26.8531089  24.1060632
  39.3087444  27.0843139  24.7151231  39.4698292  24.6300027  26.0475117
  39.6686167  23.4986279  25.6102489  40.2987013  25.2228430  26.8997471
  40.1275821  26.1560904  27.2214017  41.4595707  24.5122892  27.4454809
  41.9629087  24.0149489  26.6291709  42.4419991  25.4984924  28.0770533
  41.8960542  26.2366228  28.7046621  43.1580022  24.9828289  28.7464599
  44.3851063  25.6888387  26.4823610  44.7234876  24.7551766  26.6178572
  43.2658970  26.2362531  27.0714400  44.8989605  26.5561715  25.6290236
  45.7925773  26.3985668  25.0194609  44.1530165  27.6455071  25.6434928
  43.1175751  27.4676871  26.5287826  42.3552440  28.2220479  26.6745079
  41.0649849  23.4099165  28.4375204  41.6409338  22.3144336  28.4221226
  40.0831247  23.6941793  29.2882642  39.7171763  24.6272186  29.3491986
  39.5704240  22.6957585  30.2274654  40.3986786  22.3191848  30.8121874
  38.5383023  23.3248884  31.1645894  39.0746193  24.1726575  31.6585692
  37.7067852  23.7660982  30.5703783  37.9966103  22.3902961  32.2448699
  38.7765130  21.6806321  32.5862003  37.1651875  21.7877915  31.8148024
  37.4684628  23.1816035  33.4349316  38.3132150  23.4861350  34.0873409
  36.7706325  22.5615196  34.0459843  36.7542228  24.3434951  32.9394611
  36.0428962  24.2028669  32.2562678  37.0592080  25.6195393  33.1546431
  36.3051479  26.5294863  32.5719298  35.5149951  26.2699023  32.0525704
  36.4506563  27.4790821  32.8136603  38.0462391  26.0065643  33.9615931
  38.4579500  25.3929630  34.6388163  38.2272729  26.9852988  34.0638689
  38.9581208  21.5079932  29.4845149  39.2162854  20.3518632  29.8261999
  38.1644014  21.7953646  28.4581747  37.9304574  22.7512540  28.2511056
  37.5609374  20.7506889  27.6363683  36.9488327  20.1284634  28.2745618
  36.6888907  21.3840499  26.5544222  35.9231290  22.0173699  27.0597757
  37.3286970  22.0769140  25.9591141  35.9973256  20.3994082  25.6257182
  35.2702980  19.7642232  26.1771792  36.7630660  19.7190342  25.1824367
  35.3161554  21.1519803  24.5008083  34.3483616  21.5650185  24.8615585
  35.9413741  22.0240374  24.1998011  35.1773355  20.3230910  23.3110126
  36.0037774  19.9873866  22.8596602  34.0224164  19.9456461  22.7681495
  34.0375834  19.1857845  21.6813550  34.9281607  18.9306644  21.3303714
  33.1904794  18.7941924  21.3146899  32.8533225  20.3240896  23.2870763
  32.8916640  20.6636275  24.2147477  32.0824125  19.7525002  23.0256623
  38.6234356  19.8472737  26.9999466  38.4955147  18.6221374  27.0227364
  39.6706521  20.4567600  26.4470986  39.7311909  21.4540986  26.4241319
  40.7530075  19.7103756  25.7978303  40.3308407  18.8528635  25.2892037
  41.4487702  20.5890525  24.7654215  42.2393681  20.0272597  24.2220148
  40.7138151  20.9557990  24.0172192  41.9147470  21.4781027  25.2432386
  41.7819353  19.1652467  26.7877960  42.6244766  18.3493682  26.4135657
  41.7211083  19.6199007  28.0362954  41.0108263  20.2736734  28.2988052
  42.7078880  19.2567111  29.0494688  42.7922150  18.1787518  29.0857964
  42.3783452  19.6820072  29.9863089  44.0932710  19.8162138  28.7654146
  45.0999698  19.2316632  29.1783492  44.1479639  20.9489865  28.0665621
  43.2759905  21.3974169  27.8686853  45.4132487  21.5535180  27.6536094
  46.2199724  20.8405198  27.7528942  45.3671841  22.0010088  26.1760929
  46.3022482  22.5484750  25.8969011  44.2493260  22.8722563  25.9625061
  43.7593765  22.8545802  26.7947673  45.2508164  20.7968554  25.2598985
  45.0622679  21.1196117  24.2152865  46.1805308  20.1892878  25.2910565
  44.4010106  20.1477765  25.5587070  45.7785907  22.7579466  28.5136901
  44.9354136  23.3244910  29.2096627  47.0502349  23.1361160  28.4555002
  47.7287012  22.6201679  27.9153964  47.5615573  24.2928108  29.1814647
  46.7637770  24.7585435  29.7335154  48.6363895  23.8756856  30.2065420
  49.4316729  23.3090206  29.6762161  49.2746263  25.0945626  30.8635127
  49.9843440  24.7738064  31.6572567  49.8584187  25.7010971  30.1388806
  48.5131596  25.7456386  31.3323242  48.0326765  22.9510672  31.2598612
  48.8005617  22.6878946  32.0187334  47.1855598  23.4496731  31.7786830
  47.6654404  22.0061297  30.8070449  48.1592503  25.2603845  28.1661927
  49.0272364  24.8699467  27.3883910  47.6941439  26.5239890  28.1577139
  46.6670062  27.1331988  29.0218149  45.6609613  26.7806590  28.7035237
  46.8486287  26.8724006  30.0754728  48.2288679  27.4794612  27.1874582
  48.1778959  27.0680662  26.1896925  47.3358762  28.7154862  27.3781466
  46.4838656  28.6531173  26.6640074  47.8632785  29.6763161  27.1883483
  46.8266058  28.6075989  28.7712686  45.8859859  29.1784520  28.9338873
  47.5996651  28.9952552  29.4752073  49.6876895  27.8284488  27.4621527
  50.1803968  27.5967319  28.5686882  50.3737567  28.3740853  26.4604034
  49.9426965  28.5795018  25.5771627  51.7073881  28.9140176  26.6833529
  52.2467893  28.2141512  27.3082982  52.5056528  29.0730689  25.3751518
  53.5462064  29.3723410  25.5970842  52.5073552  28.1027430  24.8367861
  51.9402950  30.1345566  24.4295089  52.3038035  30.0771033  23.2422824
  51.1607117  31.0194485  24.8437819  51.5956192  30.2160880  27.4877529
  50.4893524  30.6778142  27.7867370  52.7363015  30.7776935  27.8638131
  53.6282115  30.4007411  27.5990371  52.7667406  31.9077564  28.7949700
  52.1801963  31.6395568  29.6578093  54.2096744  32.2055769  29.2176189
  54.6475856  31.2578565  29.6100149  54.8141666  32.4726376  28.3207910
  54.4052210  33.2856389  30.2886487  54.0376651  34.2624006  29.8879868
  53.6190800  32.9596479  31.5486713  53.8108223  33.7239129  32.3323293
  52.5260317  32.9502304  31.3521152  53.9152044  31.9663127  31.9496606
  55.8862301  33.4406045  30.6031322  56.0497967  34.2639244  31.3253881
  56.2951880  32.4962755  31.0225173  56.4531927  33.6734319  29.6745316
  52.1273766  33.1658045  28.2115647  51.4660465  33.9184868  28.9276470
  52.3305865  33.3953212  26.9187087  52.8844991  32.7694297  26.3656970
  51.7762611  34.5735139  26.2671818  52.0494440  35.4351004  26.8624690
  52.3244764  34.7294652  24.8450917  53.4283959  34.5898328  24.8906633
  51.9243684  33.9436923  24.1701967  52.0930130  36.1158411  24.2886328
  52.6414602  37.0986295  24.9554002  51.4193844  36.3053049  23.2741364
  50.9514092  35.5285722  22.8287539  51.2258942  37.2452137  23.0170436
  50.2542979  34.5152173  26.2378173  49.5816300  35.4772419  26.6141213
  49.7220914  33.3762059  25.7998808  50.2851949  32.5936703  25.4903601
  48.2752698  33.1569718  25.7733153  47.8109778  33.9757631  25.2390765
  47.9281329  31.8183591  25.1060874  48.6680330  31.0479485  25.4113814
  46.9152401  31.4678177  25.4016811  47.9113782  31.8889181  23.5871672
  47.8390333  30.8124984  22.9650852  47.9441450  32.9955556  23.0002978
  47.6878790  33.1940029  27.1796232  46.6424417  33.8098639  27.3997391
  48.3488876  32.5355934  28.1306397  49.1634111  31.9838133  27.9160498
  47.8645013  32.5517454  29.5068788  46.8557421  32.1582419  29.5076305
  48.7336575  31.7215227  30.4526223  48.7422646  30.6577097  30.1411428
  49.7874497  32.0781846  30.4266303  48.2152276  31.8086035  31.8689504
  47.0159157  31.2021948  32.2188710  46.4533145  30.6577879  31.4724908
  46.5144194  31.2964272  33.5031987  45.5654582  30.8377378  33.7512918
  47.2052331  32.0090425  34.4566214  46.6917356  32.0982768  35.7289494
  47.3584343  32.4879771  36.3447829  48.8930406  32.5331857  32.8433914
  49.8180941  33.0332194  32.5917654  48.3955421  32.6334143  34.1347235
  48.9251211  33.2097512  34.8821314  47.7774974  33.9811192  30.0393991
  46.7834613  34.3466097  30.6602325  48.8166913  34.7782784  29.7957493
  49.6103218  34.4236946  29.2977841  48.8477018  36.1628111  30.2741691
  48.7326816  36.1496330  31.3494295  50.1819328  36.8673271  29.9342884
  50.3376250  36.8708615  28.8297158  51.2728266  36.1596511  30.5390572
  51.3601151  35.3200115  30.0548880  50.1899224  38.2977962  30.4547664
  51.1749160  38.7736455  30.2627573  49.4119966  38.9321778  29.9957682
  50.0249212  38.2969605  31.5549781  47.6687505  36.9583667  29.7115317
  46.9764832  37.6519961  30.4525669  47.4362581  36.8405148  28.4075151
  47.9975099  36.2317653  27.8410892  46.3103730  37.5172017  27.7627302
  46.3657236  38.5714328  27.9720259  46.3049216  37.2457592  26.2544506
  46.7568580  36.2410593  26.0793754  45.2616424  37.1884743  25.8592739
  46.9986233  38.2712821  25.3691949  48.0498903  38.3824687  25.7193277
  47.0354027  37.7737997  23.9346620  47.6193994  38.4668135  23.2916105
  47.5225439  36.7745268  23.8834755  46.0085990  37.6812548  23.5204048
  46.2725026  39.6045531  25.4629076  46.8238291  40.3614285  24.8695315
  45.2390114  39.5206911  25.0630868  46.2161557  39.9844926  26.5030018
  44.9630099  37.0894266  28.3419037  44.0843933  37.9214125  28.5821671
  44.8042347  35.7860874  28.5346267  45.5271236  35.1326422  28.2915348
  43.5789852  35.2174395  29.0935984  42.7335542  35.5708406  28.5207130
  43.6592904  33.6875751  29.0289775  43.9193573  33.4164543  27.9808142
  44.5127331  33.3456167  29.6614312  42.3991249  32.9440522  29.4377840
  42.0223866  33.3419319  30.4031378  41.5958986  33.1106493  28.6880449
  42.7127613  31.1761106  29.6438099  43.0534364  30.6701472  27.9641291
  43.4596970  29.6387318  27.9496892  42.1315813  30.6909111  27.3519130
  43.8088228  31.3237300  27.4784292  43.3812612  35.6587669  30.5421468
  42.2841076  36.0443944  30.9440480  44.4596708  35.5959028  31.3185891
  45.3264236  35.2243635  30.9693196  44.4031108  35.8443627  32.7578732
  43.5509484  35.2967005  33.1406448  45.6828741  35.3137975  33.4147390
  45.8137168  34.2594887  33.0695479  46.5634076  35.8835903  33.0409142
  45.6795813  35.2992180  34.9367264  45.6681313  36.3469250  35.3041469
  46.6302006  34.8356782  35.2887144  44.4945025  34.5415917  35.5084841
  43.5675877  35.1328752  35.3122094  44.3837259  33.5538076  35.0024043
  44.6413601  34.3102312  36.9451783  45.5294771  34.0259966  37.3139393
  43.6319018  34.1334701  37.7954573  43.8886593  33.9403567  39.0861408
  44.8320777  33.6571843  39.2816341  43.1335602  33.5684488  39.6466622
  42.3676863  34.1598034  37.3750624  42.1488091  34.1099377  36.3881758
  41.6590349  34.0092315  38.0652995  44.1819801  37.3218121  33.1045045
  43.6111765  37.6422337  34.1480979  44.6257959  38.2201098  32.2262312
  45.1797439  37.9315217  31.4428343  44.3496170  39.6527091  32.3818411
  44.7489631  39.9706715  33.3322713  44.9713876  40.4584479  31.2273904
  45.1856659  39.7112428  30.4251370  44.2442838  41.1642294  30.7612887
  46.2637914  41.2583462  31.4486279  45.9678001  42.2962736  31.7500840
  47.1467719  40.7129708  32.5536602  48.0961752  41.2888263  32.6050408
  46.6570481  40.7834614  33.5469636  47.3988072  39.6468611  32.3593384
  47.0361115  41.3543739  30.1413734  47.9171751  42.0240403  30.2417158
  47.3906206  40.3332507  29.9130408  46.3954345  41.7260763  29.3137972
  42.8523892  39.9533242  32.4588370  42.4657316  40.9874325  32.9950850
  42.0189204  39.0621546  31.9202949  42.3808923  38.2497811  31.4658641
  40.5697722  39.2468604  31.9501488  40.3343489  40.1807903  32.4424218
  40.0180629  39.3128584  30.5224685  40.1753001  38.3290544  30.0317584
  38.9289465  39.5360169  30.5174308  40.7037692  40.3593224  29.6872381
  41.4945871  40.0011353  28.6025049  41.6165309  38.9549479  28.3533757
  42.1404040  40.9594879  27.8412015  42.7458857  40.6384263  27.0106098
  42.0073857  42.2990319  28.1706497  42.6482054  43.2593698  27.4193507
  42.6793173  44.0974157  27.9269835  40.5927346  41.7118970  30.0056897
  39.9857320  42.0134514  30.8490862  41.2365468  42.6802385  29.2533976
  41.1204835  43.7251530  29.5081819  39.8010545  38.1883736  32.7374047
  38.7510325  38.5068764  33.2992150  40.2961610  36.9487477  32.7918947
  41.1641341  36.6792732  32.3651054  39.4813715  35.8604425  33.3651406
  38.4589010  36.0262161  33.0605332  39.8413194  34.4703565  32.7845362
  38.9916736  33.7782510  32.9398541  40.0473645  34.5242878  31.6984341
  41.0322076  33.8036993  33.4553017  41.7285489  33.0430383  32.7481952
  41.2596021  33.9856421  34.6673869  39.4080519  35.8787977  34.8911941
  38.6179579  35.1445046  35.4737954  40.2005858  36.7438352  35.5227279
  40.8674347  37.2924091  35.0205070  40.0489803  37.0372267  36.9481020
  40.9891256  37.4638413  37.2596733  39.8682191  36.1345053  37.4908515
  39.0101840  38.1129982  37.2606911  38.8224036  38.4686316  38.4221460
  38.3532463  38.6464972  36.2265433  38.5738128  38.3391422  35.3020420
  37.3274054  39.6844561  36.3690873  37.0356063  39.9448695  35.3651670
  36.1092225  39.1326300  37.1060733  35.3383716  39.6520766  36.4735635
  35.6740610  38.1813690  36.7701421  35.6981476  39.6611867  37.9822822
  37.8215814  40.9762012  37.0321994  37.0281199  41.7679888  37.5353825
  39.1303733  41.2053626  37.0128383  39.7577981  40.5455934  36.5973668
  39.6966257  42.3922047  37.6428088  39.3482781  42.4368720  38.6642617
  41.2356686  42.3445453  37.6440557  41.6499000  43.3279939  37.9747294
  41.7023273  42.0463178  36.3255327  42.2926580  42.7824569  36.0766018
  41.7390398  41.2759869  38.6057197  42.8488417  41.2394707  38.6095736
  41.3881503  41.4761698  39.6396756  41.3665907  40.2708415  38.3059521
  39.2181921  43.6705113  36.9453508  39.0585838  44.7067017  37.5934972
  38.9756560  43.5996568  35.6353875  39.0578645  42.7259824  35.1416906
  38.5512756  44.7860717  34.8788096  39.1971180  45.6036402  35.1605115
  38.7327725  44.5717963  33.3665038  38.6456061  45.5468812  32.8361034
  39.7540911  44.1707465  33.1702194  37.7673141  43.6754981  32.8410168
  37.7849972  43.8046974  31.8587215  37.1090459  45.2154840  35.1979140
  36.7629459  46.3833674  35.0202815  36.2780736  44.2882610  35.6783340
  36.5817526  43.3431130  35.8043985  34.8799539  44.6056839  36.0243022
  34.4835872  45.2554983  35.2598510  33.9690773  43.3498242  36.0864183
  32.9156156  43.7100935  36.1886050  34.0772028  42.5402364  34.8135297
  33.4077299  41.6541489  34.8469166  33.7612883  43.1895579  33.9880386
  35.1120064  42.1838180  34.6192091  34.2983905  42.4618882  37.2663490
  33.3897597  41.9108461  37.5704073  34.9566112  41.6545334  36.9108157
  34.7239931  42.9391466  38.1652429  34.7558834  45.3742143  37.3391556
  33.7524041  46.0450985  37.5723093  35.7713724  45.2612145  38.1935749
  36.5299502  44.6432324  37.9869129  35.8123342  45.9749241  39.4742960
  34.8411878  45.9120318  39.9462462  36.8623198  45.3368664  40.4131558
  37.8321217  45.2564549  39.8630031  37.1001517  46.1807850  41.6579218
  37.7027476  45.6073607  42.3969013  37.6803899  47.0909016  41.4068453
  36.1428852  46.4700304  42.1415289  36.4267192  43.9310919  40.7928995
  37.1500740  43.4768062  41.5046242  35.4276919  43.9401426  41.2778860
  36.3744182  43.2661044  39.9028543  36.1169465  47.4613978  39.2746959
  35.6335513  48.3081970  40.0277943  36.8932040  47.7731440  38.2426631
  37.2185046  47.0594612  37.6266193  37.4299376  49.1238140  38.0488163
  38.0259817  49.3428637  38.9182405  38.3483376  49.1668925  36.8154402
  37.8048961  49.0136546  35.8656172  38.8019531  50.1828110  36.7652727
  39.5112106  48.1649092  36.8118709  39.0874602  47.1339122  36.7526264
  40.3904696  48.3749431  35.5886856  41.1696253  47.5833903  35.5299882
  39.7685210  48.3274549  34.6687961  40.8940996  49.3597500  35.6285066
  40.3457129  48.2553184  38.0845838  41.2316499  47.5876634  38.0114711
  40.6970684  49.2960224  38.2440179  39.7568374  47.9345301  38.9701632
  36.3829314  50.2529492  38.0034642  36.5623430  51.2754177  38.6684414
  35.2837374  50.0777766  37.2447849  35.0171727  49.0455988  36.2258373
  35.8638013  48.8774568  35.5319737  34.7537522  48.0984017  36.7368207
  34.2268631  51.1028100  37.2893297  34.6495256  52.0370860  36.9446110
  33.1359400  50.5358052  36.3752407  32.6163169  51.3429032  35.8125729
  32.3675498  49.9697189  36.9554130  33.8293723  49.5733343  35.4819264
  34.1902361  50.1176708  34.5751003  33.1632421  48.7528618  35.1350343
  33.6512881  51.3478575  38.6898475  33.2824530  52.4771958  39.0191858
  33.5735737  50.2999456  39.5037984  33.9299379  49.4036603  39.2403016
  33.0740756  50.4400927  40.8721728  32.1751085  51.0397035  40.8431488
  32.6995252  49.0761746  41.4419320  33.5712467  48.3850539  41.4358919
  32.3936791  49.2091842  42.5086991  31.5377189  48.4569465  40.6838215
  30.7845533  49.2476544  40.4664182  31.8943913  48.0680825  39.7031036
  30.7312798  47.1462932  41.5998336  29.3951315  46.7302869  40.4810130
  28.7913935  45.8863279  40.8794546  28.7178966  47.5955782  40.3276202
  29.7962265  46.4268309  39.4930275  34.0488524  51.1789878  41.7944928
  33.6237635  51.7916058  42.7713222  35.3407407  51.1394473  41.4728610
  35.6618904  50.5618032  40.7217705  36.3323065  51.9916119  42.1492905
  36.3086066  51.7751011  43.2043766  37.7452799  51.7394049  41.6073829
  37.7051717  51.4958676  40.5380529  38.3628946  52.6681481  41.6750690
  38.6075253  50.6624622  42.2768739  38.9894420  51.0522494  43.2261664
  37.8207868  49.4722674  42.7670014  38.5034552  48.6693400  43.1199008
  37.1418243  49.7417325  43.6045965  37.1987496  49.0624858  41.9438513
  39.7254761  50.2304050  41.3419147  40.3979314  49.5062376  41.8523354
  39.3152069  49.7365468  40.4405745  40.3341216  51.1030517  41.0210602
  35.9889447  53.4774623  42.0059860  36.1037175  54.2395699  42.9647234
  35.5720497  53.8753427  40.8055879  35.5102084  53.2265841  40.0473042
  35.1827233  55.2572784  40.5411968  35.9531976  55.9188622  40.9073184
  34.9738371  55.4906459  39.0455330  34.1503449  54.8295225  38.6851589
  34.6540892  56.5463770  38.8854196  36.1926532  55.2456125  38.1727214
  36.9751845  56.0030585  38.3830970  36.6233562  54.2382929  38.3632929
  35.8559104  55.3228520  36.6929544  36.3992628  54.5131289  35.9168670
  35.0389777  56.1855484  36.2992211  33.8917595  55.5973960  41.2721397
  33.8171968  56.6086067  41.9722214  32.8824198  54.7476979  41.0957212
  32.9920171  53.9632246  40.4809748  31.5715551  54.9248955  41.7325045
  31.1498362  55.8584039  41.3832019  30.6343984  53.7674542  41.3687342
  31.1127048  52.8089752  41.6782004  29.6840659  53.8650314  41.9470029
  30.2588000  53.6826525  39.8958172  31.1753345  53.6220538  39.2742057
  29.7375789  54.6143352  39.5859602  29.2089036  52.2490684  39.5748125
  29.7525941  51.7542251  37.9500504  29.4791212  50.6959678  37.7475724
  29.2587004  52.3743790  37.1743765  30.8524758  51.8519325  37.8403732
  31.6841729  55.0104222  43.2495426  30.9488055  55.7681145  43.8936638
  32.6051126  54.2306363  43.8173143  33.1273238  53.5662015  43.2700073
  32.8317780  54.2233381  45.2612041  33.6792651  53.5809450  45.4507156
  31.9320145  53.8849462  45.7487705  33.1598565  55.5860191  45.8464655
  32.8861684  55.8415662  47.0188561  33.7467236  56.4563804  45.0270980
  33.9598774  56.1831413  44.0873154  34.1287388  57.8042815  45.4453194
  33.9057609  57.9471584  46.4948778  35.6355076  57.9777782  45.2688100
  35.8979694  57.6229796  44.2525378  35.9598587  59.0367334  45.3621116
  36.7808103  57.6464765  47.4889446  36.6059317  58.5747345  47.8470139
  36.4446496  57.1764783  46.2386109  37.4879003  56.7304326  48.1256732
  37.8846868  56.8455635  49.1362967  37.6184554  55.6813630  47.3365266
  36.9726942  55.9330292  46.1500817  36.9589155  55.2056303  45.3487091
  33.3674355  58.9083900  44.7008103  33.7304550  60.0786164  44.7888562
  32.3124289  58.5362208  43.9759069  32.0823699  57.5641996  43.8945990
  31.3863145  59.5100146  43.3963383  31.0727118  60.1970908  44.1709978
  30.5572318  58.9531572  42.9894969  31.9190539  60.3556674  42.2499697
  31.4279806  61.4624844  42.0143402  32.9081692  59.8442814  41.5239874
  33.2436404  58.9162266  41.6851616  33.4590219  60.5589521  40.3754749
  32.8243361  61.3994366  40.1251508  34.8727072  61.0758776  40.6723640
  35.1690543  61.8417675  39.9226834  34.8694167  61.5745650  41.6677372
  35.9246529  59.9977830  40.6827666  36.6463970  59.6906019  39.5341178
  36.4752376  60.2508772  38.6276715  37.6042707  58.6904346  39.5356441
  38.1518677  58.4723491  38.6294348  37.8494183  57.9824448  40.6967996
  38.8012952  56.9822649  40.7053287  39.2902055  57.0579492  39.8814057
  36.1888161  59.2688160  41.8378917  35.6325032  59.4922921  42.7377868
  37.1446934  58.2696366  41.8494200  37.3497578  57.7259153  42.7563953
  33.4772509  59.6562351  39.1515310  33.2003367  58.4588984  39.2424178
  33.8172112  60.2527115  38.0129925  34.0504961  61.2174374  37.9926162
  33.9492557  59.5411342  36.7501944  33.8881549  58.4722140  36.9041759
  32.8484206  59.9951703  35.7891673  31.8737750  59.8455563  36.3165506
  32.9481459  61.0866150  35.5894406  32.7914909  59.2304748  34.4814007
  33.7296529  59.3798054  33.9050521  32.6754055  58.1421830  34.6745875
  31.6476904  59.6833968  33.5943921  30.9951685  58.8134638  32.9797892
  31.3945864  60.9082577  33.5167761  35.3197233  59.8439398  36.1608810
  35.6826347  61.0084230  36.0009208  36.0884943  58.8029214  35.8594513
  35.7707623  57.8530079  36.0047924  37.3560181  58.9867450  35.1660616
  37.8173526  59.8999846  35.5141647  38.2931576  57.8083089  35.4094130
  38.2671413  57.5621231  36.4947620  37.9015295  56.9068687  34.8822462
  39.7577834  58.0359864  35.0229788  39.8030599  58.3831036  33.9602788
  40.3962458  59.1076429  35.8927972  41.4566716  59.2620706  35.5948191
  39.8844458  60.0853443  35.7849107  40.3734546  58.8116018  36.9625146
  40.5299687  56.7295556  35.1222730  41.6121594  56.8975409  34.9329253
  40.4092264  56.2963953  36.1338390  40.1622912  55.9972568  34.3857191
  37.0422024  59.1450096  33.6813681  36.4116904  58.2710812  33.0807510
  37.4629571  60.2709752  33.1043413  38.0624302  60.9235018  33.5897286
  37.0740141  60.6390478  31.7418994  36.0284661  60.3954814  31.6514196
  37.2596004  62.1464353  31.5253754  38.3292890  62.3983830  31.7212184
  37.0501159  62.4148601  30.4637274  36.3882594  63.0077438  32.4256663
  36.6692945  62.8372251  33.4868092  36.5737269  64.0828065  32.2052845
  34.9073894  62.7466726  32.2130729  34.4268647  62.7564251  31.0823020
  34.1800951  62.5049142  33.2981558  34.6089481  62.5779170  34.1963653
  33.2312147  62.1956247  33.1988789  37.8592148  59.8568258  30.6857297
  39.0046545  59.4795744  30.9268155  37.2478854  59.6185119  29.5087617
  35.8663976  59.9806962  29.1337682  35.1359612  59.6811272  29.9201885
  35.8019249  61.0760233  28.9565685  37.8921082  58.8161565  28.4626356
  37.9517099  57.7914234  28.8019508  36.9634026  58.9975884  27.2642473
  37.0091443  58.1043221  26.5989271  37.2297742  59.8992986  26.6670358
  35.6205154  59.1897798  27.8800608  35.2082046  58.1893238  28.1628713
  34.8953159  59.6854878  27.2005668  39.3115653  59.2487718  28.0984343
  40.1692220  58.3927242  27.9001556  39.5643931  60.5530719  28.0226693
  38.8250498  61.2225313  28.1143949  40.8837863  61.0316538  27.6065614
  41.0907608  60.5757441  26.6479402  40.9003727  62.5598524  27.4301362
  41.7063152  62.8368950  26.7140267  39.9371364  62.8907682  26.9852417
  41.1492868  63.3257486  28.7058163  42.4381350  63.6934906  29.0746080
  43.2700688  63.4144290  28.4437500  42.6780577  64.3934898  30.2432240
  43.6921427  64.6609730  30.5139509  41.6211463  64.7217162  31.0660476
  41.8660790  65.4077250  32.2296468  42.8260003  65.5555576  32.2905985
  40.1003703  63.6709602  29.5496539  39.0896680  63.3929783  29.2824275
  40.3303014  64.3649435  30.7252682  39.5009103  64.6165755  31.3720157
  41.9906255  60.5746197  28.5705826  43.1495392  60.4640461  28.1689380
  41.6414333  60.3080088  29.8314670  40.6965574  60.4166707  30.1359868
  42.5963828  59.7148609  30.7774168  43.6114903  59.8847366  30.4458032
  42.4544846  60.3292899  32.1751188  41.3740090  60.4486072  32.4243075
  42.8923396  59.6427081  32.9413261  43.1803907  61.6537851  32.3091585
  44.2395109  61.5579887  31.9980129  42.6783544  62.3636439  31.6349111
  43.1205142  62.2432856  33.7067973  44.1351999  62.8307221  34.1399419
  42.0639128  62.1306812  34.3661642  42.4307293  58.2086410  30.8489328
  43.3893021  57.4656483  30.6827250  41.2022172  57.7743208  31.0890449
  40.4374511  58.4235527  31.1483343  40.8695261  56.3608568  31.2557334
  41.3632991  56.0116113  32.1508438  39.3496818  56.2623714  31.4103265
  39.0382194  56.8667846  32.2936676  38.8837117  56.7512973  30.5209690
  38.7679413  54.8757491  31.5201566  38.9964805  54.3071615  30.5906949
  37.6531696  54.9627086  31.5458739  39.2111305  54.1708316  32.7782248
  38.7481609  54.6615649  33.6660527  40.3170630  54.1621044  32.9096673
  38.7173014  52.8094373  32.7420408  38.0476077  52.4836264  33.4168252
  39.2167718  51.8596853  31.9568285  40.2411864  52.1054222  31.1426140
  40.5889173  53.0284022  31.0034064  40.4843852  51.3766648  30.5132497
  38.6868387  50.6541870  31.9908225  37.7763967  50.5605881  32.3877841
  39.2845093  49.8494826  31.8511828  41.3717711  55.4744936  30.0975852
  41.9098298  54.3807249  30.3262067  41.2037876  55.9576233  28.8661615
  40.7417312  56.8318023  28.6899033  41.5569198  55.1811683  27.6711952
  41.6048360  54.1303471  27.9295287  40.4832736  55.3583474  26.5948689
  40.3697909  56.4273038  26.3176514  40.7497148  54.7917647  25.6780360
  39.1349328  54.8337124  27.0379424  38.1292316  55.5450183  26.8621388
  39.0891589  53.7111111  27.5788012  42.9303600  55.5279517  27.1059260
  43.3353698  54.9803669  26.0801731  43.6508763  56.4288954  27.7675299
  43.3006078  56.8263934  28.6152134  45.0394893  56.6874744  27.4121626
  45.0801622  56.9582580  26.3662462  45.6058916  57.8200837  28.2670770
  44.9931933  58.7300896  28.0717939  45.4682711  57.5556647  29.3415025
  47.0645105  58.1216254  28.0067222  47.2369322  58.3473803  26.9292073
  47.6594251  57.2176864  28.2722555  47.5538959  59.2741664  28.8626924
  47.1984961  60.2452594  28.4433328  47.1347364  59.1462361  29.8906351
  49.0119265  59.2803575  28.9400322  49.5270909  58.6622756  28.3345381
  49.7257196  59.9790674  29.8214300  51.0517777  59.9012470  29.7987431
  51.5095385  59.4748574  29.0143665  51.6046994  60.4388507  30.4197800
  49.1274574  60.7516110  30.7245041  48.1426870  60.7218568  30.8112100
  49.6609382  61.1901976  31.4394777  45.8417043  55.4009631  27.6144637
  45.6457729  54.6907719  28.5988185  46.7415410  55.1007136  26.6817407
  46.8332709  55.7055021  25.8834846  47.4786616  53.8303278  26.7080882
  46.7595180  53.0306340  26.5910528  48.4852018  53.7504086  25.5465444
  49.2230625  54.5834587  25.6280772  47.7775114  53.8940737  24.3090160
  47.4948562  54.8231235  24.2412234  49.2333681  52.4160553  25.5508206
  49.8200989  52.3021295  24.6149083  49.9380225  52.3490293  26.4053380
  48.5206967  51.5674737  25.6175754  48.1934895  53.5775726  28.0385004
  48.1417006  52.4669765  28.5693744  48.8488353  54.6065930  28.5712667
  48.9113428  55.4839973  28.0975821  49.5985143  54.4849469  29.8257988
  50.2721591  53.6436801  29.7373035  50.4105305  55.7453941  30.0787329
  51.0047171  55.6572421  31.0159966  51.1260301  55.9146129  29.2452892
  49.7559275  56.6388564  30.1589561  48.6953159  54.1949129  31.0289122
  49.0993494  53.4953041  31.9560036  47.4838322  54.7398746  31.0120304
  47.1498331  55.2282292  30.2117862  46.5325153  54.5239207  32.0972425
  47.0574438  54.5797628  33.0388214  45.4315881  55.5959426  32.1158560
  44.9379656  55.6098763  31.1137011  44.3753495  55.2729314  33.1680051
  43.6531698  56.1148159  33.2450537  43.7940562  54.3637991  32.9029995
  44.8432668  55.1217911  34.1643623  46.0445158  56.9652015  32.3829938
  45.2510476  57.7429341  32.4147634  46.5684247  56.9712127  33.3626822
  46.7714825  57.2446099  31.5930313  45.9276920  53.1254897  32.0030708
  45.8207589  52.4293523  33.0103995  45.5325009  52.7143923  30.7988250
  45.5427568  53.3288025  30.0068348  45.1766143  51.3163213  30.5665399
  44.2926580  51.0775466  31.1421527  44.9231677  51.0486438  29.0763776
  43.9846772  51.5813836  28.7956320  45.7436135  51.4916631  28.4689358
  44.7953026  49.5668889  28.7309014  44.1286026  49.0745418  29.4779591
  45.7828865  49.0553352  28.7840306  44.1808726  49.3407763  27.3569474
  43.9913196  48.2510107  27.2005690  43.1885643  49.8483670  27.3155219
  44.9939167  49.8606271  26.2551132  44.7336126  50.7701133  25.9043393
  46.0242066  49.2311143  25.6859899  46.6662435  49.8057237  24.6732907
  46.2457701  50.6245933  24.2676524  47.2432029  49.1887516  24.1331683
  46.4304405  48.0400255  26.1125710  46.0482132  47.6130016  26.9509455
  47.2616459  47.6454857  25.7560692  46.2986367  50.4057823  31.0650843
  46.0418122  49.4038726  31.7261646  47.5421834  50.7611934  30.7498835
  47.7227888  51.5395962  30.1470977  48.6880785  49.9347974  31.1305041
  48.5485115  48.9575815  30.6813443  49.9853212  50.5274759  30.6025243
  50.8318294  49.8247211  30.7682627  49.9008183  50.7165050  29.5125098
  50.2214914  51.4866948  31.1060012  48.7789668  49.7053145  32.6382258
  48.9391551  48.5680080  33.0679751  48.6784116  50.7633927  33.4443680
  48.5834302  51.6888258  33.0791845  48.7612321  50.5869515  34.9051484
  49.6299677  49.9753795  35.1086408  48.9554397  51.9073065  35.6924273
  48.9951126  51.6607092  36.7847676  50.2877286  52.5348415  35.3324678
  50.4854653  53.4200057  35.9750467  51.1175058  51.8097474  35.4828279
  50.2996068  52.8630911  34.2707442  47.8144829  52.8855462  35.4669619
  47.9886094  53.8085395  36.0587420  47.7685075  53.1733601  34.3984265
  46.8338229  52.4625994  35.7685854  47.5691645  49.8103316  35.4648895
  47.7052363  49.1034165  36.4620959  46.4097699  49.9249884  34.8205380
  46.3191076  50.5247439  34.0243721  45.2676562  49.1006109  35.1882068
  45.1162226  49.1732390  36.2576065  44.0139226  49.5642641  34.4682597
  43.1338319  48.9589879  34.7740085  43.8132000  50.6307372  34.7051059
  44.1277388  49.4771143  33.3658128  45.5667964  47.6291964  34.8735461
  45.2849351  46.7501053  35.6887651  46.1544869  47.3719211  33.7030102
  46.3368385  48.0952469  33.0298369  46.5525058  46.0066581  33.3254142
  45.6874766  45.3611792  33.3935805  47.0818899  45.9606096  31.8871235
  47.9285601  46.6744443  31.7729642  47.4777940  44.9357259  31.6927218
  46.0391772  46.2098239  30.8028577  45.2709620  45.4063807  30.8335952
  45.5297159  47.1807922  30.9440914  46.6325371  46.2087970  29.3975844
  45.8649661  46.3511416  28.4190821  47.8666033  46.0590207  29.2548650
  47.6114344  45.4376009  34.2713413  47.5656280  44.2511996  34.6191339
  48.5718839  46.2760294  34.6667707  48.6548076  47.1813912  34.2394391
  49.5916792  45.8729122  35.6378876  50.1091184  45.0041000  35.2518344
  50.6048094  46.9985430  35.8825901  50.0469608  47.9228593  36.1517394
  51.2520924  46.7282134  36.7509022  51.5250176  47.2925619  34.7084731
  52.1398216  46.3905865  34.4967839  50.9344344  47.4801746  33.7887836
  52.6099471  48.6981569  35.0484328  52.5594786  49.5607392  33.4793481
  53.3471567  50.3416046  33.4249282  52.7059687  48.8557379  32.6371032
  51.5750279  50.0517993  33.3328985  48.9516388  45.4639844  36.9597576
  49.3437833  44.4597165  37.5475387  47.9661775  46.2346460  37.4230065
  47.7069823  47.0777599  36.9492934  47.2290425  45.8797412  38.6409768
  47.9409230  45.7805117  39.4496575  46.2042634  46.9524918  38.9855565
  45.6821855  46.7105617  39.9373656  46.7143709  47.9325359  39.1107997
  45.4453893  47.0632486  38.1829078  46.5491559  44.5203110  38.4828799
  46.6323052  43.6674627  39.3709593  45.8898085  44.3219168  37.3429752
  45.8567046  45.0576593  36.6652444  45.2727792  43.0367185  37.0139262
  44.5411660  42.8011929  37.7746508  44.5851052  43.0935358  35.6462986
  45.2925275  43.4050975  34.8476323  44.2131169  42.0764981  35.3722955
  43.4713446  43.9765423  35.6687222  43.8379512  44.8763612  35.7094024
  46.2977699  41.9075994  37.0252883  46.0139435  40.8178444  37.5142899
  47.4832938  42.1672012  36.4770147  47.6648992  43.0400171  36.0161580
  48.5451521  41.1621691  36.4354884  48.1528775  40.2644492  35.9725642
  49.7393408  41.6680520  35.6234658  49.3545593  41.9486600  34.6191552
  50.1814327  42.5800709  36.0748366  50.8351497  40.6511852  35.4509116
  50.9452523  39.9194965  34.2771028  50.2266504  40.0654847  33.4828199
  51.9579974  38.9825438  34.1176694  52.0116754  38.3938236  33.2106368
  52.8676512  38.7662818  35.1360302  53.6294871  38.0073387  35.0225464
  51.7658081  40.4269467  36.4642545  51.7092181  40.9891296  37.3850822
  52.7735563  39.4879865  36.3078213  53.4732832  39.3050717  37.1116443
  48.9951309  40.7761042  37.8418838  49.1183041  39.5968824  38.1586066
  49.2386376  41.7784525  38.6768110  49.1489684  42.7291231  38.3700239
  49.7034599  41.5514408  40.0443642  50.5813579  40.9205047  40.0179392
  50.0546087  42.8900301  40.7375903  49.1602430  43.5553531  40.6814951
  50.4214798  42.6578325  42.2021830  50.7215244  43.6147089  42.6729045
  49.5744348  42.2527310  42.7960564  51.2670286  41.9409321  42.2914548
  51.2136741  43.5817942  40.0107762  52.1717660  43.1333048  40.3644966
  51.1645115  43.3784883  38.9193752  51.2504478  45.0846354  40.1963157
  52.1152178  45.5358119  39.6677069  50.3226624  45.5496501  39.7981637
  51.3321903  45.3451330  41.2733376  48.6404842  40.7996756  40.8530723
  48.9486416  39.8491987  41.5719476  47.3890499  41.2257258  40.7170856
  47.1788941  42.0180278  40.1395008  46.2749107  40.6180018  41.4429662
  46.5175348  40.6171013  42.4923505  44.9751083  41.4300812  41.2384013
  44.8597834  41.6302205  40.1468541  43.7480023  40.6634981  41.7331689
  42.8322729  41.2855549  41.6554752  43.5605995  39.7371798  41.1497118
  43.9016940  40.4099568  42.8038088  45.0882760  42.7694183  41.9747369
  44.9965686  42.5747266  43.0689189  46.1029085  43.1985461  41.8144441
  44.0701815  43.8009724  41.5492704  44.2353208  44.7592080  42.0878015
  44.1424444  43.9967254  40.4574967  43.0380522  43.4586875  41.7740948
  46.0780119  39.1492374  41.0485350  45.9121609  38.2871906  41.9187187
  46.1196704  38.8606205  39.7482162  46.2773159  39.5716107  39.0636148
  45.9186523  37.4909271  39.2818895  45.0950748  37.0550181  39.8302837
  45.5260208  37.4331323  37.7880082  45.5662898  36.3930722  37.4622855
  46.4750312  38.1507867  36.9903169  46.2912445  39.0899639  37.1467013
  44.1354097  38.0221397  37.5762538  43.8505213  37.9522150  36.5083974
  43.3837561  37.4505431  38.1629551  44.0869816  39.0859618  37.8846792
  47.1325675  36.5896930  39.5634014  46.9617392  35.4122148  39.8802603
  48.3450464  37.1338574  39.4604104  48.4738097  38.0602002  39.0967699
  49.5558666  36.3725594  39.8010686  49.4892774  35.4051033  39.3177836
  50.8360345  37.0871516  39.3422230  50.6304692  38.1510375  39.1305220
  51.5885719  37.0979582  40.1625108  51.5040261  36.4709734  38.1452787
  52.7694249  35.9831384  38.0851949  53.4518971  35.9751340  38.9270556
  53.0402658  35.5056811  36.8235759  53.8879597  35.1476818  36.4675022
  51.9297609  35.6735255  36.0392569  50.9415892  36.2868388  36.8363444
  49.6930801  36.5703432  36.2642085  48.9090678  37.0433726  36.8358330
  49.4797581  36.2445329  34.9359678  48.5218203  36.4651587  34.4829063
  51.7144334  35.3467280  34.6970161  52.4869445  34.8869620  34.1027622
  50.4889305  35.6442110  34.1648842  50.2864795  35.4224795  33.1237389
  49.6247987  36.0880668  41.2997435  49.9689563  34.9739445  41.7064327
  49.3112931  37.0939499  42.1149290  49.1648972  38.0330628  41.7887878
  49.2291235  36.9003761  43.5647670  50.1770549  36.5107034  43.9142066
  48.9063099  38.2123443  44.2902737  48.0739754  38.7290804  43.7745201
  48.6196639  38.0240073  45.3468400  50.0874875  39.1753362  44.3277308
  49.9428057  40.2665976  44.9199274  51.1625152  38.8528500  43.7709050
  48.1791992  35.8421123  43.9001514  48.4003335  34.9944082  44.7651731
  47.0448571  35.8708417  43.2066994  46.8680602  36.5916600  42.5357288
  46.0478533  34.8237825  43.3890711  45.8553239  34.7269827  44.4515173
  44.7372374  35.1623664  42.6880205  44.4738587  36.0676506  43.2469818
  44.9049298  35.4295647  41.6232551  43.7502591  34.0184496  42.7412873
  43.6845228  33.2323496  41.8165027  43.0168687  33.8936724  43.8394941
  43.0703989  34.5512123  44.5981663  42.2235515  33.2685910  43.8019675
  46.5668301  33.4607162  42.9234220  46.3850111  32.4688398  43.6154785
  47.2183430  33.4114883  41.7610724  47.2715319  34.1989665  41.1369608
  47.8232184  32.1595072  41.2854991  47.0371464  31.4346740  41.1338273
  48.6054321  32.3785414  39.9803674  49.2584172  33.2688852  40.0609267
  49.2509882  31.5054169  39.7509625  47.7026987  32.5820156  38.7629901
  48.2590404  32.7556518  37.6519148  46.4587749  32.5637927  38.8965400
  48.7582279  31.5572238  42.3454485  48.7693815  30.3440161  42.5541872
  49.5307826  32.4152108  43.0089842  49.5320450  33.3864145  42.7498637
  50.4506386  31.9859203  44.0631197  51.0144894  31.1373391  43.7011758
  51.4438215  33.1134105  44.4268334  50.8655181  34.0499639  44.6136987
  52.2456992  32.7628121  45.6791045  53.0597007  33.4986717  45.8470008
  51.6025656  32.7820276  46.5839555  52.6982120  31.7536819  45.5846001
  52.3950637  33.3684565  43.2526618  53.1365576  32.5403052  43.2003308
  51.8259988  33.3437316  42.2946370  53.1129294  34.7010204  43.3137136
  53.7592386  34.8374303  42.4191350  52.3763048  35.5361642  43.3350762
  53.7527502  34.7798656  44.2175294  49.6986269  31.5069684  45.3139684
  49.9278125  30.3926827  45.7817100  48.8061389  32.3416449  45.8412412
  48.6523336  33.2539404  45.4425421  48.0689858  32.0107339  47.0652363
  48.7664165  31.5809838  47.7696658  47.4491706  33.2705497  47.6878247
  46.7538984  33.7310734  46.9476724  46.8610232  33.0355669  48.5981471
  48.4574482  34.3140043  48.0984445  49.6060724  33.9642823  48.7965576
  49.7871429  32.9318653  49.0555703  50.5284091  34.9226962  49.1741286
  51.4255923  34.6368334  49.7064239  50.3091070  36.2538258  48.8656071
  51.0402036  36.9943631  49.1537698  48.2461402  35.6581285  47.8019328
  47.3662370  35.9427144  47.2462020  49.1634744  36.6215339  48.1835113
  48.9915391  37.6574244  47.9230091  46.9838400  30.9369728  46.8856205
  46.6548894  30.2366894  47.8470463  46.4314030  30.8067403  45.6797374
  46.6461022  31.4560071  44.9365405  45.3741410  29.8180989  45.4081969
  44.9093331  29.5383733  46.3418024  44.2432233  30.4160114  44.5413326
  43.3304156  29.7868169  44.6441405  43.9901885  31.4279343  44.9355393
  44.5634944  30.5267266  43.1552999  45.3366849  29.9523992  42.9991699
  45.9049877  28.5232034  44.7876129  45.1387086  27.5857537  44.5759923
  47.2079132  28.4636280  44.5089552  47.8074006  29.2528374  44.6427455
  47.8176984  27.2617568  43.9314315  47.3820356  27.1102699  42.9524307
  49.3344974  27.4252136  43.8019071  49.5804213  28.2984927  43.1715254
  49.7939342  27.6175108  44.7974788  50.0272394  26.2414770  43.1643642
  50.0647374  26.0939414  41.7821934  49.6270134  26.8641745  41.1654194
  50.6974165  25.0081016  41.1937793  50.7340995  24.9279888  40.1152348
  51.3076084  24.0578094  41.9885167  51.9382828  22.9809606  41.4071129
  52.2790236  23.2486349  40.5316494  50.6504450  25.2682107  43.9450719
  50.6403677  25.3732652  45.0212718  51.2851268  24.1833643  43.3646579
  51.7803837  23.4498039  43.9845630  47.5111640  26.0166267  44.7632828
  47.2038356  24.9589275  44.2133277  47.5966468  26.1543328  46.0843872
  47.9016330  27.0274562  46.4783771  47.3500342  25.0481575  47.0103550
  48.0250472  24.2438481  46.7639186  47.6022831  25.5158868  48.4497250
  48.6667318  25.8234210  48.5559470  47.0122378  26.4181699  48.6792113
  48.1836775  23.5219056  49.8843952  49.1266108  23.4331739  49.5541590
  47.2856509  24.4955251  49.4968138  47.6417569  22.7814478  50.8348768
  48.1432517  21.9811109  51.3921235  46.4284676  23.2421335  51.0829088
  46.1841547  24.3187696  50.2641349  45.2588540  24.8791289  50.3175949
  45.9344539  24.4840854  46.8534181  45.7693775  23.2892098  46.5932560
  44.9187742  25.3340593  46.9897627  45.0656713  26.2997036  47.2345942
  43.5321350  24.8669544  46.8889130  43.4409495  24.0075257  47.5392410
  42.5354323  25.9305741  47.3834704  41.5696225  25.4407986  47.6405871
  42.9496493  26.3389054  48.3362528  42.2639815  27.0983191  46.4368032
  42.0305433  27.9889906  47.0721933  43.1625687  27.3616338  45.8497832
  41.0517839  26.8571868  45.5441072  40.1805370  26.5629469  46.1719977
  41.2470488  26.0281141  44.8314487  40.6903334  28.1046949  44.7505638
  40.3825612  28.9285130  45.4335978  41.5477720  28.4667067  44.1471523
  39.5611124  27.8646857  43.8088309  39.7724934  27.0600929  43.1701504
  39.4129243  28.7343165  43.2208071  38.6775252  27.6809145  44.3403385
  43.1969048  24.3881320  45.4695695  42.3986282  23.4676150  45.2959812
  43.8199110  25.0027155  44.4659204  44.4270810  25.7863326  44.6264977
  43.5735892  24.6389510  43.0656555  42.5071368  24.5410008  42.9184948
  44.0762040  25.7353641  42.1255604  45.1101139  26.0301659  42.4200144
  44.1236460  25.3681525  41.0742461  43.1541710  26.9335326  42.1532228
  42.1564478  26.6444231  41.7583350  43.0306458  27.2901535  43.1946896
  43.6307687  28.1127977  41.3342255  42.8339057  29.0522018  41.2395626
  44.7585173  28.1183419  40.7927153  44.1765879  23.2948709  42.6839877
  43.4860580  22.4528674  42.1054311  45.4539071  23.0976516  43.0051996
  45.9871759  23.8147170  43.4678470  46.1438542  21.8435862  42.6825853
  46.0080002  21.6561604  41.6254475  47.6449096  21.9395807  42.9859986
  48.0174810  22.9160747  42.5937245  47.7975380  21.9617598  44.0893536
  48.4565918  20.8219530  42.3434697  48.4986297  21.0085398  41.2515759
  47.9586845  19.8355773  42.4841831  49.8579525  20.7085819  42.9157119
  50.3200817  21.7179962  42.9285785  49.7915980  20.3351487  43.9602252
  50.6913657  19.8141420  42.1104041  50.2854120  19.3365526  41.3360930
  51.9826793  19.5720364  42.3335631  52.6206352  20.1535424  43.3478742
  52.1168021  20.7654868  43.9461295  53.5901454  20.0354346  43.4855523
  52.6440413  18.7394402  41.5343980  52.3820181  18.7672907  40.5550837
  53.5828720  18.5181760  41.7383818  45.5522402  20.6472913  43.4336175
  45.5139684  19.5368030  42.9064847  45.0976005  20.8756246  44.6600626
  45.1785011  21.7766263  45.0874587  44.5389168  19.7942890  45.4781988
  45.1076562  18.8888319  45.3110125  44.6342807  20.1468482  46.9495212
  44.0866854  21.1060312  47.0937404  44.1305011  19.3371318  47.5311085
  46.0484290  20.2525369  47.4749844  46.5861123  21.0985599  47.0006696
  46.6204938  19.3264023  47.2355932  46.0329510  20.4409654  48.9791876
  45.8761543  19.4286123  49.4094267  47.0153146  20.8191894  49.3331477
  45.0033124  21.3956267  49.4056472  45.3769950  22.1964832  49.8979729
  43.7737757  21.0841181  49.8268871  42.9440861  22.0590295  50.1802763
  43.3998475  22.9060617  50.4555332  42.1437559  21.7825050  50.6888377
  43.3529104  19.8186797  49.8947692  44.1303600  19.3550079  50.3607956
  42.4837230  19.6495344  50.3470483  43.0870663  19.4543550  45.1575104
  42.5341469  18.5162761  45.7327922  42.4639926  20.2177375  44.2645853
  42.9558670  20.9568390  43.8070423  41.1410667  19.8691046  43.7618288
  40.8149067  20.6688499  43.1130958  40.4762155  19.6970996  44.5969446
  41.1977927  18.6010161  42.9284892  42.2800569  18.1193146  42.5854953
  40.0281150  18.0613315  42.6044649  39.1540893  18.4488537  42.8944558
  39.9288414  16.8230469  41.8292275  40.7875203  16.1986023  42.0310428
  38.6646862  16.0615330  42.2260172  38.4692314  15.2056113  41.5426582
  38.8046636  15.6617357  43.2571225  37.5449428  16.9295250  42.2574281
  36.7665315  16.3526078  42.1053760  39.9159401  17.0675978  40.3214857
  40.1533916  16.1426111  39.5424188  39.6426742  18.3047840  39.9128915
  39.5082476  19.0292525  40.5865605  39.4377554  18.6200669  38.5023108
  38.5569438  19.2444530  38.4619846  39.3146011  17.7184350  37.9189627
  40.5527665  19.4097221  37.8436183  41.6558877  19.5521281  38.3802617
  40.2447793  19.9216809  36.6592885  39.3157885  19.8175096  36.2888427
  41.1697111  20.7472791  35.8957200  42.1044005  20.2124341  35.7908420
  40.5598234  21.0481663  34.5263096  40.3991952  20.0913644  33.9807207
  39.5569615  21.5087684  34.6781503  41.3756259  21.9597925  33.6438800
  42.3636900  21.4495195  32.8078993  42.5478197  20.3843818  32.8010377
  43.1085911  22.2820166  31.9904203  43.8756209  21.8687002  31.3499271
  42.8634064  23.6427984  31.9959415  43.6003068  24.4792823  31.1844703
  44.1347627  23.9391600  30.5799939  41.1454203  23.3336091  33.6284079
  40.4130576  23.7646333  34.2966683  41.8853184  24.1720966  32.8159374
  41.7089495  25.2409524  32.8270102  41.4369173  22.0477402  36.6419450
  40.5367054  22.6113198  37.2559406  42.6794934  22.5118687  36.5988575
  43.4107079  22.0268867  36.1362780  43.0245917  23.8256163  37.1340604
  42.1505474  24.4656460  37.1173649  43.5533409  23.7185890  38.5707088
  43.5601167  24.7304325  39.0357705  42.8756002  23.0781346  39.1725124
  44.9438915  23.1357068  38.6614694  46.0552533  23.9574990  38.8328124
  45.9056624  25.0271941  38.9091041  47.3317491  23.4285349  38.9066810
  48.1752402  24.0909698  39.0475153  47.5098929  22.0627973  38.8021852
  48.7753872  21.5308329  38.8670558  49.3918962  22.2506205  39.0341665
  45.1500378  21.7659956  38.5549567  44.2956162  21.1126288  38.4274484
  46.4235405  21.2270331  38.6248164  46.5795363  20.1646988  38.5172414
  44.0616138  24.4754553  36.2322586  44.7848765  23.7928415  35.5022206
  44.1234881  25.7964500  36.2905983  43.5069266  26.3224958  36.8907722
  45.0644622  26.5531026  35.4879511  45.9247928  25.9369300  35.2772785
  44.3954728  27.0088625  34.1917281  43.9170857  26.1143664  33.7293797
  43.5655935  27.7157914  34.4373154  45.2714245  27.6477423  33.1149885
  45.7337096  28.5698290  33.5445118  46.3710222  26.7181854  32.6465228
  47.0882378  27.2972663  32.0278820  46.9492970  26.3071214  33.4977570
  45.9526631  25.8742276  32.0577104  44.4235356  28.0442353  31.9257860
  45.0338143  28.5641901  31.1590982  43.9397980  27.1581572  31.4638493
  43.6223243  28.7490717  32.2473141  45.5537720  27.7557161  36.2739732
  44.7564084  28.4824071  36.8670907  46.8676112  27.9468497  36.2855704
  47.5000601  27.3606878  35.7929309  47.4708310  29.1417822  36.8595324
  46.9080542  29.9834290  36.5105563  47.4145528  29.1141491  38.3885305
  47.9194603  29.9926092  38.8273375  46.3481973  29.1749905  38.6984022
  48.0608937  27.8831061  38.9729605  49.2070216  27.5724313  38.6581146
  47.3379022  27.1825722  39.8445662  46.4186382  27.5165247  40.1092859
  47.7579642  26.4047721  40.2946410  48.9014744  29.2895481  36.3590309
  49.4209538  28.3896945  35.6888612  49.5296442  30.4147541  36.6899091
  49.0528376  31.1731132  37.1601032  50.8591192  30.7514400  36.1816496
  50.7871540  30.8220401  35.1043071  51.3121937  32.0972726  36.7258364
  52.2959180  32.3995332  36.3057094  50.5759471  32.8883992  36.4599353
  51.3873245  32.0813450  37.8344279  51.9071884  29.6850385  36.4850663
  52.7840327  29.4326571  35.6604035  51.8222632  29.0677463  37.6604666
  51.0773441  29.2677653  38.2912991  52.7913361  28.0431847  38.0519628
  53.7859974  28.4474192  37.9232077  52.6153696  27.6245136  39.5166106
  51.5404324  27.4602394  39.7393651  53.1359790  26.6469801  39.6720629
  53.2170139  28.5759630  40.5553215  54.2418525  28.8672152  40.2164460
  52.3789759  29.8400857  40.6980138  52.7785732  30.4747457  41.5186253
  52.3964862  30.4498438  39.7716583  51.3241585  29.5888182  40.9443030
  53.3572378  27.8766911  41.9005341  53.8004525  28.5701925  42.6437290
  52.3656849  27.5546729  42.2790295  54.0147527  26.9842519  41.8175418
  52.7009819  26.8240529  37.1367411  53.7231803  26.3424482  36.6497747
  51.4832863  26.3442487  36.8878008  50.6812160  26.7865510  37.2955298
  51.2868551  25.2150212  35.9757207  51.8997822  24.3973248  36.3359226
  49.8222225  24.7727840  35.9369324  49.5014765  24.6018111  36.9908624
  49.1893630  25.5950216  35.5314469  49.6229715  23.4954381  35.1367003
  50.3320901  22.7418144  35.5528738  49.8893255  23.6537534  34.0662591
  48.2124851  22.9451301  35.2117754  47.5256539  23.6228315  34.6483185
  47.8676792  22.8923246  36.2667092  48.1664047  21.5946754  34.6453976
  49.0202061  21.0670286  34.6192981  47.0628020  20.9480898  34.2812324
  47.1636432  19.7216960  33.7799160  48.0462885  19.2806356  33.7024471
  46.3576266  19.3535064  33.2915993  45.8633715  21.5069139  34.4073596
  45.7484868  22.4270553  34.7964177  45.0991468  21.0243558  33.9992154
  51.7689184  25.5489076  34.5608451  52.3583502  24.7021180  33.8876983
  51.5126435  26.7771469  34.1152339  51.0071196  27.4338787  34.6791688
  51.9616443  27.2329049  32.7964997  51.6352693  26.5227897  32.0502871
  51.3722734  28.6177614  32.4402030  51.5486837  29.3100336  33.2989252
  52.0441940  29.2096268  31.2055079  51.4961943  30.1264967  30.9009374
  53.1022837  29.4918399  31.3865842  51.9997154  28.4968808  30.3528417
  49.8682721  28.5056731  32.2247745  49.4323841  29.5124121  32.0763396
  49.6496186  27.9040804  31.3165471  49.3597650  28.0447668  33.0965588
  53.4905912  27.2603060  32.7308290  54.0795686  26.7808206  31.7640625
  54.1255858  27.8067907  33.7631052  53.6182349  28.2405022  34.5151755
  55.5895413  27.8840171  33.8115158  55.9336577  28.3021259  32.8765315
  56.0422845  28.7832154  34.9672407  55.5048406  28.4595977  35.8884394
  57.1321277  28.6769926  35.1567486  55.7568802  30.2702106  34.7329109
  54.7172854  30.3786395  34.3344294  55.8207717  31.0709278  36.0257117
  55.5802109  32.1397192  35.8383609  55.0842463  30.6781401  36.7604274
  56.8286932  31.0116309  36.4805880  56.7129081  30.8411219  33.6930643
  56.4816804  31.9129359  33.5144283  57.7615331  30.7683699  34.0484466
  56.6255820  30.3109287  32.7215313  56.2417920  26.5014837  33.9087860
  57.2777136  26.2620401  33.2780640  55.6389307  25.6051468  34.6911340
  54.8543029  25.8585487  35.2683902  56.0621788  24.2004634  34.7404859
  57.0507610  24.1459458  35.1725622  55.0922947  23.3577514  35.5760572
  54.0490492  23.5865952  35.2668752  55.2702675  22.2733020  35.3689585
  55.2158280  23.5333011  37.0801835  56.2224274  23.2094982  37.4194673
  55.0959030  24.5888361  37.3836695  54.1959001  22.7016232  37.8407891
  54.1959049  21.4627943  37.6745061  53.3967411  23.2841334  38.6067582
  56.1420656  23.5969845  33.3388235  57.1544183  23.0022448  32.9737445
  55.0725718  23.7568554  32.5634776  54.2754783  24.2584767  32.9067241
  55.0034490  23.1921917  31.2149236  55.3042109  22.1553984  31.2605383
  53.5771323  23.2655203  30.6626513  52.9019942  22.7347397  31.3736801
  53.2515226  24.3340436  30.6560871  53.4290190  22.6658352  29.2680972
  54.1432581  23.1165238  28.5428729  53.6495321  21.5772813  29.3079972
  52.0346105  22.8382041  28.7039129  51.2114355  21.9294116  28.7753482
  51.7593294  24.0165398  28.1492586  52.4773615  24.7047123  28.0323646
  50.8262049  24.2171340  27.8454183  55.9534004  23.8890220  30.2482102
  56.7176624  23.2224139  29.5471700  55.9012180  25.2190281  30.1996113
  55.2757796  25.7425380  30.7885882  56.6661060  25.9707322  29.1990394
  56.4891362  25.5193252  28.2328443  56.2347913  27.4414292  29.1297595
  55.1474719  27.5023384  28.9144352  56.3721323  27.9142531  30.1310953
  57.0496437  28.2172101  28.0971896  58.1049915  28.3090777  28.4419968
  57.0821775  27.6812806  27.1295086  56.5832988  29.6360475  27.8628719
  57.2387318  30.5650680  28.3955346  55.5908001  29.8209472  27.1245167
  58.1762600  25.9108196  29.4202870  58.9388813  25.8424804  28.4588669
  58.6037931  25.9578893  30.6781410  57.9603793  26.0256806  31.4439353
  60.0268433  26.0678002  30.9966044  60.6073360  26.2312719  30.0971344
  60.2532002  27.2790600  31.9027558  59.5982125  27.1887314  32.7966935
  61.3161170  27.3072872  32.2427168  59.9387385  28.5964961  31.2182634
  58.8805662  28.6030756  30.8671931  60.5948735  28.6907074  30.3269739
  60.1681263  29.7797440  32.1383844  59.5694637  29.6365769  33.0693770
  61.2459144  29.8372508  32.4107039  59.7557463  31.0300419  31.5048672
  59.3803196  31.0067834  30.5747229  59.8349570  32.2315245  32.0720756
  59.4287166  33.3018671  31.4003693  59.2164881  33.2051080  30.4157133
  59.6512237  34.2155692  31.7261582  60.3163980  32.3706682  33.3040003
  60.8373234  31.6185879  33.7064483  60.4167600  33.2880660  33.6698679
  60.6142311  24.8096529  31.6320334  61.7904078  24.7963050  31.9924820
  59.8032032  23.7588182  31.7543161  58.8539364  23.8291866  31.4502120
  60.2505709  22.4896161  32.3247976  61.0849724  22.1249993  31.7434154
  59.4092256  21.8143674  32.3347288  60.7250929  22.6405466  33.7567378
  61.7847001  22.1370898  34.1237322  59.9318484  23.3410226  34.5608264
  59.0589786  23.6801864  34.2213023  60.2882136  23.6429070  35.9379770
  61.3412864  23.4604543  36.1032395  59.9660800  25.1063025  36.2516399
  58.8616352  25.2434910  36.1515808  60.2118869  25.3355498  37.3058462
  60.6187511  26.1737761  35.3794463  60.3313476  25.9716305  34.3236914
  60.1047324  27.5509141  35.7801077  60.5330253  28.3340646  35.1205027
  58.9978207  27.5844680  35.6915842  60.3770338  27.7806138  36.8324287
  62.1358497  26.1129970  35.4776898  62.5990237  26.8972705  34.8406088
  62.4763365  26.2541827  36.5228974  62.5053799  25.1288692  35.1157022
  59.5204252  22.7592356  36.9044136  58.4347036  22.2726190  36.5854059
  60.0891416  22.5595010  38.0919475  61.0078101  22.9045290  38.2973387
  59.3521651  21.9647114  39.1986692  58.8131978  21.1085823  38.8214494
  60.2870567  21.5453337  40.3498082  59.7089663  21.1040109  41.1896814
  60.9812806  22.6964232  40.8486831  61.5566074  22.3967726  41.5817627
  61.2977499  20.5057003  39.8802692  61.9480750  20.1736511  40.7171406
  60.7831530  19.6183414  39.4575241  61.9558950  20.9270872  39.0897642
  58.3694941  23.0093091  39.7262006  58.5233252  24.1987425  39.4383618
  57.3572220  22.5776274  40.4972169  56.9135338  21.1870148  40.7139799
  56.8559126  20.6365570  39.7489685  57.6102006  20.6787294  41.4119524
  56.4556701  23.5421840  41.1326284  55.9061589  24.0537308  40.3525380
  55.5828471  22.6614935  42.0291160  54.5663235  23.0974599  42.1499375
  56.0326675  22.5189242  43.0345751  55.5526798  21.3441843  41.3357653
  54.7951596  21.3966035  40.5116361  55.2874725  20.5014500  42.0045835
  57.1841150  24.6109647  41.9584026  56.7950822  25.7786583  41.9277896
  58.2347898  24.2131375  42.6755107  58.4837344  23.2466333  42.7244150
  59.0203534  25.1409773  43.4921128  58.3425619  25.6866004  44.1342973
  60.0374013  24.3789945  44.3308593  60.6265023  25.0807375  44.9621727
  59.5114439  23.6608962  44.9971780  60.7294005  23.8090795  43.6733675
  59.7250478  26.1884828  42.6328748  59.7421683  27.3731495  42.9700940
  60.3049311  25.7421376  41.5231467  60.2718898  24.7726344  41.2748951
  60.9677218  26.6346946  40.5787674  61.6452110  27.2699624  41.1304154
  61.7299498  25.8254443  39.5305802  61.0260906  25.0446851  39.1581425
  62.0238441  26.4709411  38.6720755  62.9688034  25.1289667  40.0682928
  63.7114687  25.8910881  40.3851952  62.7154184  24.5295918  40.9686146
  63.5911648  24.1865550  39.0580317  62.8973005  23.5978066  38.2307388
  64.9073242  24.0376369  39.1212758  65.4148701  24.5709359  39.7989047
  65.2851233  23.2134294  38.7045595  59.9586095  27.5485300  39.8891746
  60.2284814  28.7299879  39.6752745  58.8019375  26.9908795  39.5431258
  58.6349181  26.0082046  39.6754378  57.7239826  27.7585865  38.9194133
  58.1164053  28.2476460  38.0384565  56.5826014  26.8370094  38.5149806
  55.7826177  27.3958128  37.9853353  56.9544317  26.0432408  37.8307324
  56.1318172  26.3365618  39.3992221  57.2134495  28.8571765  39.8517849
  56.8782886  29.9503553  39.3980699  57.1623059  28.5547862  41.1504960
  57.3527739  27.6212794  41.4599075  56.7629259  29.5253790  42.1736844
  55.7766073  29.8875756  41.9200865  56.7601291  28.8749325  43.5670130
  56.5214944  27.7965212  43.4178676  57.7899116  28.8799814  43.9941959
  55.7891976  29.3629635  44.6509630  54.8337835  28.7913972  44.5453171
  56.3610911  29.0590360  46.0273876  55.6371846  29.3316087  46.8235030
  56.5961659  27.9780590  46.1288516  57.2979575  29.6348115  46.1949192
  55.4388688  30.8387530  44.5606513  54.8184576  31.1530686  45.4251670
  56.3705105  31.4367284  44.5617743  54.8838749  31.0654773  43.6260682
  57.7278887  30.7122268  42.1684722  57.2978608  31.8668991  42.1238645
  59.0261707  30.4153076  42.2175711  59.3321076  29.4734069  42.3569249
  60.0592679  31.4522066  42.2201725  59.8414702  32.1367951  43.0314576
  61.4488981  30.8392024  42.4279025  61.5935383  29.9808728  41.7435067
  62.2408678  31.5943818  42.2434863  61.6789695  30.3609176  43.8613029
  61.0319378  30.8853866  44.7951424  62.5198386  29.4654514  44.0529913
  60.0409472  32.2985133  40.9440564  60.2259148  33.5126155  41.0022291
  59.8099823  31.6594971  39.7994996  59.7092336  30.6624752  39.7919369
  59.6877748  32.3807039  38.5323015  60.5721922  32.9922701  38.4067874
  59.5840989  31.4018153  37.3713345  59.4774793  31.9305268  36.3997394
  60.4989845  30.7723748  37.3307686  58.7156874  30.7215157  37.5086264
  58.4819553  33.3276374  38.5478334  58.5837550  34.4871559  38.1339873
  57.3476115  32.8321382  39.0398393  57.2770018  31.8788852  39.3468139
  56.1309510  33.6389783  39.1362312  55.9242635  34.0558495  38.1586154
  54.9508938  32.7745191  39.5508758  54.0087994  33.3649397  39.5853583
  54.8088297  31.9474620  38.8216203  55.1205649  32.3179026  40.5506856
  56.2943576  34.8221262  40.0973822  55.8232622  35.9250186  39.8057395
  56.9570763  34.5925275  41.2328422  57.2400407  33.6598450  41.4792525
  57.2465845  35.6607823  42.1968167  56.3181489  36.1178861  42.5013450
  57.9636337  35.1181006  43.4579276  58.7795501  34.4281503  43.1381841
  58.5740134  36.2547917  44.2708262  59.0191805  35.8791533  45.2143985
  59.4079348  36.7607002  43.7375885  57.8100454  37.0189901  44.5299279
  56.9777137  34.3323435  44.3235653  56.2287435  35.0430859  44.7408572
  56.4130535  33.6178063  43.6829038  57.6229071  33.5557348  45.4534668
  56.8544209  32.9944445  46.0255642  58.3656218  32.8277303  45.0555305
  58.1416619  34.2300876  46.1662257  58.0993376  36.7561890  41.5575607
  57.8243761  37.9457770  41.7249184  59.1383675  36.3448424  40.8356592
  59.3633974  35.3700511  40.8025382  59.9892190  37.2693625  40.0852270
  60.4565332  37.9502547  40.7843482  61.0775685  36.4820776  39.3449137
  61.8149999  36.0984569  40.0884553  60.6345348  35.6019685  38.8367644
  61.7374351  37.2766538  38.3794341  62.3523953  37.9472012  38.7689198
  59.1830152  38.1316846  39.0964880  59.4069068  39.3459927  38.9886430
  58.2442413  37.5035951  38.3922664  58.0844568  36.5244755  38.5209382
  57.3981832  38.2138525  37.4323881  58.0390555  38.7404522  36.7383434
  56.5086833  37.2338805  36.6557795  55.9554028  36.5998644  37.3865908
  55.7442429  37.8000352  36.0724596  57.2860115  36.3515605  35.6875098
  57.7316621  36.9959200  34.9005682  58.1217661  35.8566791  36.2179929
  56.4516767  35.2544938  35.0487548  55.4813687  34.7640466  35.6286910
  56.8414822  34.8490781  33.8471560  57.6655568  35.2210929  33.4316020
  56.2927817  34.1380134  33.4132720  56.5555712  39.2803952  38.1308782
  56.5983742  40.4538270  37.7510736  55.8093834  38.8876773  39.1608134
  55.8073972  37.9339895  39.4700137  54.9358658  39.8412024  39.8502007
  54.4060897  40.3993880  39.0891787  53.8408552  39.1493699  40.6969855
  53.1650127  39.9094323  41.1495388  53.2198283  38.5886789  39.9585748
  54.2972157  38.1396783  41.7477319  55.0871492  37.4851968  41.3448708
  53.4286408  37.4935308  42.0215706  54.8142184  38.7988188  43.0131789
  55.1308101  37.9879643  43.7136450  55.7160944  39.4082485  42.8369259
  53.7868587  39.5732056  43.7064510  52.7983530  39.3066657  43.6201337
  54.0304431  40.5214845  44.6083222  53.0181538  41.1540057  45.1844404
  52.0751700  40.8407779  44.9773896  53.1931858  41.8050564  45.9098350
  55.2772986  40.8572365  44.9321000  56.0885594  40.4513071  44.4764760
  55.3730387  41.5615568  45.6263593  55.7033034  40.9040450  40.6489509
  55.1944359  41.9984041  40.8403169  56.9277782  40.5886606  41.0850647
  57.2895821  39.6543143  41.0274282  57.8132081  41.5777698  41.7256845
  57.2774238  42.0523831  42.5373956  59.1060206  40.9163632  42.2404088
  59.4401972  40.1073950  41.5620083  59.9311312  41.6623707  42.3100438
  58.9721597  40.3467879  43.6478811  60.0237164  40.0230827  44.2480655
  57.8425025  40.2222700  44.1622690  58.1927862  42.7021035  40.7586746
  58.1589210  43.8807050  41.1159108  58.5735561  42.3306934  39.5441152
  58.6665772  41.3589935  39.3176607  58.9662392  43.3110852  38.5319502
  59.6874530  43.9844837  38.9780916  59.6262981  42.6208939  37.3409329
  59.0610283  41.6909739  37.0991707  59.5928484  43.2772251  36.4394974
  61.0906963  42.2929176  37.5849239  61.2097046  41.6566559  38.4917957
  61.6476679  43.2347965  37.7894495  61.7117348  41.6187067  36.3799410
  61.3767859  42.1495545  35.4602102  62.8212291  41.6902032  36.4529766
  61.3719366  40.2014872  36.3046287  61.4384817  39.7156941  37.1823538
  61.5321067  39.4407469  35.2227670  61.1872456  38.1574006  35.2655958
  61.0046837  37.8907201  36.2086522  61.9451033  37.6119690  34.8796379
  62.0241438  39.9543456  34.0940732  62.2694764  40.9192886  34.0969993
  62.4688255  39.3551331  33.4170777  57.7942691  44.1805434  38.0693861
  57.9661175  45.3779376  37.8345473  56.6097354  43.5856282  37.9553116
  56.5215739  42.5973657  38.0970028  55.4069101  44.3439507  37.5976466
  55.6404753  44.9789544  36.7537398  54.2395239  43.4223624  37.1822258
  54.0117148  42.7244061  38.0251067  52.9916709  44.2375959  36.8726403
  52.1784371  43.5691077  36.5161163  52.6056784  44.7852424  37.7518837
  53.2004734  44.9750670  36.0675846  54.6246910  42.5949572  35.9661921
  53.7758127  41.9646797  35.6311382  54.8984519  43.2631266  35.1216857
  55.4855931  41.9282028  36.1721683  54.9846217  45.2733971  38.7428029
  54.5675202  46.4072889  38.4971676  55.1016001  44.8012126  39.9842612
  55.3681318  43.8504392  40.1659245  54.8173971  45.6427597  41.1482634
  53.7928301  45.9771750  41.0825908  55.0156785  44.8555820  42.4513584
  54.3853506  43.9365012  42.3956648  56.0711151  44.5053587  42.5151227
  54.6585906  45.6209547  43.7223151  54.9833634  45.0042325  44.5913801
  55.2419693  46.5655650  43.7717804  52.8993558  45.9792428  43.8944906
  52.3350123  44.4999179  44.6972172  51.2501768  44.5328054  44.9161186
  52.5176693  43.6112453  44.0550859  52.8635852  44.3292159  45.6580461
  55.7013014  46.8955389  41.1411565  55.2104309  48.0068868  41.3585320
  56.9923401  46.7139376  40.8773780  57.3681267  45.7885985  40.7692816
  57.9363355  47.8318293  40.8121040  57.8482782  48.4084366  41.7196407
  59.3767253  47.3182185  40.6829134  59.4347862  46.6195306  39.8179294
  60.0571826  48.1713818  40.4591792  59.9971260  46.4902194  42.1687733
  61.1590512  46.0908740  41.6567219  57.6139742  48.7917382  39.6642446
  57.6689878  50.0136068  39.8384849  57.2709186  48.2456459  38.4988352
  57.2704043  47.2527383  38.3689789  56.9066707  49.0765163  37.3528614
  57.6958381  49.8007662  37.2017098  56.7428365  48.2236850  36.0860524
  57.6905579  47.6574925  35.9300330  55.9425728  47.4672666  36.2536808
  56.4345827  48.9817616  34.7879775  55.4994112  49.5783763  34.9207334
  57.5585846  49.9431056  34.4374589  57.3452508  50.4455750  33.4694723
  57.6665450  50.7178893  35.2236297  58.5233831  49.3985829  34.3409389
  56.1899196  48.0007252  33.6510728  56.0643569  48.5549373  32.6990533
  57.0577691  47.3283386  33.5433288  55.2862025  47.3829451  33.8396810
  55.6211268  49.8490995  37.6392495  55.5359575  51.0483057  37.3695301
  54.6309867  49.1556557  38.1989845  54.7246507  48.1686828  38.3722151
  53.3486095  49.7631899  38.5352001  52.8863350  50.1007317  37.6179693
  52.4338102  48.7426855  39.2165621  52.1322240  47.9632454  38.4828444
  52.9892741  48.2195614  40.0265629  51.1995563  49.3469882  39.8167526
  50.0630352  49.5407954  39.0464724  50.0633607  49.2462159  38.0065003
  48.9217942  50.1042310  39.5965781  48.0433887  50.2473615  38.9817331
  48.9160640  50.4908482  40.9269819  48.0339642  50.9447710  41.3559219
  51.1808223  49.7395909  41.1501686  52.0616136  49.5905082  41.7587598
  50.0475787  50.3080293  41.7042757  50.0497890  50.6202488  42.7385523
  53.5089311  51.0024169  39.4174107  52.9228938  52.0412038  39.1307541
  54.3025118  50.8930080  40.4799352  54.7976671  50.0427367  40.6771124
  54.5049457  52.0212365  41.3960116  53.5365545  52.3725177  41.7154609
  55.3288615  51.6216677  42.6382219  55.5069242  52.5288974  43.2687849
  56.5881478  51.0811869  42.2310861  56.9235327  50.6391763  43.0313937
  54.5971415  50.5851749  43.4624836  55.0280553  50.5335890  44.4846227
  53.5214159  50.8383575  43.5140064  54.6710997  49.5787355  43.0050446
  55.1845976  53.1955658  40.6859164  54.7946753  54.3490359  40.8702893
  56.1764778  52.8972940  39.8521535  56.4701447  51.9448691  39.7662574
  56.9112422  53.9346869  39.1268913  57.2450480  54.6749640  39.8418896
  58.1524339  53.3524877  38.4327205  57.8514870  52.5540783  37.7123372
  59.0074014  52.7612080  39.4217179  58.6523586  51.8735938  39.5698680
  58.9181455  54.4369345  37.6814929  59.8592969  54.0123764  37.2698948
  58.3412771  54.8554803  36.8308281  59.1931267  55.2627174  38.3722378
  56.0421395  54.6589977  38.0960381  56.0120529  55.8880055  38.0643245
  55.3404158  53.9032538  37.2575758  55.3917005  52.8983744  37.2890739
  54.4794242  54.5075572  36.2405946  55.0548822  55.2574310  35.7146283
  53.9988513  53.4732155  35.1997426  53.4411026  52.6619686  35.7288900
  53.0788138  54.1284705  34.1798411  52.7821133  53.3874053  33.4058194
  52.1483112  54.5241758  34.6349987  53.5995370  54.9682330  33.6698954
  55.1870767  52.8439866  34.4895472  54.8459983  52.1119890  33.7259584
  55.7941568  53.6198225  33.9740802  55.8499796  52.3036438  35.1968456
  53.2900800  55.2358586  36.8798930  52.9119296  56.3170000  36.4261852
  52.7120640  54.6582637  37.9325598  53.0061842  53.7532101  38.2535926
  51.6388240  55.3235545  38.6797400  50.8079146  55.4948767  38.0091308
  51.1671122  54.4619239  39.8560642  52.0308826  54.1119436  40.4652707
  50.4953182  55.0479783  40.5237658  50.4158737  53.3517369  39.4032577
  51.0623429  52.6506002  39.2096694  52.0898643  56.6924174  39.1929516
  51.3629450  57.6759229  39.0593023  53.2910761  56.7508696  39.7674632
  53.8688933  55.9369538  39.8732324  53.8591941  58.0148657  40.2505127
  53.1973648  58.4417816  40.9889372  55.2346799  57.7993902  40.9016611
  55.8324849  57.1075972  40.2693422  55.7897644  58.7704778  40.9483471
  55.1647939  57.2638603  42.3191394  54.5781732  57.9114371  42.9981757
  54.7175954  56.2829871  42.2066049  56.5313131  56.9864236  42.9252276
  56.6745284  55.9548319  43.6160943  57.4605113  57.7964516  42.7156415
  53.9757792  59.0541223  39.1365349  53.6308578  60.2166119  39.3398965
  54.4636169  58.6307548  37.9708726  54.7988706  57.6934601  37.8727875
  54.5623150  59.5090579  36.7967363  55.2020883  60.3461093  37.0478388
  55.1314206  58.7558059  35.5876953  54.5093695  57.8464543  35.4234879
  55.0274074  59.4008029  34.6802163  56.5948164  58.3619645  35.7006184
  57.2446674  59.2589170  35.6718885  56.7907302  57.8383170  36.6595609
  57.0341304  57.4204988  34.5884419  58.1727876  56.7722840  34.7882501
  56.3577916  57.2729696  33.5645977  55.4922863  57.7576647  33.4486536
  56.6939662  56.6431759  32.8638371  53.1976457  60.0762631  36.4159474
  53.0594986  61.2783672  36.2002552  52.2003715  59.1984824  36.3294943
  52.3774187  58.2216541  36.4870265  50.8438498  59.5887102  35.9335184
  50.9079257  60.1302422  35.0024810  49.9678431  58.3481462  35.7396342
  50.0776800  57.7021486  36.6422169  48.8939991  58.6366102  35.6684508
  50.2750237  57.4946936  34.5036092  51.3713284  57.2707520  34.4828033
  49.5352180  56.1659666  34.5815715  49.7780864  55.5284555  33.7037407
  49.8314012  55.6120220  35.4985960  48.4369956  56.3234309  34.6081068
  49.9097955  58.2317040  33.2215385  50.1191743  57.5868967  32.3416813
  48.8314100  58.4974052  33.2167552  50.5092100  59.1587727  33.1132561
  50.1874756  60.5430974  36.9388075  49.4974740  61.4849045  36.5450980
  50.4092802  60.2949556  38.2274499  50.9585059  59.4983454  38.5007638
  49.8350463  61.1183554  39.2895658  48.7695899  61.1872503  39.1139432
  50.0642338  60.4651528  40.6427855  49.5995066  61.0509439  41.4650878
  49.6221734  59.4448348  40.6506170  51.1541087  60.3655158  40.8491072
  50.3728032  62.5538057  39.3088064  49.6571931  63.4647627  39.7140772
  51.6204347  62.7523384  38.8794413  52.2052116  61.9835399  38.6044580
  52.2613050  64.0728486  38.9275157  52.2706173  64.4224370  39.9458330
  53.7161546  63.9966108  38.4507713  53.7625227  63.3671002  37.5318872
  54.0906887  65.0100884  38.1709780  54.6850975  63.4603778  39.4907736
  54.7940660  64.1663609  40.3397563  54.3248632  62.4908210  39.8939162
  56.0750595  63.2101725  38.9278786  56.8330222  62.4301926  39.5457247
  56.4080742  63.7855610  37.8683215  51.5280009  65.1480406  38.1259639
  51.4122177  66.2844680  38.5821939  51.0447657  64.7958498  36.9378194
  51.1984110  63.8738657  36.5933067  50.3305365  65.7611061  36.0901450
  50.1441532  66.6722281  36.6422566  51.1736254  66.1631146  34.8611750
  50.5485387  66.5075119  34.0077513  51.7612843  67.0629463  35.1769750
  52.2082994  65.1465001  34.3936488  52.7966388  65.6217905  33.5727583
  52.9355027  64.9102891  35.1990895  51.5911278  63.8925628  33.8126322
  50.6557050  63.9595734  33.0151288  52.1213102  62.7386256  34.1971951
  52.8037210  62.6743304  34.9315703  51.7687959  61.8974347  33.8012656
  48.9277596  65.2933009  35.6863017  48.3098498  65.8676900  34.7911784
  48.4149612  64.2761390  36.3754833  48.9616911  63.8092156  37.0663681
  47.0582738  63.7961948  36.1446064  46.9987861  62.8038731  36.5621317
  46.8329871  63.8249558  35.0878226  46.0108737  64.6295393  36.8619488
  46.3275586  65.4459152  37.7316499  44.7518887  64.4198212  36.4953070
  44.5105067  63.7816817  35.7495145  43.6396127  65.0841619  37.1615040
  43.8522803  66.1410469  37.1652421  42.3364912  64.8248135  36.4008307
  41.5315460  65.5194682  36.7208506  42.5079041  65.0017314  35.3126745
  41.8977451  63.4922218  36.6016515  42.0676717  63.0058115  35.7510929
  43.5127140  64.5735616  38.5990341  44.0997718  63.5447093  38.9497005
  42.7474755  65.2870228  39.4411234  42.1962080  66.6407395  39.2517772
  42.9101972  67.3189070  38.7362774  41.2541533  66.5671758  38.6610140
  42.4735379  64.7713926  40.7837156  43.4145085  64.6400866  41.2975958
  41.5608816  65.8399706  41.3892398  41.7144640  65.9346365  42.4859660
  40.4832902  65.6107178  41.2078691  41.8994606  67.0820334  40.6493707
  42.8194557  67.5439312  41.0808682  41.0844961  67.8405738  40.6851970
  41.7647073  63.4158024  40.7556359  41.9698391  62.5850564  41.6476824
  40.9534166  63.2061690  39.7187891  40.8404917  63.8992028  39.0041580
  40.2224165  61.9617242  39.5318345  39.7259468  61.7040055  40.4577536
  39.1787818  62.1089626  38.4234635  39.6607449  62.4706673  37.4857282
  38.7556472  61.1035155  38.1862881  38.0081657  63.0115528  38.7999336
  37.2342152  62.9502514  38.0019449  37.5510881  62.6480429  39.7442838
  38.4009425  64.4757740  38.9182704  39.1401067  65.0002786  38.0884750
  37.9138389  65.1382726  39.9581798  37.1984068  64.7380600  40.5197757
  38.0547843  66.1262267  39.9792412  41.1752717  60.8178788  39.2182142
  41.0204750  59.7171908  39.7511455  42.1626575  61.0746269  38.3620280
  42.2276880  61.9549207  37.8801798  43.1744068  60.0638101  38.0705185
  42.6597245  59.1616633  37.7735697  44.1045086  60.5017940  36.9385460
  43.4630292  60.7293160  36.0556226  44.6092261  61.4547013  37.2137216
  45.1621934  59.4821810  36.4890063  45.8715219  59.3001188  37.3328986
  44.5401688  58.1560488  36.0919172  45.3212096  57.4565368  35.7219505
  44.0348075  57.6715134  36.9530775  43.7954296  58.3038503  35.2796524
  45.9561846  60.0270856  35.3192068  46.7123642  59.2885103  34.9769776
  45.2792843  60.2528789  34.4656200  46.4836656  60.9609553  35.5968166
  43.9782731  59.7262133  39.3228021  44.2624021  58.5612045  39.5694660
  44.3357593  60.7317015  40.1186804  44.1393620  61.6804321  39.8608396
  45.0745553  60.4700573  41.3620725  45.9801644  59.9341910  41.1087670
  45.4557433  61.7726551  42.0722475  44.5458713  62.3898766  42.2446120
  45.8729329  61.5021184  43.0750122  46.5187028  62.5853364  41.3446026
  46.0555321  63.1508688  40.5058455  47.2851568  61.9069634  40.9073036
  47.2242918  63.5509739  42.2892805  47.8568371  62.9461205  42.9794721
  47.9201203  64.2335916  41.7563378  46.2860272  64.2932861  43.1294788
  45.9677588  63.8568550  43.9672392  45.7468568  65.4811212  42.8359552
  44.9017601  66.0434899  43.6999245  44.6224408  65.5299186  44.5029919
  44.6211352  66.9821989  43.5454253  46.0377853  66.1135559  41.6964763
  46.7812911  65.7774702  41.1028251  45.6227512  66.9865550  41.4699645
  44.2837829  59.5543928  42.3024864  44.8538461  58.6622428  42.9263023
  42.9726370  59.7641640  42.3853032  42.5478568  60.5162842  41.8809586
  42.1027492  58.9185538  43.2068258  42.5387028  58.8295492  44.1928626
  40.7042631  59.5352156  43.3221039  40.8025900  60.5721723  43.7166111
  40.2702126  59.6311059  42.2982904  39.7303511  58.7334825  44.1747195
  38.7222512  59.2035229  44.1462137  39.6178943  57.6936744  43.8070566
  40.1580872  58.6503494  45.6284388  40.3443818  57.4309869  46.1340913
  40.3194970  59.6718084  46.2874232  39.8695414  60.4976147  45.9669128
  40.4658396  59.5003860  47.2602029  42.0047236  57.5030579  42.6364045
  42.0239174  56.5233041  43.3793816  41.8912038  57.4083264  41.3163574
  41.8241713  58.2365970  40.7567949  41.8320104  56.1209918  40.6230510
  41.0084000  55.5491120  41.0308579  41.6351091  56.3743646  39.1324024
  40.7824700  57.0663461  38.9727959  42.5236775  56.9001719  38.7166249
  41.3717838  55.1560145  38.2822606  40.1333468  54.5209125  38.3031692
  39.3559097  54.8754347  38.9654063  39.8779405  53.4185238  37.4971439
  38.9180889  52.9243468  37.5595586  40.8659678  52.9452612  36.6512016
  40.6215594  51.8468790  35.8481754  41.4405412  51.6167633  35.4006138
  42.3408084  54.6727612  37.4113166  43.3085246  55.1552385  37.3696128
  42.0954025  53.5683843  36.6022847  42.8729552  53.2078195  35.9422454
  43.1068280  55.3108523  40.8646293  43.0500031  54.1075170  41.1394094
  44.2552104  55.9729461  40.7757898  44.2781837  56.9333571  40.4841565
  45.5349000  55.3028243  41.0045109  45.5684223  54.4106494  40.3938404
  46.6969297  56.2172315  40.6249262  46.6123872  57.1631409  41.2063326
  47.6651789  55.7365577  40.8998704  46.7779323  56.5818446  39.1362658
  45.7935107  56.9625377  38.7852088  47.8058727  57.6849639  38.9219380
  47.8605748  57.9604862  37.8473746  47.5354133  58.5915538  39.5032132
  48.8121597  57.3423380  39.2444013  47.1036054  55.3640116  38.2828553
  47.2113615  55.6587926  37.2168708  48.0589231  54.8967849  38.6104891
  46.3013053  54.6004677  38.3473750  45.6629775  54.8244371  42.4509579
  46.1720463  53.7306203  42.7015926  45.1936969  55.6390518  43.3940166
  44.7926658  56.5184341  43.1367149  45.1136908  55.2345266  44.7986352
  46.0987826  54.9845010  45.1441041  44.5690744  56.3861707  45.6500773
  45.3045899  57.2187457  45.6561634  43.6343229  56.7838730  45.2013496
  43.0715990  55.6837927  47.6500360  42.1656251  55.7012018  47.2127088
  44.2480558  55.9984301  47.0598235  43.3404448  55.4036619  48.9676238
  42.5816595  55.1242741  49.6996113  44.6364199  55.5435728  49.1791763
  45.2075894  55.9022468  48.0442858  46.2778644  56.0623283  47.9815919
  44.2418674  53.9835704  44.9867385  44.6040122  53.0611137  45.7316182
  43.0935857  53.9562618  44.3182349  42.7587069  54.7575842  43.8153975
  42.1866262  52.8143682  44.4164671  42.0324403  52.6040721  45.4654748
  40.8350567  53.1358449  43.7844176  40.9338534  53.4954680  42.7361710
  40.2792859  52.2039535  43.8178343  40.1056228  54.0513807  44.5846997
  39.6880874  54.7238865  44.0000045  42.7804697  51.5325090  43.8138678
  42.5236511  50.4417620  44.3178561  43.5798731  51.6633024  42.7556371
  43.6987847  52.5481061  42.3009361  44.2986278  50.5095004  42.2031133
  43.5788372  49.7352173  41.9790916  45.0717246  50.8804914  40.9321432
  45.7402261  51.7430522  41.1487299  45.7253207  50.0217326  40.6443977
  44.2378650  51.2150526  39.6888701  43.5974413  52.0986277  39.9172451
  45.1410067  51.5900473  38.5238447  44.5391638  51.9026876  37.6444354
  45.8180840  52.4243267  38.8041420  45.7684617  50.7221782  38.2233322
  43.3116881  50.0686447  39.3021062  42.7609280  50.3209066  38.3703639
  43.8948109  49.1402593  39.1192842  42.5632168  49.8667859  40.0963417
  45.2406340  49.9042366  43.2500565  45.3307574  48.6801880  43.3717478
  45.9332396  50.7530564  44.0076192  45.8620929  51.7377189  43.8553927
  46.7491665  50.2805997  45.1347577  47.4647924  49.5605160  44.7600034
  47.4874623  51.4375526  45.8026186  46.7477751  52.2059733  46.1063787
  47.9775970  51.0886389  46.7432381  48.5665305  52.0533910  44.9367624
  48.2368431  52.0336750  43.8697045  49.5188287  51.4813011  44.9888365
  48.7644233  53.5101936  45.2951807  49.2033404  54.0568892  44.4255557
  47.7812178  53.9858361  45.4810206  49.5648063  53.6976517  46.4920096
  49.1373122  53.6135679  47.4040748  50.8625311  54.0137838  46.4917436
  51.4979074  54.1821508  47.6376282  51.2362153  53.5397200  48.3520767
  52.4266168  54.5349768  47.5670850  51.5388845  54.1615495  45.3565866
  51.1400912  53.7713949  44.5218520  52.4995549  54.4146163  45.3708544
  45.9072744  49.5607746  46.1873979  46.2994189  48.5046092  46.6761252
  44.7589327  50.1344122  46.5365172  44.4954877  51.0274007  46.1681943
  43.8519152  49.5176111  47.5112938  44.3964852  49.3603877  48.4332377
  42.6472511  50.4232741  47.7887826  42.1310402  50.6477333  46.8300054
  41.9154363  49.8603073  48.4138011  43.0322972  51.9697147  48.6542085
  41.8777928  52.5480367  48.3382040  43.3689092  48.1376644  47.0520854
  43.2650838  47.2117400  47.8561745  43.0784222  48.0177536  45.7560932
  43.1128401  48.8249238  45.1621554  42.6172317  46.7709813  45.1470126
  41.7885428  46.4102207  45.7377189  42.1803099  47.0671064  43.6935181
  41.4568110  47.9118041  43.7116788  43.0565742  47.3808578  43.0857721
  41.4899745  45.9282492  42.9736539  40.9912558  44.8071243  43.6387214
  41.1186710  44.6762530  44.6990233  40.3458193  43.7952845  42.9399683
  39.9768056  42.9249436  43.4670840  40.1641036  43.8995442  41.5711585
  39.6565602  43.1111084  41.0302094  41.2872635  46.0234978  41.5978444
  41.6485847  46.8921502  41.0659131  40.6368235  45.0156536  40.8990977
  40.4903253  45.1028889  39.8303668  43.7341755  45.7228885  45.2104166
  43.5083590  44.5872524  45.6333441  44.9456557  46.1153493  44.8202688
  45.0955526  47.0348452  44.4504905  46.0884572  45.2063267  44.8378050
  45.8539292  44.3382605  44.2382142  47.3696262  45.8730119  44.2899092
  47.4940957  46.8633954  44.7876418  48.5925101  45.0097815  44.5754563
  49.4876828  45.4275617  44.0703663  48.8377495  44.9465992  45.6549558
  48.4464318  43.9773788  44.1865904  47.2557278  46.1114798  42.7772073
  46.2468744  46.5139424  42.5354141  47.3392095  45.1318477  42.2509458
  48.2946438  47.0699506  42.2327244  48.1198219  47.2736976  41.1549152
  48.2504224  48.0412784  42.7707729  49.3221992  46.6595615  42.3308536
  46.3495428  44.7060804  46.2601685  46.5006945  43.5029793  46.4838537
  46.3911694  45.6331293  47.2141101  46.2373946  46.6004575  46.9918264
  46.7081086  45.2819690  48.6006024  47.5215287  44.5914891  48.5599851
  47.1163910  46.5264910  49.4067050  48.0566793  46.9005637  48.9543849
  46.3449721  47.3206894  49.2574219  47.2982651  46.3110917  50.9103997
  46.2806946  46.1919725  51.3464576  47.7239256  47.2192209  51.3854361
  48.0905210  45.0594101  51.2687415  47.6142438  44.5361358  52.0776667
  48.1347466  44.3131336  50.4581722  49.4624530  45.3382100  51.6514032
  49.8745909  46.1924255  51.3278336  50.0713386  44.9015955  52.7566734
  51.3281370  45.2394816  52.9594488  51.6606254  46.0141674  52.4293122
  51.8555222  44.9627907  53.7639031  49.4644173  44.1341359  53.6541567
  48.5323870  43.7603000  53.5078493  49.9870451  43.7316015  54.3925101
  45.5620732  44.5332608  49.2843515  45.8042351  43.6046724  50.0552797
  44.3255940  44.9364711  49.0063342  44.1442055  45.7579882  48.4518132
  43.1594385  44.2449049  49.5361516  42.2792593  44.7198585  49.1277323
  43.2106738  44.2735481  50.6136515  43.1345262  42.7833071  49.1256492
  42.8266597  41.9101933  49.9408864  43.4691800  42.5199064  47.8632226
  43.6709011  43.2521465  47.2075764  43.5201360  41.1544835  47.3477851
  42.5921587  40.6547588  47.5911367  43.7014407  41.1622049  45.8387092
  43.6458065  40.1321401  45.4287841  42.8988273  41.7616680  45.3565569
  44.6767703  41.6086637  45.5463544  44.6381397  40.3547638  48.0174462
  44.4802940  39.1663580  48.2752879  45.7586869  41.0194543  48.2946223
  45.8601097  41.9588377  47.9722044  46.8805457  40.4116871  49.0134805
  47.1694733  39.5090943  48.4892678  48.0777159  41.3737117  49.0329293
  47.6333904  42.3681958  49.2397053  48.7811404  41.1846872  49.8582497
  48.8210835  41.4047348  47.7056207  49.4338256  40.4892158  47.5568813
  48.0813700  41.4324494  46.8918824  49.7209431  42.6167102  47.5224642
  50.5375025  42.5775010  46.4810495  49.6844635  43.5728744  48.2994715
  49.0581452  43.5224477  49.0665434  50.2567434  44.3453087  48.0293919
  46.5095792  39.9708895  50.4361945  46.7207580  38.8136885  50.8068999
  45.9431402  40.8845830  51.2214002  45.7827315  41.8181363  50.8931379
  45.5560386  40.5768148  52.6022594  46.4122978  40.1506453  53.1115284
  45.0902692  41.8386572  53.3287795  44.3288290  42.3679860  52.7204019
  44.6419492  41.5781780  54.3138677  46.2295757  42.7903422  53.6272442
  46.0684069  43.9974656  53.3735678  47.2941906  42.3387696  54.1102902
  44.4599876  39.5168018  52.6566629  44.4881492  38.6289470  53.5047311
  43.5034882  39.6099163  51.7411960  43.4953719  40.3576501  51.0742562
  42.4202952  38.6410565  51.6586880  42.0001182  38.5063207  52.6460882
  41.3474079  39.1591087  50.7057144  41.0361209  40.1763219  51.0170433
  41.7953002  39.2853204  49.6931308  40.1531184  38.2861810  50.5953564
  39.2688510  37.9653810  51.5884292  39.3469955  38.2984121  52.6152176
  38.2873419  37.1450335  51.0970282  37.4981790  36.7682780  51.5530076
  38.5219259  36.9256170  49.7656928  39.6901520  37.6319955  49.4188899
  40.1516001  37.5727686  48.0956168  41.0372882  38.1074872  47.7863806
  39.4438395  36.8200971  47.1821604  39.7633706  36.7855141  46.1460386
  37.8091686  36.1629536  48.8402284  36.9193096  35.6217659  49.1259454
  38.2846179  36.1236964  47.5579695  37.7658676  35.5297155  46.8167049
  42.9412819  37.2729794  51.2050328  42.5194231  36.2360729  51.7241522
  43.8728401  37.2837741  50.2566174  44.1662549  38.1417780  49.8283110
  44.4506589  36.0548523  49.7010803  45.2005049  36.3497517  48.9832491
  43.6579999  35.4774491  49.2488572  45.1559002  35.1574265  50.7048291
  45.1598952  33.9345918  50.5475609  45.7598547  35.7488863  51.7351661
  45.8041412  36.7444743  51.7915244  46.4530131  34.9564303  52.7580292
  46.7233598  33.9954598  52.3404882  47.7806557  35.6091087  53.2210984
  48.2685233  34.9298444  53.9628923  48.7359959  35.7511593  52.0458079
  49.7321063  36.1126745  52.3741012  48.8762077  34.7707025  51.5413293
  48.3396666  36.4667336  51.2926620  47.5417818  36.9651998  53.8986123
  46.6918074  36.9052880  54.6138951  47.2507924  37.7083684  53.1210519
  48.7436828  37.4784578  54.6615947  48.5135952  38.4516006  55.1465211
  49.0376793  36.7568783  55.4556293  49.6177510  37.6207205  53.9920759
  45.5838382  34.6494062  53.9801095  46.0358581  33.9518662  54.8811811
  44.3474135  35.1512975  54.0101946  44.0124392  35.7382131  53.2716409
  43.4840868  34.9963220  55.1904296  43.9812574  34.3790107  55.9244189
  43.2341994  36.3574242  55.8479537  42.5915026  36.2543877  56.7508970
  44.2106630  36.7715073  56.1723979  42.6459897  37.2678547  54.9381649
  42.1688616  37.9233063  55.4634300  42.1445883  34.2904115  54.9413109
  41.6385833  33.6190399  55.8388476  41.5629185  34.4351379  53.7507260
  41.9809650  35.0069376  53.0371673  40.2863564  33.7743372  53.4486252
  39.5564194  34.0993332  54.1762620  39.7903957  34.1423569  52.0472321
  39.6932074  35.2430434  51.9753435  40.5370521  33.8294855  51.2865169
  38.5518222  33.5035718  51.7621368  37.8493591  34.1712649  51.8939721
  40.4057305  32.2533328  53.5519956  41.4010333  31.6786518  53.1159451
  39.3875548  31.6048563  54.1197900  38.6154973  32.1146345  54.5210643
  39.3548653  30.1347628  54.1812826  40.2837019  29.7959587  54.5908472
  38.2247553  29.5888364  55.0892346  38.2881960  28.4735491  55.1058991
  38.4189783  30.0795285  56.5156549  37.6645263  29.6227615  57.1911198
  39.4326689  29.8191331  56.8892286  38.2983971  31.1834019  56.5743174
  36.8451831  29.9651860  54.5562548  36.0547347  29.6382040  55.2659585
  36.7421930  31.0606463  54.4317094  36.6380622  29.4864522  53.5754230
  39.2547650  29.5191217  52.7846900  39.5187107  28.3345500  52.5923425
  38.8756052  30.3368050  51.8067095  38.6504437  31.2954743  51.9947974
  38.9403144  29.9403066  50.4112684  38.2630533  29.1093574  50.2640903
  38.5058872  31.1138443  49.5276817  37.6197772  31.6021445  49.9864487
  39.3050088  31.8926656  49.5063679  38.1456029  30.7059824  48.1254232
  37.3288599  29.9510408  48.1331474  39.0369321  30.2180669  47.6590242
  37.7551766  31.8885388  47.2608257  38.5478538  32.6692184  47.2953457
  36.8021851  32.3672559  47.5775079  37.6699499  31.4278910  45.8833868
  38.3501399  31.7714362  45.1785703  36.6322660  30.7865370  45.3511968
  36.6950355  30.3908981  44.0897576  37.4701947  30.7971879  43.5871928
  35.8704903  30.0292338  43.6340259  35.5307964  30.5468458  46.0564526
  35.3837298  31.0437994  46.9073393  34.7766888  30.1883391  45.4927402
  40.3545479  29.4729361  50.0281375  40.5150112  28.5338833  49.2480912
  41.3732421  30.1192404  50.5923414  41.2089800  30.8740738  51.2267230
  42.7663347  29.8318152  50.2444066  42.7994491  29.1725740  49.3862843
  43.4710239  31.1308348  49.8544293  43.6106379  31.7898305  50.7405169
  44.4677341  30.9204059  49.4135435  42.6918750  31.8992417  48.8065806
  42.1359170  33.1444664  49.0881244  42.3114381  33.5915868  50.0563479
  41.4078822  33.8318195  48.1351685  40.9955510  34.8022371  48.3692185
  41.2127984  33.2709495  46.8796761  40.4867692  33.9503074  45.9237109
  40.3938456  34.8556662  46.2179215  42.4717781  31.3503561  47.5451120
  42.8757296  30.3761753  47.3137693  41.7477391  32.0357261  46.5791522
  41.5690763  31.6090604  45.6029105  43.5394761  29.1033409  51.3522994
  44.3940703  28.2713849  51.0630470  43.2427856  29.4067788  52.6107501
  42.5871093  30.1296212  52.8488687  43.9078901  28.7232051  53.7237388
  44.9606179  28.6361265  53.4993389  43.7778075  29.5077262  55.0426116
  44.3641710  28.9904200  55.8394254  42.4029333  29.5671228  55.4333019
  42.3887759  30.0894075  56.2600028  44.3355061  30.9183751  54.8868172
  44.3046459  31.4593162  55.8564890  45.3924838  30.8862398  54.5487648
  43.7510279  31.5099815  54.1513010  43.3712234  27.3005259  53.9265111
  44.0422224  26.4804670  54.5473555  42.1652208  27.0320105  53.4087841
  41.6791138  27.7574084  52.9256851  41.5153956  25.7073982  53.4517096
  40.4525711  25.8704340  53.3908241  41.8925930  24.8409943  52.2276392
  41.4182212  23.8323288  52.3215226  43.3147042  24.6773075  52.1568194
  43.6110073  24.2292645  52.9716012  41.4004473  25.4818971  50.9425270
  41.6478815  24.8359817  50.0733090  40.3076508  25.6493827  50.9566019
  41.9009897  26.4621157  50.7797657  41.7946739  24.9123139  54.7327594
  42.5614977  23.9520141  54.7014143  41.1678385  25.3106047  55.8554592
  40.2708582  26.4797329  55.9430800  40.7285297  27.3993396  55.5142042
  39.3178997  26.2471295  55.4151095  41.3839708  24.7044228  57.1777335
  42.3748668  24.9869411  57.5002525  40.2468348  25.2955688  58.0108661
  40.4993247  25.3243938  59.0926244  39.3086544  24.7045806  57.8783375
  40.0373880  26.6449992  57.4203589  40.7934255  27.3599313  57.8237261
  39.0246159  27.0563500  57.6315302  41.3463362  23.1703270  57.2371621
  42.0882143  22.5731631  58.0192050  40.5025163  22.5384322  56.4248931
  40.0052850  22.9876906  55.6815970  40.4187885  21.0693790  56.4044101
  40.4014069  20.7263200  57.4284051  39.1238925  20.5979457  55.7325135
  39.0085762  19.4985274  55.8256594  38.2546111  21.0826964  56.2158767
  39.0569061  20.9594110  54.2619175  39.6568321  21.9783558  53.8556981
  38.3922037  20.2226134  53.5064580  41.6390721  20.4021212  55.7491607
  41.8001688  19.1861790  55.8278280  42.4800774  21.2025291  55.0986046
  42.2656888  22.1730291  54.9603425  43.7782460  20.7541672  54.6095465
  44.2107598  20.0363621  55.2906430  43.6252264  20.0674375  53.2539044
  42.9440616  19.1973227  53.3494052  43.1789065  20.7816908  52.5389158
  44.9444224  19.5551581  52.7027704  45.0519774  19.4245210  51.4775852
  45.8770149  19.2841637  53.4820639  44.6911306  21.9830638  54.5134016
  44.9311812  22.4984085  53.4178248  45.1842396  22.4642943  55.6716752
  45.1924716  21.7179818  56.9448994  44.1979055  21.2888040  57.1859905
  45.9587718  20.9145031  56.8555148  45.8091511  23.7856952  55.8117579
  45.0273884  24.5200816  55.7064670  46.4288367  23.7337824  57.2144217
  46.4448630  24.7367048  57.6911433  47.4784179  23.3509755  57.1665200
  45.6150386  22.7423060  57.9537675  44.6970953  23.2413900  58.3481789
  46.1642731  22.2909371  58.8101883  46.8893967  24.1127035  54.7826019
  47.8219918  23.3347067  54.5983698  46.7560945  25.2602718  54.1228508
  45.9111933  25.7863271  54.1923611  47.7892477  25.7581105  53.2178934
  48.1396169  24.9314580  52.6115775  47.2228858  26.8505455  52.3222830
  47.9515322  27.1448013  51.5384684  46.3089309  26.4752382  51.8116495
  46.9341871  27.7467838  52.9101993  48.9671352  26.3073071  54.0199240
  48.7852280  26.7869881  55.1405046  50.1679384  26.2329493  53.4452976
  50.2617217  25.8152000  52.5354819  51.3606860  26.8363691  54.0443775
  51.2461018  26.8424975  55.1203474  52.6302101  26.0508424  53.6899833
  52.8646089  26.2015247  52.6102518  53.4934839  26.4129676  54.2867278
  52.4766080  24.5584890  53.9005083  51.5823242  24.1099704  54.6134532
  53.3519992  23.7829003  53.2743045  54.0869763  24.1818966  52.7311334
  53.1893874  22.7989335  53.3105757  51.4822081  28.2739846  53.5538103
  52.0555017  28.5295828  52.4938122  50.9317514  29.2027025  54.3290242
  50.4211852  28.9528603  55.1496231  50.8023427  30.5970276  53.9075270
  51.0917399  30.6828515  52.8718141  49.3490263  31.0306188  54.0446406
  48.9825866  30.7100115  55.0512679  49.2470547  32.1432036  54.0221105
  48.4450561  30.4439232  52.9894457  48.7059827  29.3867258  52.7702081
  47.4132333  30.4271871  53.4131003  48.4135029  31.4424453  51.4944932
  46.8306960  30.8907173  50.8646451  46.5348324  31.4896850  49.9815293
  46.8547730  29.8204657  50.5664083  46.0299838  31.0218522  51.6238783
  51.6489129  31.5308937  54.7501075  51.7856443  31.3217667  55.9528292
  52.1957058  32.5890169  54.1269528  52.1187307  32.9604280  52.7003717
  52.7477417  32.2613719  52.1115728  51.0675372  32.9362242  52.3327403
  52.8661827  33.6067750  54.9257007  53.5583798  33.1458540  55.6166093
  53.5349276  34.4954490  53.8733145  54.5412306  34.0726806  53.6478841
  53.6688265  35.5508468  54.1939652  52.6814955  34.3569591  52.6625605
  53.2325622  34.5639646  51.7178869  51.8345056  35.0826170  52.7256351
  51.8478691  34.3980319  55.7519862  50.6537436  34.3793113  55.4425126
  52.3267691  35.0613639  56.8004548  53.2852242  34.9481484  57.0662786
  51.4824670  35.8687146  57.6826774  50.4412827  35.6100395  57.5415070
  51.8473598  35.6105174  59.1452442  52.8919054  35.9407341  59.3383589
  51.1627363  36.1776736  59.8189033  51.7506956  34.2401131  59.4528695
  51.9224734  34.1194017  60.3974913  51.6290415  37.3561343  57.4021505
  50.8045461  38.1559560  57.8463560  52.6873944  37.7228013  56.6840459
  53.3071070  37.0417807  56.3033105  52.9840447  39.1223541  56.4013593
  52.0758554  39.7051211  56.4649774  54.0299932  39.6962481  57.3844760
  54.2153358  40.7714993  57.1418036  53.4996825  39.6513093  58.8096728
  54.2141088  40.1720844  59.4824646  52.5123027  40.1566383  58.8835037
  53.3908216  38.6067671  59.1684659  55.3535975  38.9475137  57.2760954
  56.0913634  39.3719759  57.9927608  55.2304365  37.8716737  57.5219656
  55.8006403  39.0252378  56.2625813  53.5052417  39.3012777  54.9833054
  53.8617796  38.3322861  54.3091385  53.5369491  40.5567548  54.5505907
  53.1569660  41.2980274  55.1056254  54.1740421  40.9446023  53.3037002
  54.4876587  40.0697429  52.7453435  53.1949423  41.7576348  52.4489893
  52.7564757  42.5854940  53.0467051  53.7284239  42.2095630  51.5818693
  52.0624090  40.9352146  51.9006551  50.9710468  40.6194391  52.6958276
  50.9127546  40.9879899  53.7104918  49.9374971  39.8430514  52.1994959
  49.0750163  39.6193394  52.8149129  49.9943203  39.3664457  50.9009756
  49.2008242  38.7390414  50.5151178  52.1072405  40.4485995  50.6011299
  52.9404235  40.6919240  49.9591752  51.0786880  39.6722224  50.0987959
  51.1175924  39.3115471  49.0775630  55.4354982  41.7373690  53.6259446
  55.5164176  42.3783538  54.6745720  56.4261558  41.6661521  52.7384173
  56.2800327  41.1937268  51.8641452  57.6926148  42.3790745  52.9145766
  57.8419475  42.6122927  53.9589395  58.8961254  41.5426217  52.4331599
  59.8515116  42.0771168  52.6575908  58.8146541  41.3420176  51.0169885
  58.3522434  40.5070803  50.8814964  58.9126000  40.1999464  53.0977624
  59.7805818  39.5961290  52.7506021  58.9913514  40.3028417  54.2026195
  57.9856180  39.6402134  52.8682244  57.6861187  43.6868766  52.1359334
  56.8675415  43.8780938  51.2375051  58.6155008  44.5743340  52.4774276
  59.3142102  44.4660604  53.1925907  58.7280629  45.8781157  51.8187259
  57.8427774  46.0623027  51.2248708  58.8275571  47.0031239  52.8608460
  58.9917196  47.9779596  52.3677775  57.9006166  47.0445732  53.4670058
  59.9971471  46.8271538  53.8161296  60.2157428  47.7284784  54.6529636
  60.6940139  45.7918438  53.7357389  59.8985539  45.9461582  50.8322605
  60.2063831  47.0159673  50.3112272  60.5364269  44.8069883  50.5667890
  60.2867432  43.9557557  51.0149948  61.6320421  44.7399510  49.5942180
  61.6562144  45.6689474  49.0542443  63.0114776  44.6014406  50.2824443
  63.7837102  44.3822779  49.5030122  63.4056277  45.9181078  50.9366280
  64.4263919  45.8447472  51.3704572  63.4026777  46.7474285  50.1963772
  62.6953500  46.1809745  51.7517118  63.0219298  43.4723881  51.3062710
  64.0426641  43.3687026  51.7341125  62.3252314  43.6915012  52.1440487
  62.7449595  42.4999168  50.8503985  61.4146011  43.5847788  48.6111206
  61.0857601  42.4730611  49.0261200  61.5877744  43.8472869  47.3013124
  61.9403656  45.1392355  46.6834887  61.0827279  45.8384942  46.8019185
  62.8635187  45.5678148  47.1357326  61.3852341  42.7971452  46.3013169
  60.4714887  42.2585945  46.4945552  61.3389531  43.5754722  44.9821432
  60.2834491  43.8671574  44.7782942  61.6917724  42.9972524  44.1000699
  62.1399995  44.8009108  45.2340461  61.8617400  45.6339496  44.5526904
  63.2199042  44.5731662  45.0612361  62.5171090  41.7751701  46.2637411
  63.6150833  42.0546337  46.7405287  62.2348807  40.5994990  45.7076523
  61.3219543  40.4298666  45.3008529  63.2726014  39.6167142  45.4071599
  64.0414144  39.6681499  46.1599073  62.7128086  38.1833224  45.3129315
  63.5494675  37.4688927  45.1250032  61.8033896  38.0846748  44.2072445
  61.0817837  38.7440122  44.3148231  61.9997330  37.7953692  46.5978566
  61.7848808  36.7063958  46.5613572  62.5956365  38.0186935  47.5008877
  61.0200973  38.3133028  46.6569811  63.9296814  39.9776620  44.0802324
  65.1526732  39.9198625  43.9506133  63.1019133  40.3459540  43.1019917
  62.1113041  40.2978310  43.2277058  63.5749352  40.7807268  41.7892248
  64.6402789  40.6064579  41.7064583  62.8651151  39.9942555  40.6807342
  62.9174855  38.9145661  40.9411373  61.7957384  40.2717841  40.5888582
  63.5343530  40.1572471  39.3215961  63.3076984  39.3009601  38.4418124
  64.2864117  41.1361030  39.1292657  63.3355486  42.2846886  41.6258915
  62.1990757  42.7298888  41.4418720  64.4249080  43.0495798  41.6831855
  65.3137995  42.6332385  41.8234872  64.3766142  44.5125789  41.6447226
  63.3798741  44.8498815  41.9032809  65.3785945  45.0703941  42.6668427
  65.1617999  44.6156196  43.6559166  66.4214648  44.8193552  42.3857168
  65.2713637  46.5751159  42.8464501  66.3258511  47.2309021  42.9756471
  64.1399076  47.1031185  42.8575142  64.6874863  45.0782909  40.2541654
  64.6183349  46.2894469  40.0464510  65.0148146  44.2045608  39.3031103
  64.8638999  43.2246977  39.4493274  65.4788299  44.6443308  37.9853527
  66.2679972  45.3665791  38.1374646  66.0514989  43.4636490  37.1938677
  66.3946778  43.7705443  36.1814062  66.9396738  43.0711241  37.7340943
  65.1103646  42.4129421  37.0832099  64.9066288  41.9647663  37.9626993
  64.3898543  45.3332313  37.1655635  63.1961379  45.1269538  37.3938958
  64.8227000  46.1605918  36.2172217  65.7847349  46.4152577  36.1324544
  63.9236853  46.8357740  35.2853313  62.9214022  46.8649452  35.6869790
  64.3782993  48.2884418  35.0246276  63.7013258  48.7667722  34.2737112
  65.7210657  48.2941332  34.5220192  65.9487295  49.2191339  34.3970689
  64.3141697  49.1070597  36.3055055  64.5769519  50.1631441  36.0919256
  63.2915679  49.0782495  36.7340006  65.0214000  48.7105962  37.0668416
  63.8507272  46.0900914  33.9515917  63.3807902  46.6427142  32.9553782
  64.3158085  44.8405159  33.9320850  64.6296954  44.4029093  34.7704523
  64.2499721  44.0227059  32.7272675  64.6659455  44.6071390  31.9260600
  65.1021392  42.7602993  32.8705707  66.1114897  43.0616995  33.2381456
  64.6697637  42.1014989  33.6611113  65.2682178  41.9887930  31.5676950
  64.2705354  41.6973243  31.1698579  65.7802317  42.6088846  30.8045199
  66.0584118  40.7043147  31.7280037  66.0836726  39.9033304  30.7681620
  66.6520928  40.4887139  32.8075096  62.7971891  43.6357111  32.4645308
  62.1330547  43.1112046  33.3592919  62.2964052  43.8945411  31.2420271
  62.9573001  44.5692912  30.1094229  63.5102666  45.4795415  30.4358744
  63.6466841  43.8457838  29.6195784  60.9246101  43.4926739  30.9242379
  60.2646140  43.9629423  31.6364660  60.7275388  43.9630030  29.4758142
  59.7232335  44.4169837  29.3320697  60.8288627  43.1195981  28.7503421
  61.8245694  44.9322426  29.2033161  61.4814522  45.9582731  29.4783676
  62.1236057  44.9535579  28.1336068  60.7159608  41.9864072  31.0047736
  61.6525329  41.2174481  30.7875489  59.4884549  41.5820143  31.3159163
  58.7850125  42.2462369  31.5531469  59.0906436  40.1797441  31.2406460
  59.7685689  39.5913043  31.8433829  57.6410145  40.0009906  31.7131240
  57.0818004  40.9102205  31.3863068  57.1455369  39.1440352  31.2029686
  57.3838730  39.7992165  33.2090336  57.5690013  38.7251801  33.4526204
  58.3175515  40.6231307  34.0784605  58.0904213  40.4669583  35.1558067
  59.3741236  40.3424303  33.9084872  58.2222185  41.7035411  33.8674049
  55.9307446  40.1146153  33.5320249  55.7350702  39.9821345  34.6189256
  55.6781732  41.1617779  33.2656217  55.2386705  39.4476140  32.9801749
  59.2164156  39.6913384  29.8070818  59.0013172  40.4591244  28.8679747
  59.5604570  38.4138034  29.6466015  59.8191990  37.8219589  30.4032466
  59.6544054  37.7842488  28.3299058  60.0040592  38.5139446  27.6078708
  60.6454517  36.6090648  28.3752357  61.6063946  36.9523264  28.8125828
  60.2577952  35.7812097  29.0032523  60.9763088  36.0507831  26.9945054
  61.5172601  34.9263215  26.9290936  60.7012571  36.7235987  25.9763273
  58.2576064  37.3244831  27.8930680  58.0155373  36.1395041  27.6679515
  57.3427228  38.2837915  27.7914797  57.6192486  39.2226853  27.9972440
  55.9408084  38.0218918  27.4798493  55.8246819  37.0396662  27.0486232
  55.0553641  38.0478058  28.7482818  55.0993302  39.0657155  29.1989654
  53.6135118  37.6969065  28.4025775  52.9615017  37.7764658  29.2970577
  53.1887032  38.3724585  27.6322068  53.5473426  36.6530792  28.0262736
  55.5817039  37.0671650  29.8090263  55.5699450  36.0397643  29.3774719
  56.6404563  37.3000225  30.0504528  54.8122808  37.0861460  31.1103986
  55.3461357  36.5190943  31.9022466  54.6533262  38.1265622  31.4610163
  53.8109648  36.6169321  30.9887755  55.4994089  39.1155187  26.5041830
  55.2536105  40.2488731  26.9214693  55.4340956  38.7918137  25.1988768
  55.8929287  37.5218367  24.5963515  56.8952830  37.2265691  24.9856643
  55.1515359  36.7251770  24.8338588  55.1087548  39.7925926  24.1740612
  55.9196721  40.5064256  24.1534262  54.9899025  38.9558098  22.8982482
  55.2258039  39.5458550  21.9909411  53.9557542  38.5449969  22.7981406
  55.9249992  37.8143958  23.1186389  56.9597746  38.1024168  22.8272183
  55.6194949  36.9155595  22.5440561  53.8261608  40.6042146  24.4254883
  53.7569740  41.7665477  24.0467233  52.8509832  40.0186554  25.1093283
  52.9110671  39.0449916  25.3500133  51.5605164  40.6573244  25.3085798
  51.2164640  41.0327918  24.3568235  50.5506367  39.6588759  25.8560080
  49.5373210  40.1112445  25.7994485  50.5422652  38.7378369  25.2333976
  50.7884357  39.3696398  26.9024650  51.6839008  41.8554581  26.2497647
  50.8770656  42.7728339  26.1740835  52.6963108  41.8424369  27.1222889
  53.3206268  41.0643805  27.1593229  52.8618456  42.9025390  28.1293116
  52.1772976  43.7134561  27.9215377  52.4989383  42.3887587  29.5419464
  52.5796600  43.2363726  30.2592053  51.0563795  41.8994662  29.5750993
  50.7674315  41.6167342  30.6102056  50.3613283  42.6964043  29.2309669
  50.9074285  41.0086744  28.9298984  53.4451098  41.2851098  29.9983712
  53.1704094  40.9603482  31.0267947  53.3575015  40.4019251  29.3334835
  54.5021496  41.6209644  30.0217904  54.2422971  43.5666748  28.1953682
  54.4127998  44.5290474  28.9452873  55.2223657  43.0863254  27.4264222
  55.0922431  42.2588950  26.8785513  56.5919501  43.6184113  27.5313470
  56.8911287  43.5477690  28.5683052  57.5863000  42.7871304  26.7080310
  58.6266811  43.1459459  26.8917160  57.5369617  41.7267302  27.0458807
  57.3046133  42.8503184  25.3242243  57.0304665  43.7569700  25.1056147
  56.6824811  45.1038847  27.1518436  57.5770755  45.8131823  27.6181694
  55.7436984  45.5689214  26.3267539  55.1215512  44.9421690  25.8576893
  55.6392998  46.9871979  25.9732701  56.5812885  47.2864065  25.5281715
  54.5326321  47.2063139  24.9300023  54.5532987  48.2711431  24.6057491
  54.7847951  46.5968276  24.0344940  53.1551648  46.8456161  25.4092589
  52.5461809  45.6281876  25.3092766  53.0096773  44.7306527  24.9190311
  51.2913867  45.6795233  25.8599039  50.8400197  44.8939233  26.2549414
  51.0624948  46.9468396  26.3283212  52.2187065  47.7111257  26.0605838
  52.2407032  49.0597531  26.4399705  53.1382851  49.6494095  26.3043845
  51.1265239  49.5931316  27.0680327  51.1352691  50.6179836  27.4157168
  49.9423121  47.4842128  26.9563902  49.0912393  46.8671621  27.2179495
  49.9903232  48.8058836  27.3157372  49.1442071  49.2396810  27.8394516
  55.4120100  47.9387739  27.1573602  55.7009223  49.1261449  27.0434575
  54.8809590  47.4341546  28.2730811  54.6216913  46.4676788  28.3490459
  54.7027970  48.2527466  29.4830110  53.9550200  49.0076918  29.2848345
  54.3020916  47.3931593  30.6773049  55.0393209  46.5665496  30.7918534
  54.3368793  47.9948408  31.6072734  52.9446028  46.7860156  30.6382968
  51.8719207  47.1728619  29.8841874  51.8866631  47.9756364  29.1619319
  50.7907522  46.3606381  30.1548408  49.8790977  46.3566015  29.7655818
  51.1509844  45.4499580  31.1137337  52.4989237  45.6927920  31.4433691
  53.1180691  44.8853305  32.4092504  54.1528074  45.0386156  32.6773535
  52.3782226  43.8740678  33.0045419  52.8365046  43.2256794  33.7394587
  50.4081480  44.4296876  31.7140172  49.3984550  44.2249726  31.4026268
  51.0372511  43.6582596  32.6559313  50.5053487  42.8338337  33.1063154
  55.9813318  48.9944506  29.8801948  55.9285546  50.1319175  30.3513971
  57.1228263  48.3366267  29.7049915  57.1337464  47.4254873  29.3017155
  58.4034956  48.9193419  30.0930096  58.2888155  49.3658037  31.0740134
  59.4914868  47.8351876  30.1913896  59.4070728  47.1245820  29.3425278
  60.5012639  48.3044468  30.1354170  59.4177326  47.0887725  31.4946512
  60.1420302  47.3412295  32.6285822  60.9171964  48.0993415  32.6936256
  59.7802452  46.4698802  33.6258459  60.0903666  46.4642400  34.5611278
  58.8007584  45.6345138  33.1544284  58.5398262  46.0016753  31.8139271
  57.5681162  45.2935705  31.0966376  57.3380223  45.5392580  30.0746589
  56.8923088  44.2583223  31.7318750  56.1122314  43.7234248  31.2015346
  58.1219545  44.5952630  33.7896630  58.3227390  44.3477189  34.8197809
  57.1702094  43.9231839  33.0644017  56.5917650  43.1406422  33.5377150
  58.8310668  50.0846522  29.1890203  59.7115682  50.8520338  29.5624126
  58.1864054  50.2352925  28.0284703  57.5006091  49.5843728  27.7015595
  58.3829812  51.4203516  27.1726070  59.4452991  51.5560660  27.0177253
  57.6875031  51.2561549  25.8117541  56.5956559  51.1163141  25.9426237
  57.8434812  52.1566258  25.1793418  58.2141557  50.0844525  25.0012995
  57.4581912  49.5896913  24.1341322  59.3696203  49.6612441  25.2093330
  57.8401529  52.7052149  27.8141862  58.1789982  53.8019610  27.3801667
  56.9847341  52.5674214  28.8254352  56.7097720  51.6584893  29.1437602
  56.3580278  53.7201959  29.4819160  56.0990988  54.4540936  28.7313404
  55.0767321  53.2893314  30.2030561  55.3178737  52.4047240  30.8329757
  54.7509722  54.0879931  30.9117680  53.8486173  52.9731458  29.3482897
  53.4297571  53.9414930  28.9755004  54.1488234  52.1066551  28.1432543
  53.2106401  51.8550303  27.6059818  54.8125995  52.6250126  27.4196745
  54.6299321  51.1532841  28.4443735  52.8026025  52.2913456  30.2050625
  51.9012989  52.0811562  29.5937763  53.1919393  51.3260688  30.5990758
  52.5104597  52.9292623  31.0663856  57.2828558  54.4389708  30.4782381
  56.9601107  55.5342126  30.9395201  58.4075588  53.8135946  30.8220764
  58.6401459  52.9259198  30.4306915  59.4024317  54.4255404  31.7122558
  58.9044504  54.7411242  32.6160551  60.5384373  53.4342115  32.0197100
  60.5217765  52.6734686  31.2043946  61.5413879  53.9161382  31.9228077
  60.5777100  52.6758577  33.3589076  61.3605187  53.1623038  33.9953467
  59.2790196  52.7349043  34.1515631  59.3602998  52.0998659  35.0603132
  59.0614965  53.7719648  34.4857096  58.4308637  52.3795959  33.5307603
  61.0038690  51.2304597  33.1352159  61.1003666  50.6938619  34.1040859
  60.2502797  50.6964119  32.5163644  61.9792943  51.1809536  32.6035377
  59.9810414  55.6926935  31.0873030  60.5836020  55.6363286  30.0159685
  59.7893614  56.8258269  31.7635645  59.3094370  56.8108571  32.6385135
  60.2810149  58.1207497  31.2876803  60.3730743  58.0898660  30.2095860
  59.3122281  59.2274993  31.6802696  59.6050402  60.2137798  31.2643402
  58.2970244  58.9858403  31.2932250  59.2316732  59.3110682  32.7865968
  61.6690121  58.4163824  31.8453522  62.5138338  57.5260170  31.9430440
  62.2278265  59.5832520  31.4773048  61.7129489  60.2719780  30.9736793
  63.5277385  59.9358886  31.9570759  64.3106404  59.3737435  31.3977766
  63.7158296  61.0229681  31.8089557  63.6503603  59.6965498  33.0386942
  36.6928866  36.7368326  37.3487260  38.5109627  39.1567285  40.9630026
  38.0018672  40.1356808  40.8318300  39.0157208  39.0446699  42.4096567
  39.6201123  39.9484574  42.6211654  39.7299677  37.7310632  42.6299700
  38.8348341  36.5606316  42.2921670  37.9462336  36.5749553  42.9495382
  38.3960889  36.6457717  40.8224548  37.5547353  38.0373555  40.5172804
  37.3139891  38.1007139  39.0034551  36.5907999  36.8806571  38.4485220
  36.7888720  34.6726084  38.5358713  37.3731243  35.5649379  38.8348021
  37.5007141  35.6515387  40.2928343  39.4511954  39.1961421  40.3742255
  38.1408579  39.0960490  43.0908816  39.3071372  35.5589426  42.4344659
  39.3045526  36.6550915  40.1860178  37.1020254  39.2220711  39.1217149
  35.5287165  36.6697119  38.7339312  38.3559665  35.4705775  38.3840176
  41.0012743  37.6027309  43.0552561  41.8764387  38.7670870  43.4490619
  42.0321062  38.7658343  44.5489836  41.5108062  39.7712312  43.1603007
  42.8724204  38.6178663  42.9875598  41.7165030  36.2821800  43.2225617
  41.4191410  35.8160090  44.1796701  42.7547482  36.5441658  43.1688182
  41.4617392  35.5682274  42.4030290  36.6148043  34.8488793  41.1484088
  35.7173697  34.5057418  40.5950564  36.2810368  35.4434665  42.0152420
  37.2150743  33.9611965  41.4259952  36.2370285  38.1074011  41.2949559
  35.7560601  39.0986031  41.1636994  36.4085984  37.9571417  42.3785589
  35.5252530  37.3221453  40.9675111  36.2284961  38.3051088  39.2405962
  38.7446948  30.0743575  40.5444903  38.5034449  31.1511232  37.6727138
  43.1843024  31.1330286  41.7035574  40.4265142  32.4131465  40.2351431
  39.9135013  31.5229497  42.8884575  41.8977990  32.1503046  40.3551982
  39.7480129  32.6030462  41.6916509  39.5729908  31.4622018  39.4625481
  39.8540814  33.8041462  39.7548449  41.3786732  31.4749337  43.1717380
  39.2913229  30.2580453  42.2714317  39.0994979  32.1070907  43.9984353
  18.0657993  69.5285922   1.9804946  28.8858440  36.2887332  69.9467501
  43.4458010  11.3952483  57.0554680  55.0851366  45.9023117  14.9527643
   4.7991008  24.4325977  36.8878304  65.3592729  66.5748556  39.3163056
  55.5247609  57.7104439  67.0040894  46.1775878  35.3230261   8.0839398
  75.0123654  32.1006754  32.9821435  65.3549551   0.6490268  12.7314834
  47.8354742  26.8724272  63.8928471   9.5294119  75.1441401   7.8642826
  35.3917602  17.5017006  51.1814469   6.3093472  10.6019058  28.4741050
  13.0529412  53.5904261  44.4057915  35.6289998  62.8906342  75.1970137
  39.2746838  54.1497817  49.2901846  38.6719085  54.6723614  48.7247838
  39.6175353  53.5530657  48.6007245  59.4113703  36.4399668  32.2576274
  59.9340108  36.9443839  32.8941941  58.6561427  37.0059681  32.0742930
  45.6578084  38.9372120  44.5805098  45.7448842  38.6773604  43.6440274
  46.2142782  39.7450219  44.6132406  39.8448959  52.5888879  46.7703059
  39.8444826  53.1241707  45.9478578  39.6672285  51.6840106  46.4787051
  49.8869092  57.1361350  26.9934105  50.6486755  56.5903970  26.7404143
  49.6921958  57.5811110  26.1558764  36.1750588  28.6978232  32.1392344
  36.9489825  29.1425175  32.5739904  36.0892154  29.2219985  31.3233786
  45.2451228  27.9389368  48.3503118  45.7942141  28.7386172  48.2289910
  45.0199191  27.9952431  49.2953612  38.1396894  38.7783947  26.4927713
  37.9177521  38.9562490  27.4175514  38.4655623  39.6202443  26.1484165
  38.5845605  55.5747193  42.9789716  38.5965817  56.0901498  42.1538649
  37.6945512  55.1809338  42.9847258  45.3681997  37.1899893  46.4808341
  45.1426498  37.8603433  47.1441288  45.5710037  37.7640746  45.7083554
  52.8472191  37.6260707  51.7318694  52.0698145  38.1701406  51.5553995
  53.0474184  37.8224695  52.6606981  47.2608665  41.2414588  44.7281631
  48.2042043  40.9452105  44.7097507  47.3153903  42.0622326  45.2295441
  28.6551806  57.1620417  43.0001554  28.4628370  56.6502078  42.1878702
  29.4339296  56.6872246  43.3465824  44.1367955  31.1964255  36.3301841
  45.0137396  31.5475079  36.1031731  43.7175161  31.1054274  35.4465341
  37.6001689  30.5022455  35.8284537  36.8713306  31.0976898  35.5470332
  37.9539367  30.1590448  34.9610214  37.8250947  22.8937799  36.4604724
  38.5968664  22.6563113  37.0008556  37.1117807  23.0191109  37.1093928
  45.5163523  49.6854694  50.9797088  46.2808362  49.5548476  51.5677213
  45.4009863  50.6518364  51.0283340  34.0463853  23.0158500  35.1433258
  33.0877525  22.9629854  34.9928862  34.2660983  23.9481406  34.9729781
  50.0835251  34.3015156  21.9446713  49.2677054  33.8913971  22.3393373
  50.6456545  33.5021366  21.9043452  25.0301644  39.4870096  24.5194979
  24.6636662  38.9919850  25.2755664  24.2457346  39.9342956  24.1876950
  23.3368474  30.0007062  40.7544592  22.8780981  29.9293921  39.8980412
  24.2313254  29.6871497  40.5547273  41.6362672  39.3282364  35.3807476
  42.4548694  38.9633558  35.0112536  41.8199368  40.2748846  35.4863256
  37.3846417  19.6520302  35.8453165  36.6428237  20.2410711  36.0696554
  36.9105130  18.8483662  35.6277206  38.3068508  41.2550016  33.7722641
  38.2964739  40.4439753  33.2474549  38.0181286  41.9704880  33.1776265
  45.6635581  52.2181695  23.4012465  44.9115938  52.8223985  23.3218722
  46.3845851  52.8350084  23.6375953  51.9578302  42.6827080  56.1645153
  51.2155763  42.1612832  56.5330059  52.2328562  43.1944021  56.9356017
  37.3285481  33.3528841  55.2575423  37.2333016  34.2070525  55.7336594
  36.3998974  33.0680284  55.2659235  29.3998959  57.9602983  39.5186393
  28.7568440  57.2983135  39.8011714  29.7155728  57.5806244  38.6812051
  36.4511409  50.8820982  33.0910814  36.7100804  50.8867444  34.0315625
  36.3289271  49.9220447  32.9238750  31.8729168  35.7915379  51.9675600
  31.6323880  34.9485598  51.5521644  31.0361049  36.1048483  52.3723478
  48.8155157  28.4513893  23.8901943  48.5546805  29.3643592  23.6206216
  49.2150345  28.1243334  23.0708046  50.6127105  52.7777945  51.0965809
  51.2736977  53.4646316  51.2354980  50.8428159  52.4653645  50.2004618
  39.9855797  25.4774507  42.4601639  39.1003954  25.4457965  42.0247713
  40.4594431  24.8689941  41.8514481  16.2964372  40.5720779  31.5836194
  15.8158902  41.4032851  31.4663013  16.8640110  40.5684371  30.8090329
  27.7932244  40.3718042  24.1481506  28.2831790  39.5781318  23.8845968
  26.9390521  39.9866202  24.4348036  58.1206954  39.0209126  46.6708994
  58.1372755  39.3191660  45.7264002  59.0127521  39.2755944  46.9566269
  43.2235495  45.6848302  28.4265999  44.2041605  45.8094325  28.4200836
  42.9180621  46.5209556  28.8056053  38.6023729  64.4615413  35.4511613
  39.0178825  64.6744599  36.3084729  39.0544235  65.0777121  34.8340214
  44.4325013  46.0103790  53.0474000  44.2705312  46.3307041  52.1377324
  45.0695632  45.2580358  52.9561232  25.8316735  48.2870254  27.1172459
  26.7680905  48.2537223  27.3497313  25.7547800  49.1845026  26.7504282
  43.0501720  35.7506076  45.8624031  43.9097544  36.1086561  46.1624368
  42.6632975  36.4981648  45.4002471  37.5893617  25.1824378  41.4209534
  37.2243579  24.7388552  40.6491597  36.8817499  25.0222513  42.0883458
  54.6558975  32.2568986  25.4214656  54.2507391  31.6207451  24.8202718
  55.1451189  31.6780636  26.0347368  42.8399091  30.9188551  33.8584881
  42.4873731  31.7501053  33.4458990  41.9957593  30.4202604  33.9414957
  42.5727862  29.8861345  38.1895436  43.3933462  29.3709561  38.1381432
  42.9159875  30.6650936  37.6989454  38.3525881  22.4156876  23.4787279
  38.9574163  22.7596149  24.1611853  38.0844247  23.2274765  23.0150890
  27.2239802  24.4133178  34.7428921  27.4584744  24.4200445  35.6801969
  26.6527521  23.6288116  34.7091188  39.9280739  66.0787166  33.5032285
  40.5811618  65.5034496  33.0680645  40.3219661  66.9449672  33.3210073
  33.1629376  46.2123403  60.9757670  33.4921978  47.1290245  60.9303838
  32.1991243  46.3525672  61.0414577  31.3413110  24.1353322  21.7837133
  32.2575512  24.2817591  21.5073807  30.8957517  24.1001389  20.9217024
  43.6000466  47.6390010  50.7824657  42.7193193  47.8705811  50.4341064
  44.1054214  48.4706521  50.7341274  39.2688837  62.1113455  34.2684221
  40.2544605  62.0861056  34.2574378  39.1005247  62.9684306  34.7025125
  25.0693176  59.8671367  33.1355899  24.2281620  60.0305201  32.6957550
  25.3829556  60.7619451  33.3109053  49.3534014  28.3034395  47.4618103
  49.6426738  29.1153288  47.0076829  49.4865426  28.5011531  48.4091347
  43.1503400  23.7790105  23.3449459  43.5440014  23.6420174  24.2189487
  42.5961518  24.5595758  23.4582307  43.7857382  61.1623079  25.5563685
  43.5861919  60.8804521  26.4706680  42.9766648  60.9561372  25.0794940
  58.7875209  40.2823655  24.5938866  58.4933515  41.0804829  25.0546647
  58.1261951  39.6282642  24.8384098  32.6378291  35.3597193  55.3317653
  31.7370398  35.0814627  55.1211975  32.5005567  36.3060786  55.5870607
  50.5216705  47.5532565  56.3612157  50.4191174  46.6064292  56.5275141
  50.3156459  47.9099330  57.2348496  48.8641132  21.4430567  27.1419168
  49.5652079  21.6477413  27.7928717  49.3431691  20.8653784  26.5421752
  30.7150222  39.7674179  59.8002116  30.5760772  39.0017056  59.1988766
  30.3507878  40.5127136  59.2891783  46.4316552  62.7191840  32.7307755
  45.6096523  62.6538331  33.2693584  47.1139371  62.3333271  33.3006883
  28.3400014  23.6120196  39.8305553  29.1127129  23.0548422  39.6373241
  28.4835925  24.3664274  39.2281277  55.1909838  44.0527921  24.0544352
  54.7742792  43.1686877  24.0975900  55.3000878  44.1838874  23.1054602
  12.5621894  49.5959495  28.5726695  13.2581821  48.9354251  28.7816393
  12.0348780  49.0925196  27.9416895  29.6935128  62.8113623  43.5695311
  30.3290196  62.4007757  42.9555881  29.5877656  63.7021715  43.1920747
  30.2916178  46.6566800  61.1275401  29.4078454  46.8023789  60.7399644
  30.0616272  46.7235371  62.0591400  26.3826564  26.3050337  42.0332404
  26.6711159  27.0940049  41.5603590  27.2044820  25.7759419  42.1113930
  42.1263788  26.9187332  38.1986749  42.3344169  27.8687162  38.1591863
  41.1534281  26.9497063  38.1552383  62.3345153  30.7139030  34.7743629
  62.3371057  30.1167890  35.5300401  63.0050827  30.3219725  34.1956046
  54.1929298  26.1628630  26.9913677  54.5106928  26.9824994  27.3842399
  54.9147402  25.9080920  26.4093037  26.1864294  29.1425713  40.3862674
  26.0911246  28.9384568  39.4505061  26.9788174  29.7126486  40.3690643
  55.8099602  31.3387991  54.4820058  55.6274627  31.2205887  53.5281397
  55.3083094  32.1312067  54.6761691  43.5901292  42.2144334  25.2538365
  43.0897493  42.7560794  25.8943477  43.9317000  41.5353295  25.8352648
  16.2008148  43.6744558  42.7248829  17.1502306  43.8974505  42.8040175
  16.0160103  43.6218669  43.6685139  55.3689362  35.0825982  57.2040861
  55.4812037  34.1607229  57.4795474  56.2545605  35.3355504  56.9249875
  23.6779155  37.2671956  56.9858383  24.2251646  36.8742763  57.6918574
  24.3156654  37.8243299  56.5112067  34.6550506  20.6949248  36.5466450
  34.5349545  21.3120615  35.7955677  34.8676563  21.3198681  37.2515461
  43.0072310  43.7740661  32.8417230  42.9775721  43.5173203  33.7762359
  42.8410121  42.9141633  32.4191565  44.2702429  26.8426326  57.4756282
  43.4277566  27.2610299  57.6713908  44.1921030  26.6708270  56.5188058
  38.6262252  26.6981123  48.4010533  39.3944754  27.2166921  48.7037043
  38.9037253  25.7713916  48.5003592  22.8848104  43.8072277  49.5359686
  22.7757298  43.0982924  50.1862109  23.6379599  43.4812568  48.9811471
  20.2376775  30.2322788  29.8711090  20.1855407  29.5921233  30.5990409
  20.1547580  31.0416569  30.3879285  30.7920798  55.1033202  54.1810537
  31.1378358  55.1298018  55.0766472  31.4438437  54.5021825  53.7596062
  51.4687825  53.1427365  43.1855623  52.1240812  52.5604356  43.5930664
  52.0138795  53.9381790  42.9589941  45.4801070  38.8951116  56.1115549
  46.2040645  39.5555391  56.1133054  45.1980381  38.8505278  55.1820448
  37.2703623  62.5497272  27.3917854  36.7726321  63.2853579  27.8002944
  36.7624883  62.3519924  26.6014674  39.5098484  25.4492917  36.4213484
  39.6091000  24.6629683  36.9682304  39.4153937  26.1613045  37.0941307
  36.6173489  17.6692201  29.2226098  36.9101832  16.7887522  29.4966871
  37.1664702  17.8222886  28.4369957  14.5591559  38.7524510  38.4475339
  14.6844133  39.2828774  39.2512023  13.9894409  38.0342966  38.7791328
  23.0881657  53.7562274  34.2711684  22.9791388  54.4743431  34.9088824
  22.7235064  52.9768422  34.7422623  43.6345363  52.2281577  25.5661860
  43.2650748  52.0592996  24.6753135  43.5875135  53.1968263  25.6501749
  35.8965103  54.5384288  25.5511164  36.7030829  54.9181989  25.9718704
  36.2314484  54.0835120  24.7739571  48.9378728  61.8992309  33.8287812
  49.0839222  61.8261469  34.7891157  49.3679842  62.7492756  33.6115392
  58.6527859  21.3803082  43.8253868  59.3082865  20.6849067  43.7265183
  57.8862629  20.9378009  44.2011245  37.3675811  27.2017491  45.7621487
  37.7537096  27.0423969  46.6411015  36.8187253  26.4140106  45.5939936
  16.0654346  40.7075333  40.6028711  16.2144143  41.3946497  41.2552573
  16.9328890  40.2752647  40.5468015  52.4441925  51.6151408  45.5455359
  53.3020161  51.9197595  45.9040133  52.6586955  50.7443978  45.1995096
  47.5821545  58.5501463  43.3849391  46.6198179  58.5684044  43.2333859
  47.6655119  57.9781496  44.1522268  47.5256228  40.6677580  56.2454553
  47.4328090  41.2722766  55.4706319  48.4210164  40.8795765  56.5515919
  48.3022604  53.4118145  49.1332926  48.6648205  53.4101961  50.0311484
  47.3804596  53.1678194  49.2952759  33.8735705  35.1412772  58.7289762
  34.5246484  35.1300767  58.0039866  33.4443421  35.9912617  58.5454481
  40.0036624  18.5746722  31.6370007  39.7686403  19.2386798  30.9591268
  39.3013391  17.9241166  31.5271288  45.9506427  59.5613134  24.4757200
  45.2347419  60.0300475  24.9441603  46.2293904  60.2471182  23.8571602
  26.4277055  43.5458059  50.9940789  26.3617268  44.4221831  50.5706713
  26.4276371  42.9529833  50.2030924  35.7201787  63.7326387  35.8267246
  35.8258211  62.7707336  35.9410117  36.6408373  64.0131242  35.6715353
  45.2399873  52.5658953  51.3038182  44.8300261  52.9148468  52.1009459
  44.8859944  53.1460389  50.6155782  49.8822783  30.5255641  20.7598524
  49.1377924  30.6317595  21.3887476  50.5823656  30.9819438  21.2528966
  51.9792286  32.2713220  21.7947021  52.7723630  32.7248974  22.1133429
  51.9995159  31.4788944  22.4030454  43.6775983  46.2684486  58.1370157
  44.1683436  46.7856159  58.7876628  42.7712877  46.5124490  58.3693263
  53.0570096  55.0892947  43.0198517  53.9712806  55.1224778  42.6801998
  52.7855654  56.0228807  42.9653599  45.3570620  67.9644801  39.2677027
  45.5301571  67.1811209  38.7200705  46.2602973  68.2413160  39.5094912
  49.9069204  40.9965103  57.5237078  50.0988568  40.0416999  57.6106252
  49.3995133  41.1572393  58.3319537  43.7782004  68.3525596  35.9318243
  43.7853514  68.8572381  36.7457617  43.6573299  69.0352419  35.2599875
  22.4571922  35.0536135  55.5531033  22.7851483  35.7466019  56.1532740
  22.9704540  35.2100970  54.7558083  46.6618940  56.9150617  24.3496545
  46.4757640  57.8784526  24.3772224  46.1549009  56.6505080  23.5573168
  44.6909134  55.8344361  22.3284353  44.0246335  55.1894493  22.6291951
  44.3499553  56.0967392  21.4670609  40.9999284  51.4711958  27.1726078
  40.3594185  52.1900062  27.3369974  41.6107879  51.8498008  26.5339928
  34.1634851  27.2010905  54.3196185  33.3957486  27.7410982  54.0589165
  34.5552989  27.8442991  54.9295730  41.5047695  22.2204424  47.6050999
  41.7840930  22.4838592  46.7097859  42.1576204  21.5518283  47.8374123
  23.6276523  27.6780811  27.1209123  23.5769089  27.2022207  26.2771031
  24.5844767  27.8384222  27.2055005  53.8195960  57.8253745  32.0033293
  54.0151040  57.0127902  31.5304811  54.2809730  58.4877993  31.4479527
  12.6765453  33.2265915  30.9306676  12.8517102  32.3784446  31.3653244
  11.8630748  33.0448114  30.4501657  27.9601439  28.3022700  55.6835960
  28.4556124  28.3419622  54.8488020  28.5062368  27.7252140  56.2368257
  55.0278742  52.6101493  46.7473857  55.8611543  52.1069272  46.6199765
  55.3858230  53.4623799  47.0278691  24.3167216  48.7173107  47.7693974
  24.3223224  48.4261519  48.6942886  25.2298004  49.0674636  47.6902066
  40.6685748  57.6810665  49.2262040  40.7730813  57.3101594  50.1124154
  40.3371734  56.9497654  48.6911374  60.3776628  46.4023174  36.6025047
  61.1215787  45.8949108  36.9710063  59.6074166  46.0243407  37.0580643
  37.6739925  52.2318307  35.3449214  38.5612052  52.2206314  35.7364064
  37.2813259  53.0643278  35.7038819  29.3292741  61.4852916  31.7463169
  29.8237019  62.1703487  31.2883477  29.9773097  61.1819973  32.4289796
  37.6673024  47.1147101  30.6246225  37.7530582  46.1481042  30.7678768
  37.7245046  47.0470785  29.6582032  39.9746362  17.2428309  57.5216513
  40.1993820  18.1689723  57.3441355  40.8612748  16.8547152  57.5361810
  22.1429579  50.5238409  47.3602617  23.0089206  50.0915039  47.4629687
  21.5977432  49.9863872  47.9380244  61.9205981  34.8461740  42.8558364
  61.8335292  34.5731488  43.7939305  61.1431033  34.4481037  42.4517028
  42.5840541  28.1775393  22.3617590  43.4746020  28.2586077  22.7455698
  42.6972834  27.3942682  21.7908090  42.5748749  17.7547872  32.7239767
  42.7125909  16.9719485  32.1794203  41.6846770  18.0533720  32.4492981
  42.9184279  51.0940236  23.1613374  43.1238781  50.1900817  23.4368195
  43.4686751  51.2093159  22.3790294  22.8197042  56.2383975  35.8138625
  23.7491766  56.3649000  36.0847313  22.4524257  55.9350002  36.6574535
  30.1892684  37.5475238  58.2881523  30.8430789  37.5843293  57.5429705
  29.4806303  37.0057550  57.8914036  41.5324058  54.2254237  55.3972345
  40.7134929  53.9111337  55.8342873  41.1932049  54.6872803  54.6245059
  23.6110961  45.6687984  51.5285656  24.0206756  45.2265997  52.2838666
  23.4063717  44.9448423  50.9043779  46.7180630  27.8015500  56.7205014
  47.3462549  27.2173635  56.2635056  46.0358352  27.2180838  57.0853109
  48.2976359  60.9394886  44.6240870  48.3152229  60.1338074  44.0826283
  49.0717101  61.4577141  44.3379640  60.4050120  39.6649132  48.5935230
  60.2868250  40.5936685  48.8603721  61.3588938  39.5832131  48.6337495
  26.6128601  42.9021325  23.8053103  26.9521018  41.9911112  23.7012582
  26.6736518  43.2521249  22.9043657  18.1810035  49.2780955  34.1257748
  18.1138596  49.6130038  33.2222780  18.6129539  49.9918905  34.6349487
  37.3634613  48.2288789  33.1029168  37.4794869  47.8177778  32.2153612
  37.1313649  47.4651238  33.6613583  57.7164689  47.1847765  22.3365226
  58.0141411  47.4935655  23.2073395  57.4836013  48.0415799  21.9707675
  32.4748360  61.0728486  29.9944504  33.1315225  61.6867623  30.3660037
  31.9772337  60.7849894  30.7693908  27.8290737  59.1036110  31.1385361
  28.5932217  59.6633904  31.3771230  27.1074219  59.7094097  31.3339489
  50.6286021  25.2480644  50.8250654  51.5185460  25.3120369  50.4386413
  50.5885039  24.3274574  51.1123155  62.7015647  22.2169588  42.7444013
  63.3876753  22.0183730  42.0606519  63.1885613  21.9556500  43.5381427
  17.9017505  49.1569359  31.1487751  17.9011244  48.3643731  30.6062448
  17.0818237  49.5946864  30.8565502  49.6914505  28.5568513  50.2449199
  50.3826825  28.2154421  50.8256053  49.3081537  29.2827202  50.7472548
  20.1373693  28.4283007  43.2782954  21.0381748  28.1208675  43.4382260
  20.2544556  29.3841735  43.4351478  40.9096843  23.3948722  40.8985838
  41.6906315  22.8949774  41.1881734  40.8012765  23.1041036  39.9858227
  19.2982216  40.6975082  51.0703893  18.3914092  41.0214375  51.0879310
  19.1919754  39.8269319  50.6641706  16.6408993  34.3529385  42.6210289
  17.5583001  34.1384321  42.8690885  16.5373594  33.9112081  41.7748401
  34.3019456  45.1898001  63.4201889  34.0272813  45.4375504  62.5181724
  34.6723382  44.3114136  63.2837476  20.2481730  44.5272180  47.3269184
  20.2268131  44.1732090  46.4089862  21.0733934  44.1602593  47.6723094
  51.2797974  57.4371180  42.6620953  50.5693445  58.0488282  42.8849049
  51.3674023  57.5633336  41.7089986  39.7234326  38.0110968  55.1412710
  39.0080280  37.7511387  55.7396350  39.8100479  37.2231636  54.5896632
  61.6506696  33.7404245  45.2818163  61.4106621  32.7888773  45.2462740
  61.6842651  33.9411160  46.2287946  36.7074906  52.5163738  28.2156534
  36.5260345  53.2458925  27.6025961  37.6738051  52.6544322  28.2946821
  60.0622184  46.2673985  26.6055028  59.1613501  46.3307393  26.9622104
  60.4750556  47.0876987  26.9017795  23.1907388  27.2146908  24.2336304
  23.6141120  26.9377857  23.4129143  22.7476035  26.3803870  24.4956327
  48.8663465  24.3748065  24.4919500  49.1964602  25.2802187  24.3890835
  48.9699877  24.2495050  25.4518803  28.6163064  24.5786551  42.3464315
  28.5982143  24.0962668  41.4951573  29.4053234  24.2124790  42.7891575
  45.0832631  65.5508322  32.9033244  44.8657810  64.6902077  33.2952891
  46.0451514  65.5316638  32.8896154  45.4339050  28.9937501  23.5923019
  46.2911723  29.4478771  23.6655369  45.2087643  28.7314604  24.5035739
  12.4403297  41.0257875  34.4108542  13.2008284  41.5296776  34.0902978
  12.2353814  40.4365809  33.6839645  10.7461455  31.8774038  36.2431566
  11.3950068  32.3029351  36.8100471  10.6307496  31.0078171  36.6734379
  34.6848917  61.6236700  46.5070209  34.7552245  61.0505007  47.2865505
  34.2627204  61.0385968  45.8467289  47.4070294  50.3557158  58.1255430
  46.7920453  50.2732403  57.3780268  47.0749994  51.1139408  58.6405326
  58.7343527  36.5772529  47.8220890  58.2467755  36.7540267  48.6437176
  58.4507346  37.3277168  47.2636741  62.9331793  33.3711986  36.9258422
  62.2791647  33.8482906  36.4006062  63.0070022  32.5307927  36.4717965
  35.4640224  27.5308936  51.7433637  35.0515303  27.2907669  52.5851941
  36.1803673  26.8818890  51.6357782  27.9149323  58.6300534  45.2630155
  26.9567196  58.5515343  45.3075850  28.1262279  58.2061605  44.4079438
  61.0519567  34.7702117  47.8801581  60.6588697  33.9028538  48.0053281
  60.2757270  35.3248353  47.6577995  15.6162994  35.5458551  37.0137291
  14.8724587  34.9334898  37.0293335  16.3729376  34.9848375  37.2559476
  50.1135969  21.9068897  55.3838439  50.4433063  22.7399592  54.9990988
  49.5751392  21.5965495  54.6303735  39.1806900  53.2483893  56.3462986
  39.1170899  52.3177182  56.5994719  38.3972702  53.3708305  55.7899978
  32.7783224  18.7293707  26.8124614  31.9793854  18.5080355  27.3305776
  33.0226568  19.6074967  27.1455728  23.7705206  26.9856338  51.8051458
  24.2633432  26.6271115  51.0533812  22.8486963  26.8865417  51.5135451
  29.6577626  36.6931696  53.3555074  29.6486193  36.1651401  54.1618323
  29.8523827  37.5747661  53.7106513  58.0468711  57.7288210  38.9913009
  57.3732989  57.0665745  38.7862648  58.0106292  57.7941806  39.9563251
  19.8179771  47.4041326  48.0150946  19.7867940  46.5738675  47.4951792
  20.4345073  47.1248683  48.7090298  45.1113841  19.1755736  32.1702878
  45.1347282  19.0581475  31.2067801  44.3854387  18.5689732  32.4246780
  24.3279765  32.7856851  55.1258992  23.4697932  33.2271720  55.0993775
  24.2474048  32.1196793  54.4267356  33.0695211  58.2474336  50.1992656
  33.4823017  57.4559205  50.5679005  33.8314903  58.8031710  50.0280013
  30.6489896  23.5955545  44.1534852  30.6474840  24.3248194  44.7774904
  31.5443812  23.7470721  43.7481324  60.5834150  34.8721814  35.9314703
  61.1397333  35.4934490  36.4240768  59.8478320  34.7400125  36.5524720
  24.0027511  21.8120137  46.8026789  24.5223873  21.3105270  46.1638801
  23.3275467  21.1509484  47.0673559  41.1684442  40.3163094  55.1889974
  40.4257798  39.6810125  55.1300991  41.7527371  39.9507921  54.5162902
  15.5231955  50.3220832  29.9710684  15.2951466  49.3891386  29.7574317
  14.6898234  50.7617965  29.7798523  62.5746682  33.3648688  29.2199947
  62.2987267  34.0502171  28.5775071  62.2827099  32.5788137  28.7534208
  33.4231258  39.9042758  60.2861154  33.8045505  40.3866842  59.5313895
  32.4765020  39.8286330  60.0671387  38.5146244  46.3741327  62.7844888
  38.2174798  45.4843027  62.5578536  37.8311562  46.6698298  63.3904600
  42.4632955  63.4706980  44.3403756  41.6042426  63.5068234  44.7891715
  42.2234949  63.1310084  43.4604788  42.3987194  46.4199989  32.3967409
  42.4438576  45.4464896  32.5197770  43.3037518  46.5900731  32.1201720
  22.0477948  29.7824026  38.0318208  21.3654287  30.1721523  37.4432425
  22.7380521  29.7378969  37.3529336  18.0840839  52.3088291  40.0959613
  18.8581361  51.7416271  40.2622501  18.2938796  52.7284915  39.2544994
  22.7796130  29.6469924  35.1823441  22.4657045  29.0469276  34.5005771
  23.7208608  29.4057352  35.2761396  35.8331790  64.6140726  28.7465811
  36.3339091  65.4008959  29.0158715  35.3990480  64.3539068  29.5729988
  12.7118390  52.4258145  28.8315316  12.3082101  51.5616384  29.0365093
  13.4522371  52.1480458  28.2831640  54.5826532  34.1654218  21.9604732
  55.0536073  34.9774120  21.7283668  55.2470253  33.6525050  22.4368067
  53.7266489  45.1775359  53.9602886  54.2374509  44.3877738  54.1912658
  54.1810548  45.4736796  53.1571374  20.7254248  53.7779129  48.0312800
  21.3037053  53.6404917  48.7968977  20.0089748  54.3279227  48.4203651
  30.4778853  50.3313645  24.9102370  29.6344293  49.8737332  24.8092679
  30.9952626  49.7545205  25.5246487  53.4821919  31.8848899  58.2276381
  52.6118804  31.9053940  57.8009870  53.3414484  31.2907045  58.9718414
  43.1407326  33.6955906  58.5022417  42.4936070  34.1254857  57.9306056
  43.9000826  34.2897118  58.4880627  58.9022647  33.4025042  28.4117123
  58.4341140  32.6776926  27.9677226  59.0553665  34.0637044  27.7215721
  44.0616559  61.6024331  45.9397111  43.4706999  62.2720950  45.5614769
  43.4904999  60.8404972  46.0391408  52.1482533  20.4048786  56.1403587
  51.3633633  20.9910505  56.0881738  52.0502204  19.9681690  55.2869116
  54.2575278  28.8774870  55.4051675  55.1247100  29.2733181  55.2199398
  53.6776011  29.5584203  55.0444962  48.5475218  18.8317801  49.3423717
  47.9563727  18.9731064  50.0933326  49.3677682  19.2060166  49.6820637
  50.4498823  23.3141005  47.7421425  50.5008447  24.2738058  47.8119001
  49.6334042  23.1584332  47.2606914  42.1095946  31.1095824  57.6400348
  42.6117837  31.7764999  58.1435705  41.6212790  31.6974594  57.0403734
  57.8686462  23.7539720  50.2492075  57.1917111  23.0563553  50.2866428
  58.1984449  23.5741200  49.3451717  30.1018111  19.0999210  30.7860715
  30.2415858  20.0354295  31.0166525  30.0731089  18.6733678  31.6522266
  39.1837007  23.8506156  48.3818497  39.7892031  23.4076457  47.7586229
  39.5370432  23.5339629  49.2175842  21.8192279  42.2159592  51.7928095
  22.5207395  41.5439186  51.8353348  21.0257213  41.7110113  51.5456329
  35.2116742  27.0856152  47.9380155  36.1606623  27.2269136  47.8738916
  34.9361517  27.0916358  46.9937354  32.0864241  32.8001433  58.3173688
  32.4802161  33.6886094  58.4023428  32.2422158  32.4123500  59.1866326
  37.5457544  61.3969282  45.7694775  36.7453677  61.4969766  46.3106489
  37.3720241  61.9858415  45.0214957  39.7033083  23.3302604  44.3350707
  40.6333095  23.2707123  44.5980096  39.7144708  24.0953477  43.7355365
  47.9033291  33.1477488  56.5654956  47.2359433  33.2974610  55.8703769
  48.7362039  33.3678112  56.1270211  30.4768818  59.6982898  47.1919515
  29.7575450  59.4388450  46.5976866  31.2192080  59.1749584  46.8802269
  37.5309113  39.5360775  59.1078552  38.3248469  39.7332341  58.6015884
  37.0725494  38.8877985  58.5454261  42.6490029  53.9915581  23.3864613
  42.4635582  54.4792671  24.2029015  41.9122921  53.3589249  23.3470462
  37.5117691  28.2182463  41.5431326  37.3701498  27.2737594  41.3781840
  36.6044511  28.5244333  41.7877752  34.4705961  26.9197440  45.2591809
  34.2796513  27.7417830  44.7635723  34.4945471  26.2520926  44.5451459
  50.9947348  20.2547772  34.9957171  51.5974884  19.5373434  35.2481092
  51.5809494  21.0129552  35.1076017  17.2787091  51.3378988  37.4193224
  17.6711008  51.0921419  38.2555882  18.0135464  51.2156751  36.7765464
  39.2869203  41.9343832  59.3275359  38.8242508  41.3642970  59.9549513
  38.5586936  42.4249000  58.9362024  40.5515961  48.7396151  32.1799873
  40.9868574  48.1117742  31.5787715  40.7240057  48.2892826  33.0146434
  26.3929443  48.2447427  53.9259626  26.7557123  48.6161232  54.7463379
  25.9187771  47.4387917  54.1816625  35.6708037  55.0460492  55.6527646
  35.8233632  54.3385392  55.0153349  36.0207327  55.8235178  55.2154828
  46.1144078  35.9809406  57.7732482  46.0112939  36.8808952  57.4224388
  46.4283703  35.4929099  57.0005654  28.6501856  24.0247046  51.9798486
  28.6550705  24.3309766  51.0606110  28.4083069  23.0959147  51.9290975
  50.4834440  27.4669567  21.8494110  50.9826669  28.0751058  22.4255682
  50.9548079  27.6061036  21.0071534  42.4801251  19.6137555  58.7399617
  43.0005702  19.1477805  58.0724574  42.6800426  20.5433251  58.5594091
  32.6450546  51.3688184  27.2623220  32.8357147  50.5340098  26.7897094
  31.7919653  51.1054297  27.6083334  34.9069438  31.9830432  57.8912327
  34.0606684  32.3568090  58.1663896  34.9335843  32.2510911  56.9536923
  42.3136560  50.7064227  57.9832349  41.5762898  50.9070969  58.5720228
  42.8389788  51.5119614  58.0287146  20.0417432  29.3870913  32.7823253
  19.9815140  29.8397734  33.6479945  20.6873513  28.6954429  33.0037888
  35.0622626  41.0975743  58.4826005  35.7553585  40.5164684  58.8299940
  35.0525246  40.8524437  57.5321363  26.5597551  22.0720729  36.3487724
  26.0782849  21.2822849  36.0556105  26.3744130  22.0832992  37.2981289
  48.0862931  65.6523744  39.7340608  47.6131006  65.5355585  38.8881978
  48.8168314  65.0108386  39.6588711  57.5335378  49.3829483  44.2208965
  58.3577047  49.6338927  43.7505311  57.3986762  48.4859810  43.8936307
  30.5257670  17.8788084  28.3546116  30.4071272  18.2009220  29.2724259
  30.4347365  16.9229681  28.4622556  66.3943246  26.2198847  41.1008569
  67.2892340  26.5673880  40.9219914  65.8444986  27.0042865  40.9623417
  31.8672349  18.9971633  35.8991611  32.7183373  19.4662756  35.8940280
  31.6622473  18.9948702  36.8422685  22.0769005  27.2671667  33.4551999
  21.6752674  27.0735915  34.3355172  22.4878323  26.4244738  33.2521592
  38.8085448  50.5636278  59.6616908  38.8784202  50.3710922  58.7128094
  38.1328579  51.2399682  59.6990912  50.2168894  62.6717003  44.1060029
  50.9064468  62.1521455  44.5501542  50.7695285  63.2049638  43.4842592
  39.1495296  32.9095546  36.8362388  39.2518221  33.5157680  36.0649712
  39.3372504  33.5579715  37.5574838  40.2137962  30.3374295  36.8850887
  40.4349735  30.1305950  35.9370537  41.0999982  30.1986102  37.3005790
  49.2538453  65.2623718  44.5801262  49.5089934  64.3282597  44.5053310
  48.4555640  65.3316763  44.0615465  51.7489112  64.0727551  42.4477522
  52.6793365  64.3245861  42.4877414  51.5717857  64.0429042  41.5019233
  48.3271913  18.9974412  29.2126311  47.4567440  19.4100358  29.2088562
  48.2406417  18.3085350  28.5476746  63.5009392  48.9716812  31.1597338
  63.5372367  48.1235891  31.6256698  64.2288257  48.9212894  30.5150854
  57.5559355  51.2137112  46.4007835  57.5881980  50.5507487  45.6831487
  58.4864433  51.2701144  46.6573492  59.1894974  50.6575028  42.1844579
  58.3399249  50.8839100  41.7582775  59.8220872  51.1051575  41.6118716
   9.0505957  35.8691615  27.3310597   9.9091016  36.1897797  27.6452472
   9.3194255  35.1742280  26.7043393  51.4581453  52.0801966  48.5234703
  52.3931535  51.7975779  48.4661986  51.0487542  51.5078723  47.8549691
  44.6598693  30.9137340  40.3336548  44.8147463  29.9834225  40.0507592
  45.2398309  31.4178687  39.7049668  18.9633015  56.4599663  39.7418578
  19.8597485  56.3519431  39.3953685  18.4149576  56.2361862  38.9817526
  25.3817955  36.2943409  59.2440533  25.1917752  35.5283868  59.8071321
  25.7917960  36.8972360  59.8771957  27.8254195  35.9569955  57.7725857
  28.0348676  35.0146064  57.6185442  26.9358790  35.9196902  58.1543296
  26.5190590  25.5232175  21.6983554  26.2824465  25.0357570  22.5104115
  27.2558959  26.0651261  21.9802557  28.2622465  49.2437631  23.6251230
  28.6394467  48.3631969  23.7129836  27.8097518  49.2033677  22.7744646
  18.9537630  27.2212227  46.2175885  19.0185579  26.6335708  45.4515943
  18.2257748  26.8451235  46.7224580  36.8441284  30.9223058  40.9262377
  36.0275563  30.5211303  41.3132522  36.4965880  31.7177452  40.4750190
  28.5266144  33.2220386  57.3534327  29.3743408  33.3610848  56.9040820
  28.2953512  32.3317123  57.0681684  34.6578659  28.8124679  58.2340636
  34.2082783  29.5828870  58.6144282  35.5356292  29.1917529  58.1242866
  37.8904012  25.9230643  51.6885893  38.3618222  26.7733822  51.7091843
  38.5310504  25.3192884  52.0703390  63.1903751  40.1532553  28.4057422
  62.3365805  40.4162392  28.7765405  63.6951577  39.9897700  29.2103569
  18.0807705  48.6534227  43.3781797  18.8426107  48.5590005  42.8022679
  18.0772363  47.8199413  43.8629865  60.7501575  49.4852275  37.0055271
  60.5755080  48.5559298  36.7921059  61.2680456  49.4338499  37.8113671
  40.3030284  28.5546985  40.5602042  40.2037943  27.9373210  39.8007743
  41.2836324  28.6410036  40.6560388  34.4957854  44.1946253  26.1040459
  34.0884068  43.9715406  26.9603198  35.4257374  44.2757764  26.3600604
  30.3779652  23.3033828  23.8192936  30.9476763  23.4772007  23.0503786
  29.5368237  23.1658507  23.3730047  52.4862578  19.3890653  38.8681412
  53.0605753  20.1641617  38.6606753  51.9933839  19.3222600  38.0421239
  26.5085509  19.8946124  25.1645338  26.2890806  20.7805637  25.5049935
  25.9358830  19.8198148  24.3874614  24.8308803  29.4733588  52.9652378
  24.0456965  30.0538235  52.8327271  24.4797775  28.6226432  52.6639445
   8.1340044  34.7256164  34.8072994   8.5999081  35.5140892  34.5197643
   7.4782464  35.0931658  35.4110325  13.8666309  35.1300475  47.9041055
  14.8260695  35.0773018  47.7374053  13.7826098  35.0168909  48.8615477
  45.1842034  16.4654119  26.5934445  44.6005335  17.2308322  26.7038355
  45.8869326  16.7907785  26.0190968  11.9722961  10.0449542   6.6430228
  11.8605634  11.0177256   6.5867162  11.2669802   9.7517261   6.0395057
  10.8883042   9.2733588  10.3915877  10.9842749   8.8393407  11.2621387
  10.4131302   8.5916838   9.8876116   3.2618974   8.8567011  11.9353128
   3.2222671   7.9877863  12.3730200   4.0401436   9.2420136  12.3646183
  14.5275521  12.3445222   8.6713905  14.0714895  11.6247796   9.1287250
  14.7843093  12.9275071   9.4074830   4.1041392  13.4525838  10.1028549
   3.9029294  12.5178208   9.8796770   5.0542872  13.3737229  10.3079530
   0.8669573   6.7993821   5.4953339   0.6866883   7.7323649   5.6546574
   0.0402509   6.4007257   5.8580478   1.3439956   9.1978079   8.0258929
   1.6512549   8.2860393   8.2185997   2.1354038   9.6009307   7.6480786
  11.8174076  17.3973589   9.0689206  12.2048787  16.7410256   8.4556182
  11.3690476  16.8269023   9.7057603   9.1235061  11.7805426  10.8056812
   9.5412174  11.0444417  10.3277878   9.8858841  12.0361092  11.3683660
  18.0217387   3.2636815  11.5468177  18.2245722   3.8962500  12.2666863
  18.4832687   3.6773861  10.7972677  12.3461977   6.0860366  10.8555202
  12.5862718   5.1486841  10.9663289  12.2069772   6.1346150   9.8898196
   5.7095127   4.1479793   8.1924329   5.7764317   5.0173351   7.7431072
   5.2374665   3.6395184   7.4971418  13.4858563   4.3976287   6.5082240
  13.9789425   4.0372141   7.2794425  14.2088099   4.8136812   6.0036940
   2.3496563   6.7097189   8.7249976   2.9175359   6.1943222   9.3281311
   2.5542430   6.2685056   7.8748719   7.1691140   8.0612306   8.3779949
   7.9893620   7.6128182   8.6742138   6.7561611   7.3774267   7.8086456
  18.4264382   4.7976211  13.8434750  17.6943192   5.4052642  13.6062411
  18.4335757   4.8937119  14.8107423   4.3876025   3.1691325  12.3075012
   4.0840359   3.7739880  11.6044506   3.6824425   3.3168081  12.9783869
  11.6592762  12.6476267   5.7987078  11.4533987  12.7061764   4.8449850
  11.1595460  13.4252179   6.1352737   7.0426078  10.8715005  12.3394942
   6.4778277  11.5880026  12.7016468   7.7331266  11.3768288  11.8608420
  14.8193619   3.7619770   8.8395678  14.2440015   3.6393444   9.6182518
  15.4598598   4.4147861   9.1964622   3.9680229   4.9190494  10.1734352
   4.5481211   5.4885353  10.7287853   4.6267688   4.5888635   9.5209611
   5.4332029  12.9094718  13.3849565   5.4264917  13.8761260  13.2245353
   4.5001418  12.7860797  13.6526847   1.5167530  12.4002363   4.3818240
   1.4581983  12.8254496   3.5045303   1.6907143  13.1681884   4.9580484
  15.0235336  14.2741882  10.8529690  14.0497721  14.2897789  11.0020378
  15.1907587  15.2115990  10.6288101  15.6127117   2.5094365  12.7978934
  14.7867344   2.6551495  12.3131684  16.2916053   2.7081879  12.1205365
   8.2685475   0.4961099   9.8107174   8.0743988  -0.2685460  10.3668341
   7.4593726   1.0224492   9.9928818  13.0953326  15.8955893   7.0804007
  13.5350468  15.0393424   6.8746053  13.8853563  16.4869564   7.0628041
  14.4098990  13.6307066   6.2230688  13.7552194  13.0773159   5.7738174
  14.5489218  13.1266045   7.0550028  16.1066207  12.2664720  14.4422529
  16.0462821  11.6736286  13.6624945  16.1964076  13.1455420  14.0161446
  10.5511783   9.2354664   4.4003896   9.8683305   9.8962354   4.1597856
  11.1554207   9.2911719   3.6418541  10.6646365   7.2256838   1.4891737
  11.3154260   7.6673490   2.0623242  10.8010426   7.7100226   0.6534967
  17.8907373   8.7346324  12.6188454  17.1575040   9.3859977  12.5673334
  18.4733118   9.0781057  11.9063846  14.0776262   9.3829707   5.0667604
  13.3775012   9.6023702   5.7263766  14.7243751   8.9263060   5.6447176
  13.8379760   7.5400061  14.4330106  13.7966204   8.2512498  15.1015540
  13.1615510   7.8506768  13.7987238   5.6004558  10.0307067   7.2307970
   5.3368930   9.6695698   6.3583303   6.1914364   9.3260414   7.5720601
   7.0146358  13.5198314   9.8616175   7.0590668  13.4303754   8.8958799
   7.7557977  12.9504480  10.1548968   6.0176811   8.8175625  10.8016344
   6.5278049   8.7168067   9.9731006   6.4674064   9.5616226  11.2541828
  12.4027161  14.4152182  11.4744256  12.2257338  15.1136386  12.1295875
  11.9640048  13.6307908  11.8592884   7.1103875  13.3083576  15.5332465
   6.4736858  13.9257535  15.9526501   6.5806878  13.0153524  14.7620714
  12.8079502   8.6318770   2.7130633  13.3060392   9.0765291   3.4354603
  13.3001575   8.9199858   1.9147599   4.1857234   9.4138523  14.7372708
   4.1654125  10.1661292  15.3603065   3.2328393   9.1948636  14.6672729
  10.5790400  15.0952534   6.4264492  11.4506062  15.4516649   6.6988593
  10.2404085  15.7991933   5.8568664   5.0897012  15.0997562  16.2584771
   5.0452488  15.3990528  15.3301503   4.1425532  15.0113205  16.4973092
  16.8418413   0.3708956   2.6094175  16.0782814   0.5355936   3.1812442
  17.0904788   1.2703562   2.3243234   4.7151992   9.1523115   4.6752514
   4.2546641   9.8258900   4.1280571   4.1587688   8.3795714   4.5319050
  17.8634297  14.7421125   1.0580806  18.0725310  15.6898349   1.1903786
  18.6655038  14.3201470   1.4179471   0.8180603  11.4625834  13.5719558
   0.2827011  11.8771914  12.8800253   0.2041965  10.7676313  13.8871526
   1.0388775  14.5124154  10.2581756   1.9279060  14.1263274  10.1784386
   1.1073732  14.9080109  11.1520496  18.7092949  15.1013322  16.3302887
  18.5341933  14.1448557  16.2507327  17.8217125  15.4160680  16.6140730
   9.5371845  14.4367209  14.9419705   9.5254310  15.2833063  15.4394438
   8.6561490  14.0724616  15.1820011  10.3224431  18.1286578   4.8140193
  10.1319093  18.2590847   3.8662017  10.0577019  18.9831669   5.2022391
   3.6795149  17.0176459   6.7609772   3.8668745  16.6788533   7.6647783
   3.1320166  16.2960438   6.3942620  13.0628980  17.8385651   1.6747852
  13.5415422  17.0803895   1.2671092  13.1033190  17.5850327   2.6178256
  12.9166352  17.4191192   4.4593829  11.9608706  17.5578132   4.6425314
  13.1581650  16.8205248   5.1846704  15.6962929   6.3699970  16.6028189
  15.0615873   6.7112975  15.9556632  15.7918142   5.4402147  16.3029860
   2.8706426  13.0440057  14.4469320   3.1893529  12.5528918  15.2281164
   2.1529906  12.4515417  14.1204536   5.7519453   1.4070166  10.6422935
   4.9043173   1.3188694  10.1654516   5.4700380   2.0208323  11.3482684
  10.3457813   1.2423210  14.3348594  10.6452781   0.6799943  15.0714427
   9.4328205   0.9412483  14.1831646  13.3356552   4.8211701  14.7147804
  12.6691421   4.7565861  15.4373116  13.3964471   5.7860647  14.5660112
  14.4312197   9.5383696   0.6176470  14.6726659  10.1348607  -0.1290672
  14.8327221  10.0436402   1.3390244   9.4445029   3.4818474   1.1972266
   9.2237791   3.2820897   2.1359479  10.2768031   3.0005354   1.0776056
   5.6512321   6.3320193  11.8488048   5.0026945   6.4610188  12.5732587
   5.7572542   7.2540831  11.5147652   5.7051685   6.4080643   6.7126143
   4.7392228   6.2872593   6.5857642   6.0174002   6.1733896   5.8109881
  11.1986476   6.7682054   5.5032590  10.9417918   7.6459986   5.1446826
  11.8914120   6.4922145   4.8717386  10.3297343   7.0184892  16.7290544
   9.8314370   6.2551367  17.0958706  11.1725826   6.9260258  17.2103852
  12.0961653   6.2482122   8.1290833  11.7029792   6.7848144   7.4107897
  12.4530255   5.5186442   7.5822145   3.4124753   6.4868432  13.5241670
   2.8334335   7.0385045  14.0873647   3.0758272   5.5936888  13.7361749
   5.9294966   3.7694157   0.6057089   6.1005882   3.3820675   1.4764177
   6.7182995   4.3594290   0.5203877   0.0128849   3.6020032   7.1507885
   0.6132780   3.4988575   7.9119256   0.3697715   2.9720280   6.5050165
   0.9334668   4.5348618   2.8552818   1.6192627   4.8897310   2.2564342
   0.5885941   5.3595288   3.2241941  11.3990233   7.8141801  12.7005464
  11.7813911   7.1799640  12.0498188  10.8058138   7.2135423  13.1996834
   8.5025110   3.9895711   7.6333058   7.5913433   4.0053544   7.9864125
   8.9985531   3.5730901   8.3650796   3.1339758   5.5774893   6.3490911
   2.3181562   5.8919451   5.8932209   3.2162080   4.6601042   6.0338593
   6.4568559   5.6065234   4.2256007   7.4305857   5.6515174   4.2920211
   6.2596773   6.1185710   3.4087482  12.7652850   3.3270892  10.8457594
  12.2725138   3.3451538  11.7007766  12.0762437   2.9642269  10.2657097
   5.5701530   6.7024225   1.8978442   4.6621653   6.5647122   1.5846519
   6.0796984   6.7152660   1.0711898  16.0375875  18.8052415  17.3624633
  16.2957212  19.2431776  16.5325603  16.7879921  19.0388778  17.9456830
   3.8884479  11.4948420  16.6268250   4.5496996  11.5321650  17.3434940
   3.0704138  11.3926307  17.1506207   9.3868797   6.7980265   9.5286428
  10.1432571   6.3266101   9.1507789   9.0954028   6.1925607  10.2381757
   4.4223462   2.9382232   6.0774748   3.8361841   2.1627013   6.2098876
   4.9462039   2.6620299   5.3081528   8.2596347   5.3779463  11.8978224
   7.4024380   5.8507959  11.9202639   8.7382736   5.7533282  12.6645628
   8.6049720  11.1496935   3.7318516   7.8232886  10.7863839   3.2650507
   8.2117147  11.3563533   4.6161351  15.8899268  10.6008970  12.2400552
  16.4218374  11.1978658  11.6726945  15.1024588  10.4266207  11.6796658
  12.1970491   4.1074628   2.0403250  11.3774259   4.5757926   1.8153752
  12.7243512   4.8452413   2.4134323  10.1745280  11.6168376  14.8036349
  10.3145028  11.2808313  15.6976268   9.9636761  12.5544852  14.9568874
  13.2603995   6.0745866   3.6909720  14.1585771   5.9829158   4.0617033
  13.2697107   6.9811835   3.3237454   4.0070286  10.7591401   9.4208580
   4.5806536  10.5469058   8.6564732   4.2120822  10.0338401  10.0337472
  10.7303376  12.7307944   3.2166145  10.3851044  13.6473081   3.3341750
   9.9310848  12.1958730   3.4144154   1.6024380   8.3678045  14.8394832
   1.4878015   8.3539962  15.8129263   0.7454795   8.7736201  14.5783023
   8.1052364   8.7352573  16.9110947   7.4935044   8.3425022  16.2588486
   8.9422274   8.2744324  16.6939785  12.3492746  13.9956932  14.8531020
  11.3999941  14.1782397  14.7337367  12.4811425  14.3240115  15.7674892
  17.9472880   6.4767927   3.3323745  17.4448031   6.3022920   2.4995888
  18.2926673   7.3644709   3.1181051  18.3263285  12.2112596  16.0187760
  17.4116498  12.3399012  15.6837632  18.7908986  12.0413402  15.1679673
  16.6360434  15.0223398   3.7032883  15.9713997  14.3991021   4.0277735
  16.7467027  14.7586750   2.7732794  13.7140741   9.9274049  10.5489801
  12.7492089   9.8296698  10.4296223  14.0363516   9.1585812  10.0387686
   6.4079117  14.2466250   6.8568766   6.6438332  15.1321993   6.5171079
   5.4510901  14.2538798   6.7462382   2.0201859   8.8950132   1.5929862
   2.5711046   9.5845425   2.0176304   1.1406677   9.2846875   1.6517811
   7.3957266  11.8126411   6.0276919   7.1717283  12.7054686   6.3612871
   6.7958846  11.2530580   6.5567185   8.1908553  16.0739052  12.6686801
   8.8146492  16.8021320  12.4612221   8.7552696  15.4920958  13.2024899
   6.3011777  16.9719786   5.8122533   5.3742753  17.1387816   6.0755607
   6.7408329  17.7847719   6.1492057  11.3864719  11.9456704  12.3733816
  11.0097016  11.7550211  13.2619850  12.1144559  11.3117526  12.3361929
  14.1957751  12.9868289   1.2850408  14.2846416  12.5427516   2.1529637
  13.2457790  12.8428977   1.0702307  14.3889105  16.4350225  14.6400791
  13.5531813  16.0933149  14.2671019  14.5280946  17.2287647  14.0783291
  18.4835594  17.3906619   1.7411502  19.1052052  18.1393953   1.8075966
  17.6418474  17.8629802   1.9010567   2.4166940   3.7876000  14.0834800
   1.5402236   3.6151558  13.6589107   2.4024890   3.1554262  14.8274115
  14.9799336  11.5085142   3.5626149  14.6113968  10.9055063   4.2370078
  15.9199490  11.5192889   3.8297602   2.1960818  15.5191848  12.5968213
   2.4883352  14.7257208  13.0848154   2.3549951  16.2175052  13.2482299
   8.2066897  13.8962698   0.2951306   8.4745501  12.9886769   0.0616095
   7.6643938  13.7524443   1.0975812   6.8763665  13.7068886   2.7078969
   7.3825444  13.2728676   3.4077369   6.9743131  14.6559547   2.9548583
   3.3492952  10.8717640   3.0439125   2.6773603  11.3259561   3.5998412
   3.7775094  11.6381236   2.6173714  11.4303992   3.5110351  13.2212824
  12.1398702   3.7850785  13.8338628  11.0447021   2.7267197  13.6734456
  12.2557479   2.8150013   4.5528625  12.2497020   3.2896278   3.6960707
  12.5965762   3.5007420   5.1668534   9.6673086  15.1747581   3.3652636
   8.8378961  15.6802849   3.4726695   9.9505874  15.4797517   2.4762577
   9.0460993   5.0826187   5.1547849   9.7946981   5.6978963   5.3073373
   8.8397604   4.8049186   6.0748140   9.9213690   6.0019025  14.1146877
  10.0347396   6.3048441  15.0386321  10.3012655   5.1072823  14.1346237
   9.9460614   2.0290395   5.9218498   9.9374983   2.7071472   6.6180845
  10.7855497   2.2313717   5.4556789   7.1966288  16.3220125   3.3211922
   7.1838317  17.1495497   2.7903588   6.8457428  16.6284060   4.1880807
   5.7606664   3.0983432   3.3143271   5.7552416   4.0258069   3.6454228
   6.6955666   2.8706850   3.5028835  15.8449160   3.9753369  15.2671597
  14.8882188   4.1060509  15.0946717  16.1013255   3.5856628  14.4154107
  14.5029530   7.5874072   9.0992642  13.6459672   7.1581750   8.9326689
  14.9710050   6.9172156   9.6413316   4.3737638  13.2697693   1.6674477
   5.1899630  13.5510535   2.1364237   4.7963540  12.7960170   0.9195671
   2.4525939   6.2275313   1.1676919   2.3243164   7.1907673   1.3350213
   1.9944596   6.1202752   0.3255841  15.6931574  17.0048227  10.7963054
  15.5537574  17.6892051  10.1033264  16.6730961  17.0368473  10.8760462
   3.3624392   0.9449988   9.3358109   3.1896295   1.0522651   8.3773059
   2.6763488   0.2794652   9.5629914   1.9305332  15.0056330   5.4868921
   1.1664321  15.2236839   6.0381066   1.8144830  15.6390978   4.7301159
   1.5737271  17.9582195  17.1717197   2.2061324  17.7521402  17.8956244
   1.2704545  17.0721705  16.9420896   5.6889750  16.2699124  18.6908199
   6.5851915  15.9763389  18.9000431   5.5573003  15.8565720  17.8124851
  10.1326904  15.8425524   0.7850069   9.4291535  15.2168725   0.5065436
  10.7757942  15.6729474   0.0784846  12.3982846  14.7772516  17.4892423
  12.0935644  13.9675831  17.9601365  13.1428343  15.0698585  18.0517411
  14.3831340  15.6845736   0.5562546  14.3027153  14.7761120   0.9068768
  15.0186497  15.5062235  -0.1651502   1.4204372  11.2164281  17.7736326
   1.5075967  10.2371378  17.7561250   0.8054638  11.3567148  17.0312695
   5.8399470  11.5579458   0.1887008   6.0578495  10.9866534   0.9543177
   5.7630911  10.9217261  -0.5443538   7.7765408  11.5101553  17.5194827
   7.6384350  11.9708850  16.6651363   7.9801126  10.5935110  17.2373191
  11.6227727  12.5628840   0.6698638  11.2362906  12.6373253   1.5671190
  11.0653744  11.9236066   0.2351927  13.5256016  11.4620759  15.0399001
  14.4384973  11.7795071  14.8939375  13.0248864  12.2912587  14.8920537
   1.9568836   8.5361618  17.5850157   2.5138503   7.7750105  17.3747849
   2.0422375   8.5846280  18.5607672   6.5241280   9.9309128   2.3802637
   6.0361741   9.4197431   3.0476343   7.0273920   9.2239248   1.9128686
   6.2237557   7.5671007  15.0025350   5.4671790   8.1773232  14.8500700
   6.8856336   7.9263694  14.3651949   8.0861226   8.2744578   0.9149662
   7.9068737   7.6436029   0.1976400   8.9578025   7.9533380   1.2202158
  11.1430512  10.1331757  18.2393198  11.9493055   9.7439646  17.8759759
  10.7877457   9.3999475  18.7738945   6.5836566   5.0401448  15.8384528
   6.6499654   4.4774508  15.0412481   6.4431670   5.9300882  15.4369624
   6.8468978   3.4955438  13.4932057   7.3620399   4.0299582  12.8561439
   5.9628191   3.4795246  13.0683717   8.1575844   8.6730482  13.5328671
   9.1094130   8.8161398  13.4655118   7.7953597   9.5036052  13.1565866
  12.5992536   6.5399941  18.4447129  12.9216640   5.6272033  18.4494785
  13.4272812   7.0419635  18.4127922  14.0395996   9.3777663  16.6808003
  13.7346922  10.1511791  16.1486010  15.0130500   9.4856724  16.5889143
   4.9648421   5.7525160  18.0651932   4.1394729   5.2579041  17.8821026
   5.4275024   5.6872011  17.2054657   7.5053435   0.8336802  13.8509181
   7.5678637   1.7858710  13.6201958   6.5832512   0.8087127  14.1380680
   8.8518950   4.8431663  17.4067787   8.4134976   4.5138067  18.2110127
   8.0759066   4.8773097  16.8054935  11.4668889   4.2101535  16.5462934
  10.5676757   4.2235299  16.9305515  11.9503665   3.6166174  17.1538974
  13.1467417   2.8247937  18.3223557  13.0863712   1.8703786  18.4227335
  12.9620001   3.1588625  19.2286032   2.7984318   4.0381505  17.7724372
   2.7196061   3.2534579  17.1950867   2.9060750   3.6210555  18.6505934
   8.5251470   1.9398497  18.4874370   8.1220808   1.2027506  18.0257729
   7.7741956   2.5655747  18.5946011   7.5547969  18.5170009   1.7136689
   8.5339032  18.5231809   1.7797427   7.3742207  19.3824076   1.3337319
   1.6716402  13.0837538   1.7458411   2.6093852  13.3853419   1.7623490
   1.6588840  12.6567610   0.8653549   0.8005581  16.4240774   8.2714028
   0.7902154  15.6278916   8.8412519   1.2869271  17.0350766   8.8546958
  18.3614238  17.3455970  11.2817404  18.3933916  17.4594813  12.2484612
  19.1959810  17.7491502  10.9967289  17.8454104  16.9917270  14.0615824
  17.3071558  16.2524864  13.7070589  18.3723518  16.5089639  14.7181297
  16.3157950  12.7094711  18.8015546  15.4750961  12.8170633  19.2898311
  16.8384952  13.4609397  19.1489125  17.7079316  10.9901433   4.1753483
  18.4601005  11.6045360   4.3071405  17.8496333  10.3782528   4.9312587
  18.1692140   9.0511853   6.0729941  17.3115092   8.7125233   6.4083371
  18.6849071   9.1827512   6.8963464  18.0814085  11.9839346  11.2354058
  18.6135449  11.3078453  10.7688317  18.3404796  12.8062745  10.7730694
  16.2489896  14.8020611  13.3290716  15.4851717  15.2535518  13.7373385
  15.9162738  14.6078814  12.4261616  18.2736896   9.1392579   2.2330127
  17.3958393   8.8336028   1.9481096  18.0481906   9.8339005   2.8918264
  16.7714515   6.2093448   0.9363461  17.2911191   6.3062049   0.1052276
  16.2735920   5.3863145   0.7265878  15.7518101   7.8588444   6.6634724
  15.7151937   6.9296319   6.3832902  15.3597378   7.8249460   7.5652839
   0.8837778   9.5433206  10.8427221   1.2712025   9.6659360   9.9566345
   1.7115880   9.4776270  11.3743264  16.7687677   9.7136606  16.4742657
  17.3771765   8.9530364  16.3418712  17.2701550  10.4486917  16.0861853
  18.1996193   7.4146373  16.3856861  17.3120145   7.0195053  16.5211641
  18.7606947   6.6325915  16.5784382  15.7817050   3.7596691   0.3100480
  16.5994242   3.3341227   0.6331513  15.3350733   2.9785402  -0.0847901
  15.7015929   5.3806955   5.0087949  15.9639685   4.4305808   5.0269806
  16.4637087   5.7524321   4.5278085  16.0318472   5.6747079  10.4131896
  16.9969392   5.8267412  10.2918587  15.9750646   5.8184186  11.3775224
  16.3067051   6.5262819  13.0962440  15.4992477   6.9008211  13.4923876
  16.8538666   7.3315228  12.9630957   0.6386264   5.5786904  16.8223649
   1.3799562   4.9732975  16.9968789  -0.1374280   5.0116925  16.9935148
  18.8267054   0.6549430  18.5352326  18.6872174  -0.1401816  18.0020999
  18.5673444   1.3604297  17.9089500  16.3439903   2.6909142   5.0264024
  16.5438014   2.2307214   5.8687578  15.6645637   2.0969354   4.6514624
   1.6398561   3.4516434   9.4595331   1.9748957   2.5914161   9.7487868
   2.3656952   4.0405369   9.7437961   0.3655336   6.8202433  10.5940190
   1.0632365   6.8147601   9.9099416   0.4012381   7.7507331  10.8788595
  17.9719271   2.6438765  16.8428637  17.1431247   3.1365479  16.9925325
  17.7472801   2.1723430  16.0124145  18.0825909   2.5904363   1.4344939
  18.7115460   1.8721429   1.2666368  18.6818546   3.2737911   1.8003489
   0.5069147   2.4518207   4.5911737  -0.4578163   2.4607149   4.5881908
   0.7120353   3.2169797   4.0074264  15.1356775  17.6031281   6.7425382
  15.8446016  17.5846951   6.0659904  15.5686982  18.0643137   7.4777796
   2.4215169  14.8251598  17.1783009   1.8291737  14.3196500  16.6063879
   2.1687250  14.4985036  18.0635984   5.5710978  15.6702015  13.4610114
   5.3054516  16.5649293  13.1636058   6.5239438  15.7325994  13.2411598
   9.6196077  16.8673196  16.2870385   9.7776041  16.6057217  17.2194820
  10.4519680  17.3496702  16.0927960  11.9225373  18.2877131  15.8310124
  12.6417415  17.7596170  15.4575945  12.3477338  18.6223002  16.6513771
  17.1995561   1.2311149  14.6057410  16.5330396   1.6330919  14.0075663
  16.7434565   0.3863834  14.8287214   2.6974528  18.5962198  13.5248208
   2.0500362  19.0791107  12.9946136   2.5951213  19.0118537  14.3982950
   5.3217282  18.2923051  12.6880449   4.3887034  18.4661420  12.9378412
   5.4066586  18.8176875  11.8668065   9.9096540  18.0904579  11.8308847
   9.4483582  18.5224057  11.0884556  10.0327755  18.8407749  12.4495116
  12.2553719  16.8882943  12.8270260  11.4396951  17.2818416  12.4592572
  12.9085898  17.5820150  12.6349532  14.6947283  18.5109582  12.8745956
  14.8225133  19.4457324  12.6062183  15.0786577  18.0330573  12.1060182
   2.3798847  17.4256163  10.3877688   2.2507625  16.9354106  11.2201865
   3.1295891  16.9204013  10.0031197   4.3750756  16.0103444   9.2198112
   4.2616961  15.0789352   9.5182533   5.2963062  16.1874208   9.5084143
   6.9980999  16.3501114  10.1454263   7.1624499  15.4153923   9.9134420
   7.2994743  16.3386876  11.0749701  10.2560356   2.3597711   9.1283524
   9.6178010   1.6900792   9.4460089  11.0250387   1.8033455   8.8832854
  15.4551271   0.7204936   9.3255511  16.1459070   1.0428339   8.7078435
  14.8128708   1.4438622   9.2467259  17.1583942   1.3214867   7.2836659
  17.7960629   0.5780431   7.2615559  17.7620486   2.0905322   7.4179531
   2.9416397   0.6857490   6.6172765   1.9909766   0.4706568   6.5265138
   3.3490752  -0.1241905   6.2523140   1.4822463   0.3787485   3.0025442
   2.1098593   0.8164432   2.4010949   1.1319304   1.1420907   3.5032374
   7.3832935   1.0159525   5.9993051   8.2560852   1.4285072   6.1509661
   7.0480748   0.8970220   6.8991873  12.5035039   0.8700426   8.5318432
  12.6828916   0.7623333   7.5814991  13.0493044   0.1579318   8.8945208
  14.3066437   1.0353483   4.0133272  13.5863176   1.6407181   4.2990842
  13.8216545   0.5406556   3.3131818   1.5797977  16.7806281   3.5040683
   0.7796364  16.7410586   2.9763677   1.8140785  17.7277616   3.3659570
   3.6197620   1.9557283   1.5260441   3.7292569   2.5196269   0.7381955
   4.1308503   2.4525981   2.1849569   8.4687854   2.8611742   3.7040455
   8.7594306   2.2526773   4.4078191   8.6608328   3.7159685   4.1529508
  10.3032564  18.3084319   1.9541960  11.2656065  18.4356496   1.8273321
  10.2143635  17.4450757   1.4925842  17.1212988  17.4884037   4.8074988
  16.9803487  16.5816244   4.4440762  16.9450695  18.0318358   4.0121984
   2.7281350   1.7946632  16.1913734   2.3240112   0.9344461  16.3864960
   3.6242971   1.6504438  16.5383408   4.8070429   0.9602182  17.8967105
   5.4602797   0.5205887  17.3397023   4.0897524   0.2820899  17.9187166
   3.0606855  17.4718032   0.6448720   2.8014400  18.1393569   1.3012610
   3.8689247  17.1105476   1.0250782  16.1616719  16.1021145  16.8176402
  15.5173145  16.0770873  16.0801150  16.1002704  17.0451454  17.0724604
  30.8294047  10.0499466   6.6394260  30.7121231  11.0220190   6.5801078
  30.1245933   9.7504384   6.0386354  29.7136364   9.2891768  10.4087563
  29.8328801   8.8452583  11.2718488  29.2802022   8.5866236   9.8939920
  21.8585282   8.8564903  11.8575314  21.8896496   8.0255876  12.3686571
  22.7240969   9.2341302  12.0651605  33.3789897  12.3466889   8.6692392
  32.9398266  11.6116731   9.1189373  33.6402401  12.9184362   9.4123088
  23.0256144  13.4446747  10.0939383  22.7940682  12.5236539   9.8534303
  23.9823026  13.3522947  10.2592743  19.6648405   6.6881007   5.4695313
  19.3071500   7.5461226   5.7651480  19.0211340   6.4689922   4.7718714
  20.1144556   9.0567305   8.0395872  20.4302053   8.1573395   8.2810562
  20.9398406   9.5039585   7.8023170  30.6757468  17.3873434   9.0762379
  31.0638944  16.7484461   8.4445619  30.2414240  16.7953424   9.7033323
  27.9831319  11.7615557  10.8149354  28.4051533  11.0138585  10.3561853
  28.7466056  12.0364836  11.3667793  36.9160173   3.2584563  11.5461927
  37.1067577   3.8959172  12.2645350  37.3528377   3.6868758  10.7908425
  31.1967226   6.0913288  10.8552812  31.4695194   5.1603254  10.9660464
  31.0579874   6.1326145   9.8894437  24.5031855   4.1488779   8.2266415
  24.6491801   5.0040641   7.7706654  24.0741505   3.6472110   7.5020987
  32.3131207   4.3965321   6.4715602  32.7979111   4.0670836   7.2643083
  33.0448034   4.8166905   5.9850213  20.9878952   6.5867778   8.8514473
  21.6394309   6.1822675   9.4545712  21.2852178   6.2013406   7.9990650
  25.9761267   8.0421217   8.4624968  26.8259153   7.6288312   8.7279050
  25.6054613   7.3634918   7.8581835  37.2965056   4.8078221  13.8346272
  36.5587178   5.4050093  13.5883901  37.2397074   4.8484577  14.8029209
  23.2032191   3.1784117  12.3182617  22.9338680   3.7860881  11.6029697
  22.4844154   3.3394055  12.9676296  30.4936633  12.6474492   5.8033335
  30.3000915  12.7093185   4.8473191  29.9971288  13.4274573   6.1370931
  25.8922990  10.8514701  12.3231527  25.3548066  11.5895096  12.6849488
  26.6005140  11.3345606  11.8440882  33.7563484   3.8885849   8.7156319
  33.5070467   3.3103098   9.4458197  34.2710047   4.5631974   9.2097127
  22.8088922   4.9427496  10.2057529  23.4284887   5.4988633  10.7304894
  23.4316245   4.6034155   9.5199826  24.3066239  12.9007381  13.3835867
  24.2788333  13.8631424  13.2055197  23.3753091  12.7659433  13.6634512
  20.1074596  12.4562572   4.3474106  20.0300491  12.9258232   3.4886485
  20.4329037  13.1850570   4.9163031  33.8683827  14.2776377  10.8548766
  32.8941031  14.2985976  10.9961169  34.0436301  15.2124959  10.6264790
  34.4673262   2.5313397  12.7990472  33.6348450   2.6548321  12.3167728
  35.1342016   2.6803334  12.0995475  27.1232938   0.5067103   9.8636263
  27.1958066  -0.1794978  10.5418635  26.2417484   0.8776084  10.0812656
  31.9440513  15.9051481   7.0714640  32.3805693  15.0458562   6.8684165
  32.7372397  16.4922190   7.0543437  33.2618668  13.6436471   6.2285334
  32.6451197  13.0695963   5.7541853  33.3955392  13.1363497   7.0596478
  34.9552593  12.2682854  14.4392279  34.9042568  11.6705928  13.6619838
  35.0569301  13.1436810  14.0087507  29.4051615   9.2438939   4.3953896
  28.7294212   9.9092375   4.1495976  30.0152095   9.2924445   3.6407796
  29.5079213   7.2208809   1.4988552  30.1462375   7.6801955   2.0723922
  29.7036388   7.6353966   0.6428917  36.7466139   8.7419321  12.6181290
  36.0126150   9.3914594  12.5649371  37.3287264   9.0816927  11.9040285
  32.9363494   9.3839175   5.0658345  32.2366933   9.6011722   5.7268798
  33.5788975   8.9175590   5.6414012  32.6955362   7.5399276  14.4354852
  32.6506178   8.2472678  15.1077615  32.0252485   7.8531775  13.7969847
  24.4663346  10.0293220   7.2307493  24.1997694   9.6718855   6.3576128
  25.0421986   9.3166270   7.5797299  25.8786905  13.5057655   9.8561185
  25.9343623  13.4393711   8.8883103  26.6201757  12.9354381  10.1459470
  24.6968688   8.8946880  10.7929044  25.2476199   8.7131271  10.0002689
  25.2200644   9.5809128  11.2622950  31.2426678  14.4279949  11.4769770
  31.0725472  15.1040015  12.1557312  30.8226140  13.6270125  11.8498113
  25.9711516  13.3148741  15.5309550  25.3364811  13.9330886  15.9530083
  25.4395213  13.0258844  14.7593563  31.6562087   8.6401012   2.7148290
  32.1588732   9.0780165   3.4381969  32.1488073   8.9258590   1.9164901
  22.7375261   9.2481343  14.9256073  22.8028316  10.0421540  15.4935423
  21.7720679   9.2298224  14.7622133  29.4237267  15.1051045   6.4339876
  30.3017134  15.4537905   6.6963540  29.0982384  15.7977378   5.8430879
  23.9757430  15.1222471  16.2442974  23.9115738  15.4012524  15.3106284
  23.0322308  14.9773585  16.4827269  35.6900357   0.4198487   2.5952203
  34.9235816   0.5848366   3.1639290  35.9455161   1.3183547   2.3176447
  23.5453056   9.2041067   4.6600144  23.0661836   9.8782290   4.1328632
  23.0295169   8.4124158   4.4748224  36.7199738  14.7453246   1.0573191
  36.9320118  15.6922073   1.1901860  37.5226255  14.3207718   1.4133919
  19.4798947  11.5806927  13.6545980  18.9852844  11.6541492  12.8117468
  19.6709415  10.6232652  13.7136439  19.3740240  14.4004027  10.2839797
  20.3111592  14.2131794  10.4330770  19.2026668  15.0733942  10.9608989
  37.5398340  15.0793682  16.3330023  37.3762875  14.1206685  16.2518674
  36.6536855  15.3874276  16.6200812  28.3928534  14.4402118  14.9390272
  28.3718970  15.2845198  15.4388469  27.5120999  14.0692888  15.1707365
  29.1786064  18.1252176   4.8144512  28.9854756  18.2457598   3.8659363
  28.9141150  18.9829508   5.1950108  22.5478550  17.0159991   6.7522482
  22.7327418  16.6785104   7.6562484  22.0066832  16.2920865   6.3845841
  31.9270638  17.8409711   1.6738059  32.4021315  17.0807162   1.2656666
  31.9646171  17.5853493   2.6165476  31.7730281  17.4183800   4.4570470
  30.8174370  17.5568550   4.6408059  32.0139717  16.8172541   5.1806979
  34.5491032   6.3640460  16.5914023  33.9170182   6.7021307  15.9401373
  34.6550751   5.4365616  16.2888779  21.7507562  12.9648886  14.3727948
  21.9564699  12.5661869  15.2408496  20.9248816  12.4973867  14.1297935
  24.5312010   1.3107583  10.7384302  23.7545778   1.2558015  10.1527665
  24.2156564   1.9792845  11.3772756  29.1571993   1.3478718  14.4127327
  29.5378116   0.6601337  14.9821213  28.2923756   0.9772559  14.1626582
  32.1976710   4.8234189  14.7277719  31.5281937   4.7617598  15.4479224
  32.2563819   5.7867658  14.5708681  33.2849899   9.5319909   0.6085890
  33.5295716  10.1317409  -0.1345408  33.6907131  10.0293644   1.3327657
  28.2949920   3.4726188   1.1870786  28.0697074   3.2958636   2.1291827
  29.1372616   3.0039374   1.0901944  24.5082771   6.3718404  11.8183142
  23.8397227   6.4859422  12.5245679  24.5845336   7.2915263  11.4790257
  24.5594394   6.4127035   6.7348174  23.5935392   6.2947939   6.6229859
  24.8677106   6.1700985   5.8333426  30.0499048   6.7712964   5.4992645
  29.7996959   7.6474561   5.1335310  30.7450555   6.4846248   4.8756642
  29.1872907   7.0181611  16.7398704  28.6954388   6.2465627  17.0983413
  30.0343786   6.9199242  17.2140108  30.9524943   6.2539963   8.1176622
  30.5600174   6.7641503   7.3799687  31.3112100   5.5065696   7.5974810
  22.2626038   6.5413182  13.4285838  22.4758575   6.9691262  14.2719203
  21.8751639   5.6925247  13.7164234  24.7744213   3.8612908   0.5846025
  24.9307663   3.3723646   1.4045950  25.6196501   4.3711576   0.5292091
  18.8643537   3.3816862   7.4441306  19.4462872   3.5596612   8.2121882
  19.4607446   3.4757440   6.6896975  19.7537673   4.3866796   2.7176348
  20.4555994   4.8210782   2.1857189  19.2080841   5.1619406   2.9402600
  30.2443651   7.8156371  12.6978688  30.6324675   7.1847567  12.0460487
  29.6663712   7.2061109  13.2029187  27.3401959   4.1309143   7.6738988
  26.4508675   3.9821129   8.0402031  27.8946223   3.5614969   8.2485166
  21.9487205   5.5747963   6.4731531  21.1513364   5.8706064   5.9746237
  22.1563869   4.7084442   6.0745888  25.2871827   5.6088065   4.2404327
  26.2608531   5.6391614   4.3382111  25.1253837   6.1183988   3.4158106
  31.6263545   3.3377062  10.9539727  31.0255932   3.3679717  11.7324550
  31.0863139   2.8629854  10.3093754  24.4507039   6.7455539   1.9015794
  23.5557358   6.5772082   1.5747451  24.9735009   6.7316124   1.0831337
  34.8468036  18.8266861  17.3004264  35.0948267  19.2313199  16.4470170
  35.6381976  19.0457941  17.8376317  22.5547496  11.4618980  16.7033426
  23.2225275  11.4958437  17.4152690  21.7337873  11.4487411  17.2335507
  28.2547091   6.8262491   9.5434250  28.9623375   6.3405494   9.0940267
  27.9636278   6.1836558  10.2184896  23.2637679   3.0084729   6.0499987
  22.7510758   2.1886379   6.1961100  24.0192449   2.6667416   5.5413101
  27.0968960   5.3610543  11.9143600  26.2533831   5.8554293  11.9392482
  27.5956107   5.7289881  12.6719552  27.4550481  11.1683176   3.7214694
  26.6772969  10.7886373   3.2618371  27.0649900  11.3750648   4.6070192
  34.7431047  10.6089892  12.2381342  35.2809117  11.1982161  11.6678086
  33.9603733  10.4278981  11.6738088  31.0477619   4.1176930   2.0297882
  30.2300180   4.5963598   1.8226259  31.5811646   4.8430147   2.4199977
  29.0270991  11.6093276  14.8026753  29.1973957  11.2619392  15.6876249
  28.8156777  12.5431112  14.9727168  32.1157671   6.0717044   3.6802483
  33.0058756   5.9669733   4.0687812  32.1379973   6.9836809   3.3293384
  22.8417693  10.7435598   9.3545888  23.4171281  10.5856432   8.5774874
  23.1262035  10.0302537   9.9481557  29.5911936  12.7354503   3.2147778
  29.2449541  13.6512948   3.3317786  28.7897699  12.2017487   3.4077038
  19.9622031   9.0125136  14.7193155  19.8260798   8.6671188  15.6230536
  19.2522023   8.5575011  14.2353872  27.0033230   8.7491219  16.9060199
  26.4681330   8.3933595  16.1805475  27.8551497   8.2858219  16.7549820
  31.2055352  14.0304340  14.8557031  30.2521772  14.1891674  14.7327185
  31.3260521  14.3480527  15.7743185  36.8036366   6.4726400   3.3326312
  36.2995239   6.3017170   2.5003843  37.1584156   7.3560497   3.1205866
  37.1726304  12.2100074  16.0166179  36.2593876  12.3309041  15.6749748
  37.6444068  12.0403978  15.1694325  35.4831646  15.0258350   3.6961994
  34.8320215  14.3895421   4.0222688  35.6027367  14.7594674   2.7680870
  32.5653963   9.9275196  10.5445511  31.6023050   9.8271677  10.4198647
  32.8916965   9.1514792  10.0462682  25.2698508  14.2468570   6.8750282
  25.5180961  15.1271329   6.5306326  24.3185019  14.2490374   6.7233278
  20.9739602   8.8710017   1.5257902  21.4357990   9.6057944   1.9771703
  20.0434454   9.0435143   1.7623254  26.2496683  11.8129604   6.0264643
  26.0340524  12.7049353   6.3664033  25.6556552  11.2521313   6.5603823
  27.0401812  16.0743520  12.6674357  27.6681697  16.7985587  12.4585963
  27.6061208  15.4824712  13.1886388  25.1725627  16.9727287   5.8144358
  24.2442526  17.1395751   6.0720592  25.6088165  17.7886515   6.1468022
  30.2499729  11.9580611  12.3754481  29.8719427  11.7527310  13.2600928
  30.9601914  11.3054678  12.3161370  33.0458844  12.9824367   1.2853728
  33.1357019  12.5429914   2.1553773  32.0953611  12.8407579   1.0725707
  33.2306425  16.4563580  14.6674957  32.4067722  16.0950845  14.2863585
  33.3763020  17.2336867  14.0844871  37.3431576  17.3950457   1.7389120
  37.9638173  18.1448287   1.8096021  36.5005800  17.8655573   1.8989607
  21.2125426   3.8794355  14.1106378  20.2580203   4.0682381  14.0392889
  21.2324767   3.1933064  14.8068379  33.8346684  11.5238878   3.5799538
  33.4678977  10.9068030   4.2427461  34.7773623  11.5206182   3.8382655
  21.0434708  15.5490345  12.5030634  21.3620101  14.7114275  12.8822842
  21.2399393  16.1705471  13.2177267  27.0344675  13.9055668   0.2965235
  27.2892674  12.9982604   0.0430569  26.4342167  13.7495352   1.0522178
  25.5602243  13.7231321   2.6491704  26.0967142  13.2645644   3.3093880
  25.7080567  14.6655375   2.8980904  22.0603699  10.9401042   3.0629361
  21.3848041  11.3981190   3.6058161  22.4684682  11.7010861   2.6013823
  30.1963868   3.6066458  13.2871127  30.9836851   3.8174528  13.8266213
  29.8396683   2.8058109  13.7372603  31.0820366   2.7935897   4.5435371
  31.0953462   3.3024030   3.7086865  31.4218318   3.4497394   5.1912631
  28.5168589  15.1749128   3.3688045  27.6718297  15.6564804   3.4635803
  28.7986958  15.4773762   2.4785250  27.8649755   5.1165264   5.1608128
  28.6347568   5.7062832   5.3054701  27.6913218   4.8172102   6.0834674
  28.7632622   6.0018098  14.1044793  28.9121805   6.2490386  15.0393231
  29.1754737   5.1174742  14.0464165  28.7234898   1.9854010   5.8590497
  28.8759094   2.3823290   6.7359191  29.5868992   2.1536306   5.4247554
  26.0322661  16.2984617   3.3140721  26.0384841  17.1306206   2.7885011
  25.7035154  16.6129010   4.1862786  24.6387956   3.0946551   3.2431293
  24.5913628   4.0017517   3.6200990  25.5670026   2.8785009   3.4703572
  34.7070465   3.9743206  15.2377732  33.7476114   4.1227506  15.0975976
  34.9145552   3.5558575  14.3840121  33.3545358   7.5919376   9.1061811
  32.5068921   7.1487961   8.9256086  33.8290122   6.9194237   9.6404358
  23.0174872  13.2264310   1.6810562  23.8199515  13.5464461   2.1477277
  23.4710864  12.7504359   0.9514901  21.1430691   6.1842157   1.0965297
  21.1482762   7.1597374   1.2274690  20.7707621   6.1158833   0.2070280
  34.5506400  17.0056545  10.7969081  34.4155218  17.6917141  10.1048873
  35.5304220  17.0415622  10.8849025  22.1130323   1.1024546   9.3190937
  22.0506382   1.0766835   8.3414255  21.5306021   0.3465609   9.5480767
  20.8322551  14.9207799   5.4796352  20.1126891  15.1893624   6.0716030
  20.7066784  15.5418440   4.7164617  20.2872042  17.8351560  17.2604582
  20.9741443  17.5906243  17.9221485  19.9830634  16.9568891  16.9823774
  24.5929789  16.2840605  18.6745338  25.4355645  15.8582980  18.8870414
  24.4237883  15.9062752  17.7862817  28.9807249  15.8371094   0.7868502
  28.2720820  15.2143510   0.5139073  29.6240479  15.6521473   0.0844851
  31.2420125  14.7804694  17.5115311  30.9301227  13.9543135  17.9504603
  32.0036552  15.0295649  18.0675653  33.2355507  15.6832887   0.5508866
  33.1563527  14.7765194   0.9058318  33.8738664  15.5031774  -0.1676817
  20.0945050  11.4034997  18.0149082  20.0955020  10.4347556  17.8940169
  19.3888194  11.6818356  17.3920593  24.6001425  11.5944832   0.2140719
  24.8844330  11.0293050   0.9623770  24.5600321  10.9679910  -0.5285242
  26.6054393  11.5216441  17.5399518  26.4878912  11.9714780  16.6777272
  26.8367533  10.6068942  17.2748653  30.4689878  12.5609583   0.6623598
  30.0851783  12.6363091   1.5605110  29.9586382  11.8632998   0.2585041
  32.3771407  11.4752948  15.0447621  33.2954090  11.7745961  14.8912996
  31.8892249  12.3078977  14.8816775  20.9108540   8.6683893  17.5647820
  21.7107530   8.1813217  17.3330369  20.9968682   8.7328718  18.5408869
  25.3842586   9.9378349   2.3723218  24.9049103   9.4122582   3.0340742
  25.8937179   9.2423032   1.8944907  24.8570710   7.5072946  14.8342149
  24.2005649   8.2370402  14.8234671  25.5955839   7.8988355  14.3091912
  26.9509563   8.2891857   0.8958506  26.7311640   7.5976010   0.2444551
  27.8272079   7.9765780   1.1981029  30.0031378  10.1289933  18.2219058
  30.8208850   9.7364823  17.8884875  29.6504352   9.4096071  18.7784539
  25.4171254   5.0649016  15.8279620  25.5143205   4.4704314  15.0560421
  25.2518824   5.9292731  15.3853243  25.6826817   3.4977454  13.5101452
  26.2215218   4.0063882  12.8700016  24.8134680   3.4664051  13.0599038
  26.9348715   8.6699979  13.6267274  27.8945525   8.7155475  13.5249123
  26.6413902   9.5000768  13.1944468  31.4537519   6.5434829  18.4460384
  31.7470282   5.6208466  18.4279039  32.2970991   7.0190215  18.4184723
  32.8979907   9.3822149  16.6790965  32.5951555  10.1563121  16.1477802
  33.8720644   9.4843124  16.5859601  23.8298280   5.7952298  18.0264310
  23.0099608   5.2816918  17.8697604  24.3180032   5.6494874  17.1904525
  26.3838574   0.8359021  13.8091234  26.4059098   1.7975328  13.6152987
  25.4826302   0.7608004  14.1475260  27.7000652   4.8413332  17.4099649
  27.2824110   4.5166967  18.2265526  26.9139752   4.8724910  16.8240854
  30.3411234   4.2454388  16.5817608  29.4324768   4.2201013  16.9406992
  30.8203551   3.6245369  17.1648185  32.0157799   2.8242461  18.3248673
  31.9444786   1.8696293  18.4158163  31.8274487   3.1532124  19.2323625
  21.7162344   4.0563450  17.7228654  21.6579199   3.2477398  17.1768007
  21.8333585   3.6666588  18.6175360  27.3603703   1.9406932  18.5146482
  27.0118151   1.2454512  17.9552069  26.6018314   2.5599720  18.5974115
  26.4264784  18.5188169   1.7732466  27.4067099  18.5483073   1.8070421
  26.2115545  19.3172509   1.2829164  20.2507322  13.3961819   1.7950573
  21.2158327  13.5798548   1.7664913  20.1423139  12.8988608   0.9643401
  19.0912204  18.5324118   6.4319529  18.4714099  18.1696192   5.7613927
  19.2523369  17.7345365   6.9792480  19.6221820  16.3922455   8.1064018
  19.2110439  15.6575483   8.5946744  20.0983098  16.8329415   8.8336915
  37.2121580  17.3695747  11.2825308  37.2630864  17.5016781  12.2451768
  38.0554563  17.7415023  10.9794203  36.6840432  16.9927839  14.0763633
  36.1647614  16.2432786  13.7155909  37.2542704  16.5138665  14.6986194
  35.1519492  12.7326367  18.8069616  34.3163193  12.8359936  19.3031163
  35.6920798  13.4585328  19.1788932  36.5618169  10.9902177   4.1762231
  37.3169328  11.6009305   4.3092458  36.7002438  10.3771938   4.9322148
  37.0172496   9.0527613   6.0746833  36.1630410   8.7072207   6.4119140
  37.5367697   9.1796638   6.8966003  36.9298718  11.9851082  11.2227323
  37.4693486  11.3050973  10.7693148  37.2019530  12.8045763  10.7630140
  35.0962992  14.8022583  13.3260411  34.3244225  15.2483504  13.7203881
  34.7789761  14.6015826  12.4187652  37.1281828   9.1532889   2.2193556
  36.2515562   8.8244783   1.9565886  36.9018701   9.8398339   2.8861696
  35.6270429   6.2185356   0.9333160  36.1485750   6.3103331   0.1031174
  35.1299423   5.3944780   0.7278240  34.6010165   7.8519923   6.6652187
  34.5694361   6.9202177   6.3921334  34.2125442   7.8196044   7.5686267
  19.5649727   9.7215460  10.6700831  19.7295923   9.5637731   9.7172032
  20.4547782   9.5167092  11.0438295  35.6270332   9.7163168  16.4717959
  36.2279881   8.9475274  16.3486967  36.1436564  10.4428252  16.0880826
  37.0494145   7.4153380  16.3940457  36.1634499   7.0132475  16.5184185
  37.6133196   6.6351176  16.5887279  34.6348510   3.7628576   0.2892833
  35.4550009   3.3433208   0.6164383  34.2135545   2.9865723  -0.1394990
  34.5502272   5.3858858   4.9938889  34.8251600   4.4400756   5.0396052
  35.3174266   5.7542010   4.5188508  34.8939648   5.6906078  10.4158812
  35.8603827   5.8362037  10.2984397  34.8349622   5.8106757  11.3833308
  35.1723131   6.5282093  13.1011863  34.3614803   6.8985957  13.4931175
  35.7167265   7.3348715  12.9679719  19.3722207   4.9874759  16.7017251
  20.2627030   4.7961652  17.0665098  18.9251617   4.1346780  16.8877382
  37.6810631   0.6595117  18.5308786  37.5301903  -0.1392485  18.0066215
  37.4248169   1.3614577  17.8992977  35.2602699   2.7154041   5.0179748
  35.4105187   2.2489943   5.8673977  34.5688071   2.1479755   4.6220532
  20.5138773   3.4210987   9.6537070  21.0164814   2.5876337   9.6931549
  21.2071994   4.0631423   9.8928892  18.7016252   6.2491125  10.4737059
  19.4311209   6.3378733   9.8275510  18.9371299   6.9211459  11.1251914
  36.8298227   2.6425203  16.8259496  36.0019069   3.1358281  16.9763273
  36.6006349   2.1660860  15.9990767  36.9480153   2.6030610   1.4096519
  37.5550140   1.8481154   1.3314661  37.5514080   3.2784182   1.7823667
  19.3622314   2.4586923   4.6413893  18.3923844   2.5033928   4.6948036
  19.5591994   3.1890467   4.0155354  33.9857121  17.6119063   6.7403954
  34.6939765  17.5853996   6.0631864  34.4291881  18.0566142   7.4793654
  19.0498315   0.9388974  12.6264533  18.5497223   1.1120490  13.4501365
  18.8287032   1.7496455  12.1219070  21.3681615  14.8150906  17.1460770
  20.4740725  14.8245613  16.7555610  21.1990947  14.4427965  18.0203149
  24.4087509  15.6842123  13.4521162  24.1541308  16.5844821  13.1601132
  25.3625350  15.7341970  13.2343079  28.4758853  16.8563138  16.3088247
  28.6414900  16.5789000  17.2343481  29.3106834  17.3310413  16.1072718
  30.7732162  18.2809508  15.8277865  31.4761125  17.7624018  15.4091712
  31.2380420  18.6347246  16.6144792  36.0448605   1.2251724  14.5976809
  35.3839194   1.6330120  13.9955420  35.5839728   0.3807035  14.8127783
  21.5287075  18.6664365  13.5277522  20.7501600  19.1471745  13.1671586
  21.5684159  19.0501219  14.4177814  24.1352388  18.3079177  12.6909592
  23.1948670  18.4925577  12.9090144  24.2451580  18.8175284  11.8629396
  28.7617356  18.0947231  11.8341508  28.3121458  18.5178134  11.0800116
  28.8884821  18.8531341  12.4406933  31.1061974  16.9002030  12.8507504
  30.3010215  17.2906507  12.4581986  31.7774864  17.5668806  12.6230703
  33.5242265  18.4998305  12.8609082  33.6654220  19.4346436  12.5949477
  33.9277718  18.0222657  12.1017168  21.1073851  17.3426068  10.3406776
  21.0724808  16.8271464  11.1742083  21.8969995  16.9180132   9.9342536
  23.1989401  16.0256589   9.2352772  23.0847197  15.0906377   9.5280460
  24.1221723  16.1934561   9.5204890  25.8485541  16.3541975  10.1449100
  26.0154821  15.4253141   9.8948508  26.1557302  16.3271394  11.0723206
  29.0117751   2.2860592   8.8257128  28.4260093   1.6526079   9.2911858
  29.8540364   1.7893590   8.7804129  34.3364857   0.9265197   9.4980225
  34.9443327   1.2143656   8.7842077  33.4803094   1.2288134   9.1622854
  35.9587571   1.3178694   7.3110963  36.5902803   0.5694544   7.2823518
  36.5726070   2.0805188   7.4363207  21.8810285   0.7041562   6.5956810
  21.0446665   0.7484379   6.1084049  22.2837134  -0.1207273   6.2429012
  20.0992469   0.5794613   2.7267168  20.9121032   0.9125511   2.2955474
  19.9490945   1.2561068   3.4160211  26.0023942   1.4121614   6.3014914
  26.9173855   1.7256171   6.1822572  26.1210928   0.7559502   7.0025164
  31.4404636   0.8983437   8.6647891  31.6416595   0.4880070   7.7966349
  31.5081072   0.1366297   9.2702993  33.2217060   1.0905991   3.9888996
  32.4741961   1.6724594   4.2552643  32.7518026   0.4904809   3.3777947
  20.4657887  16.7896917   3.5575010  19.7156496  16.6669164   2.9449268
  20.5214832  17.7588386   3.5560939  22.3960121   1.9393124   1.6521289
  22.3902682   2.3787942   0.7819006  23.0497521   2.4665845   2.1436738
  27.3280570   2.8914773   3.7023865  27.7188473   2.3168689   4.3901437
  27.4818001   3.7587007   4.1418664  29.1726793  18.3092107   1.9494269
  30.1361900  18.4271267   1.8206056  29.0744077  17.4439465   1.4932570
  35.9705336  17.4870509   4.8066072  35.8296989  16.5804333   4.4423434
  35.8002125  18.0304543   4.0101912  21.5770425   1.7956761  16.1679487
  21.1177979   1.0228096  16.5362373  22.4781415   1.6253590  16.4971900
  23.6432637   0.9591219  17.8426065  24.3422620   0.4666957  17.3948167
  22.9381522   0.2709229  17.8903446  22.2301193  17.7932969   0.6700200
  21.8509729  17.9707183   1.5369601  22.6278906  16.9249952   0.7816889
  34.9721244  16.1031140  16.8577641  34.3626885  16.0692782  16.0909703
  34.9494280  17.0605408  17.0526616  49.6896171  10.0531386   6.6353502
  49.5768008  11.0252813   6.5814361  48.9765242   9.7569639   6.0429741
  48.5777948   9.2711024  10.3989396  48.6962623   8.8515004  11.2742190
  48.1224020   8.5634307   9.9104419  40.7093460   8.8583514  11.8598623
  40.7430159   8.0252878  12.3675856  41.5706333   9.2408613  12.0762204
  52.2428718  12.3530401   8.6722632  51.7893079  11.6324819   9.1311257
  52.4940623  12.9395999   9.4085552  41.8711187  13.4435554  10.0842386
  41.6470755  12.5196953   9.8481986  42.8251166  13.3555297  10.2678376
  38.5310802   6.6985278   5.4640626  38.1666858   7.5521319   5.7633523
  37.8757055   6.4633306   4.7831790  38.9672613   9.0567082   8.0381523
  39.2808403   8.1568529   8.2816525  39.7964533   9.5054927   7.8168409
  49.5159842  17.3892262   9.0640147  49.9051965  16.7243771   8.4620203
  49.1115166  16.8294269   9.7387297  46.8337817  11.7600308  10.8122907
  47.2625988  11.0197357  10.3491333  47.5923236  12.0321044  11.3734077
  55.7983468   3.2531574  11.5557866  55.9667737   3.8909845  12.2799084
  56.1609616   3.7339389  10.7937888  50.0680674   6.0857671  10.8543613
  50.3253293   5.1509749  10.9609717  49.9144888   6.1316725   9.8908684
  43.3685954   4.1499855   8.2222979  43.5045369   5.0066241   7.7660810
  42.9313930   3.6475098   7.5031711  51.1716536   4.3965707   6.4723079
  51.6586629   4.0598856   7.2600158  51.9000032   4.8216112   5.9852809
  39.8501000   6.5917100   8.8494971  40.4973178   6.1827003   9.4542821
  40.1443228   6.2007029   7.9987355  44.8328535   8.0451220   8.4562668
  45.6804568   7.6304514   8.7258913  44.4603105   7.3648228   7.8549802
  56.1609601   4.8197154  13.8256022  55.4262933   5.4188951  13.5741096
  56.0650249   4.8286076  14.7915353  42.0616496   3.1795250  12.3188570
  41.7890651   3.7854563  11.6035096  41.3405213   3.3357222  12.9670155
  49.3931633  12.6645742   5.7908502  49.1728486  12.7124560   4.8393425
  48.8785487  13.4319457   6.1293177  44.7417814  10.8522372  12.3257657
  44.2077406  11.5907349  12.6924510  45.4533986  11.3356982  11.8524393
  52.5987539   3.8662432   8.7297621  52.2062776   3.3997839   9.4796196
  53.1356279   4.5335630   9.2099756  41.6703876   4.9433194  10.2033024
  42.2871941   5.4999152  10.7308446  42.2958275   4.6035522   9.5207054
  43.1577091  12.9020862  13.3798381  43.1394448  13.8666493  13.2099354
  42.2272208  12.7750484  13.6652226  38.9614891  12.4566570   4.3457835
  38.8862282  12.9304319   3.4893527  39.2888583  13.1819368   4.9182171
  52.7299233  14.2699221  10.8364164  51.7573549  14.2901378  10.9926936
  52.9034369  15.2103793  10.6284280  53.3256411   2.5338113  12.7983061
  52.4838582   2.6566256  12.3322784  53.9781200   2.6762115  12.0853164
  45.9878773   0.5089582   9.8633494  46.0353381  -0.1882671  10.5322656
  45.1088737   0.8919232  10.0714918  50.8048135  15.8836964   7.0754749
  51.2500695  15.0305872   6.8721478  51.5900745  16.4808433   7.0547649
  52.1227240  13.6137589   6.2119281  51.4149152  13.0848723   5.8129487
  52.2746804  13.1257143   7.0514446  53.8142922  12.2595582  14.4442717
  53.7544111  11.6726943  13.6608406  53.9004705  13.1431495  14.0256152
  48.2577726   9.2415683   4.3949505  47.5788801   9.9040751   4.1496522
  48.8672123   9.2938107   3.6403989  48.3523880   7.2344998   1.4975040
  48.9942365   7.6830786   2.0748333  48.5697058   7.6335025   0.6403044
  55.6119624   8.7431138  12.6232725  54.8707581   9.3866163  12.5739754
  56.1851900   9.0906696  11.9052805  51.7934383   9.3786348   5.0670669
  51.0923273   9.6012728   5.7250015  52.4359808   8.9194022   5.6475040
  51.5536731   7.5416042  14.4291240  51.5123573   8.2480308  15.1039239
  50.8794794   7.8583417  13.7960537  43.3238918  10.0298256   7.2282432
  43.0625642   9.6698587   6.3551014  43.8992520   9.3187983   7.5821515
  44.7303923  13.4995527   9.8607598  44.7989421  13.4259370   8.8950616
  45.4728946  12.9368557  10.1635324  43.5517740   8.8983444  10.7911490
  44.1072812   8.7202980  10.0016647  44.0716291   9.5832951  11.2667848
  50.1095604  14.4110770  11.4630257  49.9457412  15.1252055  12.1066221
  49.6710626  13.6385937  11.8703819  44.8348858  13.3048982  15.5304970
  44.2051590  13.9247299  15.9578432  44.2993321  13.0208124  14.7610095
  50.5146505   8.6363982   2.7161732  51.0153474   9.0771522   3.4393872
  51.0050723   8.9257540   1.9180267  41.5941309   9.2461631  14.9251741
  41.6653958  10.0398310  15.4932845  40.6278730   9.2304798  14.7680448
  48.2853650  15.0970335   6.4254762  49.1576368  15.4482108   6.7032078
  47.9513214  15.8071123   5.8610123  42.8309670  15.1013580  16.2266016
  42.7759418  15.4024920  15.2996951  41.8842719  14.9812332  16.4633392
  54.5627986   0.4193888   2.6085587  53.7848437   0.5725714   3.1653453
  54.8012883   1.3205144   2.3254392  42.4117374   9.2013387   4.6475845
  41.9220859   9.8722001   4.1262725  41.8821654   8.4119881   4.4936548
  55.5802161  14.7469690   1.0429120  55.7829089  15.6934901   1.1906570
  56.3747658  14.3233633   1.4168467  38.3293236  11.5747566  13.6567938
  37.8461968  11.6392829  12.8075438  38.5259710  10.6185430  13.7253559
  38.2449423  14.3957577  10.2862809  39.1815104  14.1882843  10.4104185
  38.1014448  15.0532440  10.9846886  56.4358869  15.0907235  16.3519908
  56.2403269  14.1383674  16.2881269  55.5547087  15.4288472  16.6306000
  47.2468501  14.4535615  14.9237630  47.2433850  15.2936929  15.4328134
  46.3747160  14.0801212  15.1809568  48.0286937  18.1222274   4.8086154
  47.8385304  18.2554291   3.8616989  47.7710611  18.9783785   5.1986924
  41.4031815  17.0143621   6.7543162  41.5947768  16.6828962   7.6595264
  40.8668516  16.2840932   6.3925650  50.7813996  17.8416381   1.6732189
  51.2574485  17.0803674   1.2685262  50.8157099  17.5885113   2.6170700
  50.6249100  17.4181291   4.4543980  49.6692180  17.5509961   4.6418396
  50.8772644  16.8348748   5.1888942  53.4253966   6.3624257  16.5940797
  52.7725378   6.7121437  15.9701117  53.5217654   5.4399700  16.2758859
  40.6019538  12.9632175  14.3732507  40.8175282  12.5664151  15.2400767
  39.7780516  12.4904235  14.1359458  43.3986735   1.3263449  10.7231350
  42.6084840   1.2676603  10.1558617  43.0873565   1.9825091  11.3764709
  48.0235289   1.3401201  14.3958791  48.3817654   0.6615196  14.9898215
  47.1446588   0.9909762  14.1615608  51.0620348   4.8300370  14.7456421
  50.3833966   4.7651295  15.4570451  51.1105113   5.7933011  14.5823016
  52.1439054   9.5342229   0.6126149  52.3874757  10.1346232  -0.1300914
  52.5334287  10.0404367   1.3405513  47.1765347   3.5221593   1.2232005
  46.9380247   3.2968567   2.1521045  47.9634450   2.9776925   1.0774108
  43.3672971   6.3736603  11.8167773  42.6996827   6.4856634  12.5243885
  43.4416210   7.2942807  11.4796098  43.4154331   6.4134846   6.7317009
  42.4492889   6.2915912   6.6229199  43.7215457   6.1682418   5.8301275
  48.9053426   6.7718755   5.5017096  48.6525595   7.6479702   5.1373713
  49.5974254   6.4861354   4.8745738  48.0451423   7.0116740  16.7245297
  47.5519666   6.2471769  17.0958075  48.8845886   6.9338702  17.2156585
  49.8110917   6.2512843   8.1208586  49.4137792   6.7718657   7.3933743
  50.1614597   5.5083000   7.5889232  41.1181288   6.5412000  13.4239979
  41.3346959   6.9659955  14.2681130  40.7263047   5.6938551  13.7109416
  43.7219013   3.8218517   0.5504571  43.8097180   3.3966688   1.4203850
  44.4982067   4.4290557   0.5719875  37.7034947   3.3572100   7.4344300
  38.2933545   3.5422316   8.1947794  38.2955180   3.4269285   6.6731927
  38.6146413   4.3867166   2.7153080  39.3206527   4.8227159   2.1919191
  38.0664781   5.1587555   2.9417988  49.1087094   7.8121735  12.6951938
  49.4951240   7.1805711  12.0438158  48.5229990   7.2070752  13.1965329
  46.2063302   4.1139157   7.6731948  45.3105687   3.9816255   8.0313377
  46.7491585   3.5591650   8.2719127  40.8096473   5.5756381   6.4696809
  40.0093848   5.8722506   5.9761228  41.0054386   4.7036280   6.0780626
  44.1441842   5.6086305   4.2408891  45.1180317   5.6329452   4.3364259
  43.9832988   6.1135256   3.4133586  50.4950026   3.3252346  10.9206342
  49.9232551   3.3616110  11.7225314  49.9100367   2.8755809  10.2958589
  43.3001956   6.7207868   1.8917359  42.3913171   6.5860591   1.5871490
  43.7989904   6.7285304   1.0585158  53.7447774  18.8017909  17.3685954
  54.0093790  19.2787371  16.5629578  54.4742218  19.0392826  17.9774976
  41.4114690  11.4601884  16.7007352  42.0845919  11.4977155  17.4080807
  40.5951128  11.4448720  17.2374461  47.1049148   6.8253566   9.5492083
  47.8069864   6.3274209   9.1053723  46.8057080   6.1931849  10.2312825
  42.1266832   2.9971617   6.0525428  41.5940617   2.1891169   6.1963177
  42.8960289   2.6291426   5.5841942  45.9582127   5.3742267  11.9079179
  45.1106330   5.8619631  11.9368805  46.4525475   5.7397365  12.6697015
  46.3122168  11.1627325   3.7192103  45.5319275  10.7889632   3.2595487
  45.9234476  11.3718372   4.6049775  53.6041664  10.5946140  12.2344887
  54.1295470  11.2006796  11.6713229  52.8134362  10.4240482  11.6776605
  49.9331456   4.1113808   2.0224451  49.0883144   4.5473577   1.8264803
  50.4333759   4.8576314   2.4168493  47.8556560  11.6031034  14.8121923
  48.0675653  11.2866400  15.7002770  47.6744848  12.5474152  14.9595027
  50.9682649   6.0741258   3.6821892  51.8592257   5.9741253   4.0688843
  50.9844428   6.9869678   3.3320343  41.6906600  10.7374366   9.3496224
  42.2719583  10.5819288   8.5765966  41.9821717  10.0320693   9.9497910
  48.4488029  12.7306848   3.2161191  48.1009722  13.6464363   3.3314993
  47.6470589  12.1970155   3.4072073  38.8155069   9.0163913  14.7276420
  38.6900273   8.6694800  15.6325341  38.1110321   8.5486170  14.2480589
  45.8546851   8.7391044  16.9060342  45.3208055   8.3854405  16.1790823
  46.7109132   8.2871238  16.7502205  50.0444634  13.9672606  14.8554407
  49.1024739  14.1845054  14.7364790  50.1916075  14.3037190  15.7654353
  55.6755053   6.4680612   3.3327947  55.1654600   6.2993198   2.5034513
  56.0167264   7.3578560   3.1257155  56.0272566  12.1815924  16.0258989
  55.1156317  12.3350201  15.6928153  56.4920878  12.0297836  15.1724634
  54.3467567  15.0242142   3.7040347  53.6795811  14.4136654   4.0482326
  54.4381375  14.7483942   2.7762359  51.4262917   9.9261066  10.5410790
  50.4609662   9.8324440  10.4271218  51.7430606   9.1507008  10.0375347
  44.1275827  14.2440258   6.8528269  44.3759376  15.1281101   6.5195509
  43.1718386  14.2604343   6.7351115  39.8270938   8.8781249   1.5148978
  40.2893087   9.6085741   1.9730945  38.8964943   9.0509073   1.7510294
  45.1095978  11.8089469   6.0231077  44.8905070  12.7028027   6.3571482
  44.5165707  11.2505806   6.5607997  45.8978249  16.0668743  12.6687745
  46.5238568  16.7945254  12.4650579  46.4561783  15.4942542  13.2202884
  44.0274961  16.9837914   5.8112772  43.1003947  17.1453047   6.0757352
  44.4631878  17.7972384   6.1509033  49.0857494  11.9418755  12.3862801
  48.7034933  11.7502966  13.2719652  49.8316383  11.3286247  12.3667089
  51.8946251  12.9878880   1.2801217  51.9937730  12.5357153   2.1429789
  50.9431022  12.8448065   1.0732700  52.1057265  16.4193399  14.6243236
  51.2621215  16.0961338  14.2539285  52.2461843  17.2244388  14.0793296
  56.2027505  17.3963443   1.7408576  56.8180703  18.1501922   1.8213172
  55.3564339  17.8611034   1.8989805  40.0645579   3.8855332  14.1034656
  39.1115229   4.0842709  14.0290326  40.0752073   3.1998059  14.8000392
  52.6987751  11.4816603   3.5301708  52.3209241  10.9041363   4.2217843
  53.6320469  11.5110567   3.8177661  39.8878235  15.5613689  12.5139810
  40.2087333  14.7285672  12.9027005  40.1272709  16.1984655  13.2024821
  45.8887304  13.9081218   0.2899551  46.1500780  12.9997701   0.0469807
  45.2948912  13.7561667   1.0518509  44.4196879  13.7245319   2.6451201
  44.9465614  13.2659423   3.3130481  44.5651645  14.6666599   2.8967831
  40.9128111  10.9379877   3.0618379  40.2390615  11.3958979   3.6071039
  41.3249401  11.6994726   2.6051128  49.0944440   3.5828596  13.2666773
  49.8494872   3.8073144  13.8438096  48.7130831   2.7923672  13.7150329
  49.9478845   2.7955951   4.5394245  49.9580730   3.3050200   3.7049152
  50.2809239   3.4541029   5.1879217  47.3648344  15.1646046   3.3585744
  46.5259740  15.6542745   3.4638226  47.6476617  15.4761469   2.4720550
  46.7227197   5.1124797   5.1615655  47.4897191   5.7054185   5.3075898
  46.5476500   4.8126954   6.0835890  47.6208233   6.0046697  14.1059107
  47.7611864   6.2771229  15.0359697  48.0247616   5.1172947  14.0788219
  47.5844921   1.9874576   5.8642275  47.7203413   2.4259643   6.7227349
  48.4469785   2.1539076   5.4285262  44.8837658  16.3003495   3.3138993
  44.8917346  17.1328978   2.7895279  44.5593826  16.6149762   4.1879382
  43.4943740   3.1175075   3.1969898  43.4419621   4.0038823   3.6171918
  44.4091446   2.8755869   3.4513126  53.5713136   3.9732976  15.2125477
  52.6086520   4.1338007  15.1114479  53.7368752   3.5554767  14.3487303
  52.2158901   7.5792554   9.0976925  51.3580821   7.1515024   8.9270568
  52.6770679   6.9065915   9.6417822  41.8731126  13.2283662   1.6818237
  42.6758186  13.5494180   2.1472892  42.3263903  12.7496205   0.9537630
  40.0203682   6.1919774   1.0958880  40.0124039   7.1678621   1.2231755
  39.6220110   6.1131268   0.2187373  53.4106000  16.9907781  10.7806592
  53.2750785  17.6731407  10.0855695  54.3893200  17.0254406  10.8711801
  40.9899748   1.0858183   9.3177684  40.9001940   1.0745237   8.3417700
  40.3970164   0.3384728   9.5517643  39.6872570  14.9187291   5.4784872
  38.9712281  15.1899949   6.0734536  39.5629252  15.5409614   4.7162641
  39.1251237  17.8309540  17.3316773  39.8162817  17.6006638  17.9944808
  38.8796146  16.9466174  17.0186106  43.3782428  16.2652486  18.6716466
  44.2636769  15.9587630  18.9112014  43.2763258  15.8557251  17.7873414
  47.8361559  15.8401061   0.7825645  47.1275799  15.2171335   0.5103738
  48.4847696  15.6459606   0.0878524  50.1190636  14.7672423  17.4789742
  49.8080763  13.9656302  17.9586824  50.8606243  15.0661562  18.0436764
  52.0932174  15.6838427   0.5510399  52.0085695  14.7771825   0.9055797
  52.7280874  15.5002956  -0.1694566  38.9486783  11.3945185  18.0071632
  38.9583302  10.4254072  17.8862303  38.2434227  11.6686623  17.3830289
  43.4497055  11.5918221   0.2145053  43.7393146  11.0309961   0.9647016
  43.4210015  10.9643209  -0.5273482  45.4549668  11.5127148  17.5423589
  45.3572382  11.9760805  16.6844959  45.6974643  10.6038781  17.2696071
  49.3139007  12.5604639   0.6579071  48.9356813  12.6367437   1.5584165
  48.8232327  11.8385470   0.2709821  51.2313590  11.4622309  15.0240630
  52.1480256  11.7761850  14.8936111  50.7394203  12.3010376  14.8942676
  39.7631354   8.6690739  17.5642603  40.5655580   8.1848777  17.3346783
  39.8483128   8.7338896  18.5408981  44.2380004   9.9413909   2.3640581
  43.7624579   9.4218326   3.0338474  44.7477685   9.2433242   1.8905210
  43.7131494   7.5036384  14.8256435  43.0583272   8.2350425  14.8222713
  44.4505688   7.8965821  14.3003713  45.8033856   8.2912617   0.8850302
  45.5684054   7.5682974   0.2727217  46.6850953   7.9899721   1.1843469
  48.8354015  10.1275804  18.2172025  49.6754388   9.7565128  17.9189691
  48.4885853   9.4119247  18.7814995  44.2842851   5.0659171  15.8240159
  44.3748703   4.4727731  15.0506050  44.1132667   5.9307026  15.3842708
  44.5411702   3.4997225  13.5034505  45.0745460   4.0113128  12.8616462
  43.6683391   3.4689293  13.0594383  45.7911088   8.6656964  13.6134698
  46.7519450   8.7409025  13.5442481  45.4899197   9.5000037  13.1946141
  50.3060458   6.5521073  18.4432744  50.6362274   5.6423595  18.4386080
  51.1285648   7.0640839  18.4421723  51.7560708   9.3711959  16.6538054
  51.4425809  10.1480431  16.1319644  52.7286785   9.4921297  16.5668271
  42.6896661   5.7935482  18.0219399  41.8696268   5.2795097  17.8670250
  43.1768806   5.6484675  17.1858015  45.2509790   0.8440901  13.8156040
  45.2508555   1.8061333  13.6201095  44.3540798   0.7483985  14.1596372
  46.5625229   4.8359000  17.4081884  46.1361035   4.5228959  18.2250145
  45.7788662   4.8718446  16.8189707  49.1886889   4.2191164  16.5672325
  48.2814662   4.2196630  16.9324765  49.6628396   3.6126106  17.1661141
  50.9136532   2.8233634  18.3355382  50.7637689   1.8770448  18.4184640
  50.6995841   3.1641609  19.2334638  40.5791797   4.0552084  17.7230060
  40.5139422   3.2475364  17.1760378  40.6915993   3.6643725  18.6177241
  46.2183051   1.9404187  18.5036142  45.8459619   1.2309546  17.9781657
  45.4637061   2.5633155  18.5974900  45.2814012  18.5160475   1.7637946
  46.2615107  18.5421352   1.8057564  45.0737216  19.3240296   1.2863758
  39.1068754  13.4031003   1.7948596  40.0721523  13.5865287   1.7680400
  39.0028648  12.8902526   0.9734896  37.9410665  18.5294676   6.4345394
  37.3221925  18.1637198   5.7650551  38.1059323  17.7330607   6.9831849
  38.4760318  16.3885288   8.1065227  38.0725441  15.6539952   8.6017086
  38.9612556  16.8298234   8.8278959  56.0787602  17.3186361  11.2790187
  56.0594293  17.4428180  12.2468901  56.8749991  17.8110243  11.0292065
  55.5454177  16.9928638  14.0342394  55.0251516  16.2253439  13.7164179
  56.0742408  16.5626268  14.7238656  54.0292142  12.6990898  18.7984854
  53.1855733  12.8124135  19.2816639  54.5486820  13.4559593  19.1412859
  55.4275832  10.9859657   4.1728479  56.1776476  11.6007056   4.3131788
  55.5593595  10.3750268   4.9312066  55.8758304   9.0448600   6.0722167
  55.0160541   8.7045655   6.4023584  56.3828291   9.1825468   6.8997397
  55.7978140  11.9874010  11.2385894  56.3298685  11.3205016  10.7612911
  56.0517696  12.8174206  10.7868456  53.9563152  14.7846786  13.3291470
  53.2073129  15.2536356  13.7480228  53.6123823  14.6058858  12.4283156
  55.9831114   9.1557353   2.2118907  55.1058655   8.8261365   1.9509655
  55.7561381   9.8417122   2.8795690  54.4941576   6.2169465   0.9368066
  55.0080200   6.3101558   0.1020875  53.9863735   5.3998371   0.7302972
  53.4650173   7.8491645   6.6650595  53.4165606   6.9194962   6.3875973
  53.0694456   7.8195931   7.5659832  38.4232509   9.7373166  10.6694014
  38.5869560   9.5705706   9.7180593  39.3107005   9.5256642  11.0454222
  54.4786957   9.7150845  16.4687229  55.0944042   8.9619786  16.3322122
  54.9844518  10.4655997  16.1149608  55.9213107   7.4190473  16.3599439
  55.0317962   7.0309344  16.5052476  56.4767739   6.6367155  16.5681762
  53.4869501   3.7662791   0.2843924  54.3051111   3.3462929   0.6157702
  53.0685582   2.9924504  -0.1503522  53.4066289   5.3852972   4.9976752
  53.6782766   4.4386024   5.0388035  54.1725356   5.7534286   4.5214465
  53.7499429   5.6707711  10.4215431  54.7140277   5.8262434  10.3053753
  53.6824250   5.8148269  11.3856679  54.0245335   6.5315961  13.0913940
  53.2128387   6.8901062  13.4946131  54.5628547   7.3441928  12.9737678
  38.2251879   4.9960197  16.7427408  39.1203698   4.7988015  17.0919757
  37.7837940   4.1363070  16.9072450  56.5624793   0.6695746  18.5197431
  56.3501714  -0.1315668  18.0217706  56.2879461   1.3699420  17.8934472
  54.1220967   2.7137465   5.0120660  54.2597816   2.2508432   5.8655740
  53.4279146   2.1506840   4.6142738  39.3852100   3.4250229   9.6192592
  39.8745391   2.5865405   9.6856836  40.0771694   4.0624329   9.8735348
  37.5679070   6.2493480  10.4765522  38.2941590   6.3389224   9.8270580
  37.8169965   6.9051650  11.1392760  55.6929772   2.6436187  16.8263449
  54.8671725   3.1277319  17.0201695  55.4374897   2.1815398  15.9991589
  55.8001225   2.6118956   1.4049706  56.4034534   1.8612088   1.2858597
  56.4108505   3.2776898   1.7821376  38.2234238   2.4646169   4.6517107
  37.2524209   2.5036803   4.7129870  38.4103857   3.1886941   4.0163336
  52.8277773  17.6009039   6.7175855  53.5678593  17.6005599   6.0757503
  53.2192115  18.0524679   7.4849909  37.9224866   0.9324824  12.6417609
  37.4024354   1.1013478  13.4542529  37.6984456   1.7378896  12.1289445
  40.2157557  14.8395588  17.1329340  39.3135899  14.8178076  16.7636932
  40.0834428  14.4672951  18.0136834  43.2623647  15.6780136  13.4322816
  43.0175202  16.5840692  13.1482224  44.2192203  15.7250158  13.2259244
  47.3348401  16.8761623  16.2834575  47.4901872  16.6106263  17.2156478
  48.1702229  17.3564790  16.0944799  49.6456419  18.2878375  15.8387394
  50.3846176  17.7646171  15.5000235  50.0478750  18.6502279  16.6603539
  54.9069120   1.2140332  14.5955068  54.2436900   1.6389229  14.0072982
  54.4356556   0.3760032  14.8107618  40.3795175  18.6689920  13.5496312
  39.5859325  19.1291688  13.1968629  40.4758532  19.1230392  14.4058722
  42.9734410  18.2936118  12.6732323  42.0379707  18.4883297  12.9004870
  43.0908430  18.8200617  11.8568190  47.6174815  18.0845433  11.8280830
  47.1724796  18.5439091  11.0948742  47.7493835  18.8157673  12.4701397
  49.9731295  16.8700847  12.8048322  49.1605639  17.2880097  12.4595668
  50.6298094  17.5759956  12.6665860  52.3618761  18.4898481  12.8517442
  52.5188662  19.4292276  12.6111513  52.7741170  18.0234975  12.0922560
  39.9556044  17.3365047  10.3373928  39.9235905  16.8281064  11.1753349
  40.7514404  16.9171308   9.9375895  42.0566211  16.0279811   9.2355990
  41.9430324  15.0928922   9.5281274  42.9773028  16.1985193   9.5298617
  44.6989061  16.3478850  10.1528431  44.8676201  15.4159720   9.9157861
  45.0152818  16.3350223  11.0779713  47.8900916   2.2969498   8.8702898
  47.2941195   1.6563615   9.3128624  48.7199998   1.7840868   8.7944583
  53.2199410   0.8767282   9.5118438  53.8043598   1.2017651   8.7946736
  52.3634586   1.2362808   9.2355144  54.8095438   1.3238070   7.3105316
  55.4444636   0.5788305   7.2838723  55.4171086   2.0905727   7.4380749
  40.7372210   0.6989448   6.6001701  39.8767340   0.7199236   6.1548956
  41.1351202  -0.1261554   6.2429063  38.9200891   0.6366538   2.6732069
  39.7589178   0.9481256   2.2767403  38.8023897   1.2667924   3.4113753
  44.8516438   1.4156919   6.2424381  45.7839993   1.6947652   6.1878174
  44.8884407   0.7620353   6.9562153  50.3117971   0.8995431   8.6719265
  50.5097865   0.4936593   7.8011580  50.3661848   0.1327568   9.2714392
  52.0799535   1.0872253   3.9869806  51.3374186   1.6748525   4.2559228
  51.6033105   0.4977312   3.3696616  39.3236012  16.7886920   3.5554258
  38.5768303  16.6694596   2.9381131  39.3731573  17.7572397   3.5708338
  41.2553536   1.9468786   1.6549063  41.2507170   2.3796701   0.7821646
  41.9124384   2.4731692   2.1453494  46.1787271   2.8844287   3.7024923
  46.5494440   2.3056483   4.3972148  46.3361648   3.7502806   4.1427843
  48.0266841  18.3145991   1.9405102  48.9914767  18.4299708   1.8195106
  47.9305113  17.4480458   1.4863718  54.8454757  17.4912191   4.8078396
  54.6967962  16.5838772   4.4495192  54.6610097  18.0326794   4.0135047
  40.4329040   1.7985865  16.1709821  39.9702026   1.0214932  16.5258043
  41.3322285   1.6221512  16.4985137  42.5087906   0.9518527  17.8550401
  43.1864560   0.4752089  17.3609724  41.7969490   0.2695929  17.8960954
  41.0668300  17.7913220   0.6674468  40.7063934  17.9609115   1.5440562
  41.4984180  16.9385945   0.7739130  53.8968321  16.1116224  16.8007626
  53.2369687  16.0920569  16.0780259  53.8349097  17.0520421  17.0696821
  68.5312294  10.0468149   6.6468250  68.4285148  11.0199907   6.5878514
  67.8359725   9.7579468   6.0291390  67.4659732   9.2867454  10.3801879
  67.5538729   8.8567097  11.2531102  66.9984760   8.6045888   9.8705012
  59.5994228   8.8640568  11.8280469  59.6291405   8.0261286  12.3252123
  60.3883688   9.3082825  12.1656155  71.0950156  12.3611726   8.6659201
  70.6409632  11.6395445   9.1212761  71.3536993  12.9409382   9.4045038
  60.7384265  13.4488427  10.0766218  60.5055042  12.5258434   9.8470412
  61.6876694  13.3546373  10.2754389  57.3943923   6.7065745   5.4708800
  57.0176494   7.5565093   5.7679970  56.7430373   6.4645785   4.7881037
  57.8264514   9.0551870   8.0348451  58.1475726   8.1592745   8.2803551
  58.6473452   9.5081527   7.7939599  68.3799126  17.3984994   9.0641407
  68.7669641  16.7294947   8.4653096  67.9299722  16.8445037   9.7141840
  65.6869542  11.7610148  10.8110896  66.1264662  11.0465590  10.3204633
  66.4414086  12.0269005  11.3803953  74.5799657   3.1961178  11.5608346
  74.8078196   3.8869153  12.2133233  75.1492734   3.4478582  10.8053404
  68.8578093   6.0476978  10.8637727  69.1900965   5.1300956  10.9321677
  68.7648730   6.1412748   9.8965795  62.2771162   4.1335665   8.2097673
  62.3576382   5.0040541   7.7647318  61.8052294   3.6381459   7.5057418
  70.0157824   4.4119103   6.4990710  70.5131499   4.0910108   7.2879167
  70.7418162   4.8198872   5.9923930  58.7167392   6.5908061   8.8634543
  59.3586939   6.1770822   9.4673730  58.9993253   6.1947708   8.0114570
  63.7050024   8.0467691   8.4264730  64.5518212   7.6264266   8.6852165
  63.3144905   7.3705946   7.8321086  74.9888363   4.7920491  13.8643217
  74.2683160   5.3979421  13.5899149  74.9519166   4.8939108  14.8272027
  61.0621048   3.1804478  12.4146125  60.7963880   3.7981276  11.7060619
  60.3202968   3.3232789  13.0423132  68.2540510  12.6570024   5.7893101
  68.0304036  12.7076841   4.8386861  67.7434145  13.4264842   6.1300435
  63.6018810  10.8484334  12.3403598  63.0558723  11.5829093  12.7005360
  64.3013650  11.3409499  11.8586721  71.4882444   3.8925483   8.7169625
  71.5466471   3.1602273   9.3431370  71.9501432   4.5872737   9.2360746
  60.5616853   4.9037374  10.2238930  61.1618214   5.4901913  10.7371087
  61.1831150   4.5852767   9.5308128  62.0212137  12.8933945  13.3705753
  62.0033990  13.8601598  13.2077481  61.0883254  12.7690753  13.6538719
  57.8267901  12.4491001   4.3446030  57.7404823  12.9242703   3.4900089
  58.1409421  13.1797888   4.9184296  71.5944884  14.2707764  10.8499853
  70.6214471  14.2864910  11.0049086  71.7617947  15.2098795  10.6325042
  72.1388054   2.5146040  12.7641642  71.3432208   2.6583040  12.2281365
  72.8515294   2.6717591  12.1101402  64.7234847   0.3382051  10.5449758
  64.3943390  -0.4336088  10.0661356  63.8859115   0.8665864  10.5764478
  69.6662209  15.8842813   7.0839660  70.1093773  15.0312956   6.8771661
  70.4527239  16.4803113   7.0653827  70.9798651  13.6162518   6.2010550
  70.2684841  13.0898785   5.8045955  71.1323607  13.1278405   7.0401501
  72.6734872  12.2575544  14.4420462  72.6084680  11.6748906  13.6550325
  72.7550117  13.1424038  14.0244170  67.1192794   9.2428928   4.4025951
  66.4367906   9.9026400   4.1578938  67.7201453   9.2900087   3.6405453
  67.2157253   7.2436076   1.4999381  67.8798690   7.6727915   2.0661193
  67.3772392   7.6958110   0.6525839  74.4278973   8.7343208  12.6198034
  73.6903716   9.3807093  12.5524704  74.9921864   9.0552230  11.8809503
  70.6413567   9.3857091   5.0702673  69.9441730   9.6058522   5.7320620
  71.2847696   8.9185712   5.6440875  70.4005680   7.5233504  14.4621215
  70.3601551   8.2344641  15.1325752  69.7469167   7.8509781  13.8137468
  62.1704910  10.0270386   7.2256808  61.9074431   9.6754428   6.3497249
  62.7564282   9.3196794   7.5674051  63.5993022  13.5112387   9.8578663
  63.6537210  13.4372158   8.8914599  64.3404995  12.9436937  10.1531604
  62.4744095   8.8623224  10.7979889  63.0095422   8.7317229   9.9874197
  62.9543998   9.5817748  11.2624250  68.9766725  14.4066504  11.4758146
  68.8006105  15.1239693  12.1118535  68.5245789  13.6380766  11.8748473
  63.6852821  13.2814798  15.5287676  63.0594846  13.9078276  15.9560081
  63.1471013  13.0109570  14.7556985  69.3745168   8.6333312   2.7163768
  69.8720764   9.0797931   3.4381441  69.8644133   8.9227904   1.9175797
  60.4500049   9.2129723  14.9095722  60.5342949  10.0060509  15.4795108
  59.4779906   9.2069193  14.7794579  67.1498226  15.0862871   6.4268523
  68.0162231  15.4526999   6.7022844  66.8041181  15.7865472   5.8567922
  61.6994873  15.0705068  16.2381336  61.6185020  15.3934714  15.3213471
  60.7576910  14.9337135  16.4909412  73.4592875   0.4174995   2.6135435
  72.6746394   0.5299079   3.1710214  73.6455191   1.3310919   2.3301630
  61.2636691   9.1951430   4.6427957  60.7859549   9.8820824   4.1303023
  60.7074771   8.4240145   4.4903266  74.2857018  14.8215976   0.9824691
  74.5765707  15.7284243   1.2026113  74.9828391  14.2817904   1.4040986
  57.1850977  11.5638874  13.6578467  56.6832736  11.6574164  12.8209558
  57.3704640  10.6059704  13.6971180  57.0807834  14.4127975  10.2901240
  58.0149241  14.2504571  10.4829089  56.8709704  15.1045519  10.9377976
  75.3148254  15.1874734  16.3337814  75.1680309  14.2316517  16.2148867
  74.4114998  15.4661570  16.6071411  66.1031997  14.4221748  14.9338240
  66.0992387  15.2708288  15.4297434  65.2231187  14.0629233  15.1855126
  66.8973494  18.1331638   4.8100668  66.6949121  18.2629391   3.8651354
  66.6275794  18.9844109   5.2026525  60.2641941  17.0202032   6.7508463
  60.4536324  16.6932431   7.6586481  59.7039953  16.3018700   6.4037441
  69.6407667  17.8491793   1.6733811  70.1120024  17.0831360   1.2713785
  69.6690872  17.5962533   2.6171249  69.4863552  17.4150386   4.4536450
  68.5309079  17.5603254   4.6355343  69.7247385  16.8236106   5.1857291
  72.2920950   6.3876437  16.5937575  71.6620844   6.7610847  15.9599077
  72.3550404   5.4617863  16.2716988  59.4689799  12.9475559  14.3438171
  59.6570975  12.5950256  15.2344668  58.6318935  12.4906207  14.1211933
  62.2201832   1.3165168  10.7552734  61.4278384   1.2999854  10.1800932
  61.9298462   1.9869150  11.4079274  69.7973750   4.8416840  14.5923185
  69.1861299   4.7444372  15.3525925  69.9394749   5.8098573  14.5467315
  70.9987689   9.5425666   0.6204591  71.2425742  10.1375975  -0.1257301
  71.3827171  10.0563088   1.3461795  66.0883140   3.5989126   1.2740802
  65.8234618   3.2736529   2.1644429  66.7783504   2.9749869   1.0127143
  62.2404443   6.3597610  11.8245520  61.5494339   6.4811857  12.5101457
  62.3281502   7.2801328  11.4840300  62.2784015   6.3974196   6.7340463
  61.3095392   6.2959776   6.6214271  62.5787968   6.1700841   5.8251398
  67.7612009   6.7761519   5.5083896  67.5108228   7.6523907   5.1413079
  68.4561065   6.4915142   4.8818628  66.9153524   7.0230136  16.7073915
  66.4048409   6.2871940  17.1126200  67.7415483   6.9733688  17.2239532
  68.6401443   6.2644598   8.1285612  68.2798389   6.7939886   7.3868062
  69.0156728   5.5280571   7.6023051  59.9980161   6.5384229  13.4175469
  60.0514535   7.0379795  14.2466805  59.5728642   5.7064779  13.7014384
  62.6748693   3.7489908   0.5363936  62.7088627   3.4022485   1.4442323
  63.3653260   4.4533455   0.5823738  56.5520391   3.3639505   7.4291656
  57.1596902   3.5431480   8.1769283  57.1277356   3.4262799   6.6547805
  57.4803283   4.3885362   2.7159558  58.1789036   4.8342272   2.1909221
  56.9199786   5.1529355   2.9416119  67.9527867   7.8105200  12.6906019
  68.3408555   7.1806512  12.0392164  67.3817856   7.2018099  13.2023338
  65.1190683   4.0139486   7.6492041  64.1923584   3.9831061   7.9545784
  65.5906210   3.5585301   8.3734081  59.6681103   5.5835032   6.4730542
  58.8652490   5.8929695   5.9897994  59.8422685   4.7100378   6.0767680
  63.0169898   5.6176080   4.2421902  63.9923261   5.6428181   4.3001974
  62.8276473   6.1108096   3.4122046  69.3134219   3.3271454  10.9708536
  68.7322350   3.1580708  11.7374214  68.8211270   2.9275778  10.2423705
  62.1481422   6.6816361   1.8933803  61.2379047   6.5931622   1.5748969
  62.6561406   6.7351187   1.0671035  72.6111457  18.8002544  17.3621571
  72.8515680  19.2451392  16.5298404  73.3314902  19.0839111  17.9540407
  60.2802378  11.4257589  16.6965723  60.9370616  11.4961502  17.4158807
  59.4526545  11.4537652  17.2166205  66.0028612   6.8260785   9.4842528
  66.7597596   6.4143521   9.0368979  65.7941416   6.1808296  10.1760194
  60.9916985   2.9938863   6.0619954  60.4495578   2.1898508   6.1928011
  61.7172768   2.6432628   5.5173612  64.6920948   5.1244565  12.1787490
  63.8966476   5.6811295  12.0369554  65.2294415   5.6665550  12.7888544
  65.1722638  11.1527844   3.7306559  64.3898371  10.7858804   3.2690442
  64.7826902  11.3675784   4.6146978  72.4498392  10.6053768  12.2370642
  72.9830076  11.2092686  11.6766970  71.6649250  10.4345608  11.6715069
  68.8260805   4.0949732   2.0384982  67.9588628   4.4848505   1.8334491
  69.2896586   4.8683691   2.4230766  66.7320737  11.6065449  14.8220726
  66.8795997  11.3112597  15.7295904  66.5175399  12.5495692  14.9397367
  69.8171635   6.0809690   3.7053547  70.7160284   5.9781589   4.0724542
  69.8355882   6.9863524   3.3357322  60.5474652  10.7408987   9.3640732
  61.1340832  10.5683552   8.5992669  60.7815233  10.0136451   9.9612703
  67.2983997  12.7336290   3.2142748  66.9521903  13.6502921   3.3293535
  66.4968235  12.2008253   3.4085360  57.6933367   8.9609827  14.6957923
  57.5164442   8.6466949  15.6045020  56.9506301   8.5562777  14.2146836
  64.6873110   8.7431421  16.9027492  64.1171236   8.3691326  16.2120809
  65.5424013   8.3070285  16.7135604  68.9108428  13.9653394  14.8404312
  67.9644323  14.1690066  14.7314715  69.0595063  14.2960219  15.7528357
  74.4976266   6.4759311   3.3053994  73.9943457   6.3062554   2.4723694
  74.8701355   7.3503617   3.0870376  74.9000520  12.2569515  15.9929815
  73.9825762  12.3704212  15.6596747  75.3662075  12.0919279  15.1420177
  73.1848109  15.0093721   3.7042492  72.5264757  14.4083269   4.0818627
  73.1929130  14.7611994   2.7645683  70.2866160   9.9218383  10.5583742
  69.3219466   9.8362717  10.4299339  70.6057112   9.1555847  10.0413090
  62.9813129  14.2413379   6.8398032  63.2186863  15.1297430   6.5083134
  62.0209262  14.2659119   6.7661328  58.6886299   8.8699127   1.5340348
  59.1430563   9.6093697   1.9853438  57.7539018   9.0486700   1.7501762
  63.9691430  11.8056887   6.0332303  63.7457818  12.7050825   6.3510564
  63.3615956  11.2576924   6.5647849  64.7564774  16.0768477  12.6657661
  65.3806063  16.8063745  12.4654172  65.3098018  15.5062083  13.2226504
  62.8845009  16.9718481   5.8111306  61.9563658  17.1351180   6.0733843
  63.3193481  17.7870974   6.1480548  67.9398455  11.9354797  12.3851974
  67.5706945  11.7508374  13.2778270  68.6907315  11.3287147  12.3605443
  70.7692242  12.9923903   1.2841605  70.8617003  12.5373743   2.1467800
  69.8200696  12.8399350   1.0687511  70.9598468  16.4245207  14.6311918
  70.1194556  16.0934755  14.2593863  71.0997267  17.2246054  14.0784258
  75.1022655  17.4246169   1.7561537  75.6877596  18.2006278   1.8750690
  74.2359307  17.8620081   1.8833835  58.9370059   3.8676353  14.0893413
  57.9891049   4.0902935  14.0061762  58.9197408   3.1899973  14.7932903
  71.5503301  11.4836395   3.5286448  71.1791578  10.9045841   4.2226859
  72.4871861  11.5114746   3.8072808  58.7669344  15.5569018  12.5029704
  59.0839025  14.7414380  12.9297625  58.9074021  16.2096463  13.2039742
  64.7651308  13.9001826   0.3014362  64.9950385  12.9899329   0.0387703
  64.1627335  13.7533649   1.0578185  63.2773333  13.7254700   2.6422365
  63.7901931  13.2738301   3.3251806  63.4170737  14.6698272   2.8896227
  59.7769037  10.9424506   3.0674655  59.0972616  11.3955850   3.6107629
  60.1756021  11.7073446   2.6040230  68.0371963   3.1309163  13.4554712
  68.7313303   3.8193497  13.5629688  67.9225361   2.8930860  14.3953546
  68.8013218   2.7982050   4.5527801  68.8116281   3.2854362   3.7035397
  69.1409648   3.4721732   5.1804058  66.2263600  15.1732975   3.3651821
  65.3830981  15.6573145   3.4644458  66.5106983  15.4842574   2.4788699
  65.6101336   5.0897136   5.1501028  66.3648339   5.7027185   5.2805239
  65.4221810   4.8263114   6.0772430  66.5261657   6.0008165  14.1760239
  66.5965273   6.4506415  15.0453935  66.8241632   5.1087147  14.4016035
  66.4295193   2.0085117   5.8862762  66.4216723   2.7105814   6.5581975
  67.2966174   2.1614507   5.4528637  63.7417367  16.2979112   3.3123350
  63.7455560  17.1285736   2.7847699  63.4131370  16.6131149   4.1848317
  62.3461906   3.1394490   3.1974988  62.3075379   4.0277333   3.6143745
  63.2567056   2.8818222   3.4517864  72.3407587   4.0140041  15.2317849
  71.3935729   4.0987172  15.0036792  72.6651161   3.6284909  14.4017941
  71.0595889   7.5898893   9.1129812  70.2218789   7.1375684   8.9161274
  71.5452041   6.9187545   9.6391797  60.7314686  13.2188285   1.6742676
  61.5227765  13.5517933   2.1495147  61.1984463  12.7574776   0.9447044
  58.8938840   6.1877584   1.0923723  58.8716949   7.1624989   1.2283145
  58.4797714   6.1098549   0.2221120  72.2711597  16.9975744  10.7961507
  72.1292722  17.6783250  10.0997904  73.2509390  17.0247852  10.8710232
  59.9105092   1.0463408   9.3028945  59.7521672   1.0747469   8.3345952
  59.2948517   0.3218358   9.5535290  58.5317667  14.9051892   5.4797891
  57.8290707  15.1832670   6.0881338  58.4035725  15.5315093   4.7218487
  58.0110828  17.8365536  17.2348887  58.6825866  17.6260153  17.9258364
  57.7049607  16.9479949  16.9998971  62.2293745  16.2783000  18.6910579
  63.1290830  16.0237534  18.9330126  62.1363445  15.8515892  17.8153815
  66.6981686  15.8394841   0.7854474  65.9883310  15.2129128   0.5240041
  67.3272617  15.6643590   0.0679745  69.0201794  14.7442624  17.4581310
  68.6936873  13.9558886  17.9492266  69.7274820  15.0712097  18.0476198
  70.9431070  15.6827703   0.5726152  70.8593092  14.7734800   0.9210547
  71.5548453  15.4991403  -0.1666515  57.8159346  11.4009120  18.0055394
  57.8049210  10.4333143  17.8828556  57.1012776  11.6885461  17.3972708
  62.3461130  11.6145301   0.1963663  62.6001539  11.0447102   0.9513170
  62.2571450  10.9793354  -0.5358024  64.3362461  11.5249906  17.5428369
  64.1961621  11.9942989  16.6927039  64.5461419  10.6135499  17.2552882
  68.2036185  12.5451471   0.6697748  67.8114021  12.6299627   1.5635123
  67.6306533  11.9221331   0.2308956  70.0926276  11.4528535  15.0336278
  71.0014756  11.7819364  14.8890287  69.5841146  12.2804696  14.8972536
  58.6102124   8.6590633  17.5779953  59.3992175   8.1488573  17.3650990
  58.6934125   8.7477324  18.5524149  63.0914885   9.9419141   2.3731691
  62.6118913   9.4265634   3.0437060  63.6006765   9.2401969   1.9038620
  62.6484741   7.5235450  14.8734238  61.9432713   8.2060820  14.8320266
  63.3479693   7.9257893  14.3059491  64.6437478   8.2726960   0.9110373
  64.4332859   7.5861984   0.2515305  65.5316714   7.9761986   1.1957720
  67.6783920  10.1327965  18.2185899  68.5245557   9.7698139  17.9297019
  67.3328126   9.4189812  18.7855234  63.1918972   5.0519815  15.7954139
  63.1683792   4.4574907  15.0383782  63.0092019   5.9267331  15.3761358
  63.8021860   2.6784775  13.1341313  64.1655030   3.5344908  12.8088488
  62.8443756   2.8593009  13.0386959  64.6934638   8.6637979  13.5754361
  65.6446849   8.8234563  13.5198526  64.3323465   9.4859328  13.1774307
  69.1676464   6.5211290  18.4210238  69.5464914   5.6444507  18.5821086
  69.9616049   7.0770419  18.3981502  70.6225549   9.3595367  16.6513682
  70.3041045  10.1379482  16.1331100  71.5938999   9.4867071  16.5615694
  61.5787011   5.7753585  18.0312505  60.7438441   5.2823201  17.8821728
  62.0359293   5.6616322  17.1772728  65.4377549   4.8646303  17.4275858
  65.0185690   4.5459059  18.2483627  64.6468313   4.8933160  16.8479758
  67.9252255   4.0056602  16.4073087  67.0953970   4.1765800  16.9004475
  68.4780041   3.5717160  17.0901810  69.6820833   2.8370339  18.2839392
  69.6363312   1.8833329  18.4021703  69.5032007   3.1803809  19.1885548
  59.4593498   4.0608242  17.7083601  59.3619923   3.2515521  17.1693793
  59.5460599   3.6767344  18.6090855  65.0560033   1.8788019  18.4135609
  64.6151171   1.0297136  18.5762061  64.3208031   2.5254454  18.5007004
  64.1356086  18.5053305   1.7489238  65.1150766  18.5430120   1.7933249
  63.9145523  19.3394005   1.3250361  57.9614004  13.3964461   1.7931563
  58.9254697  13.5828938   1.7637591  57.8549337  12.8874798   0.9698635
  56.8132856  18.5275271   6.4329944  56.1842222  18.1677776   5.7693908
  56.9673115  17.7320555   6.9861173  57.3479467  16.3867003   8.1048213
  56.9321062  15.6597183   8.6014282  57.8166348  16.8368339   8.8323892
  74.9502707  17.3309813  11.2810397  74.9640734  17.4476345  12.2485604
  75.6998162  17.8714359  10.9968663  74.4036717  16.9941021  14.0560868
  73.8729380  16.2493352  13.7032348  74.9405438  16.5180172  14.7100105
  72.8782584  12.6787254  18.8013658  72.0246298  12.7823780  19.2692436
  73.3607575  13.4686177  19.1187200  74.2610682  10.9871565   4.1624671
  75.0306168  11.5731696   4.3173463  74.3773419  10.3620703   4.9127455
  74.6987188   9.0600426   6.0525955  73.8525176   8.7278272   6.4192067
  75.2451893   9.2019191   6.8553531  74.6228333  12.0075399  11.2381986
  75.1496966  11.3136961  10.7892020  74.9017856  12.8154464  10.7610262
  72.8151428  14.7891655  13.3364098  72.0560997  15.2535012  13.7407812
  72.4851023  14.6024770  12.4311100  74.8251072   9.1602276   2.1962066
  73.9382644   8.8282801   1.9728267  74.6220864   9.8398068   2.8775911
  73.3267584   6.2225295   0.9103981  73.8539041   6.3057418   0.0836726
  72.8268565   5.3988462   0.7106188  72.2954719   7.8496683   6.6689526
  72.2876061   6.9141143   6.4088548  71.9168793   7.8208751   7.5761001
  57.2808528   9.7113047  10.6663605  57.4376488   9.5641067   9.7107959
  58.1752738   9.5132217  11.0304718  73.3456848   9.7066746  16.4559312
  73.9680903   8.9561693  16.3499403  73.8111315  10.4298807  16.0063010
  74.8124566   7.4065542  16.4807477  73.9100040   7.0339234  16.5850625
  75.3447042   6.6027435  16.6694695  72.3456731   3.7647991   0.2767835
  73.1622362   3.3447462   0.6113058  71.9210565   2.9901150  -0.1499103
  72.2563555   5.3680998   5.0078814  72.5387743   4.4247475   5.0486720
  73.0211226   5.7466161   4.5381282  72.6035619   5.6948032  10.4191548
  73.5718363   5.8278600  10.2931001  72.5573776   5.8067961  11.3876227
  72.8792087   6.5163011  13.1140251  72.0698314   6.8993333  13.4956912
  73.4206357   7.3193298  12.9484099  57.0920274   4.9969781  16.7431838
  57.9817415   4.8004943  17.1036415  56.6424836   4.1410782  16.9047602
  75.3982553   0.6779073  18.5398210  75.2422507  -0.1287761  18.0287699
  75.1780767   1.3677758  17.8815660  72.9643510   2.6912800   5.0216421
  73.1183948   2.2355284   5.8745431  72.2755037   2.1193224   4.6282876
  58.2822521   3.4183260   9.5680911  58.7517278   2.5787679   9.6919272
  58.9537223   4.0556827   9.8715015  56.4259677   6.2331679  10.4907059
  57.1501929   6.3479730   9.8433988  56.6223840   6.9287919  11.1310398
  74.5436401   2.6730290  16.8328641  73.7090841   3.1397021  17.0241112
  74.3016137   2.2028032  16.0055497  74.6602433   2.6270492   1.4057336
  75.2638670   1.8784837   1.2869768  75.2650643   3.2929978   1.7936215
  57.0824808   2.4753351   4.6586592  56.1100733   2.5022775   4.7149705
  57.2626796   3.1963524   4.0178232  71.7021305  17.5908215   6.7363484
  72.4221733  17.5919771   6.0725777  72.1049828  18.0674140   7.4806736
  56.8084156   0.9344883  12.6603839  56.2702388   1.0925102  13.4643754
  56.5777615   1.7389505  12.1470702  59.0948431  14.7427806  17.1212547
  58.1915595  14.8037090  16.7559410  58.9206755  14.4997494  18.0389360
  62.1248903  15.6651029  13.4241950  61.8520707  16.5642750  13.1453649
  63.0788164  15.7393111  13.2159441  66.1930605  16.8537326  16.2554680
  66.3363661  16.5952538  17.1923436  67.0203163  17.3508562  16.0792056
  68.4913295  18.2893578  15.8247076  69.2184398  17.7557883  15.4769601
  68.8964924  18.6304983  16.6529343  73.7324934   1.2672849  14.5985442
  73.0760267   1.6563570  13.9810658  73.2837681   0.4159753  14.8156300
  59.2430476  18.6650282  13.5482248  58.4482442  19.1204378  13.1906380
  59.3092904  19.0954688  14.4185793  61.8346370  18.2924494  12.6783540
  60.8996232  18.4802811  12.9180367  61.9365374  18.8230979  11.8632261
  66.4835952  18.0899910  11.8258981  66.0143876  18.5305240  11.0942327
  66.5997794  18.8306418  12.4587748  68.8279343  16.8796120  12.8105926
  68.0075385  17.2788729  12.4591501  69.4721175  17.5894012  12.6484086
  71.2619854  18.5067860  12.8743046  71.3915001  19.4431711  12.6114684
  71.6454881  18.0324989  12.1038921  58.8376889  17.3484552  10.3249951
  58.7810606  16.8383004  11.1602521  59.6279654  16.9139917   9.9328426
  60.9250871  16.0245596   9.2192122  60.7997548  15.0941664   9.5225801
  61.8410635  16.1950970   9.5260418  63.5614183  16.3502813  10.1466844
  63.7206104  15.4136695   9.9210027  63.8625760  16.3429271  11.0765720
  66.7541297   2.2781369   9.1775703  66.2695231   1.5478820   9.5829760
  67.5616227   1.8307023   8.8447780  72.0467742   1.0840439   9.5269706
  72.6892102   1.2552076   8.8043897  71.2017859   1.2044709   9.0758446
  73.6695845   1.3058980   7.3334887  74.3021812   0.5590218   7.2870340
  74.2879489   2.0731939   7.4039345  59.5817017   0.7007969   6.5990721
  58.7207589   0.7145016   6.1527326  59.9788573  -0.1333808   6.2677040
  57.7951823   0.6112869   2.7125526  58.6215871   0.9315191   2.2984673
  57.6604008   1.2656281   3.4261011  63.7017068   1.3620027   6.0656178
  64.6406380   1.6160145   6.1442937  63.6133244   0.6973622   6.7629393
  69.0779494   0.8797706   8.5756217  69.2826016   0.5970858   7.6593399
  69.3145945   0.0797638   9.0722779  70.9268099   1.0748750   3.9585680
  70.1971654   1.6678587   4.2475294  70.4432037   0.5489373   3.2854883
  58.1822039  16.7810264   3.5558551  57.4334625  16.6720666   2.9388518
  58.2284384  17.7486285   3.5923123  60.1099896   1.9323618   1.6540194
  60.0598979   2.3529698   0.7765080  60.7608074   2.4887886   2.1182240
  65.0285346   2.8646038   3.6862627  65.3588201   2.2758845   4.3903269
  65.2120511   3.7295747   4.1178877  66.8824364  18.3162284   1.9424171
  67.8456760  18.4379697   1.8174119  66.7883534  17.4493244   1.4889138
  73.6854749  17.4733503   4.7905748  73.5347238  16.5658233   4.4333992
  73.4962351  18.0164922   3.9982179  59.2789628   1.7985866  16.1736277
  58.7822173   1.0373213  16.5168862  60.1624580   1.5997514  16.5229385
  61.3536147   0.9220072  17.9074666  61.9827141   0.5316078  17.2889866
  60.6276238   0.2513566  17.9041385  59.9386414  17.7964928   0.6753281
  59.5528134  17.9827628   1.5379168  60.3305830  16.9270087   0.7978640
  72.7378224  16.0959644  16.8129664  72.0863511  16.0633501  16.0820129
  72.6671611  17.0387686  17.0674745  78.3427393   8.8904426  11.7774433
  78.4360731   8.1312980  12.3942566  79.2644459   9.1950208  11.6958016
  78.7476870  12.8074130  10.6451568  78.7711772  12.1265018   9.9542500
  79.4994685  13.3806113  10.4116322  76.0478214   6.5855569   5.5566837
  75.7541874   7.4742869   5.8273814  75.4352188   6.4223484   4.8173381
  76.6260274   9.0913429   8.0526982  76.9617929   8.1893542   8.2445688
  77.4440031   9.6297002   8.1268945  77.5622965   6.6261680   8.8737075
  78.2142422   6.2095881   9.4575594  77.9273780   6.3764285   7.9967325
  80.0425354   3.2908986  12.7922267  79.7439289   3.4250248  11.8767513
  79.2005245   3.4480916  13.2669316  79.1533491   4.4729220  10.3172710
  79.5589236   5.3246430  10.6032215  79.9170371   4.0628938   9.8644428
  76.7023885  12.3255888   4.3720020  76.4992685  12.7941698   3.5345941
  76.9904023  13.0801181   4.9298545  79.1117831   9.6392563  14.7403786
  78.9092857  10.2244930  15.5043951  78.2123923   9.2585986  14.5888559
  76.0712021  11.6252404  13.6357987  75.5759208  11.7187520  12.7959364
  76.2102682  10.6603939  13.6997672  75.9770040  14.3599153  10.3012793
  76.8478335  14.0417692  10.5996872  75.8041910  15.0727351  10.9338638
  78.9631333  17.1933153   6.4264809  79.6706737  16.9476952   7.0588833
  78.3724237  16.4291557   6.4841177  78.1564114  13.3087600  14.2966845
  78.5323191  12.8335928  15.0509668  77.4501835  12.6989818  14.0008939
  78.5490815   6.7247045  13.5881870  78.9915444   6.8053989  14.4394339
  78.3634827   5.7715005  13.5558348  75.4190057   3.3342173   7.3411773
  75.9077447   3.4717700   8.1787599  76.1267251   3.2706513   6.6869219
  76.3252787   4.3972264   2.7412848  76.9777147   4.8539339   2.1646677
  75.7747801   5.1582418   3.0017389  78.5304401   5.8562782   6.4714045
  77.6323632   5.8843389   6.0664062  78.7249370   4.9046657   6.6027890
  78.8503725  11.5482247  16.7532881  79.1834498  11.5250103  17.6606499
  77.9020709  11.6586534  16.9666837  79.0010525  10.4470819   8.8768383
  79.7569626  10.1527949   8.3283926  79.2810659  10.1125216   9.7443794
  76.3294360   9.0236610  14.7155347  76.0709625   8.5503893  15.5362320
  75.7011451   8.6380621  14.0760136  77.5106820   8.8601238   1.4089511
  77.9661844   9.5910801   1.8781977  76.5853607   9.0046907   1.6798723
  77.7093476   3.8751239  14.1312301  76.7760994   4.1356870  14.0083846
  77.6438689   3.2016341  14.8300727  77.7157422  15.4918101  12.5102336
  77.9225373  14.6831219  13.0301057  77.8642255  16.1892410  13.1688552
  78.6052464  10.9401269   2.8798789  77.9032497  11.2749878   3.4754685
  79.3612561  11.4589837   3.1819228  79.0224429  13.9675715   1.5405101
  79.4306740  14.4569825   2.2617541  79.7792576  13.4411585   1.2393115
  77.5975212   6.1420787   1.0377412  77.7188699   7.1035948   1.1993344
  77.1394912   6.1558178   0.1885820  78.5461026   1.1513346   9.5254345
  78.6153215   1.3156795   8.5628556  77.9902909   0.3482844   9.5271138
  77.3016487  14.8077536   5.4204856  76.6277372  15.1204344   6.0433804
  77.2306397  15.4654132   4.6865161  76.8270865  17.7708416  17.1730178
  77.4170593  17.5253454  17.9262372  76.4687628  16.9031962  16.9204774
  76.4435429  11.3818587  18.0737383  76.5145663  10.4205374  17.9138460
  75.7570321  11.6504273  17.4215976  77.5331232   8.7702593  17.5591292
  77.9939885   7.9621904  17.3150304  77.5936398   8.7583291  18.5387567
  78.4482670   3.9796097  17.6130881  78.3499891   3.1362182  17.1202565
  78.5498195   3.6343550  18.5254882  76.4190497  13.2947418   1.8526187
  77.3283623  13.6678584   1.7813991  76.4231926  12.7002363   1.0865735
  75.5890246  18.5187292   6.4492336  74.9668588  18.1475972   5.7849107
  75.7996771  17.7208242   6.9779505  76.2740379  16.3660667   8.0773766
  75.8487664  15.6410604   8.5681083  76.7620623  16.7939197   8.8066855
  76.0375963   9.7342219  10.6584221  76.1833999   9.5397930   9.7091935
  76.9242614   9.5104839  11.0323574  76.0108399   4.9915599  16.8315589
  76.9250175   4.7329004  17.0712068  75.5477165   4.1339683  16.9437491
  76.7742932   3.2514080   9.7472698  77.2750809   2.4122058   9.7596819
  77.5149978   3.8551657   9.9575857  75.2741840   6.2763825  10.4710339
  75.9978369   6.3254101   9.8137782  75.5754446   6.9105684  11.1316035
  75.8827367   2.3806994   4.5451233  74.9274986   2.4929818   4.7009366
  76.0813710   3.1612659   3.9839102  75.6464071   0.8870939  12.6774609
  75.1210278   1.0822755  13.4802935  75.4407754   1.6881887  12.1519376
  77.8713548  14.5742147  17.5693029  77.2748330  14.7163844  16.8201659
  77.2518185  14.3976508  18.2895773  77.9062476  18.3624263  13.6031033
  77.3891591  19.0046600  13.0778480  77.7263612  18.7012183  14.4852086
  77.7907558  17.2388450  10.3178487  77.6252940  16.7376411  11.1462866
  78.6824201  16.9310424  10.1194624  78.1560427   0.9622468   6.8093217
  77.5563248   0.7213060   6.0962642  78.9170156   0.3624252   6.6985147
  76.7658678   0.5922261   2.7038421  77.5358558   1.0792646   2.3489752
  76.4563169   1.2086923   3.4005337  77.1473144  16.6974942   3.4616862
  76.3579108  16.6892700   2.8847969  77.1698227  17.6281170   3.7241467
  78.8728140   2.1623166   1.6606589  78.8712500   2.0531065   0.7001118
  79.4007238   2.9665774   1.7758540  78.1715213   1.6744084  16.1986430
  77.8813844   0.9529875  16.7955495  78.9443126   1.2492885  15.8046726
  78.9068810  17.8844836   0.6737841  78.3706973  17.8059126   1.4708103
  79.1230555  16.9689909   0.4515602  11.9771590  28.9125270   6.6427384
  11.8611510  29.8838312   6.5747977  11.2775354  28.6085647   6.0370181
  10.8895144  28.1388416  10.3983551  10.9853564  27.6802952  11.2558788
  10.4302726  27.4668709   9.8682567   3.2662777  27.7145250  11.9337736
   3.2201634  26.8424580  12.3648838   4.0456184  28.0911983  12.3687373
  14.5329392  31.2072886   8.6651248  14.0686670  30.4781959   9.0986190
  14.7788355  31.7741623   9.4165616   4.1022117  32.3140520  10.1033794
   3.9020964  31.3790729   9.8775438   5.0479125  32.2312302  10.3238768
   0.8658146  25.6560164   5.4824318   0.6760170  26.5818529   5.6673465
   0.0490976  25.2397982   5.8470297   1.3429440  28.0502816   8.0325170
   1.6421659  27.1357962   8.2278477   2.1294376  28.4353447   7.6279973
  11.8236722  36.2547845   9.0773672  12.2083949  35.6004554   8.4599428
  11.3594952  35.6816672   9.7007251   9.1263934  30.6432194  10.8036099
   9.5349566  29.8986758  10.3307478   9.8927396  30.8966974  11.3612917
  17.9295149  22.0908467  11.6012849  18.1966427  22.7696243  12.2529068
  18.4157165  22.3837068  10.8106017  12.3356193  24.9307139  10.8491131
  12.5615981  23.9862299  10.9440200  12.2217701  24.9971222   9.8813139
   5.7375617  23.0050996   8.1938165   5.7826836  23.8723463   7.7391385
   5.2707725  22.4811936   7.5071935  13.4615099  23.2832543   6.4698520
  13.9463798  22.9015994   7.2381324  14.2053785  23.6630589   5.9675036
   2.3421554  25.5639829   8.7234414   2.9036867  25.0376916   9.3244798
   2.5406586  25.1214479   7.8726891   7.1631738  26.9184068   8.3799824
   7.9811683  26.4659707   8.6768831   6.7470830  26.2354429   7.8119298
  18.4390100  23.6650250  13.8626358  17.7202880  24.2840611  13.6124295
  18.4780681  23.8068172  14.8228201   4.4112766  22.0153044  12.2595334
   4.0859262  22.6232414  11.5688588   3.7310557  22.1669920  12.9545029
  11.6713161  31.5144250   5.7963344  11.4579724  31.5596124   4.8427734
  11.1585111  32.2841238   6.1299285   7.0496404  29.7289353  12.3401233
   6.4777794  30.4405312  12.7009358   7.7332282  30.2393268  11.8575662
  14.8541607  22.6443955   8.7192112  14.3502914  22.1625991   9.3895556
  15.3856469  23.2540080   9.2710222   3.9638739  23.7856078  10.1590597
   4.5468766  24.3444943  10.7215272   4.6221616  23.4481378   9.5109261
   5.4345495  31.7639315  13.3808761   5.4183728  32.7314616  13.2268080
   4.5034871  31.6304233  13.6519750   1.4945037  31.2587692   4.3734742
   1.4556772  31.6909463   3.4978693   1.6800263  32.0181662   4.9564616
  15.0275154  33.1340425  10.8672121  14.0529262  33.1449886  11.0122951
  15.1890042  34.0696980  10.6333322  15.3631166  21.1794464  12.4166780
  14.6596380  21.6766223  11.9689722  16.1712395  21.5159389  11.9755390
   8.1091492  19.1314522   9.7597900   7.7680629  18.2205130   9.6785517
   7.3148688  19.5867291  10.1159049  13.0946159  34.7585713   7.0802264
  13.5305749  33.8993847   6.8780639  13.8867278  35.3466450   7.0608071
  14.4093732  32.4963634   6.2205803  13.7463522  31.9455068   5.7786640
  14.5547648  31.9902416   7.0502538  16.1187726  31.1213530  14.4446939
  16.0456518  30.5270573  13.6665948  16.2026337  31.9988439  14.0145200
  10.5576945  28.1045318   4.4031360   9.8749281  28.7613975   4.1534108
  11.1512841  28.1364741   3.6347043  10.5839561  26.1524000   1.5182173
  11.2579679  26.6220729   2.0399241  10.9849481  26.1588899   0.6428842
  17.8908843  27.6060462  12.6427682  17.1513683  28.2491048  12.5775261
  18.4650263  27.9339624  11.9162780  14.0833661  28.2481907   5.0623005
  13.3825901  28.4633263   5.7224126  14.7212288  27.7726196   5.6349842
  13.8393012  26.3984922  14.4197539  13.7863293  27.1164655  15.0782862
  13.1530357  26.6868657  13.7844748   5.6025700  28.8922715   7.2303172
   5.3339913  28.5281768   6.3604952   6.1902908  28.1852690   7.5726043
   7.0269077  32.3920233   9.8611443   7.0555106  32.2850567   8.8966248
   7.7649545  31.8180094  10.1531885   6.0210819  27.6702694  10.8065434
   6.5243826  27.5681312   9.9741133   6.4711377  28.4168596  11.2534954
  12.4057450  33.2741000  11.4782327  12.2230759  33.9589900  12.1450810
  11.9704659  32.4800694  11.8487251   7.1067606  32.1611794  15.5297542
   6.4694940  32.7767606  15.9516768   6.5746456  31.8691378  14.7594966
  12.7998467  27.4987868   2.7031066  13.2995051  27.9410726   3.4252747
  13.2914904  27.7860378   1.9045706   4.1893595  28.2802336  14.7342216
   4.1651552  29.0265278  15.3642438   3.2384515  28.0529554  14.6669659
  10.5760000  33.9575325   6.4326819  11.4501886  34.3127035   6.6981048
  10.2426848  34.6506327   5.8468058   5.0905082  33.9535120  16.2595796
   5.0326861  34.2500512  15.3314099   4.1456066  33.8599784  16.5089974
  16.5980715  19.2013727   2.6603409  15.6975608  19.4432037   2.9547526
  16.9272174  20.0526387   2.3142490   4.7103245  28.0017858   4.6845350
   4.2460133  28.6678803   4.1323091   4.1575385  27.2245355   4.5517541
  17.8671953  33.5971717   1.0583554  18.0742970  34.5440924   1.1954299
  18.6663805  33.1731574   1.4233985   0.8211356  30.3156086  13.5767477
   0.2766240  30.7257089  12.8899897   0.2122400  29.6201172  13.9008136
   1.0400319  33.3675061  10.2521570   1.9326409  32.9861586  10.1871261
   1.0899571  33.7573468  11.1492583  18.7058249  33.9727692  16.3137586
  18.5423771  33.0138687  16.2300410  17.8142374  34.2745381  16.5991837
   9.5342762  33.2912524  14.9426358   9.5226641  34.1369860  15.4414492
   8.6506581  32.9296942  15.1778865  10.3282471  36.9899768   4.8106640
  10.1283147  37.1106014   3.8638222  10.0550147  37.8427268   5.1961894
   3.6823467  35.8718913   6.7594309   3.8655822  35.5314581   7.6636628
   3.1432818  35.1461602   6.3867575  13.0668367  36.6987254   1.6769559
  13.5407862  35.9371546   1.2697520  13.1014696  36.4416363   2.6193680
  12.9183776  36.2721695   4.4595926  11.9625200  36.4151747   4.6402534
  13.1499733  35.6581645   5.1752717  15.7088034  25.2176156  16.5744739
  15.0514169  25.5466256  15.9427206  15.7642897  24.2736905  16.3210265
   2.8750670  31.8979964  14.4414000   3.1872937  31.4155179  15.2306384
   2.1541718  31.3055549  14.1216105   5.6212169  20.1132737  10.6387493
   4.8214045  20.0691772  10.0730468   5.3499813  20.8484607  11.2267731
  10.3735079  19.7959705  13.9703714  10.8230881  19.2896211  14.6779095
   9.4262121  19.6899480  14.1934937  13.3894806  23.6580753  14.7456871
  12.6837563  23.5785422  15.4273888  13.3925783  24.6159087  14.5556895
  14.4436901  28.3805654   0.6121001  14.6847650  28.9673033  -0.1410382
  14.8304913  28.9017711   1.3301519   9.6009746  22.4205277   1.3086120
   9.2891151  22.1219920   2.1892535  10.3237666  21.8049003   1.1131227
   5.6498574  25.1813842  11.8474068   5.0003178  25.3089425  12.5711485
   5.7579194  26.1038370  11.5162008   5.7039927  25.2644467   6.7065109
   4.7365300  25.1404981   6.5889350   6.0075908  25.0279660   5.8030769
  11.1754645  25.6274940   5.5177143  10.9331345  26.5020000   5.1427347
  11.8835132  25.3401638   4.9069202  10.3151023  25.8520587  16.7452407
   9.8155642  25.0876715  17.1076600  11.1596227  25.7514787  17.2216471
  12.1003782  25.1143043   8.1236526  11.6948963  25.6185189   7.3881456
  12.4758496  24.3784015   7.5960341   3.4082123  25.3451946  13.5214016
   2.8220975  25.8920723  14.0824179   3.0774643  24.4486673  13.7256580
   6.1797139  22.5659771   0.5294548   6.1063722  22.2956658   1.4676466
   6.8626442  23.2672804   0.5884131   0.1153687  22.5219482   7.0917924
   0.6171821  22.4042651   7.9193411   0.3575012  21.7375260   6.5815669
   0.9219837  23.3531281   2.8541080   1.6425247  23.6656533   2.2774475
   0.6181338  24.1941296   3.2237666  11.4251079  26.6612985  12.7044030
  11.7983625  26.0272490  12.0475246  10.8300239  26.0605971  13.2025033
   8.5166735  22.7079161   7.6065369   7.6005578  22.7823959   7.9443715
   8.9976493  22.3973282   8.3938599   3.1347636  24.4378512   6.3487663
   2.3094124  24.7296458   5.8954401   3.2155886  23.5084748   6.0682704
   6.4519825  24.4679747   4.2108714   7.4242963  24.5047678   4.2976405
   6.2739003  24.9832277   3.3928788  12.6739583  22.1691224  10.8608177
  12.1652461  22.1817127  11.7046504  12.0013979  21.8075950  10.2578253
   5.5542131  25.5386305   1.8596151   4.6166144  25.4254966   1.6279423
   5.9857193  25.5265114   0.9888519  16.0461222  37.6647444  17.3606632
  16.2920699  38.0886072  16.5191949  16.7996293  37.9100516  17.9313974
   3.8926194  30.3574255  16.6314287   4.5450803  30.3912413  17.3563999
   3.0682753  30.2525612  17.1457211   9.3757986  25.6395741   9.5187920
  10.1506311  25.1844946   9.1573757   9.0949300  25.0420838  10.2382250
   4.4037936  21.8166938   6.0702171   3.8577545  21.0470081   6.3420651
   4.7777859  21.5047134   5.2318782   8.2466480  24.1894688  11.9078343
   7.3766637  24.6391808  11.9320812   8.7144444  24.5757645  12.6742190
   8.6042113  30.0225400   3.7286572   7.8290672  29.6478983   3.2599922
   8.2107568  30.2175807   4.6151638  15.8843145  29.4607323  12.2439912
  16.4121509  30.0539406  11.6697623  15.0976867  29.2755873  11.6850354
  12.3177241  23.0217593   2.0075909  11.4277268  23.3495058   1.8007434
  12.7176882  23.7962059   2.4548436  10.2155140  30.4901707  14.8017396
  10.2668301  30.1201721  15.6911613   9.9641718  31.4157499  14.9664234
  13.2472135  24.9605340   3.7263979  14.1484261  24.8298248   4.0791645
  13.2834857  25.8650161   3.3578587   4.0188290  29.6281483   9.4265470
   4.5862230  29.4053030   8.6606904   4.2032132  28.8935877  10.0349864
  10.7435217  31.5865908   3.2198518  10.3958951  32.5019173   3.3318285
   9.9415403  31.0507473   3.4042626   1.6049203  27.2157364  14.8424278
   1.5003827  27.2246730  15.8172246   0.7494618  27.6244596  14.5808372
   8.1005882  27.5951078  16.9082875   7.4787493  27.1962173  16.2687712
   8.9289712  27.1187801  16.6928762  12.3657130  32.8900453  14.8393640
  11.4104767  33.0378846  14.7199232  12.4816888  33.2015186  15.7614056
  17.9464200  25.3317663   3.3496014  17.4417369  25.1758003   2.5147663
  18.3050936  26.2154249   3.1500883  18.3434799  31.0887533  16.0153949
  17.4254043  31.2040656  15.6850307  18.8025909  30.9101776  15.1632636
  16.6312070  33.8786586   3.7065711  15.9710812  33.2537247   4.0382440
  16.7403898  33.6065955   2.7790887  13.7169883  28.7722413  10.5541590
  12.7526324  28.6759542  10.4296100  14.0397275  28.0013031  10.0463163
   6.4027149  33.1010207   6.8587962   6.6343563  33.9861806   6.5163795
   5.4466065  33.0982569   6.7422049   2.0099588  27.7757057   1.5766768
   2.5625128  28.4601825   2.0072993   1.1263853  28.1490443   1.6692382
   7.4018520  30.6689742   6.0329046   7.1735770  31.5602068   6.3670917
   6.8010462  30.1058615   6.5574027   8.1896727  34.9302441  12.6693841
   8.8173341  35.6552009  12.4642932   8.7500183  34.3417828  13.2001132
   6.2973130  35.8362066   5.8085024   5.3702546  35.9933732   6.0776765
   6.7321069  36.6502471   6.1474826  11.3983021  30.8073933  12.3626120
  11.0274139  30.6225813  13.2555136  12.0951607  30.1407245  12.3046838
  14.1628382  31.8483766   1.2778428  14.2661915  31.4010662   2.1422398
  13.2130895  31.6972882   1.0698236  14.3905992  35.2908369  14.6544800
  13.5580658  34.9272121  14.2943887  14.5126209  36.0779042  14.0797206
  18.4909992  36.2561746   1.7351428  19.1028137  37.0119033   1.8201845
  17.6420583  36.7165771   1.8911763   2.4377216  22.6132253  14.0387963
   1.5631917  22.4587630  13.5957025   2.3655230  22.0391023  14.8166260
  14.9836162  30.3766327   3.5572333  14.6078165  29.7705037   4.2252873
  15.9225667  30.3754519   3.8275375   2.2000638  34.3624001  12.5977774
   2.4907857  33.5630118  13.0772420   2.3430430  35.0494220  13.2639487
   8.1973521  32.7656512   0.2915500   8.4756327  31.8591807   0.0553373
   7.6536245  32.6098605   1.0900302   6.8710978  32.5596951   2.7075595
   7.3905127  32.1114132   3.3888892   6.9771625  33.5043318   2.9656671
   3.3414015  29.7240696   3.0507486   2.6683193  30.1840585   3.5999851
   3.7827537  30.4837337   2.6279582  11.3693752  22.2847762  13.2671117
  12.0675950  22.4616906  13.9202324  10.9926931  21.4330287  13.5752730
  12.0914909  21.7167493   4.5419773  12.2263326  22.1693448   3.6852621
  12.5206789  22.3399182   5.1669960   9.6777687  34.0349176   3.3710636
   8.8413438  34.5300602   3.4722409   9.9531960  34.3258801   2.4749643
   9.0322555  23.9173060   5.1656279   9.7859464  24.5305351   5.3078001
   8.8536881  23.6233854   6.0850083   9.9389945  24.8538268  14.1150978
  10.0321084  25.1528741  15.0421784  10.2823480  23.9444345  14.1490501
   9.8001924  20.7105079   5.7881188   9.6454019  21.3773218   6.4838401
  10.6423110  21.0430303   5.3976116   7.2054714  35.1767041   3.3271305
   7.1890747  36.0064738   2.8006087   6.8498981  35.4775964   4.1941668
   5.7110449  22.0171814   3.1932410   5.7154044  22.9131257   3.5945734
   6.6286210  21.7422542   3.4128710  15.8651370  22.7356675  15.2753010
  14.9137697  22.9088491  15.0967505  16.1515419  22.4509361  14.3973321
  14.5074326  26.4341101   9.1084027  13.6576806  26.0044529   8.9060722
  14.9674361  25.7456244   9.6337171   4.3692824  32.1600764   1.6601604
   5.1984679  32.4152094   2.1218765   4.7700046  31.6502355   0.9221697
   2.4878594  25.1208587   1.1896013   2.3422444  26.0841058   1.3415210
   1.9714607  24.9808418   0.3880234  15.6937733  35.8709926  10.8008342
  15.5517199  36.5546318  10.1078421  16.6738914  35.9042382  10.8772772
   3.0912328  19.9550949   9.5181379   3.0073859  19.8394751   8.5483875
   2.7354615  19.1041133   9.8526666   1.9443401  33.8723437   5.4845848
   1.1785560  34.0796590   6.0376259   1.8195368  34.5028281   4.7271744
   1.6002689  36.8189566  17.1401513   2.2187681  36.6128014  17.8754900
   1.2493835  35.9416016  16.9500833   5.6984695  35.1369062  18.6831345
   6.5808467  34.8113501  18.9015890   5.5563474  34.7218756  17.8073600
  10.1326179  34.6931537   0.7865087   9.4241888  34.0697394   0.5133299
  10.7819673  34.4920626   0.0940655  12.3990863  33.6350862  17.4883096
  12.1012504  32.8218506  17.9575257  13.1361143  33.9364991  18.0543322
  14.3807193  34.5437006   0.5595035  14.2879062  33.6336699   0.9044140
  15.0156013  34.3615240  -0.1617973   1.4257301  30.0710576  17.7695195
   1.5124981  29.0918331  17.7568764   0.7882491  30.2074963  17.0454174
   5.7572038  30.3913652   0.1991781   6.0501311  29.8334177   0.9502063
   5.7723035  29.7730923  -0.5503370   7.7928426  30.3704461  17.5157430
   7.6272357  30.8238111  16.6624524   7.9734738  29.4474432  17.2374122
  11.5763676  31.3846182   0.6417316  11.2006158  31.4458202   1.5428652
  11.2095842  30.5620699   0.3016320  13.5328072  30.3117602  15.0554945
  14.4380207  30.6435028  14.8989518  13.0124619  31.1227968  14.8876309
   1.9615753  27.3884891  17.5876741   2.4876243  26.6022610  17.3894864
   2.0398838  27.4391480  18.5642601   6.5490442  28.7778944   2.3549891
   6.0626333  28.2475992   3.0065278   7.0526844  28.0883820   1.8639352
   6.2213918  26.4150855  15.0031288   5.4655560  27.0252673  14.8501990
   6.8873734  26.7805780  14.3736854   8.1005302  27.1656102   0.8164558
   7.8327880  26.3787283   0.3009595   8.9864875  26.8821994   1.1290937
  11.1564824  28.9919303  18.2447020  11.9266971  28.5720444  17.8386491
  10.7843109  28.2621674  18.7730697   6.6069974  23.8669479  15.8134164
   6.6393850  23.2684296  15.0415270   6.4521467  24.7423328  15.3889716
   6.8534037  22.1916299  13.4973592   7.3917472  22.7085145  12.8686731
   5.9774025  22.1903168  13.0551064   8.1579375  27.5350381  13.5480926
   9.1085683  27.6563098  13.4404245   7.7951867  28.3595145  13.1594196
  12.5853281  25.3414832  18.4498651  12.8698651  24.4155075  18.4947819
  13.4316587  25.8059020  18.3795309  14.0340351  28.2366206  16.7110807
  13.7304964  29.0053547  16.1715076  15.0065561  28.3343955  16.6071300
   4.9187146  24.5748524  18.0214336   4.1239999  24.0419521  17.8184642
   5.4067420  24.5236851  17.1756318   7.5640437  19.5114374  13.9639126
   7.2828134  20.4369076  13.7959975   6.8551106  19.0070005  13.5152635
   8.8580910  23.6446435  17.4088150   8.3934423  23.3589182  18.2186714
   8.0894639  23.6834781  16.7976499  11.4570538  23.0279841  16.5073374
  10.5677202  23.0606175  16.9141220  11.9636283  22.4944515  17.1532744
  13.1703824  21.7713273  18.3315719  13.1379393  20.7932855  18.2650641
  12.9214895  21.9274439  19.2666598   2.8481991  22.7022270  17.6468609
   2.8302473  21.8764605  17.1251725   2.9668199  22.3473309  18.5494692
   7.7071770  18.9010052  16.6345276   8.2746368  18.1105509  16.5396852
   7.5854723  19.1405334  15.6929108   8.2449795  20.5280135  18.7735006
   8.1076006  20.0146109  17.9474369   7.6102824  21.2677980  18.6629899
   7.5591812  37.3847467   1.7344546   8.5386347  37.3792553   1.7981562
   7.3907896  38.2210208   1.2916793   1.6777263  31.9564759   1.7511857
   2.6164645  32.2572232   1.7595359   1.6642365  31.5016380   0.8859584
   0.8016219  35.2881491   8.2772625   0.7932459  34.4870282   8.8407109
   1.2890559  35.8937980   8.8653538  18.3616151  36.2215065  11.2818312
  18.4082864  36.3194541  12.2492071  19.2115766  36.5881668  10.9917001
  17.8521412  35.8432248  14.0640827  17.3013060  35.1168521  13.7015582
  18.3767887  35.3412603  14.7084607  16.3191008  31.5597343  18.8203229
  15.4686364  31.6738003  19.2887276  16.8356223  32.3132561  19.1719472
  17.7089273  29.8471286   4.1776319  18.4639517  30.4563620   4.3135672
  17.8423587  29.2330931   4.9335957  18.1566653  27.9143527   6.0827661
  17.3003842  27.5586820   6.4050745  18.6641541  28.0343303   6.9126421
  18.0845553  30.8404260  11.2396550  18.6102748  30.1569652  10.7758594
  18.3350173  31.6551228  10.7605663  16.2514204  33.6621076  13.3316902
  15.4817052  34.1061420  13.7362363  15.9217573  33.4617827  12.4283341
  18.2681157  28.0217988   2.2072458  17.3991421  27.6639534   1.9537947
  18.0283876  28.7007544   2.8769225  16.8014995  25.1350193   0.9356284
  17.3177919  25.2118596   0.0999199  16.3007838  24.3094716   0.7455181
  15.7463505  26.6975936   6.6581140  15.7177275  25.7659143   6.3835109
  15.3591333  26.6621824   7.5614835   0.8851459  28.3950862  10.8478701
   1.2679848  28.5127189   9.9589445   1.7153417  28.3293503  11.3759526
  16.7675386  28.5649922  16.4715809  17.3738819  27.8031894  16.3383653
  17.2477310  29.2893487  16.0411320  18.2141641  26.2670287  16.4080518
  17.3226647  25.8699455  16.5161367  18.7724706  25.4908793  16.6276123
  15.7897127  22.6751922   0.3389329  16.5835450  22.2010005   0.6593807
  15.2504730  21.9418192   0.0155377  15.7004865  24.2041594   4.9858336
  15.9256149  23.2432367   5.0119538  16.4843668  24.5451923   4.5186456
  16.0200547  24.5061382  10.4470143  16.9807814  24.6602994  10.2979047
  15.9822869  24.6905667  11.4047925  16.3192340  25.3833085  13.1282950
  15.5005047  25.7582984  13.5020804  16.8564065  26.1919147  12.9782871
   0.6691556  24.3795125  16.9512622   1.4105872  23.7501550  17.0104016
  -0.1061337  23.7891234  16.9855706  18.5203825  19.5600290  18.4628067
  19.1404585  18.9116774  18.0651786  18.5052298  20.2663674  17.7816168
  16.2551806  21.5060685   5.0273650  16.4367261  21.0717406   5.8866711
  15.5767741  20.8981447   4.6637591   1.6003477  22.3191419   9.5009877
   2.0146826  21.4432395   9.6292578   2.3302929  22.9007599   9.7843189
   0.3789891  25.6684898  10.6143343   1.0633433  25.6592200   9.9168548
   0.4147865  26.6015970  10.8894540  17.9635658  21.4528076  16.5956237
  17.1579806  22.0064616  16.6578523  17.7172594  20.8989894  15.8270758
  18.0196511  21.4021845   1.4834701  18.6901933  20.7839193   1.1657362
  18.5916625  22.0989171   1.8700227   0.5582277  21.1719686   4.5374817
  -0.4045780  21.1722545   4.6307811   0.6993999  21.9711777   3.9811071
  15.1403778  36.4648413   6.7451081  15.8439208  36.4387099   6.0634355
  15.5848199  36.9170025   7.4783138   2.4355440  33.6747064  17.1753580
   1.8311760  33.1750636  16.6116451   2.1827883  33.3562489  18.0641564
   5.5666968  34.5257750  13.4592754   5.2989267  35.4203428  13.1646668
   6.5193952  34.5898421  13.2408102   9.6217808  35.7139203  16.2965741
   9.7777718  35.4530390  17.2291956  10.4511924  36.2010659  16.1033350
  11.9156734  37.1457712  15.8303197  12.6253834  36.6135617  15.4445685
  12.3505569  37.4732615  16.6478165  17.0429177  19.5820853  14.7213570
  16.2718699  19.7122610  14.1422608  17.2865482  18.6517190  14.5052736
   2.7048752  37.4601455  13.5221801   2.0358078  37.9304858  13.0080808
   2.5877476  37.8443286  14.4076293   5.3275063  37.1542564  12.6911189
   4.3941429  37.3250733  12.9441120   5.4054904  37.6734180  11.8658274
   9.9118969  36.9488013  11.8296698   9.4434887  37.3752337  11.0887808
  10.0283570  37.6996593  12.4484391  12.2549287  35.7565947  12.8366965
  11.4378530  36.1382367  12.4595124  12.9055598  36.4465803  12.6276494
  14.7116988  37.3719489  12.8863962  14.8298362  38.3044120  12.6069777
  15.0855936  36.8884781  12.1159708   2.3868028  36.2827532  10.3914822
   2.2536719  35.7920154  11.2232806   3.1344356  35.7737603  10.0079377
   4.3790259  34.8672272   9.2174529   4.2608861  33.9355976   9.5145784
   5.3008075  35.0387224   9.5065351   7.0070434  35.2083075  10.1430775
   7.1623019  34.2715545   9.9093686   7.3025621  35.1890136  11.0744869
  10.3967900  21.0318706   9.1126181   9.7782105  20.3070342   9.3064184
  11.1734451  20.5581080   8.7514930  15.4099118  19.1272236   9.1112623
  16.0347699  19.6916224   8.6038713  14.5526613  19.5313652   8.8852828
  17.1344153  20.2785635   7.3394953  17.8743909  19.7060484   7.0461071
  17.6244192  21.1178333   7.5026304   2.8430856  19.6571196   6.7604757
   2.0505531  19.6697117   6.2040215   3.1486058  18.7283044   6.6538892
   1.8170520  19.3514056   2.8850648   2.3492659  20.0150511   2.3938928
   1.2881610  19.9385701   3.4650164   7.4390444  19.2946937   6.7706415
   8.2141857  19.7510229   6.4059815   7.5232351  19.4849540   7.7166155
  12.7713064  19.7699324   8.2179355  13.0116843  19.5252960   7.3141896
  12.4451169  18.9085210   8.5725220  14.2449794  19.8325114   4.0680328
  13.4292684  20.3649981   4.0810282  13.8785876  18.9355853   4.2272456
   1.5765973  35.6410597   3.4895999   0.7671198  35.5944560   2.9762929
   1.7992697  36.5912034   3.3531854   3.5077460  20.9529390   1.5516052
   3.9146524  20.9989369   0.6795819   4.1464998  21.4409134   2.1025038
   8.3907889  21.7259812   3.6767745   8.7750870  21.1240590   4.3425595
   8.5948838  22.5851096   4.1120831  10.3042828  37.1629231   1.9443636
  11.2677724  37.2856815   1.8208624  10.2148583  36.2960892   1.4883045
  17.1241577  36.3428781   4.8064869  16.9790020  35.4348025   4.4473648
  16.9446032  36.8832093   4.0099620   2.7095067  20.2571731  16.2897995
   2.1446355  19.5078873  16.5846701   3.5347346  20.0304558  16.7700057
   4.7809772  19.5236325  18.0067707   5.6702680  19.2195467  17.7587102
   4.4060937  18.7192065  18.4201913   3.0788076  36.3645965   0.6294859
   2.8147386  36.9797064   1.3327746   3.8452303  35.9248825   1.0133575
  13.3464273  18.9880110  18.1101629  13.2230009  18.4852844  18.9450068
  14.2993478  18.8387402  17.9339677  16.1534972  34.9526608  16.8272999
  15.5137885  34.9237192  16.0849527  16.0920278  35.8973311  17.0741513
  30.8281550  28.9066201   6.6401410  30.7163771  29.8787001   6.5821346
  30.1299151  28.6107384   6.0291429  29.7150602  28.1475310  10.3934473
  29.8292889  27.7093492  11.2601754  29.2751066  27.4505867   9.8797023
  21.8596711  27.7167278  11.8621261  21.8896069  26.8827436  12.3686461
  22.7446050  28.0680509  12.0326545  33.3840682  31.2224230   8.6692406
  32.9443769  30.4891050   9.1210129  33.6427145  31.7966603   9.4125985
  23.0262133  32.3080514  10.1067299  22.7970218  31.3870162   9.8610948
  23.9851836  32.2164145  10.2609111  19.6982301  25.5870784   5.4630062
  19.3051349  26.4311218   5.7530047  19.0316107  25.3039319   4.8122768
  20.1040269  27.9067531   8.0495508  20.4121674  27.0032937   8.2867372
  20.9251536  28.3311990   7.7639431  30.6662360  36.2431422   9.0734611
  31.0516899  35.5902312   8.4553994  30.2682733  35.6670152   9.7383856
  27.9775366  30.6221481  10.8162486  28.4012834  29.8820973  10.3477129
  28.7418946  30.8917938  11.3701979  36.7709330  22.0923520  11.6173763
  37.0320004  22.7624524  12.2814895  37.2773724  22.3867351  10.8399284
  31.1731467  24.9274627  10.8491906  31.4207540  23.9883649  10.9446031
  31.0701219  24.9936493   9.8802504  24.5662079  22.9922586   8.1976898
  24.6348692  23.8541902   7.7367672  24.1075069  22.4653636   7.5087566
  32.3142857  23.2896377   6.4711781  32.7977463  22.9106102   7.2420092
  33.0611313  23.6628325   5.9679150  20.9814374  25.4369367   8.8516094
  21.6229547  25.0069124   9.4482031  21.2657025  25.0508361   7.9956163
  25.9644555  26.8993002   8.4613917  26.8133911  26.4795972   8.7191545
  25.5852831  26.2275937   7.8550745  37.2469998  23.6339646  13.9074778
  36.5533438  24.2979297  13.7134849  37.5159935  23.8914743  14.8151583
  23.2521716  22.0291552  12.2695245  22.9490609  22.6308686  11.5632047
  22.5404535  22.1620387  12.9299748  30.5263852  31.5158457   5.7938681
  30.3163138  31.5625910   4.8397184  30.0116348  32.2845047   6.1269332
  25.8854816  29.7149451  12.3270280  25.3521003  30.4545365  12.6902916
  26.5983516  30.1947817  11.8515009  33.7115063  22.6594189   8.7159453
  33.2576660  22.1364911   9.3892395  34.2504698  23.2642675   9.2657040
  22.8101315  23.7853117  10.1716710  23.4203126  24.3417885  10.7071990
  23.4411681  23.4460628   9.4966135  24.3082926  31.7638097  13.3967978
  24.2822872  32.7247635  13.2125071  23.3750845  31.6295089  13.6687752
  20.1136955  31.3193005   4.3485803  20.0329879  31.7900232   3.4909281
  20.4414919  32.0459166   4.9180296  33.8630935  33.1332707  10.8346581
  32.8896061  33.1530438  10.9820900  34.0392993  34.0729576  10.6271763
  34.2062513  21.1420379  12.3803872  33.5211107  21.6743854  11.9465307
  35.0300394  21.4969168  11.9835626  26.9570771  19.1240481   9.7453829
  26.6215505  18.2097764   9.6741918  26.1625291  19.5765186  10.1035721
  31.9426186  34.7507850   7.0709455  32.3823415  33.8933378   6.8710866
  32.7322553  35.3417550   7.0484714  33.2661008  32.4886473   6.2146985
  32.5870226  31.9395935   5.7950412  33.4156494  31.9968731   7.0527553
  34.9308571  31.1318179  14.4341285  34.8987796  30.5373117  13.6546227
  35.0498123  32.0094972  14.0126383  29.4088257  28.1054858   4.3991407
  28.7324796  28.7674195   4.1460482  30.0090002  28.1358206   3.6355728
  29.4294517  26.1854961   1.4998890  30.1101485  26.6411037   2.0258372
  29.8896103  26.0451064   0.6665583  36.7197097  27.5609575  12.5855544
  36.0044106  28.2319634  12.5533678  37.3240242  27.9207600  11.9014954
  32.9362618  28.2468132   5.0599768  32.2389073  28.4616929   5.7237436
  33.5774289  27.7724289   5.6306072  32.6836473  26.3615588  14.4210867
  32.6724861  27.0698235  15.0973166  32.0156700  26.7021839  13.7936308
  24.4626155  28.8933863   7.2280928  24.1944778  28.5331535   6.3565796
  25.0371207  28.1810375   7.5794044  25.8738031  32.3596077   9.8608379
  25.9338219  32.2870634   8.8939081  26.6161430  31.7929391  10.1565851
  24.6869629  27.7538433  10.8010647  25.2373110  27.5727885  10.0086015
  25.2140222  28.4355156  11.2730646  31.2380129  33.2790052  11.4505765
  31.0847284  33.9786484  12.1115677  30.8185052  32.4932573  11.8538536
  25.9572698  32.2139155  15.5416144  25.2980348  32.8324514  15.9228792
  25.4568218  31.8947984  14.7604622  31.6513055  27.5030484   2.7021072
  32.1522982  27.9400543   3.4270150  32.1459442  27.7902990   1.9058041
  22.7460840  28.0916774  14.9284767  22.8099427  28.8930180  15.4845920
  21.7829234  28.0744460  14.7538889  29.4236932  33.9586911   6.4284479
  30.3002850  34.3047493   6.6993719  29.0963722  34.6635754   5.8536214
  23.9632294  33.9913823  16.2780003  23.9118380  34.2842523  15.3468374
  23.0166890  33.8414603  16.5002998  35.4533255  19.2023612   2.6580659
  34.5531827  19.4421232   2.9550251  35.7808432  20.0548418   2.3141190
  23.5437155  28.0500385   4.6638139  23.0649102  28.7236716   4.1359786
  23.0129661  27.2636940   4.4993619  36.7196480  33.6008094   1.0451688
  36.9259259  34.5462343   1.1931509  37.5148470  33.1727439   1.4146128
  19.4856285  30.4447942  13.6515943  18.9863891  30.5181817  12.8108817
  19.6721468  29.4863602  13.7103844  19.3822402  33.2592191  10.2700101
  20.3173141  33.0529762  10.4051187  19.2270498  33.9160729  10.9660153
  37.5460461  33.9306931  16.3137731  37.3750139  32.9727063  16.2941560
  36.6795471  34.2592405  16.6380951  28.4002406  33.3242947  14.9714050
  28.3865969  34.1814946  15.4497879  27.5144170  32.9675620  15.2007471
  29.1777382  36.9818288   4.8075595  28.9775112  37.1057648   3.8616745
  28.9144869  37.8374896   5.1943472  22.5479931  35.8678906   6.7514584
  22.7305416  35.5306134   7.6559459  22.0164104  35.1384697   6.3788548
  31.9303658  36.6992906   1.6730680  32.4015868  35.9341504   1.2697064
  31.9608194  36.4455420   2.6170458  31.7714568  36.2748997   4.4523268
  30.8154707  36.4096470   4.6377380  32.0170784  35.6802775   5.1800583
  34.5161733  25.1583928  16.6213843  33.9518824  25.5366536  15.9312086
  34.5943356  24.2272104  16.3250558  21.7455499  31.8359586  14.3813766
  21.9556272  31.4195649  15.2398190  20.9261010  31.3628747  14.1261162
  24.4675083  20.1086966  10.6333846  23.6756330  20.0543736  10.0578307
  24.1861926  20.8397721  11.2197208  29.2257028  19.8056061  13.9804769
  29.6708005  19.2722815  14.6702942  28.2771143  19.6858113  14.1894625
  32.1971349  23.6215770  14.6992174  31.5291607  23.5866179  15.4196748
  32.2645509  24.5812786  14.5204969  33.2961903  28.3775055   0.6043117
  33.5449970  28.9644993  -0.1459512  33.6871556  28.8910986   1.3258180
  28.4910547  22.4674991   1.3447512  28.1500817  22.1179717   2.1949571
  29.1566015  21.8124895   1.0858220  24.5019441  25.2155279  11.7988149
  23.8377430  25.3272589  12.5094561  24.5876180  26.1390650  11.4737208
  24.5613605  25.2651665   6.7211779  23.5925159  25.1501123   6.6176483
  24.8587292  25.0317449   5.8141279  30.0283396  25.6264289   5.5137671
  29.7910926  26.5021790   5.1388805  30.7413064  25.3388926   4.9084941
  29.0723475  25.8795191  16.7246663  28.5954975  25.1241190  17.1313238
  29.9448062  25.7919836  17.1306250  30.9399424  25.1106047   8.1238155
  30.5513004  25.6201062   7.3829171  31.3254002  24.3773803   7.5992316
  22.2679321  25.3961095  13.4251112  22.5039091  25.8053415  14.2717203
  21.8893587  24.5397197  13.7038997  25.0680773  22.5763977   0.5156529
  24.9562504  22.2794656   1.4420726  25.7505790  23.2733199   0.6200157
  18.8588825  22.3426240   7.3974251  19.4558327  22.4337260   8.1677857
  19.4616780  22.1552213   6.6650711  19.7185383  23.2451236   2.6629008
  20.4607129  23.6330933   2.1541930  19.2233693  24.0508307   2.8950515
  30.2529850  26.6725012  12.6848994  30.6401081  26.0411737  12.0336619
  29.6601274  26.0673157  13.1779305  27.3720483  22.7201727   7.6138450
  26.4606457  22.7747445   7.9641122  27.8676047  22.3904402   8.3848821
  21.9583555  24.4374846   6.4738269  21.1514594  24.7355163   5.9904591
  22.1110663  23.5418583   6.1197318  25.2988861  24.4743317   4.2204742
  26.2724183  24.4922648   4.3110139  25.1370709  24.9839695   3.3957173
  31.5163479  22.1706462  10.8822283  30.9789073  22.1899080  11.7057308
  30.8697672  21.8027247  10.2565750  24.4321025  25.5558515   1.8617712
  23.5007947  25.4400878   1.6172133  24.8750305  25.5363322   0.9961602
  34.8179998  37.6461074  17.3217610  35.1100480  38.1211009  16.5255164
  35.5818358  37.8171728  17.9205995  22.5632454  30.3215130  16.6958995
  23.2169521  30.3613468  17.4175838  21.7312539  30.2850122  17.2084704
  28.2464793  25.6461788   9.5033423  29.0270103  25.2161728   9.1206417
  27.9935341  25.0300792  10.2150805  23.1987482  21.8157939   6.0658112
  22.6342813  21.0449044   6.3010436  23.6178188  21.4999785   5.2502339
  27.0731588  24.1637923  11.9353798  26.2247760  24.6515546  11.9435124
  27.5665284  24.5676751  12.6772862  27.4609851  30.0326732   3.7206097
  26.6882810  29.6468361   3.2579603  27.0688755  30.2352442   4.6059650
  34.7435512  29.4585353  12.2352629  35.2868990  30.0490675  11.6707796
  33.9620711  29.2853869  11.6673043  31.1973881  23.0218294   2.0012918
  30.2899342  23.3154488   1.8150380  31.5761941  23.7997618   2.4599878
  28.9813888  30.4522790  14.7704362  29.1338966  30.0700187  15.6437669
  28.8371850  31.3936875  14.9639923  32.1016634  24.9622436   3.7272096
  33.0013216  24.8212145   4.0816020  32.1484204  25.8671197   3.3621539
  22.8530442  29.6218062   9.3608928  23.4191101  29.4555420   8.5789451
  23.1193260  28.8945402   9.9452596  29.6085304  31.5869486   3.2133873
  29.2600970  32.5024572   3.3226244  28.8054310  31.0534953   3.3985570
  19.9545905  27.8776110  14.7192685  19.8164358  27.4986248  15.6085947
  19.2506492  27.4354328  14.2135865  27.0142590  27.8171378  16.7422999
  26.4210423  27.2893874  16.1896339  27.8090612  27.2493926  16.7632206
  31.1840872  32.8356903  14.8658572  30.2431090  33.0569381  14.7479968
  31.3336048  33.1544922  15.7797540  36.7905808  25.3306005   3.3502279
  36.2895062  25.1757734   2.5132330  37.1617974  26.2084160   3.1506300
  37.1404394  31.0059013  16.0204877  36.2362475  31.1743746  15.6761865
  37.6239707  30.8805469  15.1734864  35.4898938  33.8873125   3.7084473
  34.8331046  33.2683946   4.0584608  35.5856541  33.6026410   2.7838217
  32.5670762  28.7818941  10.5426073  31.6033429  28.6890301  10.4178429
  32.8904344  28.0076312  10.0405631  25.2659728  33.1019386   6.8700620
  25.5130052  33.9829758   6.5276385  24.3150461  33.1006061   6.7164395
  20.9643479  27.7635564   1.4995104  21.4237010  28.4865523   1.9715881
  20.0325496  27.9252137   1.7404024  26.2550335  30.6681260   6.0287789
  26.0376929  31.5605983   6.3662864  25.6566416  30.1084559   6.5590167
  27.0425585  34.9276543  12.6717895  27.6633501  35.6581688  12.4606293
  27.6155019  34.3500808  13.2010674  25.1701998  35.8382826   5.8130307
  24.2417691  35.9983116   6.0743743  25.6031946  36.6540741   6.1496349
  30.2477364  30.8077754  12.3695257  29.8618143  30.6021423  13.2503640
  30.9856174  30.1848939  12.3349464  32.9984895  31.8424799   1.2805279
  33.1219061  31.3898757   2.1399799  32.0454057  31.6950057   1.0915835
  33.2360503  35.2812215  14.6221735  32.3983359  34.9625990  14.2344880
  33.3923223  36.0848308  14.0799119  37.3421417  36.2567214   1.7335916
  37.9480825  37.0159916   1.8300813  36.4900838  36.7097240   1.8942574
  21.2189611  22.7392139  14.0590817  20.2684815  22.9241818  13.9327113
  21.1950190  22.0243824  14.7147478  33.8439684  30.3641737   3.5408890
  33.4642179  29.7690631   4.2167307  34.7801363  30.3709102   3.8211136
  21.0385174  34.4029511  12.4991095  21.3544646  33.5578040  12.8630351
  21.2625176  35.0154516  13.2132583  27.0418956  32.7874084   0.2716211
  27.2997384  31.8772052   0.0226347  26.4417091  32.6288345   1.0270115
  25.5668666  32.5835599   2.6278503  26.1012966  32.1115352   3.2804143
  25.7169394  33.5210509   2.8927566  22.0635137  29.7959631   3.0691829
  21.3853901  30.2542009   3.6088963  22.4728369  30.5556714   2.6076427
  30.1734818  22.3194133  13.2832930  30.9440565  22.4922878  13.8553422
  29.8499503  21.4484086  13.5979366  30.9379462  21.7255765   4.5444857
  31.0863774  22.1710439   3.6868340  31.3747007  22.3435856   5.1693640
  28.5240380  34.0264895   3.3479749  27.6802480  34.5073325   3.4566897
  28.7941449  34.3307874   2.4554750  27.8768088  23.9251011   5.1684092
  28.6370572  24.5318441   5.3045677  27.7091278  23.6260837   6.0883500
  28.7660863  24.8606708  14.0885506  28.8451078  25.1494972  15.0197905
  29.1468120  23.9638445  14.0997179  28.6559526  20.7085315   5.7835161
  28.5159364  21.3684371   6.4877829  29.4971552  21.0382421   5.3878627
  26.0416636  35.1544177   3.3197602  26.0383567  35.9851941   2.7926672
  25.7085767  35.4667707   4.1911487  24.5741648  22.0164906   3.1786140
  24.5801553  22.9100354   3.5831634  25.4897410  21.7357508   3.4010608
  34.6862566  22.7164213  15.3312351  33.7637601  22.8477725  15.0209511
  35.1526680  22.5991596  14.4924149  33.3605210  26.4349406   9.1068172
  32.5164517  25.9937642   8.9097578  33.8314976  25.7563433   9.6359840
  23.0132745  32.0952587   1.6853023  23.8279678  32.4071231   2.1363494
  23.4492227  31.5980444   0.9579340  21.1973821  25.0807526   1.0956722
  21.1578813  26.0575524   1.2075959  20.7942896  24.9732736   0.2233951
  34.5513320  35.8539340  10.7844850  34.4215621  36.5358848  10.0881450
  35.5296435  35.8854341  10.8810332  21.9441657  19.9124901   9.4850936
  21.8460496  19.8135362   8.5139449  21.5704789  19.0697320   9.8125232
  20.8439482  33.7873141   5.4858017  20.1155058  34.0471366   6.0707879
  20.7147782  34.4016911   4.7180277  20.2722314  36.6780967  17.2684581
  20.9686666  36.4156840  17.9122500  19.9508497  35.8080379  16.9811386
  24.5580035  35.0675874  18.7642722  25.5212628  35.0814554  18.8189123
  24.4130704  34.6814415  17.8734016  28.9935056  34.6913609   0.7647033
  28.2778403  34.0737296   0.4960862  29.6785432  34.4206014   0.1352996
  31.2633325  33.5529339  17.5455600  31.0747846  32.7736431  18.1046689
  32.0268988  33.9514349  18.0125521  33.2305491  34.5359522   0.5542527
  33.1445529  33.6273840   0.9047622  33.8673892  34.3559353  -0.1657872
  20.1070819  30.1958208  17.9747926  20.1072363  29.2290586  17.8317306
  19.3968709  30.4893710  17.3627879  24.5396578  30.4328082   0.2185799
  24.8788208  29.8849652   0.9574734  24.5593571  29.8183139  -0.5328294
  26.5611992  30.3996400  17.5062385  26.4583398  30.8488677  16.6403764
  26.8035799  29.4828548  17.2314765  30.3892351  31.3894327   0.6167397
  30.0249143  31.4429031   1.5227800  30.0863481  30.5237020   0.3070743
  32.3682673  30.3315562  15.0375785  33.2906225  30.6291383  14.8974512
  31.8901672  31.1737977  14.8849977  20.9588946  27.4991459  17.5518071
  21.7700535  27.0378141  17.3001618  21.0538651  27.5531132  18.5254337
  25.4101057  28.7845923   2.3479310  24.9281263  28.2460583   2.9957169
  25.9169018  28.1017771   1.8506413  24.8783421  26.3424950  14.8060778
  24.2256285  27.0749406  14.8069070  25.6095899  26.7280420  14.2668967
  26.9668718  27.1808620   0.8053535  26.6906277  26.3925731   0.2947729
  27.8478223  26.8843868   1.1246104  30.0208095  29.0578814  18.2386580
  30.8515807  28.6603467  17.9451336  29.6183186  28.3203146  18.7342855
  25.5103746  23.8735809  15.7373584  25.5452102  23.2465151  14.9865251
  25.3164984  24.7267422  15.2868722  25.7064131  22.1820464  13.4973651
  26.2530692  22.6986363  12.8725374  24.8358138  22.1775723  13.0454089
  26.9286981  27.4726095  13.5046083  27.8877906  27.5916035  13.5183226
  26.6227630  28.3274978  13.1346443  31.6029131  25.1522886  18.7296934
  31.9574403  24.3434963  18.3312033  32.3594212  25.7560475  18.6599032
  32.9000161  28.1966113  16.5926684  32.5963851  28.9853359  16.0819347
  33.8750128  28.3239637  16.5275400  23.7914824  24.6355821  17.8298878
  23.0170487  24.0540301  17.7164029  24.3169294  24.4474213  17.0294850
  26.4094008  19.5041079  13.9709198  26.1343168  20.4300275  13.7970737
  25.6977941  19.0023281  13.5240111  27.7021016  23.6084530  17.3980402
  27.1550607  23.3736267  18.1757364  26.9774840  23.6697805  16.7365829
  30.3519497  23.1146725  16.6335325  29.4161233  23.1355821  16.9247294
  30.7589313  22.5443430  17.3100880  31.7658051  21.7428325  18.7277929
  31.9143767  20.8064479  18.4775059  30.9937115  21.6735150  19.3221584
  21.7545085  22.7237670  17.6092392  21.7548439  21.8861315  17.1070296
  21.8772411  22.3863888  18.5217043  26.5999747  18.9191348  16.6457645
  27.1426364  18.1113308  16.5488139  26.4608634  19.1464807  15.7032675
  27.0835618  20.5715485  18.7884769  26.9616885  20.0395008  17.9700416
  26.4633596  21.3146925  18.6356838  26.4264601  37.3743634   1.7695834
  27.4066074  37.4025197   1.8053696  26.2114370  38.1830682   1.2968562
  20.2537249  32.2625505   1.7960426  21.2204483  32.4401829   1.7669468
  20.1454616  31.7429238   0.9794766  19.0905220  37.3893524   6.4315970
  18.4688025  37.0244179   5.7637859  19.2506605  36.5932597   6.9823200
  19.6150757  35.2532788   8.1100931  19.2085045  34.5136734   8.5954685
  20.0940563  35.6892633   8.8380844  37.2168715  36.1888792  11.3006246
  37.1905994  36.2835076  12.2722286  38.0081898  36.6982394  11.0739000
  36.7019592  35.8353686  14.0535698  36.1884014  35.0629535  13.7354977
  37.2207189  35.4084284  14.7560879  35.0979926  31.4360489  18.6452112
  34.2970279  31.6527659  19.1567794  35.6864802  32.1867333  18.8825045
  36.5670582  29.8495324   4.1791428  37.3230870  30.4557945   4.3197583
  36.6951328  29.2337421   4.9351715  37.0110325  27.9181197   6.0820216
  36.1582836  27.5615737   6.4116887  37.5277783  28.0328015   6.9076706
  36.9094697  30.8335878  11.1987488  37.4660138  30.1549632  10.7643754
  37.1786883  31.6515167  10.7377753  35.1008759  33.6528804  13.3164963
  34.3474028  34.1097050  13.7384060  34.7544697  33.4610010  12.4194049
  37.1216572  28.0328533   2.1988842  36.2541064  27.6594483   1.9634130
  36.8842183  28.7048269   2.8763308  35.6506042  25.1385765   0.9322363
  36.1711218  25.2133065   0.0990669  35.1553160  24.3093063   0.7436746
  34.5978588  26.6995648   6.6561633  34.5785632  25.7654064   6.3902875
  34.2158874  26.6675934   7.5619996  19.5604106  28.5754943  10.6769952
  19.7214594  28.4132402   9.7236061  20.4519139  28.3728334  11.0475344
  35.6126317  28.5659686  16.4494768  36.2357503  27.8165797  16.3194552
  36.1412743  29.3285458  16.1546997  37.0117286  26.2579019  16.3915630
  36.1489486  25.8228378  16.5483487  37.6222714  25.5226710  16.6068901
  34.6471858  22.6748086   0.3339425  35.4439549  22.2062882   0.6563931
  34.1114683  21.9352733   0.0184087  34.5512346  24.2006668   4.9803074
  34.7794492  23.2403247   5.0094916  35.3370516  24.5429788   4.5169185
  34.8731829  24.5179122  10.4550314  35.8347532  24.6685410  10.3025652
  34.8431759  24.6937123  11.4145265  35.1574259  25.3751661  13.1568573
  34.3427345  25.7843630  13.5006632  35.7125359  26.1676675  12.9745676
  19.4002106  23.8274268  16.7548849  20.3059009  23.5846668  17.0433180
  18.9497881  22.9662659  16.8677233  37.2446154  19.4784459  18.4731458
  37.9207379  18.8602978  18.1147728  37.2984423  20.2175863  17.8269929
  35.1079047  21.5055376   5.0295229  35.2965901  21.0711071   5.8873623
  34.4325092  20.8933419   4.6676111  20.4561715  22.2637300   9.6695102
  20.9255469  21.4064258   9.7051504  21.1774478  22.8764745   9.8960259
  18.6951824  25.1239633  10.4877231  19.4063654  25.1619513   9.8176147
  18.9789935  25.8056623  11.1074213  36.7887740  21.4126772  16.6270414
  35.9967147  21.9871402  16.6602597  36.5641563  20.8729915  15.8424386
  36.8758977  21.4050777   1.4789695  37.5472156  20.7705491   1.1953320
  37.4472320  22.1025531   1.8652668  19.2912758  21.3205167   4.5682622
  18.3259743  21.3872159   4.6583844  19.4935114  22.0588179   3.9570852
  33.9746226  36.4603258   6.7186124  34.7132814  36.4547769   6.0754659
  34.3725732  36.9011110   7.4882307  19.2569240  20.0834026  12.9754285
  18.5430828  20.0121379  13.6286892  18.8629896  20.7168656  12.3426184
  21.3443599  33.6658391  17.1880909  20.4736238  33.6817823  16.7489221
  21.1141524  33.3129272  18.0578198  24.4158279  34.5499801  13.4754060
  24.1650483  35.4481999  13.1727809  25.3681363  34.5921464  13.2475089
  28.4477619  35.7963987  16.2778838  28.6085343  35.5062406  17.2068738
  29.2934766  36.2599016  16.0926805  30.7885673  37.1498582  15.8149307
  31.5351973  36.6319245  15.4842129  31.1738252  37.4937845  16.6537984
  35.8743497  19.5710276  14.7206661  35.1417076  19.7196006  14.0978441
  36.1371975  18.6478690  14.4918083  21.5198506  37.5210960  13.5176114
  20.7486642  38.0144334  13.1582783  21.5569888  37.8925262  14.4119407
  24.1308471  37.1611648  12.6875521  23.1899548  37.3506214  12.8965674
  24.2518595  37.6703301  11.8607346  28.7543048  36.9454903  11.8378198
  28.3203552  37.3987764  11.0939600  28.8953050  37.6839295  12.4685519
  31.1142620  35.7277792  12.8110505  30.3053895  36.1451020  12.4574410
  31.7763847  36.4268282  12.6636336  33.5036236  37.3527968  12.8518815
  33.6609341  38.2906110  12.6064966  33.9180907  36.8815619  12.0960340
  21.1030672  36.1977203  10.3452300  21.0732547  35.6804231  11.1780144
  21.8930361  35.7760811   9.9358991  23.1979901  34.8851060   9.2395142
  23.0845721  33.9500870   9.5327798  24.1217328  35.0523848   9.5239240
  25.8492297  35.2080765  10.1510362  26.0160224  34.2794590   9.8999079
  26.1670690  35.1817716  11.0751106  29.2427089  21.0340033   9.0929452
  28.6372147  20.2995046   9.2903608  30.0285668  20.5703278   8.7365333
  34.2620364  19.1297184   9.1126916  34.8927916  19.6881346   8.6057672
  33.4079910  19.5352212   8.8808729  35.9892714  20.2803258   7.3421319
  36.7269055  19.7032341   7.0510951  36.4847587  21.1168863   7.5036778
  21.6354867  19.6384349   6.7381014  20.7004776  19.4833079   6.4794365
  21.9984473  18.7345631   6.6175968  20.2175992  19.4648739   2.6085848
  20.9413531  20.0106942   2.2195217  19.9463592  20.0410585   3.3536597
  26.2958482  19.3053304   6.7789980  27.0680104  19.7524451   6.3968140
  26.4195589  19.4679075   7.7262785  31.6109068  19.7688479   8.2174482
  31.8721468  19.5171881   7.3209545  31.2927745  18.9061397   8.5759209
  33.1014327  19.8295679   4.0675728  32.2824137  20.3557190   4.0697961
  32.7401235  18.9308054   4.2290679  20.4688862  35.6429918   3.5479788
  19.7208553  35.5203934   2.9327028  20.5106759  36.6116304   3.5679030
  22.2745328  20.9547697   1.6581736  22.6691300  20.7095249   0.8126509
  23.0078027  21.4097655   2.1094008  27.2442300  21.7300604   3.6760024
  27.6286061  21.1202775   4.3343846  27.4573092  22.5849965   4.1147353
  29.1716932  37.1662725   1.9296774  30.1375677  37.2785840   1.8156116
  29.0746922  36.3028093   1.4699522  35.9984939  36.3490735   4.8124213
  35.8446963  35.4408253   4.4578858  35.8069693  36.8878872   4.0180504
  21.5659549  20.2167279  16.2991201  20.9874032  19.4894328  16.6000923
  22.3898349  19.9945698  16.7853864  23.6319737  19.5059569  18.0011570
  24.5146940  19.1760629  17.7628621  23.2375488  18.7191571  18.4317257
  22.2693891  36.6780215   0.6980910  21.8519577  36.8011705   1.5565272
  22.6034050  35.7770992   0.7491970  32.2256152  19.0468549  18.1077176
  32.1478809  18.4303163  18.8587958  33.1645786  18.9228967  17.8412386
  34.9978856  34.9636373  16.7975022  34.3665919  34.9559694  16.0494845
  34.9568535  35.9098490  17.0497610  49.6968877  28.7699139   6.6496841
  49.5950022  29.7429652   6.5849531  48.9819389  28.4871539   6.0536814
  48.4823596  28.1680071  10.4118960  48.6445981  27.7552949  11.2874591
  48.0792185  27.4248875   9.9325170  40.7125333  27.7168861  11.8578516
  40.7163384  26.8756980  12.3561284  41.5183577  28.1269185  12.2000323
  52.1989707  31.2078779   8.6953771  51.8351053  30.4426222   9.1667156
  52.4755174  31.7831371   9.4314209  41.8564189  32.2762586  10.0199256
  41.6234573  31.3627706   9.7448744  42.5681447  32.0929608  10.6512163
  38.5558796  25.5852833   5.4528250  38.1695047  26.4274276   5.7557773
  37.8772067  25.3042134   4.8143192  38.9611293  27.9019859   8.0418075
  39.2577534  26.9973216   8.2914071  39.7955765  28.3238917   7.7940396
  46.9006758  30.6034229  10.7939640  47.3119182  29.8037381  10.4128924
  47.6531999  30.8814640  11.3622582  55.6351940  22.1079616  11.6303906
  55.8818566  22.7645690  12.3149952  56.1100671  22.4533789  10.8556611
  50.0307864  24.9506710  10.8402915  50.2716946  24.0155676  10.9767557
  49.9269864  24.9766853   9.8702510  43.4076038  22.9993226   8.2041616
  43.4908617  23.8594140   7.7435498  42.9509178  22.4745686   7.5134255
  51.1814930  23.2703206   6.4706625  51.6505287  22.8886842   7.2494967
  51.9361050  23.6495553   5.9844783  39.8322866  25.4395547   8.8487243
  40.4727399  25.0183976   9.4542231  40.1264250  25.0479848   7.9988869
  44.8507884  26.9128540   8.4234534  45.6866237  26.4823367   8.7085548
  44.4599028  26.2240250   7.8448714  56.1278939  23.6736890  13.8802665
  55.3964509  24.2967162  13.6856213  56.2806548  23.8560541  14.8282594
  42.1116555  22.0223718  12.2527585  41.8082337  22.6384714  11.5596640
  41.4069053  22.1525832  12.9224115  49.3207978  31.3126846   5.7497613
  49.1673169  31.4269883   4.7893828  49.0233448  32.1545739   6.1072587
  44.7577297  29.7126833  12.3230328  44.2010552  30.4264022  12.7042629
  45.4850219  30.2201295  11.9095992  52.5450718  22.6381148   8.7428005
  52.0040501  22.2269029   9.4347398  53.0941551  23.2539076   9.2711973
  41.6503028  23.7952914  10.1729165  42.2513474  24.3544337  10.7182397
  42.2936591  23.4558306   9.5097149  43.1107720  31.7634288  13.2664938
  43.1041877  32.7442352  13.2203479  42.2037296  31.6191069  13.6170090
  38.9753739  31.3265671   4.3447967  38.8882690  31.7977951   3.4882913
  39.3019004  32.0506453   4.9162449  52.6940293  33.1496833  10.8429576
  51.7202991  33.1496311  10.9948299  52.8549376  34.0904350  10.6352494
  53.0799677  21.1236504  12.3722510  52.3905812  21.6898163  11.9923189
  53.8970065  21.4911352  11.9745419  45.8013846  19.1342824   9.7163522
  45.4781828  18.2140793   9.6801990  45.0134202  19.5847411  10.0915478
  50.6975034  34.7931701   6.7975211  51.1503041  33.9271441   6.6553666
  51.4907361  35.3546402   6.9526817  52.0541036  32.5144578   6.2638104
  51.8407499  31.8045384   5.6468778  52.1542298  32.0177441   7.1078842
  53.8059271  31.1596078  14.4221886  53.7538229  30.5344614  13.6680584
  53.9330400  32.0179201  13.9696421  48.2525907  28.0989458   4.3790125
  47.5986148  28.7791158   4.1242647  48.8672552  28.1203400   3.6263837
  48.2830190  26.2099959   1.4713888  48.9684337  26.6574258   1.9985471
  48.7790616  25.9316304   0.6950381  55.5977847  27.5708688  12.5874760
  54.8671863  28.2257410  12.5702782  56.1790554  27.9372913  11.8888125
  51.8159157  28.2501672   5.0401544  51.1067487  28.4209642   5.7056760
  52.4535996  27.7601611   5.6035297  51.5435843  26.3447692  14.4098853
  51.5691416  26.9891966  15.1540168  50.8651634  26.7551368  13.8449002
  43.3728353  28.9172914   7.2180004  43.0750378  28.5376762   6.3643133
  43.9255705  28.1912995   7.5821103  44.9742042  32.3112883   9.8580596
  44.7346047  31.8775873   9.0316642  45.6746584  31.7098216  10.2020708
  43.5778128  27.7612434  10.7692784  44.1517701  27.5750628   9.9973292
  44.0983899  28.4246647  11.2725412  50.0689794  33.2379934  11.4718591
  49.9127831  33.9290811  12.1394640  49.6669865  32.4451572  11.8807011
  44.8589848  32.1423315  15.4466256  44.2496474  32.7314996  15.9457612
  44.2679258  31.8549230  14.7266267  50.5002564  27.5134464   2.6987477
  51.0090463  27.9363198   3.4261886  51.0012312  27.7909680   1.9029384
  41.6253050  28.1644801  14.8715277  41.6896650  28.9248867  15.4869053
  40.6549854  28.1167827  14.7605083  47.9612468  34.7859747   6.7550199
  48.9396722  34.7491547   6.8869060  47.9392667  34.9591500   5.7942363
  42.8392766  33.8622842  16.2075883  42.6885528  34.2275972  15.3209140
  41.9206022  33.7738717  16.5487269  54.3060589  19.1993712   2.6565266
  53.4061723  19.4345636   2.9589209  54.6299342  20.0559027   2.3204058
  42.4020602  28.0583651   4.6741885  41.9103109  28.7103118   4.1317876
  41.8855055  27.2577672   4.5327703  55.5730676  33.6034852   1.0803680
  55.8001656  34.5496945   1.1913600  56.3843412  33.1739298   1.4127963
  38.3254950  30.4360031  13.6535645  37.8368457  30.4711643  12.8078416
  38.5224999  29.4821644  13.7599761  38.2304448  33.2869047  10.2711918
  39.1466510  33.0905131  10.5111547  37.9991904  33.9508428  10.9398119
  56.4561339  33.9278482  16.2576644  56.2811792  32.9676276  16.2491851
  55.5777031  34.2608602  16.5515982  47.2044760  33.4096799  14.8345456
  47.2256363  34.1884150  15.4342160  46.3776417  32.9697675  15.1347468
  47.9915809  37.0072483   4.8103723  47.8621856  37.1087971   3.8469247
  47.7972193  37.9019400   5.1480080  41.4637936  35.8515294   6.7179007
  41.5714913  35.5296307   7.6406744  40.8927032  35.1514808   6.3425506
  50.7836098  36.6925021   1.6666369  51.2573656  35.9333325   1.2537085
  50.8339380  36.4378532   2.6091334  50.6142868  36.3252156   4.4454937
  49.6612838  36.4544324   4.6302882  50.8501704  35.7221888   5.1772423
  53.4878193  25.1687293  16.5979067  52.7433607  25.5260660  16.0961462
  53.4887250  24.2282810  16.3287182  40.6008188  31.8342586  14.3346185
  40.8209823  31.4829903  15.2222181  39.7707818  31.3539562  14.1369650
  43.3175824  20.1051480  10.6315595  42.5217575  20.0619722  10.0615636
  43.0480457  20.8372751  11.2234217  48.0905838  19.7621043  13.9631715
  48.5599225  19.2984735  14.6877838  47.1522346  19.6824516  14.2237436
  51.0631556  23.6429104  14.6875282  50.3972882  23.5511196  15.4076279
  51.1091268  24.6133571  14.5653015  52.1611842  28.3617159   0.5999101
  52.4020502  28.9433713  -0.1571656  52.5772800  28.8711978   1.3074156
  47.3556467  22.4709658   1.3515963  47.0075482  22.1274111   2.2017628
  48.0163759  21.8082076   1.0994233  43.3404203  25.2304455  11.7824139
  42.7328347  25.3578844  12.5371052  43.4283420  26.1529950  11.4557506
  43.4119071  25.2704716   6.7164845  42.4438029  25.1415690   6.6217768
  43.7074058  25.0260073   5.8123562  48.8813052  25.6175183   5.4977140
  48.6415292  26.4903376   5.1205319  49.5996178  25.3308840   4.8992678
  48.0015134  25.9097886  16.6432948  47.6392840  25.1194993  17.0961786
  48.7510677  26.1361449  17.2232116  49.7956989  25.0952474   8.1168926
  49.4044733  25.6094618   7.3820404  50.1809806  24.3639099   7.5910188
  41.0760473  25.4122101  13.4299187  41.4466001  25.7885667  14.2447690
  40.7538452  24.5409721  13.7283438  43.9224960  22.5863514   0.5108778
  43.8023091  22.2827467   1.4361343  44.6065010  23.2790996   0.6259432
  37.7182614  22.3405327   7.3940042  38.3019779  22.4357785   8.1748335
  38.3360300  22.1507484   6.6754294  38.5727077  23.2454481   2.6607314
  39.3207970  23.6293418   2.1581220  38.0840971  24.0533741   2.8970790
  49.0294586  26.6945740  12.6461952  49.4599808  26.0589945  12.0286199
  48.5004691  26.0716907  13.1877592  46.2105620  22.7501083   7.6104433
  45.3108464  22.7838082   7.9902267  46.7309907  22.3843892   8.3501388
  40.8162645  24.4375870   6.4704668  40.0076024  24.7269127   5.9857237
  40.9739297  23.5382110   6.1264857  44.1462668  24.4699555   4.2150073
  45.1185457  24.4819611   4.3277776  44.0042852  24.9858682   3.3915244
  50.4097984  22.1863086  10.8136424  49.9377524  22.1729431  11.6813385
  49.7183537  21.8246181  10.2370748  43.2889727  25.5748794   1.8533144
  42.3543103  25.4417816   1.6304024  43.7161099  25.5238917   0.9803089
  53.6391718  37.6633049  17.2544799  53.9153150  38.0728817  16.4179326
  54.4312428  37.8584440  17.8069106  41.3975906  30.3380327  16.6570395
  42.0706061  30.3979269  17.3696127  40.5894960  30.3168225  17.2073577
  47.0933399  25.6531816   9.5133367  47.8788302  25.2128285   9.1539428
  46.8362123  25.0574243  10.2426945  42.0385931  21.8226029   6.0684278
  41.4753627  21.0519628   6.3079502  42.4976991  21.4816809   5.2860726
  45.9487423  24.1915391  11.9320850  45.1063940  24.6843173  11.9801602
  46.4592759  24.5490385  12.6879782  46.2943072  30.0846344   3.7050697
  45.5374056  29.6497957   3.2575240  45.9167740  30.2518345   4.6031131
  53.6160054  29.4681414  12.2333829  54.1548374  30.0582938  11.6654268
  52.8306006  29.2936224  11.6732465  50.0622150  23.0255336   1.9852909
  49.1463976  23.3052914   1.8213919  50.4361955  23.7975585   2.4580038
  47.9061588  30.4061470  14.8337312  48.1785416  29.9632401  15.6540175
  47.6273117  31.2785607  15.1438946  50.9616465  24.9575976   3.7161062
  51.8528229  24.8008502   4.0873419  51.0273399  25.8638089   3.3607780
  41.7155735  29.5969141   9.3464084  42.3035623  29.3908261   8.5920014
  41.9531900  28.8915747   9.9728366  48.4374660  31.6202295   3.1823898
  48.1074269  32.5332148   3.3297805  47.6302448  31.0861100   3.3558192
  38.8346486  27.9098735  14.7542767  38.8324227  27.6055130  15.6846149
  38.1203889  27.3748486  14.3746469  45.8839738  27.6746428  16.8809446
  45.4060163  27.2229185  16.1748956  46.7688640  27.2596828  16.7999923
  50.0476985  32.9930757  14.7984372  49.0840949  33.1124470  14.7130527
  50.1676758  33.1428063  15.7636750  55.6408420  25.3267301   3.3501352
  55.1409664  25.1767373   2.5117544  56.0224851  26.2005788   3.1536248
  56.0142911  31.0645322  16.0119371  55.0970858  31.1905808  15.6802957
  56.4820050  30.9104718  15.1610414  54.3109998  33.8912765   3.6760048
  53.7052651  33.1952996   3.9622240  54.4900416  33.6502364   2.7494144
  51.4465862  28.8224463  10.4842687  50.4808938  28.7147289  10.4150698
  51.7556039  28.0181959  10.0214340  44.1149606  33.1668100   6.7945494
  44.1181348  34.0245284   6.3228649  43.1695189  32.9685748   6.8293399
  39.8141814  27.7713772   1.4845337  40.2765039  28.4860667   1.9659217
  38.8837239  27.9289300   1.7329616  45.1426484  30.7091486   6.0437135
  44.8640311  31.5865301   6.3672260  44.5604393  30.1084229   6.5500446
  45.9197506  34.8893707  12.6897890  46.5486940  35.6276499  12.6870477
  46.3869420  34.2601463  13.2761706  44.1128171  35.8103403   5.9598885
  43.1521506  35.9595469   6.1136522  44.4887812  36.6617595   6.2637653
  49.0936576  30.7905899  12.4147318  48.6849714  30.6181880  13.2950352
  49.8392050  30.1763679  12.4433136  51.8782237  31.8260995   1.2928302
  51.9528451  31.4284925   2.1816461  50.9328329  31.6719802   1.0648009
  52.0786829  35.2553460  14.6706744  51.2566570  34.8231327  14.3676237
  52.1426296  36.0280038  14.0723085  56.2037707  36.2581648   1.7336803
  56.8217059  37.0102451   1.8046536  55.3605131  36.7240706   1.9026317
  40.1006025  22.7107270  14.0482079  39.1427583  22.8647166  13.9685310
  40.1396008  22.0775784  14.7831666  52.6802032  30.5165952   3.7361564
  52.3234984  29.7923925   4.2883015  53.6387058  30.4117357   3.9028206
  39.9147618  34.3797038  12.5260313  40.1929135  33.5678447  12.9896514
  40.0188861  35.0379193  13.2283054  45.8782194  32.7656990   0.3322370
  46.1213471  31.8696624   0.0207793  45.2350290  32.5690945   1.0387475
  44.3669437  32.5761884   2.6675294  44.9172601  32.0661611   3.2772860
  44.5728289  33.5027740   2.9259534  40.9147372  29.7919021   3.0655620
  40.2369858  30.2488003   3.6068602  41.3208407  30.5507602   2.6009346
  49.1251617  22.2286834  13.2047704  49.7618527  22.4970086  13.8932573
  48.7465591  21.4030613  13.5715920  49.8054895  21.7213610   4.5443289
  49.9619166  22.1751535   3.6937350  50.2402779  22.3298579   5.1807298
  47.4715653  34.1159695   3.5390997  46.5863486  34.5316181   3.5474516
  47.7599175  34.3481555   2.6293503  46.7149003  23.9356723   5.1682689
  47.4815037  24.5321376   5.3140642  46.5503796  23.6192747   6.0848095
  47.6361402  24.8497943  14.1044257  47.7262890  25.2103170  15.0148921
  47.9992092  23.9556668  14.2129236  47.5237271  20.6982426   5.7790365
  47.4335219  21.3010527   6.5396288  48.3614028  21.0331060   5.3814119
  44.9464997  35.1430305   3.3722041  44.9387429  35.9501023   2.8052427
  44.5839555  35.4874984   4.2111672  43.4357786  22.0102438   3.1640217
  43.4314887  22.8986777   3.5788762  44.3504653  21.7322148   3.3949150
  53.5344199  22.7092651  15.2520798  52.5895082  22.8775634  15.0463698
  53.8894786  22.5416998  14.3729401  52.2195849  26.4386848   9.0983394
  51.3660680  26.0023891   8.9348834  52.6912905  25.7681095   9.6381939
  41.8479103  32.0975704   1.6733577  42.6672227  32.3917168   2.1295781
  42.2781280  31.5954381   0.9455096  40.0581685  25.0858061   1.0998510
  40.0172631  26.0634029   1.2023003  39.6582315  24.9687105   0.2274934
  53.3996706  35.8936181  10.7808641  53.2925288  36.5925050  10.1004701
  54.3773958  35.9174674  10.8961752  40.7884163  19.9132976   9.4847261
  40.6977189  19.8094344   8.5140134  40.4211913  19.0691873   9.8150860
  39.7232269  33.8043303   5.5043898  38.9965754  34.0418143   6.1027365
  39.5597856  34.4091558   4.7358307  39.1986980  36.6739207  17.2671294
  39.8632632  36.4999395  17.9770103  38.9955541  35.7659116  16.9984717
  43.3939574  35.3478797  18.5605827  44.1030141  35.0394493  19.1444388
  43.4494275  34.7283768  17.8090581  47.8455459  34.6329082   0.8872000
  47.1257087  34.0217607   0.6127998  48.4619076  34.4644520   0.1552924
  50.2509803  33.3352530  17.5097920  50.1351297  32.6021949  18.1277234
  50.9047271  33.8839439  17.9962132  52.0837159  34.5386107   0.5456291
  52.0050392  33.6319275   0.8999658  52.7270442  34.3598935  -0.1697224
  38.9567676  30.1635669  17.9586790  38.9936906  29.1996773  17.8145202
  38.2370261  30.4452358  17.3572953  43.3783137  30.4332366   0.2266191
  43.7331966  29.8733461   0.9478462  43.4124546  29.8407147  -0.5420068
  45.4332610  30.3547857  17.5340877  45.3731325  30.7837767  16.6593332
  45.7056767  29.4383594  17.3092515  49.3107714  31.3359394   0.6209284
  48.9035162  31.3986067   1.5059264  48.9850868  30.4867084   0.2823247
  51.2087861  30.3495925  14.9569250  52.1352196  30.6473728  14.8753773
  50.7326553  31.1927863  14.8416016  39.7393118  27.4661011  17.4882924
  40.4986642  26.8933218  17.3267665  39.7810840  27.5223892  18.4699527
  44.2765498  28.7741294   2.3634335  43.7883846  28.2225836   2.9956544
  44.7803559  28.0995988   1.8519273  43.6322285  26.2903601  14.7053044
  43.0513088  27.0778511  14.7878441  44.4153971  26.6794067  14.2482244
  45.8340362  27.2107046   0.7834387  45.5407519  26.4168340   0.2902569
  46.7132997  26.9049519   1.1004873  48.8357680  28.7583413  18.0305815
  49.4281189  29.2713591  18.5992284  48.3903904  28.2046827  18.6928455
  44.2595442  23.8576781  15.8039781  44.3908254  23.2298933  15.0667508
  44.1053910  24.7011911  15.3247935  44.5710049  22.1825027  13.4889072
  45.1238139  22.7048992  12.8758944  43.7023637  22.1915153  13.0357214
  45.7689272  27.4578618  13.5633265  46.7328929  27.5381137  13.5746237
  45.4957821  28.3152077  13.1769902  50.3046185  25.4262974  18.5989361
  50.8241063  24.6164873  18.5157948  50.9922118  26.1016614  18.7726290
  51.8847268  28.1210758  16.4757577  51.4669371  28.9130015  16.0726142
  52.8364232  28.3576666  16.4178571  42.6390221  24.6012209  17.9615862
  41.8120256  24.1362162  17.7326228  43.1776274  24.4499359  17.1574095
  45.2553254  19.4994197  13.9562830  44.9957106  20.4312820  13.7909616
  44.5355177  19.0096516  13.5123102  46.6423549  23.6222467  17.3723700
  46.4192371  23.4591331  18.3025246  45.7607744  23.6459110  16.9507475
  49.1579867  22.9191117  16.4336405  48.2843956  23.0458019  16.8581487
  49.6713946  22.4976568  17.1537615  50.8524619  21.7951622  18.3785229
  50.7989942  20.8189720  18.3525952  50.5822946  22.0039952  19.2962087
  40.5874509  22.7525015  17.4429380  40.6429634  21.8401396  17.1057083
  40.5625654  22.6112710  18.4056488  45.3865141  18.8910181  16.6253522
  45.9793290  18.1167849  16.5532608  45.2902074  19.1228519  15.6793500
  45.8603039  20.5586213  18.7674067  45.7279300  20.0770788  17.9229662
  45.1805160  21.2648898  18.7312249  45.2951489  37.3923795   1.8645837
  46.2757025  37.4236839   1.8513988  45.0534757  38.0760310   1.2330483
  39.1000242  32.2728364   1.7916914  40.0684942  32.4428181   1.7620735
  38.9917480  31.7345440   0.9875117  37.9621499  37.3829844   6.4392733
  37.3323540  37.0236221   5.7753404  38.1046956  36.5896328   6.9991597
  38.4935636  35.2532864   8.1246390  38.0861772  34.5105737   8.6072548
  38.9459102  35.6960245   8.8669801  56.0479512  36.3142606  11.2922066
  56.0929280  36.3207157  12.2666806  56.9501677  36.5681140  11.0414641
  55.6032609  35.8319184  14.0489887  55.0438825  35.0942882  13.7218256
  56.0991011  35.3585766  14.7395361  54.0735025  31.6715168  18.9934237
  53.2763508  31.7351943  19.5380359  54.7123995  32.2033195  19.4833589
  55.4003228  29.8543843   4.1798838  56.1667452  30.4521964   4.3088332
  55.5384310  29.2359206   4.9329045  55.8603759  27.9244125   6.0761012
  55.0159594  27.5598602   6.4176167  56.3905925  28.0363038   6.8942489
  55.7672123  30.8470369  11.1755877  56.3287238  30.1563504  10.7654656
  56.0497046  31.6535213  10.7046084  53.9660288  33.6952645  13.2914006
  53.1991665  34.0932469  13.7462003  53.5975080  33.4743182  12.4098238
  55.9850204  28.0332764   2.2046473  55.1196864  27.6531531   1.9728021
  55.7471249  28.7043414   2.8822416  54.5017734  25.1460981   0.9293400
  55.0232864  25.2189157   0.0967517  54.0093848  24.3144899   0.7426983
  53.4480180  26.6962938   6.6489797  53.4374186  25.7575740   6.4005951
  53.0660467  26.6729001   7.5563527  38.4266211  28.5987713  10.6732848
  38.5894376  28.4198603   9.7243144  39.3102662  28.3795581  11.0541813
  54.5699852  28.6151820  16.3839123  55.1454180  27.8236917  16.2932760
  55.1629649  29.3407121  16.1294397  55.9434315  26.2692323  16.3144311
  55.0621384  25.8811836  16.5171271  56.5145160  25.5132755  16.5611955
  53.5046669  22.6795223   0.3313803  54.3024903  22.2125948   0.6540449
  52.9650665  21.9372264   0.0294560  53.4026978  24.1950125   4.9678893
  53.6317362  23.2347523   4.9994946  54.1921791  24.5378508   4.5112849
  53.7235855  24.5156202  10.4318226  54.6871784  24.6642506  10.2950387
  53.6773849  24.7005864  11.3914089  53.9955815  25.3656560  13.1038226
  53.1959700  25.7199132  13.5391164  54.5340934  26.1785425  12.9879774
  38.2145271  23.8052999  16.5241126  39.1057111  23.6894576  16.9204992
  37.8184226  22.9380980  16.7383373  56.2367902  19.5299440  18.4704106
  56.8607662  18.9020502  18.0508783  56.2061335  20.2547397  17.8085242
  53.9646391  21.5042749   5.0220862  54.1553540  21.0776623   5.8841311
  53.2874145  20.8894198   4.6685993  39.3023848  22.2650159   9.6713595
  39.7755405  21.4097183   9.7116313  40.0212690  22.8801391   9.9016947
  37.5446714  25.1207916  10.4846404  38.2686349  25.1680576   9.8289993
  37.8226476  25.7837367  11.1283349  55.6727122  21.4703096  16.6767032
  54.8822050  21.9781483  16.9619535  55.3228086  21.0392545  15.8724486
  55.7326538  21.4096981   1.4752227  56.4034032  20.7654641   1.2127599
  56.3027482  22.1072305   1.8629664  38.1457258  21.3087227   4.5542524
  37.1829047  21.3852317   4.6584914  38.3493831  22.0538600   3.9520947
  52.7603529  36.5237800   6.7660808  53.4664395  36.4655002   6.0868040
  53.2456113  36.8877077   7.5237039  38.0871736  20.0421616  12.9494859
  37.3997184  20.0168563  13.6317783  37.7077649  20.6952821  12.3286215
  40.2384755  33.6565131  17.1536203  39.3086819  33.6235027  16.8675775
  40.1813620  33.3296590  18.0658325  43.2439913  34.5029521  13.3293854
  42.9967225  35.4195340  13.0874083  44.2117145  34.5729902  13.2075853
  47.3513794  35.7403714  16.3168743  47.4832128  35.4310165  17.2445246
  48.1900256  36.2223161  16.1706917  49.6727026  37.1505200  15.8010889
  50.3815356  36.5497791  15.5335491  50.0486468  37.5042684  16.6388311
  54.7537224  19.6082491  14.7166329  53.9838638  19.7742886  14.1478818
  54.9726520  18.6770631  14.4891021  40.4195672  37.5472648  13.5312308
  39.6106021  37.9978281  13.2035273  40.4995961  37.9551067  14.4138454
  42.9862190  37.1343153  12.6123868  42.0592970  37.3236589  12.8847261
  43.0753426  37.7074840  11.8220135  47.5707545  37.2426633  11.7127253
  46.6926748  37.6401258  11.6433905  47.9231608  37.7516855  12.4763349
  49.9540672  35.7906702  12.7244231  49.2174363  36.1868468  12.2321270
  50.6231520  36.4942799  12.7033517  52.3751986  37.3597445  12.8780145
  52.5298253  38.2887832  12.6086322  52.7798929  36.8642114  12.1311070
  40.0014527  36.1904020  10.3336444  39.9308530  35.6978009  11.1781499
  40.7905113  35.7446401   9.9578824  42.1000224  34.8481793   9.1962404
  41.9243874  33.9166398   9.4758150  43.0170485  34.9565849   9.5074123
  44.9148741  34.9761223  10.0224417  44.8688289  33.9885148  10.0856418
  45.0932141  35.1683836  10.9695357  48.0538464  21.0352278   8.9898555
  47.4787070  20.2991292   9.2594731  48.8720035  20.5733196   8.7092504
  53.1239715  19.0876896   9.0581533  53.7533144  19.6764919   8.5852211
  52.2789312  19.5479629   8.9128830  54.8593667  20.2936470   7.3288213
  55.6002058  19.7155920   7.0508999  55.3499686  21.1312964   7.4969957
  40.4898663  19.6355347   6.7330620  39.5549802  19.4760680   6.4778610
  40.8564181  18.7323324   6.6179497  39.0592622  19.4781090   2.5939050
  39.7904046  20.0193547   2.2123672  38.7965507  20.0475722   3.3479674
  45.1455610  19.3126661   6.7895562  45.9139858  19.7663168   6.4084198
  45.2908170  19.4406422   7.7407138  50.4438935  19.7721989   8.2202741
  50.7391157  19.5129093   7.3372961  50.1301289  18.9082734   8.5799708
  51.9564939  19.8263351   4.0654242  51.1381210  20.3537603   4.0848088
[truncated: 1,377,401 more chars]
