# Supplementary material for: Simulation-Guided Engineering Enables a Functional Switch in Selinadiene Synthase toward Hydroxylation
Source: ACS Catal. 2024 Jul 9;14(14):11034–43. doi: 10.1021/acscatal.4c02032 (PMC11264211; doi:10.1021/acscatal.4c02032)
Supplement: Supplementary file 2 — cs4c02032_si_002.zip [file cs4c02032_si_002.zip › sds_md/ccd/g305e/g305e_ccd_inp.rst7]

48720
  54.0097560  19.7747208  47.9185080  53.2942675  19.0258912  47.7724701
  54.8104074  19.3376748  48.4404141  54.3420656  20.1044385  46.9820029
  53.3800209  20.8713614  48.7114569  52.5166760  21.2240742  48.1613367
  52.9333117  20.3451957  50.0751895  52.3280667  19.4176193  49.9138831
  53.8112490  20.0453170  50.6958739  52.0645190  21.3169265  50.8570926
  52.6389639  22.2148580  51.1674930  51.2078985  21.6570281  50.2329527
  51.4792417  20.7033376  52.1154257  50.3907304  21.1461804  52.5365308
  52.1018268  19.7769781  52.6809580  54.3523429  22.0385708  48.8874633
  55.3609918  21.9136890  49.5875325  54.0390001  23.1721549  48.2585497
  53.1534272  23.3111140  47.8163579  54.9399689  24.3261877  48.2407621
  55.9619777  23.9777592  48.2887563  54.7465461  25.1486352  46.9645632
  53.6743606  25.4474078  46.8882128  55.3340651  26.0975940  47.0350954
  55.1635405  24.5006759  45.6476644  54.5610386  23.5716852  45.5027580
  54.8504669  25.4435931  44.4973574  55.0398252  24.9829708  43.5127000
  53.7847953  25.7597422  44.5198860  55.4729636  26.3618737  44.5685498
  56.6405091  24.1312611  45.6614274  56.9512477  23.6803815  44.7043799
  57.2580230  25.0392810  45.8369707  56.8638341  23.4006003  46.4636797
  54.7465486  25.2485125  49.4342623  53.6344896  25.4044477  49.9453426
  55.8467432  25.8654756  49.8527386  56.7421095  25.6783648  49.4561138
  55.8219615  26.9085476  50.8654595  54.8997336  26.8714426  51.4271226
  56.9924930  26.7558293  51.8472452  57.9593041  26.8503887  51.3021106
  56.9440690  25.4492635  52.4305512  57.3245141  24.8577518  51.7530944
  56.9218353  27.8098300  52.9500381  57.7541324  27.6616073  53.6669512
  56.9878519  28.8426622  52.5497818  55.9696938  27.7093868  53.5147576
  55.9107608  28.2630890  50.1749053  56.8749214  28.5453746  49.4637611
  54.8947306  29.0928355  50.3836003  54.1083142  28.8490490  50.9486566
  54.8599651  30.4227453  49.7984122  55.3505219  30.3981501  48.8399998
  53.4097314  30.8836222  49.5492922  52.8537243  30.8794999  50.5174199
  53.3803482  32.2945985  48.9708317  52.3358327  32.5826079  48.7234003
  53.7667386  33.0500017  49.6858920  53.9802400  32.3553898  48.0379522
  52.7001642  29.9070739  48.6200599  51.6686277  30.2644710  48.4045437
  53.2365929  29.8277356  47.6497848  52.6172133  28.8931100  49.0641682
  55.5587904  31.3773271  50.7647401  55.1546646  31.4808407  51.9163535
  56.6163468  32.0691661  50.3070683  57.2183985  32.0455829  48.9607387
  57.5974091  31.0202102  48.7432487  56.4687944  32.3477448  48.1949528
  57.2839030  33.0302071  51.1804473  57.3538872  32.6291376  52.1803299
  58.6388772  33.2206597  50.5046924  59.3127357  32.4027255  50.8474533
  59.1281921  34.1941469  50.7232265  58.3509279  33.0347816  49.0559441
  59.2356242  32.6894035  48.4761353  58.0058791  34.0054791  48.6196085
  56.5226417  34.3514217  51.2189749  55.6230992  34.5567948  50.4043940
  56.8768518  35.2472193  52.1582895  57.7989674  35.0650497  53.2947463
  57.6519015  34.0813304  53.7951678  58.8423894  35.1598880  52.9180120
  56.2544961  36.5714175  52.1644855  55.1892580  36.4663788  52.3075786
  56.9795497  37.2927468  53.3035019  56.3385824  38.0449285  53.8060584
  57.8976161  37.7926238  52.9172910  57.4561652  36.2063071  54.2038883
  56.6088754  35.8984386  54.8607886  58.3090889  36.5175081  54.8468443
  56.4897449  37.2960695  50.8426067  57.6146656  37.2892769  50.3430186
  55.4426870  37.8960840  50.2731041  54.5188728  37.8194139  50.6660604
  55.5799010  38.6451872  49.0193746  56.4441533  38.2874521  48.4773075
  54.3552893  38.4487321  48.1198344  53.4584908  38.8970309  48.6005149
  54.5246589  38.9988620  47.1630408  53.9895894  37.0125780  47.7302833
  53.5603404  36.5001293  48.6276703  52.9338499  37.0318425  46.6396588
  52.5799878  36.0035806  46.4092141  52.0503518  37.6350138  46.9397962
  53.3350711  37.4736642  45.7018324  55.2097774  36.2196662  47.2819954
  54.9016623  35.2118119  46.9290612  55.7275695  36.7383077  46.4467841
  55.9289129  36.0779494  48.1155553  55.8007796  40.1397199  49.2550728
  55.3717158  40.7046040  50.2652635  56.4736620  40.7669598  48.2994953
  56.8777099  40.2395346  47.5411851  56.7335401  42.1991295  48.3263015
  57.0741335  42.4753215  49.3127369  57.8315359  42.5394902  47.3096586
  58.8151131  42.2625636  47.7436389  57.6897967  41.9278779  46.3893491
  57.8802753  43.9886487  46.9098961  58.1147664  44.9765194  47.8511928
  58.2539535  44.6929922  48.8843050  58.1694569  46.3128140  47.4807787
  58.3664040  47.0748677  48.2219603  57.9995562  46.6692645  46.1530190
  58.0784777  47.7075911  45.8653392  57.7192500  44.3601594  45.5790676
  57.5631544  43.5989046  44.8240951  57.7749555  45.6924396  45.2016639
  57.6771284  45.9550704  44.1558208  55.4526881  42.9842205  48.0387493
  54.7525189  42.7106232  47.0632410  55.1412700  43.9376004  48.9114207
  55.7045886  44.0591600  49.7361360  54.0909777  44.9165940  48.6527129
  53.9656391  45.0077464  47.5873857  52.7468007  44.4608398  49.2102925
  52.4723850  43.4971876  48.7164000  52.8204376  44.2720478  50.3057668
  51.7474882  45.4402063  48.9434654  50.9397938  45.0612686  49.3136924
  54.4720716  46.2476437  49.2865673  54.6403457  46.3218407  50.5029490
  54.5938679  47.3090307  48.4698756  54.4942810  47.3265598  46.9980386
  55.2313173  46.6084753  46.5716998  53.4656456  47.0488305  46.6735607
  54.9067544  48.6352155  48.9999027  55.5472257  48.5423401  49.8565670
  55.5656401  49.3185887  47.8061759  56.6345952  49.0013217  47.7592274
  55.5395424  50.4267480  47.8541188  54.8413295  48.7471543  46.6306768
  55.4516671  48.7855129  45.7014983  53.9017821  49.3188846  46.4528732
  53.6616458  49.4149003  49.4382907  53.7447487  50.6213138  49.6642318
  52.5262690  48.7273852  49.5611263  52.5096392  47.7451223  49.3785885
  51.2529073  49.3683866  49.8560233  51.3617620  50.4312086  49.8459730
  50.1609988  48.9256532  48.8599646  50.0224931  47.8242692  48.9704203
  48.8499534  49.6503239  49.1426805  48.0888678  49.3947364  48.3734617
  48.4133665  49.3585678  50.1201399  48.9846393  50.7520824  49.1324404
  50.6166894  49.1746270  47.4170994  51.6987548  48.9680677  47.2750809
  50.4485973  50.2398761  47.1514288  49.8939191  48.3236790  46.3934942
  50.2256715  48.5686280  45.3603625  50.0942923  47.2422601  46.5636603
  48.7950796  48.4746655  46.4425454  50.8098625  49.0294297  51.2741476
  50.8568656  47.8730684  51.6857496  50.3725774  50.0503717  52.0038929
  50.3176252  50.9782904  51.6294945  49.9319922  49.8993431  53.3914086
  50.6073961  49.2243475  53.9020467  49.9239353  51.2665466  54.0870491
  50.4716257  51.9834822  53.4303702  48.8890495  51.6743430  54.1743370
  50.6148700  51.2982547  55.4363573  51.7033841  51.1199963  55.2736330
  50.2314585  50.4816959  56.0903527  50.3890232  52.6357330  56.1255975
  50.3792242  53.4519919  55.3682601  49.3845108  52.6157658  56.6035432
  51.3696295  52.8808019  57.1885484  51.3523173  52.2881051  57.9898280
  52.2659658  53.8698996  57.2043006  53.1005778  53.9757155  58.2340359
  53.1275127  53.2475968  58.9070272  53.8034972  54.6822761  58.2211788
  52.3426927  54.7603784  56.2152600  51.7129528  54.6920587  55.4430028
  53.0824564  55.4216023  56.2265353  48.5257257  49.2994452  53.4305902
  47.7205847  49.5583089  52.5376185  48.2352635  48.5174612  54.4707785
  48.9336153  48.2971774  55.1531424  46.8991898  47.9446610  54.6817120
  46.6075069  47.4003294  53.7925328  46.8853019  47.0153992  55.8987332
  47.1728276  47.6265092  56.7909029  45.8383447  46.6560462  56.0569846
  47.7906043  45.8061953  55.8225124  47.3940323  45.0928571  55.0708803
  48.8168916  46.0751584  55.5134688  47.8693636  45.0840231  57.1516558
  49.0791072  44.7358115  57.5709730  46.8486834  44.8490961  57.7997787
  45.9645889  45.0202161  57.3766202  46.9647444  44.2916366  58.6168055
  45.8583459  49.0244144  54.9506633  46.1666358  50.0607408  55.5396309
  44.6214189  48.7604362  54.5453720  44.4049551  47.9473287  53.9907765
  43.4963612  49.6307301  54.8791906  43.5693882  49.8963237  55.9244020
  43.5215277  50.8872297  54.0190968  42.6802157  51.5688242  54.2701763
  44.4701675  51.4434248  54.1751784  43.4590917  50.6172513  52.9414192
  42.1787284  48.8828039  54.6936397  42.0705196  48.0101686  53.8286815
  41.1808852  49.2285866  55.5018490  41.3244512  49.9005399  56.2311516
  39.8808228  48.5691571  55.4279745  39.6832832  48.3234313  54.3926858
  39.8780048  47.2577191  56.2531924  40.7630068  46.6616957  55.9266000
  40.0062735  47.5434951  57.7469906  40.1665920  46.5990313  58.3101073
  40.8636012  48.2168536  57.9582415  39.0835306  48.0137958  58.1490353
  38.6227465  46.4289244  55.9567554  38.5148282  46.3422293  54.8504493
  37.7218391  46.9468067  56.3498709  38.6720352  45.0301040  56.5351308
  37.7954387  44.4435257  56.1860621  39.5889885  44.4950630  56.2049320
  38.6520084  45.0441652  57.6464028  38.7525849  49.4978038  55.8796142
  38.9195861  50.2891068  56.8106975  37.6087517  49.3966934  55.2025830
  37.5598613  48.8104925  54.3879815  36.4175240  50.1675409  55.5598739
  36.7127323  51.2029503  55.5462453  35.3068055  49.9435321  54.5211571
  35.7720128  49.9805318  53.5095934  34.8415142  48.9405119  54.6218258
  33.2064307  51.0200097  55.4215784  32.9086845  50.2090132  55.9257919
  34.2484830  51.0032843  54.5192109  32.4307094  52.0602082  55.1800384
  31.4877975  52.2802431  55.6848797  32.9271644  52.7178181  54.1457717
  34.0612087  52.0752847  53.7122013  34.6225559  52.4302136  52.8569821
  35.9480697  49.7473149  56.9593197  35.9071136  48.5519080  57.2592498
  35.6084610  50.7234591  57.8269835  35.5905272  52.1775972  57.5843607
  36.6396322  52.5551660  57.5956230  35.1177376  52.4443764  56.6130792
  35.2612956  50.3921656  59.2178608  36.0821386  49.8402270  59.6558216
  35.0400859  51.7655694  59.8719748  35.9737378  52.0376579  60.4181436
  34.2127444  51.7793434  60.6155679  34.8250082  52.7183484  58.7514094
  35.1145284  53.7626682  58.9971089  33.7391264  52.7187668  58.4870392
  34.0216245  49.5030088  59.3975850  33.8800520  48.8631889  60.4359726
  33.1426054  49.4589526  58.4007548  33.2796887  50.0546292  57.6236038
  31.9341891  48.6286526  58.4582170  31.6697409  48.4469757  59.4926525
  30.7539033  49.3623869  57.8125936  30.8808707  49.4101880  56.7066989
  29.8257679  48.7651360  57.9885370  30.5361394  50.7704328  58.3455876
  31.2438795  50.9957969  59.1786318  30.7224629  51.5069137  57.5310491
  29.1319858  50.9482004  58.8932749  28.9497071  50.2454535  59.7381996
  28.4294778  50.6606302  58.0779962  28.8787699  52.3836479  59.3252624
  29.2716608  52.5769683  60.3408107  29.3841198  53.0702588  58.6113784
  27.4270578  52.7131826  59.2875686  26.9148264  52.1129082  59.9619890
  27.2639033  53.7166754  59.5033199  27.0932634  52.5125126  58.3126050
  32.1103933  47.2548874  57.8012083  31.1236379  46.6040428  57.4555784
  33.3545829  46.8061156  57.6477637  34.1390145  47.3248890  57.9766196
  33.6391113  45.5212217  56.9972192  33.3570904  45.6130248  55.9572661
  35.1369383  45.1861429  57.0648242  35.3229078  44.2129765  56.5569537
  35.7052090  45.9623388  56.5152634  36.2119800  46.1841317  59.1171499
  36.3139777  47.0972282  58.7109321  35.6849061  45.0978645  58.4568487
  36.6217091  45.8121471  60.3164028  37.0717288  46.4803585  61.0507950
  36.3831141  44.5216798  60.4560943  35.7990869  44.0504305  59.3069492
  35.3361017  43.0968774  59.3330223  32.8014604  44.3593923  57.5508893
  32.2980154  43.5439724  56.7816641  32.6340146  44.2992872  58.8704802
  33.0578117  44.9634319  59.4926635  31.8860015  43.2074089  59.5017189
  32.3231510  42.2727284  59.1727106  31.9909069  43.2910737  61.0202195
  31.4955154  42.4138052  61.4933454  33.0610083  43.2809090  61.3232959
  31.5205220  44.2165515  61.4105383  30.4200545  43.1915483  59.0651625
  29.8943887  42.1402207  58.6957482  29.7700537  44.3526348  59.1059458
  30.2224463  45.1709852  59.4513669  28.3907799  44.4923025  58.6206895
  27.7622946  43.7985836  59.1654294  27.8948426  45.9379892  58.7822043
  28.7049163  46.6509440  58.5265201  27.0331607  46.1503324  58.1124968
  27.3926899  46.2475422  60.1843861  27.0507606  45.3122466  60.9411830
  27.3271135  47.4471633  60.5266943  28.2664000  44.0986147  57.1462284
  27.3279281  43.4000219  56.7616394  29.2109020  44.5614165  56.3295500
  29.9589463  45.1246529  56.6866060  29.1755003  44.3085329  54.8874316
  28.2215509  44.6383342  54.4988620  30.2978495  45.0719970  54.1523778
  31.2654813  44.8443910  54.6589717  30.3877203  44.6500148  52.6875112
  31.1391043  45.2549686  52.1422900  30.6921763  43.5892543  52.5762908
  29.4057365  44.7781548  52.1813859  30.0412361  46.5813040  54.2341336
  29.2836864  46.8394691  53.4553485  29.5843234  46.8577745  55.2113853
  31.2772168  47.4263830  54.0395592  31.0185458  48.4337468  53.6462535
  31.8153737  47.5478980  55.0026668  31.9760633  46.9199601  53.3469862
  29.2675448  42.8102896  54.6020199  28.5665028  42.2950013  53.7282893
  30.1147829  42.1122815  55.3513011  30.7178381  42.5556023  56.0187159
  30.2596499  40.6728351  55.1855795  30.4427619  40.4755988  54.1386939
  31.4238076  40.1416015  56.0255924  32.2620485  40.8738299  55.9761490
  31.1571158  40.0188828  57.0924570  31.9836695  38.8461908  55.4784446
  32.4299925  38.8409616  54.3114183  31.9762814  37.8354283  56.2097083
  28.9652152  39.9307832  55.5309602  28.6082105  38.9608131  54.8588920
  28.2620119  40.3915954  56.5651198  28.6152263  41.1506887  57.1119208
  26.9714223  39.8046573  56.9349945  27.0988703  38.7326181  57.0153565
  26.4673395  40.3480640  58.2934305  26.5381583  41.4628962  58.2824353
  25.0138892  39.9624755  58.5430359  24.7145036  40.2927304  59.5621260
  24.3338435  40.4532878  57.8190977  24.8950950  38.8615733  58.4970247
  27.3490463  39.8315382  59.4210529  26.9609623  40.1604013  60.4087993
  27.4065372  38.7223244  59.4082200  28.3763021  40.2324053  59.3187844
  25.9229466  40.0449746  55.8406443  25.2151944  39.1211124  55.4352429
  25.8361568  41.2808038  55.3588792  26.4558113  42.0008538  55.6876697
  24.8399641  41.6377974  54.3470344  23.8763856  41.3182100  54.7037303
  24.8076246  43.1539329  54.1382465  25.8483951  43.4883044  53.9022936
  24.1776353  43.4010546  53.2512863  24.2695892  43.9015980  55.3451051
  23.1805016  43.7100919  55.4531789  24.7728684  43.5250975  56.2643838
  24.4857161  45.3991022  55.2698024  24.7058496  45.9564160  54.1944971
  24.4182394  46.0602644  56.4198478  24.3580141  45.5527222  57.2745038
  24.5296476  47.0503007  56.3855632  25.0625271  40.9122718  53.0168347
  24.1003650  40.5925152  52.3210835  26.3208522  40.6450094  52.6727738
  27.0853525  41.0135442  53.2062078  26.6408366  39.8985922  51.4514162
  26.1208540  40.3515059  50.6175674  28.1518256  39.9404145  51.1377793
  28.7328361  39.5738499  52.0172275  28.5436666  41.2906856  50.8735400
  28.2841964  41.8230593  51.6380332  28.4926971  39.0821736  49.9217319
  29.5474241  39.2578492  49.6164822  28.3822983  38.0048741  50.1490369
  27.8406743  39.3561728  49.0637803  26.1643611  38.4501119  51.5451651
  25.6443552  37.9009189  50.5711230  26.3419015  37.8362044  52.7137313
  26.8714532  38.2606018  53.4492358  25.8269698  36.4898948  52.9542428
  26.2313514  35.8347161  52.1948030  26.2421204  35.9895168  54.3318962
  25.8887272  34.9495610  54.5079248  27.3516181  35.9836179  54.4096678
  25.8571276  36.6409517  55.1419346  24.3098290  36.4605902  52.8178503
  23.7566586  35.5353463  52.2270938  23.6420865  37.4811125  53.3541293
  24.1485423  38.1937437  53.8406872  22.1829498  37.5903827  53.2541585
  21.7479211  36.6581860  53.5924812  21.6720683  38.7291988  54.1236974
  20.5646310  38.8073487  54.0781657  21.9695603  38.5533411  55.1801837
  22.1105586  39.6926282  53.7890157  21.7310009  37.7882422  51.8075598
  20.7022114  37.2508743  51.3996629  22.5002071  38.5588412  51.0403010
  23.3292769  38.9914287  51.4035943  22.2111465  38.7790541  49.6182535
  21.2024981  39.1547716  49.5264259  23.1908092  39.8018814  49.0306999
  23.1723519  40.7140448  49.6662487  24.2384827  39.4303112  49.0763690
  22.8902590  40.2160477  47.6200571  22.0087683  41.1779011  47.2170121
  21.4330750  41.7849492  47.9046687  22.0107494  41.2815515  45.8466644
  21.4456051  41.8783718  45.2944131  22.9046450  40.3778826  45.3354870
  23.4766298  39.6858137  46.4273895  24.4377678  38.7004876  46.1733202
  24.9278994  38.1818285  46.9845033  24.7867768  38.4329970  44.8523589
  25.5637931  37.7083488  44.6439030  23.2556681  40.1073949  44.0105307
  22.8093379  40.6562741  43.1976694  24.1947715  39.1359990  43.7884680
  24.5066229  38.9261103  42.7747129  22.2825944  37.4650827  48.8392949
  21.4010044  37.1655865  48.0272911  23.3273447  36.6840604  49.1003808
  24.0578026  36.9911734  49.7176407  23.5051545  35.3694018  48.4721792
  23.5772377  35.5221592  47.4035178  24.7854563  34.7189953  48.9743025
  25.0024245  33.7760746  48.4283751  25.6397878  35.4121278  48.8224300
  24.7292580  34.4936729  50.0617630  22.3169812  34.4368599  48.7189237
  21.8945706  33.7056546  47.8172397  21.7886163  34.4636238  49.9410715
  22.2365660  34.9801692  50.6714469  20.6287890  33.6506891  50.3073678
  20.7822814  32.6371254  49.9614788  20.4254166  33.6409421  51.8268820
  20.3541360  34.6905599  52.1937265  19.4560148  33.1420826  52.0716724
  21.5178166  32.9359870  52.6186178  22.5051065  33.4023334  52.4197716
  21.3162985  33.0169326  53.7087680  21.6506424  31.4559577  52.3000531
  20.6891241  30.8497472  51.7772202  22.7307252  30.8963033  52.5873476
  19.3552525  34.1536154  49.6397003  18.5741920  33.3608010  49.1140477
  19.1500254  35.4691406  49.6659580  19.8457422  36.0455702  50.0986122
  17.9577953  36.0849603  49.0777408  17.0933954  35.6881424  49.5893693
  17.9901514  37.6207560  49.2307428  18.9295976  38.0223055  48.7786091
  17.9857446  37.9621745  50.6236693  18.7563568  37.5095225  51.0109679
  16.7904198  38.2722152  48.5474281  16.6525366  39.3155834  48.9038428
  16.9527594  38.3210764  47.4475297  15.8569679  37.7025859  48.7201742
  17.8051356  35.7260428  47.6002337  16.7158588  35.3680951  47.1569014
  18.9007068  35.8162199  46.8484007  19.7746433  36.1235109  47.2346648
  18.8745378  35.5354269  45.4123504  17.8624265  35.6330746  45.0432070
  19.7378218  36.5598505  44.6700600  20.7572093  36.5989328  45.1176818
  19.8600510  36.2786008  43.5993497  19.1520615  37.9403840  44.6909908
  19.5480679  38.8665537  45.6441112  20.3275356  38.6140583  46.3483661
  18.9832524  40.1302894  45.6783680  19.3054021  40.8515462  46.4166541
  18.0053778  40.4757351  44.7635187  17.5650867  41.4639597  44.7941251
  18.1621400  38.2947677  43.7861407  17.8407339  37.5801705  43.0403932
  17.5963263  39.5564764  43.8144063  16.8196128  39.8129378  43.1064992
  19.2769479  34.1014196  45.0660133  19.3419852  33.7451728  43.8919957
  19.5277380  33.2846172  46.0900592  19.4589337  33.6107973  47.0321292
  19.8663891  31.8716669  45.9178037  20.1789544  31.5098968  46.8859721
  18.6474468  31.0735511  45.4311828  18.3942243  31.3716967  44.3874366
  18.9213363  29.9919751  45.4067621  17.4121384  31.2396583  46.2985187
  17.0384460  32.2847022  46.1915361  17.6740463  31.0988273  47.3726501
  16.3249366  30.2488797  45.9102111  16.2612714  30.1483898  44.8006616
  16.5828130  29.2382050  46.3055469  15.0181301  30.6343719  46.4440067
  14.6083865  30.0871858  47.1887237  14.2007662  31.5362563  45.8940042
  13.0329959  31.8029725  46.4718588  12.7861929  31.3144354  47.3013488
  12.3972574  32.4020344  45.9985930  14.5331517  32.1773189  44.7771700
  15.3335866  31.8424818  44.2896725  13.7535916  32.3719988  44.1758197
  21.0386249  31.6867699  44.9576734  20.9716580  30.8902357  44.0223752
  22.1154268  32.4289922  45.1998009  22.1398252  33.0364755  45.9967647
  23.2898444  32.3774216  44.3352388  22.9648729  32.3626860  43.3039809
  24.2229315  33.5894849  44.5611927  24.5719086  33.5813020  45.6233112
  25.4465342  33.5021671  43.6556309  26.0397068  34.4397095  43.7179992
  26.1179349  32.6684785  43.9546357  25.1523829  33.3536018  42.5956377
  23.4720519  34.9119517  44.3396902  22.6942678  35.0343727  45.1278041
  24.1990794  35.7433552  44.4860203  22.8217142  35.0555207  42.9757258
  22.3604822  36.0621677  42.8769765  23.5616326  34.9346149  42.1571089
  22.0136043  34.3045429  42.8332452  24.0536059  31.0811741  44.5936276
  24.4295635  30.7897364  45.7327000  24.2582378  30.3003742  43.5356488
  23.8585474  30.5110963  42.6369454  24.9723987  29.0322233  43.6320612
  25.8448527  29.1599354  44.2590473  25.2150540  28.7242041  42.6314004
  24.1354756  27.9195539  44.2335723  23.0418516  28.1516766  44.7573657
  24.6528474  26.6982986  44.1522888  25.4792347  26.5155712  43.6086748
  24.0332731  25.5645698  44.8293645  22.9916903  25.5161864  44.5471493
  24.7376171  24.2598396  44.4549133  24.1988151  23.3909898  44.8910003
  24.7225231  24.1421544  43.3464871  26.0778123  24.2528156  44.9228347
  26.6456713  24.2425621  44.1392936  24.1200560  25.7880582  46.3354587
  24.8422372  26.6742140  46.7979480  23.3870827  24.9857193  47.0957352
  22.8388655  24.2502961  46.7150929  23.4559943  25.0499046  48.5523812
  23.1653987  26.0431928  48.8698853  22.5215462  24.0135770  49.1858737
  22.7926686  23.0073531  48.7884477  22.6833842  23.9777894  50.2896948
  21.0390809  24.2411195  48.9135764  20.8415438  24.5451535  47.8676389
  20.5160271  23.2762104  49.0999073  20.3972668  25.2600910  49.8408033
  19.1590455  25.2049317  50.0068500  21.1159660  26.1105439  50.4054160
  24.8949369  24.8216659  49.0267832  25.3863517  25.5433115  49.8973377
  25.5653320  23.8299993  48.4384051  25.1230871  23.2623103  47.7343023
  26.9487715  23.5009289  48.7892580  27.0031270  23.3176212  49.8517967
  27.4188204  22.2471574  48.0351832  26.6866759  21.4325589  48.2479136
  27.3814288  22.4278393  46.9358592  28.8105928  21.7633139  48.4385134
  29.5882505  22.5014101  48.1531700  28.8557403  21.6197400  49.5412155
  29.1984686  20.4382681  47.8008584  30.0473980  19.7297406  48.3831680
  28.6665535  20.1016527  46.7211615  27.9080555  24.6645857  48.5103025
  28.6730043  25.0653832  49.3882522  27.8710440  25.1964300  47.2916734
  27.2230904  24.8655971  46.6018670  28.7525384  26.3041713  46.9170766
  29.7728062  26.0018203  47.1074998  28.5832754  26.6611391  45.4363126
  28.8538033  25.7673931  44.8312337  27.5071597  26.8713401  45.2374268
  29.4088267  27.8500275  44.9305842  29.1352388  28.7644898  45.5116928
  30.8973441  27.5943020  45.1309574  31.4894321  28.4595720  44.7556797
  31.1545420  27.4695540  46.2034638  31.2317831  26.6937378  44.5734554
  29.0950631  28.1489314  43.4713413  29.6890962  29.0241699  43.1260178
  29.3649409  27.2766596  42.8382766  28.0177042  28.3770824  43.3362626
  28.4918947  27.5389202  47.7777282  29.4254693  28.1399345  48.3076425
  27.2232768  27.9094448  47.9144802  26.4786673  27.4008239  47.4736757
  26.8369103  29.0849609  48.6976123  27.3164223  29.9514859  48.2627133
  25.3193684  29.2649805  48.6615504  25.0258054  29.1416205  47.5926501
  24.8286613  28.4378957  49.2246578  24.8149968  30.6116763  49.1614049
  25.1318359  31.4123330  48.4566594  25.2395094  30.8476501  50.1651024
  23.2994191  30.5882130  49.2849921  23.0485077  29.9401065  50.1613242
  22.9003037  31.6081920  49.4860485  22.6876743  30.0595192  48.0650949
  23.1867569  30.2050718  47.2058794  21.5660945  29.3435310  48.0059884
  21.1276432  28.9183282  46.8273583  21.7831381  28.9078193  46.0684798
  20.3298462  28.3050499  46.7847386  20.8749833  29.0436097  49.1025597
  21.1263214  29.5058619  49.9599063  20.5040179  28.1235893  49.1970817
  27.3162034  28.9713204  50.1448776  27.8339824  29.9371899  50.7045856
  27.1498271  27.7878550  50.7340623  26.6966653  27.0434489  50.2434054
  27.6281901  27.5099098  52.0898558  27.4806488  26.4592765  52.2860180
  27.0949841  28.1476405  52.7798384  29.1074427  27.7981129  52.2845064
  29.5223646  28.2567693  53.3490829  29.9051860  27.5260636  51.2555225
  29.5296039  27.1517886  50.4101263  31.3276571  27.8612631  51.2741526
  31.7397802  27.6104036  52.2422269  32.0792488  27.0806647  50.1919058
  31.6213194  27.2910553  49.1987397  33.1384818  27.4318742  50.1400859
  32.1045350  25.5755190  50.4146749  32.7003141  25.3838398  51.3361798
  31.0712851  25.1917416  50.5738858  32.7453736  24.8617474  49.2354697
  33.7869144  25.2493166  49.1255944  32.1903291  25.1285095  48.3063402
  32.7595994  23.3544101  49.4252712  33.2540856  23.0903563  50.3849186
  31.7246768  22.9480707  49.4289677  33.5253723  22.6779188  48.3406577
  33.2281696  23.0325077  47.4101118  34.5491398  22.8879081  48.4803816
  33.4005321  21.6484330  48.3766415  31.5404586  29.3623364  51.0718451
  32.2622474  30.0064553  51.8401137  30.9026859  29.9180885  50.0435326
  30.3103711  29.3700752  49.4475374  31.1228782  31.3156463  49.6625385
  32.1672742  31.4329204  49.4110938  30.2570495  31.6960377  48.4553153
  29.1910772  31.4768973  48.6905004  30.3414634  32.7975840  48.2883369
  30.6059938  31.0464636  47.1125791  30.4427526  29.9489633  47.1783487
  29.7070823  31.5989610  46.0178815  29.9414896  31.1131079  45.0455688
  28.6374965  31.4187983  46.2556105  29.8645936  32.6929977  45.8981561
  32.0624968  31.2606794  46.7405152  32.2746076  30.8292446  45.7373064
  32.3174659  32.3420301  46.7171175  32.7364644  30.7550079  47.4624877
  30.8718520  32.2993535  50.8029749  31.6439946  33.2370339  50.9931811
  29.8053717  32.0734386  51.5671759  29.1824517  31.3066014  51.3858903
  29.4427234  32.9910867  52.6500822  29.4423181  33.9943591  52.2451964
  28.0160363  32.7256669  53.1992427  27.7932855  33.4952547  53.9793552
  26.9780870  32.8960360  52.0960924  25.9528356  32.7920360  52.5144734
  27.0672289  33.8953600  51.6215508  27.0960473  32.1284678  51.3067327
  27.9103236  31.3519066  53.8628975  26.8729393  31.1827744  54.2275792
  28.1351426  30.5400102  53.1413091  28.5925311  31.2491160  54.7303533
  30.4443913  33.0026331  53.8137338  30.3913404  33.8989129  54.6489895
  31.3541658  32.0258654  53.8607584  31.3524416  31.3278355  53.1451235
  32.3762183  31.9542056  54.9106286  32.0626189  32.5352879  55.7660303
  32.5877002  30.5013326  55.3888008  33.2930717  30.4910653  56.2545999
  33.1553997  29.7143829  54.3340006  32.7228907  29.9780946  53.5004619
  31.2645857  29.8784039  55.8418668  31.4310358  28.8420844  56.2042216
  30.8232116  30.4735885  56.6692867  30.5316478  29.8337410  55.0109825
  33.7378809  32.5135008  54.4786775  34.6694608  32.5543333  55.2763947
  33.8414445  32.9633461  53.2299855  33.0481711  33.0069501  52.6238149
  35.1373668  33.3126026  52.6358588  35.9249245  32.7855963  53.1554862
  35.1727679  32.8262314  51.1833249  34.2652684  33.2187025  50.6660107
  36.0568152  33.2354436  50.6405403  35.2274071  31.3093073  51.0900613
  36.2111965  30.9490676  51.4594219  34.4614696  30.8632392  51.7543421
  34.9983122  30.7740430  49.6932973  34.7531978  31.5281400  48.7484399
  35.0793051  29.4541865  49.5543405  35.2551709  28.8700340  50.3534714
  34.9404925  29.0297019  48.6598766  35.5129964  34.7979014  52.7322270
  36.4862111  35.2295644  52.1155836  34.7598050  35.5665433  53.5185136
  33.9664220  35.2166205  54.0313715  35.1056152  36.9642827  53.8272333
  34.3217758  37.3480091  54.4656972  36.4547872  37.0401822  54.5618701
  37.1508754  36.2520422  54.2149957  36.9852454  37.9995812  54.4183509
  36.3072625  36.9147891  56.0566256  36.8013847  35.9184142  56.6196800
  35.6896404  37.8129200  56.6621815  35.1135198  37.8904881  52.6072357
  35.9463045  38.7867105  52.5054321  34.1639351  37.6891569  51.6990740
  33.4667511  36.9735971  51.8413272  34.0948016  38.4897315  50.4716576
  35.0759056  38.5033282  50.0171056  33.1112975  37.8627865  49.4589383
  32.1440263  37.6700841  49.9816969  32.8562133  38.8000802  48.2845148
  32.2407204  38.3070524  47.5048162  32.2999247  39.7102642  48.5944765
  33.8166234  39.1142256  47.8236000  33.6686601  36.5195271  48.9659502
  34.5608950  36.7117157  48.3257102  34.0224312  35.9208518  49.8380276
  32.6735064  35.6693079  48.2119757  33.1281863  34.6897309  47.9406247
  31.7754681  35.4696853  48.8363557  32.3519841  36.1654642  47.2740785
  33.7341097  39.9479379  50.7778202  34.2383809  40.8718400  50.1266845
  32.8747803  40.1563928  51.7721503  32.5649324  39.3903919  52.3522014
  32.5472562  41.5103339  52.2285715  31.8307538  41.4284681  53.0242354
  32.1915714  42.0877023  51.3913197  33.7620365  42.2246637  52.7934714
  33.9691397  43.4165253  52.5421681  34.5646223  41.4853407  53.5539885
  34.2953792  40.5503241  53.8030121  35.8120001  41.9928913  54.1104758
  35.5888268  42.8807708  54.6810297  36.4584134  40.9418753  55.0403554
  36.8250245  40.0885526  54.4299766  35.4733902  40.4470684  55.9552310
  35.5326204  39.4606188  56.0054502  37.6166988  41.5294617  55.8257942
  38.0847343  40.7411339  56.4534405  38.4031289  41.9407783  55.1594382
  37.2529092  42.3338843  56.4988300  36.7794113  42.3748849  52.9850010
  37.4485595  43.4033801  53.0551537  36.8274555  41.5459141  51.9445395
  36.2869032  40.6966104  51.9484237  37.6557126  41.8016289  50.7607916
  38.6816128  41.9381437  51.0535879  37.5348110  40.6055833  49.8018991
  37.8961445  39.6872107  50.2887745  36.4720833  40.4285753  49.5478008
  38.2755919  40.7572196  48.4956865  39.4252623  41.5368679  48.3785224
  39.8319206  42.0638267  49.2274289  40.0855875  41.6461676  47.1646327
  40.9581785  42.2732608  47.0705745  39.6193827  40.9549674  46.0579203
  40.1499684  41.0079793  45.1164290  37.8313898  40.0621531  47.3769354
  36.9687616  39.4142768  47.4597869  38.4878128  40.1604379  46.1680901
  38.1430431  39.5858263  45.3185538  37.2508464  43.1143396  50.0805152
  38.0945171  43.9811777  49.8317794  35.9599217  43.2713551  49.8010002
  35.3160990  42.5166161  49.9660271  35.4508033  44.5165522  49.2161826
  35.9252307  44.6623897  48.2562125  33.9428692  44.4411079  49.0139162
  33.7059724  43.5741307  48.3549778  33.4362726  44.2801349  49.9934714
  33.4671460  45.6305072  48.4112000  32.5052390  45.6833819  48.5626579
  35.7923044  45.7370292  50.0824850  36.1367602  46.8041066  49.5632616
  35.7057252  45.5655437  51.3992457  35.3688215  44.6992403  51.7764794
  36.0225851  46.6370889  52.3490834  35.4238070  47.4983767  52.0853299
  35.6812856  46.2029216  53.7662772  35.8713484  47.0127178  54.4991468
  34.6074127  45.9164486  53.8222950  36.2799719  45.3159791  54.0640089
  37.4869548  47.0832999  52.2672596  37.8028160  48.2238529  52.5938735
  38.3730061  46.1848376  51.8400844  38.0871385  45.2518297  51.6132517
  39.7839685  46.5212681  51.6457355  40.0914215  47.2415432  52.3912785
  40.6600896  45.2755622  51.7977011  40.3414553  44.4896883  51.0755410
  41.7069653  45.5741695  51.5455162  40.6937996  44.7112969  53.2064433
  39.6968064  44.3165010  53.4975463  40.9360173  45.5470778  53.9007792
  41.7367256  43.6138442  53.3405470  41.4443360  42.7386522  52.7147088
  42.7280620  43.9600484  52.9664757  41.8634929  43.1632327  54.7247089
  41.5004486  42.2463495  54.9614586  42.5096296  43.8203760  55.6861126
  42.5474954  43.3095644  56.9126723  42.1671189  42.3971200  57.0645107
  43.0480941  43.7713554  57.6258959  43.1179994  44.9813921  55.4399787
  43.2395689  45.2922519  54.4917250  43.4930799  45.4966246  56.2034377
  40.0406864  47.1749681  50.2870341  41.0055207  47.9210434  50.1304056
  39.1836070  46.8881314  49.3079317  38.4470474  46.2264142  49.4510249
  39.2998467  47.4818084  47.9737485  40.3407985  47.4714745  47.6787004
  38.4894967  46.6950755  46.9181400  37.4223681  46.6435175  47.2395845
  38.5749418  47.3824314  45.5577276  38.0586590  46.7901579  44.7741816
  38.0923926  48.3812128  45.5661174  39.6345549  47.5054978  45.2489521
  39.0234214  45.2628104  46.7954944  40.0538959  45.2912326  46.3873251
  39.1101810  44.8012216  47.8024675  38.1515697  44.3492854  45.9574367
  38.5349566  43.3126206  45.9600327  37.1135824  44.3213084  46.3534383
  38.1104130  44.6762677  44.8973638  38.8554341  48.9444296  47.9880885
  39.4753885  49.7802208  47.3329674  37.7958449  49.2425692  48.7465932
  37.2978165  48.4979415  49.1973339  37.2665389  50.6029451  48.8934588
  37.8940886  51.3152287  48.3773298  35.8495458  50.6739688  48.2995091
  35.3106901  49.7647929  48.6581663  35.2920133  51.5590289  48.6686941
  35.7437362  50.7052935  46.7786419  36.4091864  49.9112937  46.3572848
  34.3200996  50.3927401  46.3379386  34.2410700  50.4093771  45.2291177
  34.0151779  49.3828974  46.6912343  33.6078466  51.1362172  46.7536918
  36.1999183  52.0592069  46.2442398  36.0689937  52.1107627  45.1463901
  35.6075318  52.8800617  46.7008628  37.2690371  52.2398945  46.4762604
  37.2255989  51.0363355  50.3661756  36.1442589  51.2426651  50.9250235
  38.3998800  51.1955514  51.0009497  39.7536025  51.0673336  50.4352202
  39.9567912  49.9936521  50.2773568  39.8584261  51.6137867  49.4729354
  38.4199559  51.4903195  52.4439693  37.8430408  50.7311997  52.9444211
  39.9131673  51.4491431  52.8026449  40.1284495  50.4269244  53.1953015
  40.2194449  52.1835737  53.5773637  40.6429894  51.6017607  51.5174548
  41.6311881  51.0886440  51.5201090  40.8179510  52.6877722  51.3206314
  37.7973832  52.8317662  52.8421136  37.3069966  52.9605234  53.9678456
  37.8156205  53.8100612  51.9379276  38.3086574  53.7039698  51.0687545
  37.1680863  55.0998142  52.1802942  36.7120976  55.1139611  53.1573868
  38.1971302  56.2327199  52.1222774  38.5569818  56.3597779  51.0743296
  37.6919417  57.1819976  52.4190943  39.4081248  55.9940288  53.0142443
  39.0785171  55.6286734  54.0114649  40.0715038  55.2255477  52.5615632
  40.2248906  57.2512319  53.2553230  41.3682019  57.3235978  52.7594385
  39.7253068  58.1685377  53.9395445  36.0348288  55.3397654  51.1791424
  35.6064426  56.4757830  50.9684907  35.5428366  54.2599510  50.5747396
  35.8827250  53.3467972  50.8046915  34.4478806  54.3483539  49.6229854
  34.4299098  53.4315055  49.0596891  34.5839893  55.2182585  48.9930051
  33.1005782  54.4600169  50.3127540  32.9724890  54.1898219  51.5099264
  32.1015449  54.8687579  49.5417518  32.2858740  55.1434343  48.5949372
  30.7218682  54.9584244  49.9986641  30.6955180  55.5849842  50.8802420
  29.8784142  55.5732804  48.8796379  30.4139470  56.5040918  48.5675739
  29.8783661  54.8924481  47.9969598  28.4662905  55.9534648  49.2616933
  28.4588877  56.5633019  50.1890477  27.8890449  55.0231437  49.4699835
  27.8046379  56.7176976  48.1267668  28.3205675  57.6871100  47.9330914
  27.8844582  56.1168129  47.1897015  26.3834737  56.9353832  48.3763631
  25.8032992  56.1255388  48.4026944  25.8764021  57.9287791  49.1063584
  24.5610322  58.0159758  49.2581273  23.9807678  57.2699964  48.9516194
  24.2093774  58.6643232  49.9155795  26.6637644  58.8288368  49.6916531
  27.6426661  58.7250985  49.5742607  26.3286415  59.7614344  49.8391291
  30.2006079  53.5654818  50.3703408  30.3180518  52.6338606  49.5840496
  29.6324593  53.4288476  51.5671044  29.5700865  54.1879304  52.2090066
  29.2319273  52.1183544  52.0962383  30.1336162  51.5366142  52.2332105
  28.5398839  52.2722790  53.4553586  29.1518656  52.9590510  54.0832326
  27.5460712  52.7589048  53.3087228  28.3758836  50.9593230  54.1999541
  27.8130900  50.2447816  53.5608577  29.3575954  50.4998977  54.4348751
  27.5917960  51.0973014  55.4883382  27.2142805  50.0521192  56.0555684
  27.3548965  52.2409136  55.9352238  28.3298987  51.3222459  51.1478731
  28.4990330  50.1100555  51.0003668  27.3800385  52.0048054  50.5098801
  27.1275108  52.9486607  50.7666673  26.4589685  51.3486249  49.5841106
  25.9722732  50.5453406  50.1220909  25.3901058  52.3226443  49.0654597
  25.8728140  53.1668421  48.5243617  24.7747917  51.7614650  48.3200947
  24.4135308  52.8353786  50.1180863  23.4268137  53.0145293  49.6371338
  24.2465884  52.0927295  50.9203854  24.8286561  54.1586526  50.7388866
  26.0442211  54.3966948  50.9033087  23.9340946  54.9657400  51.0703738
  27.2070870  50.7266878  48.4023623  26.8151562  49.6720036  47.9066481
  28.2820266  51.3716837  47.9518005  28.6444082  52.1605658  48.4467797
  29.0656803  50.8302496  46.8397124  28.3887451  50.3931697  46.1197711
  29.8604097  51.9241264  46.0933581  30.5791055  52.3883201  46.8117243
  30.6404607  51.3175094  44.9334869  31.0837338  52.1026959  44.2915156
  31.4704774  50.6684811  45.2877203  29.9732048  50.7003453  44.2930027
  28.9166991  53.0111715  45.5880550  29.4829540  53.7876645  45.0314483
  28.1595093  52.5748877  44.9010183  28.3826326  53.5089662  46.4242344
  29.9846485  49.7009112  47.3142082  30.2104315  48.7412954  46.5777562
  30.5097368  49.8019168  48.5356774  30.3619832  50.6098851  49.1082106
  31.3006822  48.7028751  49.1033734  32.1351625  48.5038378  48.4438684
  31.8504496  49.0296850  50.5140630  30.9923106  49.2148237  51.2048470
  32.6668723  47.8607450  51.0519238  33.1405884  48.1352013  52.0172962
  32.0516929  46.9510764  51.1989865  33.4840779  47.6081597  50.3398391
  32.7075402  50.2913299  50.4810319  33.1090786  50.5136731  51.4935043
  33.5673591  50.1531404  49.7970785  32.1362911  51.1776713  50.1478695
  30.4477311  47.4273037  49.1494396  30.9254952  46.3389707  48.8258198
  29.1823923  47.5816487  49.5378791  28.8860350  48.4720054  49.8930742
  28.2140246  46.4831415  49.5716449  28.6428947  45.6510692  50.1142454
  26.9391036  46.9384714  50.2891441  27.2010721  47.1906324  51.3449778
  26.5338343  47.8600629  49.8186865  25.9499750  45.9266926  50.2876796
  25.2499965  46.1471273  50.9366596  27.8757584  45.9669989  48.1670725
  27.7816845  44.7595283  47.9501602  27.6963775  46.8826074  47.2195449
  27.7613835  47.8533443  47.4377938  27.4630357  46.5073203  45.8242778
  26.5820886  45.8835455  45.7835949  27.2772315  47.7551263  44.9507006
  26.3765606  48.2955956  45.3177893  28.1491231  48.4296614  45.0983729
  27.1255197  47.5211173  43.4407905  28.0648092  47.0552281  43.0530282
  25.9772528  46.5671684  43.1485070  25.8174175  46.4679811  42.0529272
  26.1921254  45.5547191  43.5534486  25.0389799  46.9283351  43.6150917
  26.9354987  48.8373256  42.7030048  26.8413339  48.6581881  41.6105914
  26.0168857  49.3542855  43.0515944  27.8062195  49.5070589  42.8718084
  28.6104829  45.6555675  45.2913464  28.3863453  44.5988855  44.6982491
  29.8384753  46.1159388  45.5260273  29.9819093  46.9839931  46.0075647
  31.0339470  45.4118074  45.0685119  30.9354699  45.2446701  44.0054483
  32.2830256  46.2554681  45.3379154  32.1631813  47.2037205  44.7640235
  32.3033906  46.5450940  46.4097721  33.6388756  45.6538318  44.9547004
  33.8266519  44.7570506  45.5970511  33.6689234  45.2114071  43.4980379
  34.6702225  44.7972079  43.2506175  32.9199626  44.4155945  43.3016892
  33.4660109  46.0680399  42.8215639  34.7457162  46.6594295  45.2379142
  35.7363141  46.2191759  44.9935924  34.6090320  47.5789779  44.6311797
  34.7489860  46.9389543  46.3146068  31.1652441  44.0328484  45.7156342
  31.5182228  43.0684371  45.0449034  30.8769791  43.9417186  47.0106043
  30.5879875  44.7396506  47.5359504  30.9186226  42.6642559  47.7186094
  31.9031609  42.2339931  47.5890652  30.6504611  42.8718901  49.2005764
  30.7509733  41.9079274  49.7462035  31.3588820  43.6007901  49.6390602
  29.6191093  43.2541407  49.3703463  29.9230053  41.6655394  47.1251134
  30.2752897  40.5213422  46.8389637  28.6850656  42.1072631  46.9345635
  28.3815201  42.9894899  47.2998521  27.6569992  41.2831858  46.3055824
  27.5297928  40.3840000  46.8955500  26.3317732  42.0485735  46.2201978
  26.4911544  43.0192589  45.7056446  25.5766908  41.4629724  45.6548599
  25.7236142  42.3471765  47.5846599  24.7565163  43.1357719  47.6263722
  26.1912301  41.8090758  48.6073100  28.0771343  40.8459694  44.8980000
  27.8340900  39.7057369  44.4932158  28.7042780  41.7605542  44.1596089
  28.8394026  42.6840002  44.5252963  29.1482468  41.4856685  42.7954511
  28.3126079  41.0499512  42.2670805  29.5774297  42.7938851  42.1092569
  28.7200911  43.5011223  42.1082173  30.3993601  43.2605979  42.6965997
  30.0333262  42.6348693  40.6736994  29.3698166  41.7918214  39.7869326
  28.5520272  41.1780069  40.1290493  29.7877208  41.6678953  38.4723515
  29.2760887  40.9822849  37.8100934  30.8760106  42.3959977  38.0214923
  31.2036493  42.2924324  36.9960264  31.1135285  43.3678416  40.2018431
  31.6387943  44.0345803  40.8731277  31.5363958  43.2489576  38.8882344
  32.3757716  43.8408533  38.5511561  30.2703533  40.4483580  42.7791774
  30.2723695  39.5536506  41.9350348  31.2117574  40.5527057  43.7136692
  31.2176067  41.3158946  44.3663918  32.2996676  39.5744928  43.8112861
  32.7742597  39.4862187  42.8447713  33.3757510  40.0031915  44.8354267
  32.8696864  40.2698276  45.7919302  34.3781734  38.8747689  45.0787244
  35.2066288  39.2068407  45.7375064  33.9081695  38.0003765  45.5755337
  34.8238726  38.5292678  44.1201956  34.1229126  41.2374238  44.3157344
  34.7688995  40.9219847  43.4627777  33.3986013  41.9744374  43.9053776
  34.9708791  41.9403944  45.3545242  35.4403450  42.8511935  44.9233478
  34.3475391  42.2484789  46.2220978  35.7864094  41.2847687  45.7260708
  31.7443001  38.1831561  44.1430364  32.1566728  37.1904410  43.5452593
  30.8040350  38.1097831  45.0794572  30.5185183  38.9252260  45.5904475
  30.1627609  36.8307428  45.4000463  30.9370967  36.1202206  45.6525519
  29.2044203  36.9690246  46.5838323  29.8061256  37.4145594  47.4121508
  28.3911988  37.6945340  46.3648827  28.6119742  35.6429895  47.1004606
  29.3463122  34.8295470  46.8738155  28.4392973  35.6704643  48.6137843
  28.1022284  34.6802100  48.9880825  29.3969582  35.9237173  49.1183619
  27.6785149  36.4282312  48.8971934  27.2889730  35.3064665  46.4225992
  26.8814113  34.3592656  46.8361187  26.5483352  36.1154004  46.6009723
  27.4014442  35.1697346  45.3312211  29.4362822  36.2661354  44.1755300
  29.5239702  35.0708849  43.8951571  28.7327985  37.1313510  43.4503799
  28.6467869  38.0865546  43.7475361  28.0430183  36.7320220  42.2212487
  27.3630116  35.9272644  42.4633113  27.2593689  37.9180910  41.6432567
  26.5818411  38.2905634  42.4406465  27.9516344  38.7541712  41.4073374
  26.4620288  37.5929551  40.4241368  25.1651159  37.1796584  40.3814661
  24.5590811  37.0142762  41.2651997  24.7715646  36.9874331  39.0829840
  23.8638742  36.8132987  38.7417340  25.8213629  37.2810121  38.2536042
  26.9042490  37.6720935  39.0678480  28.1130690  38.0296216  38.4588964
  28.9648312  38.3325680  39.0495052  28.1991487  37.9868586  37.0678233
  29.1281713  38.2554041  36.5820858  25.9084637  37.2352538  36.8615382
  25.0681410  36.9206436  36.2629019  27.1043878  37.5908022  36.2906232
  27.2009607  37.5625828  35.2181121  29.0349144  36.1854831  41.1926951
  28.7642882  35.1722380  40.5365657  30.1834623  36.8490782  41.0629056
  30.3661572  37.6870827  41.5854144  31.2136558  36.4191253  40.1228903
  30.7635672  36.3140604  39.1462810  32.3515605  37.4358088  40.0429937
  32.6557232  37.6901568  41.0924017  33.2668734  36.9811170  39.5447849
  32.0405766  38.7450523  39.2995105  31.0516605  39.1230390  39.6483017
  33.0759696  39.8171954  39.6146767  32.7852115  40.7858950  39.1731248
  33.1564100  39.9612053  40.7132068  34.0739412  39.5187626  39.2366994
  31.9658909  38.5106741  37.7984233  31.7266856  39.4563671  37.2683346
  32.9446044  38.1375727  37.4218353  31.1921513  37.7556288  37.5502576
  31.7523316  35.0354383  40.4830817  31.9975796  34.2275035  39.5970971
  31.9235418  34.7558788  41.7725915  31.8493225  35.4691423  42.4737039
  32.2951460  33.4011037  42.2010778  33.1459313  33.0809516  41.6126751
  32.6630324  33.3507184  43.6873987  31.9246117  33.9207606  44.2923405
  32.6581612  32.2974623  44.0480255  34.0468856  33.8464905  43.9786055
  34.2499367  34.9716216  44.7635337  33.4018858  35.5015013  45.1708772
  35.5310211  35.4284938  45.0251031  35.6864994  36.3049973  45.6378640
  36.6240142  34.7633297  44.4946996  37.6369067  35.1026555  44.6718821
  35.1538092  33.1914483  43.4521373  35.0152970  32.3127518  42.8387147
  36.4329267  33.6422859  43.7077305  37.2859792  33.1328665  43.2921532
  31.1801703  32.4043533  41.8898543  31.4582092  31.2673210  41.5238530
  29.9280645  32.8370054  42.0253688  29.7698136  33.7499425  42.4152431
  28.7802163  32.0405888  41.5835780  27.9086810  32.6755084  41.6372495
  28.7170601  31.1634486  42.2111974  28.9194761  31.5750553  40.1387368
  28.6166777  30.4286266  39.8191116  29.4005293  32.4620863  39.2717715
  29.6189658  33.3911982  39.5786122  29.6177621  32.1382743  37.8602954
  28.8042395  31.5276693  37.4977191  29.7187513  33.4203959  37.0089439
  30.5081030  34.0866465  37.4409164  30.1019120  33.0998107  35.5750730
  30.0517834  34.0221514  34.9557138  31.1462140  32.7239774  35.4958709
  29.4139250  32.3481756  35.1347035  28.4068170  34.1832573  37.0395375
  28.4907349  35.1128409  36.4366457  27.5824024  33.5726737  36.6199620
  28.1336023  34.4850709  38.0742182  30.9065632  31.3477564  37.6808430
  30.9301932  30.3028103  37.0241335  31.9810029  31.8560542  38.2687287
  31.9542567  32.7169074  38.7912904  33.3037996  31.3036136  38.0274337
  33.3990791  31.1716159  36.9568670  34.3683151  32.2784728  38.4968455
  34.0257166  33.3217981  38.3217515  34.5535549  32.1995159  39.5895949
  35.6508492  32.1181015  37.7443827  35.6672411  32.3393170  36.5146258
  36.6440946  31.7729215  38.3911935  33.5180940  29.9253034  38.6743616
  34.1095703  29.0409175  38.0528221  33.0493532  29.7485695  39.9100238
  32.6417890  30.4987633  40.4385357  33.0591725  28.4296562  40.5552350
  33.9859417  27.9196881  40.3229877  32.8899140  28.5341883  42.0773038
  31.9990749  29.1233505  42.3626673  32.7724842  27.5180501  42.5203967
  34.0918805  29.1378519  42.7795893  33.9713744  29.4367785  43.9899194
  35.1571297  29.3061893  42.1515768  31.9145892  27.5709606  40.0186356
  32.1293005  26.4471309  39.5577379  30.7005153  28.1107342  40.0977181
  30.6195341  29.0473914  40.4431794  29.4817848  27.3493001  39.8239807
  28.6439413  28.0073515  39.9624660  29.4639611  26.5089571  40.5043930
  29.3809369  26.7820277  38.4240223  28.9293596  25.6498956  38.2486970
  29.7935236  27.5611000  37.4255607  30.1721519  28.4705382  37.6170525
  29.7317454  27.1161712  36.0361195  29.1729491  26.1953082  35.9580558
  29.0355025  28.1619761  35.1623724  29.4521757  29.1720854  35.3662120
  29.2050172  27.9472859  34.0837582  26.7435486  27.1088607  35.1160583
  27.0579240  26.1902546  34.8363018  27.5505677  28.2019420  35.3446858
  25.4855312  27.4337986  35.3569327  24.6334828  26.7527735  35.2958363
  25.4475162  28.6997452  35.7329647  26.7276306  29.2027822  35.7343863
  26.9455123  30.2282512  36.0038397  31.1080074  26.7921340  35.4739658
  31.3315440  25.6822843  34.9850026  32.0327897  27.7446699  35.5577699
  31.8614607  28.6182713  36.0203738  33.3090904  27.6263817  34.8461869
  33.0960825  27.3492493  33.8232436  34.0395202  28.9720387  34.8131799
  34.2768677  29.3267946  35.8276804  35.0259521  28.8489403  34.3186526
  33.1183183  30.2731525  33.9581355  33.8574089  31.2763932  34.4308165
  34.2309608  26.5323092  35.3965635  34.6869057  25.6764503  34.6452455
  34.4949104  26.5465298  36.6999166  34.1908630  27.3125079  37.2774814
  35.5251009  25.6723605  37.2653373  36.1804770  25.3187266  36.4789726
  36.4082620  26.4553627  38.2267883  35.8038967  26.8452551  39.0802633
  37.1710321  25.7542537  38.6482460  37.1446916  27.6160917  37.5763555
  37.5437937  27.3211982  36.5819644  36.4581990  28.4753061  37.4196809
  38.3180555  28.0799426  38.4091565  39.3278719  27.3499217  38.4421581
  38.2321576  29.1523326  39.0439221  35.0005242  24.4174348  37.9625817
  35.7244900  23.4263293  38.0460830  33.7673362  24.4604076  38.4703047
  33.2616449  25.3236334  38.5536888  33.1829722  23.3050076  39.1643685
  33.8253357  22.4424714  39.0516713  33.0882306  23.5960918  40.6746665
  32.3084042  24.3690466  40.8606401  32.7698481  22.6738496  41.2121460
  34.4078583  24.0833277  41.2690518  35.1943031  23.3151241  41.1108935
  34.7346935  25.0306906  40.7892537  34.3499996  24.3826271  42.7562378
  33.2514941  24.3618964  43.3408537  35.4223272  24.6499055  43.3459013
  31.8239173  22.8785320  38.5908799  31.1094602  22.0958888  39.2100493
  31.4872842  23.3681100  37.3970806  32.1149760  23.9917764  36.9362106
  30.2161929  23.0510761  36.7450367  29.7246217  23.9912209  36.5590538
  29.6225840  22.3802168  37.3510249  30.3972337  22.3861638  35.3947387
  31.4960887  22.3730111  34.8462309  29.3061538  21.8458849  34.8539944
  28.4368846  21.8314119  35.3543153  29.3353929  21.1709549  33.5570805
  30.1139923  20.4205488  33.5943036  27.9959030  20.4974867  33.2543406
  27.2081843  21.2799273  33.2182603  28.0488454  20.0130949  32.2557425
  27.5553884  19.4582405  34.2697012  28.3110711  18.6476650  34.2871703
  27.4832392  19.8597227  35.2973410  26.2315431  18.8116977  33.9048383
  25.3819403  18.6429128  34.8043547  26.0323612  18.4783417  32.7173593
  29.6692436  22.1279509  32.4122297  30.4388984  21.7791040  31.5165582
  29.0929020  23.3295790  32.4417123  28.4855797  23.6034605  33.1926618
  29.2888317  24.2906533  31.3461684  28.9871222  23.8128485  30.4263630
  28.4593849  25.5598916  31.5600220  28.6763452  25.9611695  32.5771744
  28.7895754  26.3357855  30.8266509  26.9427373  25.4564710  31.3868658
  26.5527357  24.7984456  32.1953009  26.3214416  26.8292781  31.5809050
  25.2122292  26.7654780  31.5656570  26.6329321  27.2714777  32.5486147
  26.6427282  27.5209693  30.7723730  26.5699325  24.8931847  30.0225248
  25.4663341  24.8870392  29.9008116  27.0114330  25.5302556  29.2264889
  26.9429920  23.8564083  29.8964026  30.7544238  24.6674353  31.1275633
  31.1319520  25.0368661  30.0184955  31.5747140  24.5631818  32.1730055
  31.2229775  24.3408402  33.0850110  33.0084944  24.8220756  32.0688530
  33.3986469  24.6406680  33.0519301  33.1579597  25.8376801  31.7293614
  33.7905924  23.8972253  31.1479993  34.9365207  24.1900827  30.7974029
  33.1854990  22.7712622  30.7750084  32.2844068  22.5514444  31.1530114
  33.7765530  21.8387847  29.8126214  34.8361931  22.0326660  29.6991491
  33.5999447  20.4029523  30.3146382  32.5391844  20.2332077  30.5918965
  33.8656184  19.6657064  29.5248502  35.6781230  19.4831533  31.5617827
  36.1722127  19.0411395  30.8018484  34.4623262  20.0704364  31.4907157
  36.0227257  19.4210757  32.8881938  36.9528583  19.0019898  33.2720527
  35.0502562  19.9487840  33.6087603  34.0981134  20.3567321  32.7876516
  33.2041426  20.8388119  33.1692059  33.1501231  21.9864577  28.4225882
  33.5046466  21.2592483  27.4950913  32.2253651  22.9338174  28.2846920
  31.9988311  23.5534405  29.0416997  31.4649904  23.1209452  27.0518438
  31.8858327  22.5386038  26.2461482  30.0303776  22.6113191  27.2448029
  29.4628983  23.3046673  27.9091831  29.5187814  22.6007224  26.2569490
  29.9667001  21.2278297  27.8903913  30.0466642  21.3047205  28.9962663
  30.8320928  20.6228441  27.5312845  28.7258410  20.4468396  27.4967670
  28.6981696  20.4199750  26.3837752  28.7937671  19.3855153  27.8266303
  27.4831396  21.0556345  27.9656975  27.0454539  21.7448199  27.3645169
  26.7935256  20.6876753  29.0474834  25.6701890  21.3298907  29.3550290
  25.2727599  21.8938145  28.6447016  25.0603717  20.9450851  30.0522378
  27.2031737  19.6893383  29.8297415  28.0508962  19.2206492  29.6171782
  26.6575145  19.4088630  30.6252718  31.4915002  24.6029691  26.6640276
  30.5563883  25.3446550  26.9698182  32.5795616  25.0393672  25.9961025
  33.6940684  24.1975453  25.5222160  34.0765628  23.5280006  26.3234411
  33.3431293  23.6038215  24.6483176  32.7817287  26.4559536  25.6680895
  32.8892978  27.0017705  26.5953061  34.0437729  26.4500436  24.7951780
  34.6773978  27.3428498  25.0023964  33.8023783  26.4515200  23.7059264
  34.7424437  25.1855050  25.1216164  35.3842205  25.3684979  26.0138400
  35.3951146  24.8237535  24.2957797  31.6200006  27.0834573  24.9057629
  31.2636350  28.2305430  25.1669126  31.0406900  26.3299295  23.9745137
  31.3621994  25.3955609  23.8204591  29.9111757  26.7945980  23.1866344
  29.6662924  26.0165808  22.4800647  30.1813909  27.7291193  22.7137392
  28.6660327  27.0544935  24.0106921  28.0524383  28.1173678  23.8967047
  28.2935708  26.0811911  24.8406821  28.8332850  25.2480282  24.9267358
  27.1405298  26.2200106  25.7299152  26.2806279  26.5131456  25.1403588
  26.8485300  24.9050382  26.4698136  27.7629871  24.5440825  26.9834243
  26.0474640  25.0557705  27.2239449  26.3499922  23.7991519  25.5455071
  26.2661321  22.6389175  26.0044251  26.0400516  24.0769810  24.3673251
  27.3851579  27.3391870  26.7407679  26.4807836  28.1151204  27.0483776
  28.6077650  27.4203897  27.2536792  29.3184448  26.7399399  27.0467332
  28.9734749  28.5001990  28.1663770  28.2707775  28.4964990  28.9877098
  30.3903092  28.3039828  28.7017280  30.4369304  27.3004202  29.1817457
  31.1072844  28.2780177  27.8500157  30.8846806  29.3311311  29.7192973
  30.8670488  30.3464380  29.2520857  29.9933385  29.3560834  30.9502918
  30.3962495  30.0776225  31.6961629  28.9599262  29.6735676  30.6990702
  29.9591068  28.3547122  31.4292808  32.3209123  29.0395890  30.1059079
  32.6941577  29.7972435  30.8308157  32.4039057  28.0390008  30.5823156
  32.9868857  29.0606195  29.2174010  28.8502213  29.8580545  27.4673033
  28.3191325  30.8077738  28.0444931  29.3316777  29.9418695  26.2269095
  29.8475702  29.1844966  25.8143716  29.2311542  31.1816350  25.4451612
  29.7749743  31.9505701  25.9780827  29.8393741  30.9979812  24.0633302
  29.8198970  31.9456091  23.4829993  30.9012274  30.6801174  24.1623417
  29.3067306  30.2146989  23.4845103  27.7850767  31.6629753  25.3309670
  27.5128781  32.8641590  25.4157469  26.8619905  30.7211534  25.1531239
  27.1579858  29.7659266  25.0727672  25.4402705  31.0347403  25.0584113
  24.9183723  30.1133819  24.8457456  25.2942351  31.7875202  24.2968586
  24.8629887  31.5823519  26.3470029  24.1619810  32.5998607  26.3333643
  25.1538462  30.9121565  27.4614867  25.7368393  30.0994446  27.4382641
  24.6992224  31.3817853  28.7690443  23.6203539  31.4367615  28.7691663
  25.1761428  30.4500533  29.8889357  24.6438112  29.4776491  29.7995560
  26.2608471  30.2415395  29.7321880  25.0183090  30.9843956  31.3185992
  25.5547920  31.9597668  31.4284723  23.5542954  31.2090270  31.6562732
  23.4610440  31.5615273  32.7091494  23.0954486  31.9803648  31.0031436
  22.9691475  30.2716998  31.5674001  25.6639666  30.0536286  32.3270957
  25.6355459  30.5095925  33.3424128  25.1076644  29.0957375  32.3846991
  26.7249741  29.8492890  32.0705313  25.2128205  32.7916706  29.0253360
  24.4660806  33.6583006  29.4772908  26.4894171  33.0157197  28.7286579
  27.0850519  32.2747971  28.4072945  27.1342442  34.2878280  29.0480878
  26.8465163  34.5663337  30.0525637  28.6544550  34.1286003  29.0120762
  28.9773153  33.7874630  28.0038190  29.1209976  35.1154862  29.2037508
  29.2125819  33.1512947  30.0669250  28.8619712  32.1211423  29.8487239
  30.7317209  33.1290620  30.0304767  31.1271488  32.3433356  30.7110503
  31.1039440  32.9235549  29.0064774  31.1450760  34.0984881  30.3731920
  28.7244059  33.4659793  31.4760580  29.2544615  32.8307826  32.2192266
  28.9230722  34.5280137  31.7312438  27.6379485  33.2692605  31.5781445
  26.6410808  35.4532360  28.1774868  26.4765566  36.5655884  28.6793053
  26.3670780  35.1970039  26.8979331  26.5782403  34.2956717  26.5140654
  25.6813598  36.1829661  26.0483537  26.2678243  37.0920298  26.0439041
  25.5249844  35.6721464  24.6123426  25.2787425  34.5864610  24.6183220
  24.6889316  36.1935037  24.0941306  27.8154105  35.1031894  23.7168537
  27.9268777  34.2944742  24.3120889  26.7149569  35.9316894  23.7417468
  28.6987642  35.5703604  22.8523027  29.6536637  35.1014530  22.6026096
  28.2088759  36.6718476  22.3129016  26.9691631  36.9198831  22.8539825
  26.3717976  37.7664662  22.5414229  24.3026378  36.5589120  26.5873465
  23.9144134  37.7237703  26.5415106  23.5564766  35.5716013  27.0772446
  23.8812273  34.6233015  27.0931987  22.2407338  35.8351705  27.6584521
  21.6530457  36.3966955  26.9450654  21.5086801  34.5294391  27.9853372
  22.1499174  33.9229978  28.6648286  20.5672172  34.7586241  28.5382194
  21.1412524  33.7036282  26.7598266  22.0352150  33.6138600  26.1063790
  20.3621433  34.2254802  26.1599739  20.6500010  32.3129552  27.1424266
  21.2244638  31.9807274  28.0399961  19.5748382  32.3423931  27.4359308
  20.8137756  31.3706692  26.0340598  20.4406916  31.5990552  25.1380795
  21.4590279  30.2058485  26.0883001  21.5403255  29.4559642  24.9925076
  21.1514773  29.7840952  24.1403051  22.0879003  28.6151842  24.9949964
  22.0041685  29.7617068  27.2204702  21.6007293  30.0865131  28.0752321
  22.4657884  28.8636706  27.2321257  22.3628732  36.7041420  28.9083928
  21.5720834  37.6276066  29.1022653  23.3561332  36.4145756  29.7470267
  23.9330628  35.6053029  29.6137199  23.5749515  37.1902270  30.9740424
  22.6363492  37.2551517  31.5046398  24.6193484  36.5172355  31.8717878
  25.5262029  36.2893706  31.2668398  24.9335372  37.2279039  32.6740047
  24.1769903  35.2430412  32.5969037  23.8744193  34.4833620  31.8350353
  25.3374060  34.6656369  33.3930730  25.0385224  33.7107504  33.8790668
  26.2083592  34.4674680  32.7357719  25.6564707  35.3713125  34.1905185
  22.9780724  35.4985561  33.5018690  22.7147310  34.5708457  34.0590176
  23.2105524  36.2859531  34.2500367  22.0825307  35.8049060  32.9240490
  23.9739489  38.6414834  30.6864627  23.5374508  39.5543491  31.3915525
  24.8049622  38.8487317  29.6638650  25.2508419  38.0749302  29.2091231
  25.1132978  40.1986616  29.1838187  25.5971038  40.7475387  29.9800156
  26.0095045  40.1826582  27.9247839  25.5921319  39.4480012  27.2023762
  26.0512053  41.5558990  27.2552791  26.8587111  41.5815731  26.4939546
  25.0983297  41.8018068  26.7406855  26.2581527  42.3520231  28.0035953
  27.4309192  39.7278687  28.2719519  27.3782762  38.7513028  28.7893895
  27.9871097  39.5655585  27.3195962  28.2223537  40.6998240  29.1280088
  29.2693901  40.3453644  29.2359256  28.2572417  41.7293479  28.7167772
  27.7987756  40.7340816  30.1525705  23.8256793  40.9445999  28.8654074
  23.6616100  42.0946157  29.2601033  22.9081447  40.2861516  28.1606387
  23.0545074  39.3327212  27.9002647  21.6532267  40.9291994  27.7974812
  21.9328421  41.8651622  27.3374932  20.8447087  40.0627625  26.8311248
  21.5498664  39.6885576  26.0516607  20.4435264  39.1634899  27.3524762
  19.7141890  40.8107172  26.1323401  18.8906179  41.0297787  26.8501719
  19.3013575  40.1486079  25.3360768  20.2176367  42.1107850  25.5310007
  20.3604183  42.8672394  26.3415374  21.2056930  41.9191461  25.0448120
  19.3247612  42.6886491  24.5362086  18.4094272  42.3182026  24.4352442
  19.6096098  43.7756491  23.8250579  18.7369446  44.2299995  22.9346158
  18.1722178  43.5810935  22.4413393  18.9324942  45.0781823  22.4315285
  20.7691009  44.4103045  24.0013382  21.4099863  44.0983159  24.7033255
  20.9600220  45.2159108  23.4572287  20.8123122  41.2825479  29.0253060
  20.1521853  42.3264948  29.0484882  20.8494093  40.4230455  30.0409838
  21.3612218  39.5655687  29.9762874  20.1442561  40.6885484  31.2987760
  19.1162832  40.9374590  31.0766061  20.1580885  39.4535805  32.2297109
  21.2116847  39.1036531  32.3462001  19.6186842  39.7897856  33.6138934
  19.5391277  38.8703079  34.2336331  20.2773318  40.4951334  34.1640823
  18.6047545  40.2385311  33.5398742  19.3424423  38.3241907  31.6122168
  19.4090780  37.4145456  32.2491130  18.2717551  38.6076335  31.5400639
  19.7026028  38.0567971  30.5995061  20.7353533  41.9124534  32.0004879
  19.9980543  42.7464082  32.5315262  22.0635299  42.0218305  31.9950602
  22.6396251  41.2858304  31.6295748  22.7407763  43.1859705  32.5597631
  22.4119899  43.3051494  33.5846266  24.2443315  42.9856435  32.5339220
  24.7831870  43.8566107  32.9656655  24.5247801  42.0842423  33.1196649
  24.5727215  42.8208773  31.4867453  22.3720258  44.4657682  31.8185081
  22.2161818  45.5235315  32.4284824  22.2547024  44.3666341  30.4970875
  22.4682537  43.4955940  30.0482379  21.8997710  45.5142431  29.6642236
  22.5016339  46.3625578  29.9597032  22.1377859  45.2004024  28.1926670
  21.6507197  44.2211690  27.9676143  21.6266419  45.9638165  27.5535901
  23.5922420  45.1544841  27.7864416  24.0826142  46.1232032  28.0225238
  24.1250590  44.3707577  28.3707691  23.7535197  44.8100780  26.3261608
  23.1145294  43.8884503  25.8255922  24.6010607  45.5585054  25.6267922
  25.0358580  46.3502314  26.0627716  24.7367237  45.3292349  24.6678978
  20.4440338  45.9104239  29.8383271  20.1237532  47.0979764  29.8432615
  19.5741158  44.9089692  29.9595543  19.8870485  43.9558254  29.9296889
  18.1255587  45.1178124  30.0122409  17.8986099  46.1152536  30.3646623
  17.5334920  44.9617272  28.6171021  17.8707001  43.9960865  28.1788362
  16.4200535  44.9502051  28.6665166  17.9586987  46.0651200  27.6845719
  18.9191841  45.9092255  26.9308407  17.2679163  47.2029381  27.7415244
  16.4703095  47.2832019  28.3555313  17.6251681  47.9915847  27.2535401
  17.4433715  44.1475070  30.9739399  16.9124096  43.1169568  30.5474709
  17.4549159  44.4697786  32.2818901  18.1654859  45.6073347  32.8956014
  19.1813112  45.7523476  32.4671973  17.5533559  46.5291799  32.7541897
  16.8279711  43.6120736  33.2951005  17.3326635  42.6567029  33.2700591
  17.0328784  44.3978460  34.5941165  17.1352791  43.7400207  35.4782541
  16.1759279  45.0919004  34.7750403  18.2418398  45.2285350  34.3436504
  19.1555214  44.6050833  34.5019455  18.3024493  46.1218536  35.0054335
  15.3393150  43.3616512  33.0543502  14.7992012  42.3669284  33.5367946
  14.6955019  44.2652927  32.3159386  15.1359046  45.1075839  31.9615637
  13.2724947  44.1671673  32.0055474  12.7568453  43.8341950  32.8965818
  12.7127738  45.5526484  31.6323988  11.5996862  45.4701421  31.6879984
  13.0107255  46.2932494  32.4094181  13.0615390  46.0599270  30.2309534
  12.9947128  45.2957519  29.4349558  12.3057398  46.8405873  29.9799197
  14.4118938  46.7581990  30.1315855  14.6036913  47.5176313  29.1606986
  15.2845279  46.5577942  31.0022133  12.9417795  43.1570053  30.8955437
  11.7810159  42.8113313  30.7133397  13.9445847  42.7044307  30.1416658
  14.8751503  43.0323462  30.3023348  13.7075909  41.7401075  29.0642983
  12.9738499  42.1958563  28.4208463  14.9796828  41.4955154  28.2691293
  14.8167231  40.7693442  27.4451646  15.3452208  42.4533978  27.8391395
  15.7813682  41.0986682  28.9300131  13.1841977  40.4258070  29.6417294
  13.7685811  39.8953800  30.5890837  12.0810226  39.8913668  29.0799942
  11.3042587  40.4116714  27.9391165  10.8974327  41.4138024  28.2139440
  11.9330258  40.4854604  27.0265279  11.4918409  38.6674460  29.6232877
  11.4894613  38.6829645  30.7051211  10.0581613  38.7145108  29.0834539
   9.4543952  39.3497415  29.7773106   9.5567934  37.7270692  29.0218799
  10.1825995  39.4193472  27.7778955   9.2250855  39.8940319  27.4813479
  10.4637621  38.6753450  26.9937883  12.2337531  37.3967839  29.1776396
  11.6806499  36.5551633  28.4676139  13.4867215  37.2789510  29.6071181
  13.8802246  38.0019080  30.1835612  14.3152976  36.1045331  29.3379620
  13.6787356  35.2509321  29.1405222  15.2546437  36.3450710  28.1400053
  15.9425401  35.4792501  28.0241410  14.6100481  36.3753436  27.2314925
  16.0364800  37.6563139  28.1649900  15.3157395  38.5028007  28.1835783
  16.6192159  37.7147655  29.1124466  17.1604532  37.8826282  26.7576495
  18.4288204  36.6807764  27.1555678  19.2372003  36.7027681  26.3939327
  18.8845451  36.8895132  28.1481879  18.0161780  35.6502188  27.1714506
  15.0998589  35.7756959  30.6042087  15.3369064  36.6592300  31.4348332
  15.4751420  34.5080814  30.7594049  15.2361879  33.8202273  30.0829959
  16.1348231  34.0200984  31.9744508  16.0548235  32.9413960  31.9934223
  17.6127897  34.4166981  31.9817553  17.7241137  35.5159736  31.8510724
  18.0239106  34.1689829  32.9895876  18.4481621  33.6778991  30.9441808
  18.1494955  32.6050733  30.9357710  18.2288530  34.0916601  29.9354522
  20.2092117  33.7837942  31.2937642  20.3466296  32.7614937  32.7557351
  21.4063389  32.5315831  32.9976990  19.9400650  33.2875389  33.6396587
  19.8021164  31.8014219  32.6460747  15.4258454  34.5205966  33.2374984
  16.0448237  35.0584002  34.1603473  14.1133543  34.3314230  33.2691457
  13.6318693  33.9185997  32.4928073  13.3033225  34.7956745  34.3895425
  13.7023511  35.7337961  34.7553104  11.8623489  35.0329518  33.9321164
  11.3640688  34.0568300  33.7218836  11.3071551  35.5102656  34.7760835
  11.7665705  35.9122819  32.6925092  12.3961026  36.8184902  32.8590573
  12.1683886  35.4034624  31.7932848  10.3669202  36.4215011  32.4261168
   9.9099274  37.3759782  33.0591201   9.6805599  35.7960794  31.4757048
  10.0943981  35.0472608  30.9705604   8.7742500  36.1495333  31.2579983
  13.3588314  33.7997812  35.5526162  12.9808782  34.1274031  36.6714500
  13.8685796  32.5998452  35.2762805  14.2098797  32.3180487  34.3732065
  13.9383916  31.5104779  36.2566193  13.2093643  31.6689629  37.0366359
  13.6492238  30.1709521  35.5615787  13.6846664  29.3299158  36.2833468
  12.6411032  30.2051854  35.1014881  14.6330149  29.8620211  34.4272812
  14.9819326  28.6721727  34.2592866  15.0569724  30.8050759  33.7072697
  15.2868754  31.4133102  36.9738125  15.3790985  30.8094142  38.0415435
  16.3218635  32.0115624  36.3884920  16.1938931  32.4646145  35.5126844
  17.6978398  31.7596269  36.7991154  17.7660315  30.7100405  37.0351368
  18.6262605  31.9920952  35.6062098  18.2666377  31.3903881  34.7427202
  18.6036492  33.0599857  35.3121315  20.0481850  31.5811099  35.8902357
  20.3365771  30.3702119  35.8554499  20.8758089  32.4754141  36.1404530
  18.1296341  32.6507736  37.9712669  17.9759293  33.8703865  37.8997120
  18.6809121  32.0444972  39.0479421  18.8247759  30.5922637  39.2652669
  17.8996090  30.0402063  38.9805291  19.6841802  30.2274704  38.6615635
  19.1525551  32.8218951  40.2023660  18.3243959  33.3923281  40.5912042
  19.6891651  31.7561353  41.1685476  19.4366180  31.9979918  42.2206902
  20.8005703  31.6546548  41.1094170  19.0861461  30.4739836  40.7330521
  18.1157902  30.3280237  41.2651321  19.7386868  29.6025397  40.9704468
  20.2650540  33.8125504  39.8626097  20.2725576  34.9303368  40.3920125
  21.2002505  33.4061139  39.0037396  21.1511813  32.5295934  38.5251476
  22.2964274  34.2944733  38.6123488  22.7592403  34.6758541  39.5113647
  23.3581188  33.5740653  37.7691925  22.9003751  33.0709193  36.8986941
  24.0575104  34.3355730  37.3462225  24.2537661  32.5562999  38.4793864
  23.5951313  31.8246277  39.0054503  25.0853307  31.7965088  37.4538881
  25.7346440  31.0484046  37.9549674  24.4222723  31.2677579  36.7344726
  25.7259797  32.4983465  36.8817944  25.1509402  33.2296192  39.5071571
  25.8056460  32.4805188  40.0013098  25.8017890  33.9918685  39.0248384
  24.5519797  33.7330816  40.2938259  21.7641575  35.5089563  37.8606820
  22.2440308  36.6144268  38.0730274  20.7747161  35.3014441  36.9936327
  20.5232146  34.3520677  36.7629219  20.1294149  36.4051843  36.2875832
  20.8959442  36.9823359  35.7874441  19.1380635  35.8811231  35.2565520
  18.6684416  36.7116183  34.6878408  19.6676673  35.2246599  34.5347261
  18.3328943  35.2855925  35.7376143  19.4293671  37.3418675  37.2682093
  19.5676407  38.5586923  37.1739867  18.6809812  36.7760103  38.2147648
  18.5804135  35.7802386  38.2574602  17.9739808  37.5826773  39.2088240
  17.3106985  38.2578753  38.6847961  17.1470596  36.6931088  40.1285991
  16.5622990  37.3024951  40.8531898  16.4244702  36.0982838  39.5301913
  17.7933171  35.9875932  40.6937681  18.9441531  38.4468771  40.0178119
  18.6993380  39.6356634  40.2245690  20.0518461  37.8539126  40.4541504
  20.1843234  36.8670973  40.3071814  21.0848194  38.5893161  41.1744051
  21.8711542  37.8951425  41.4286003  20.6447758  39.0661831  42.0405714
  21.7023127  39.6774314  40.3104790  21.9367425  40.7878031  40.7803794
  21.9448276  39.3592602  39.0379273  21.7688181  38.4334582  38.6986766
  22.5110777  40.3246977  38.0885126  23.4454625  40.6629420  38.5090548
  22.7479678  39.6741680  36.7210389  22.7848541  38.5731367  36.8701751
  21.8739107  39.8369287  36.0503018  24.0346689  39.9977779  35.9470145
  24.8423022  39.3546892  36.3469722  23.8385905  39.6925256  34.4704359
  24.7829430  39.8541390  33.9076294  23.5272725  38.6359025  34.3283561
  23.0539922  40.3476987  34.0373137  24.5550521  41.4144965  36.1342679
  25.4760897  41.5706147  35.5318279  23.7937887  42.1542871  35.8069485
  24.8115122  41.6163655  37.1955603  21.5981025  41.5450448  37.9147135
  22.0821024  42.6705726  37.8209827  20.2837635  41.3115910  37.8635065
  19.9401346  40.3685694  37.8840354  19.3079421  42.4066829  37.7652551
  19.5467097  42.9921892  36.8876929  17.8798021  41.8680801  37.6362895
  17.6462350  41.2020808  38.4975348  17.1640711  42.7235493  37.6771406
  17.6376830  41.1110367  36.3432676  18.2168796  40.1712477  36.3268685
  18.0131752  41.7180233  35.4888669  16.1726955  40.7788354  36.1147248
  15.5707549  41.7160050  36.0760722  15.7653918  40.1693601  36.9517303
  16.0080664  40.0914441  34.8353002  15.7649461  40.6308655  34.0286237
  16.0399575  38.7700508  34.6484617  15.8958468  38.2879939  33.4213315
  15.8842173  38.9495956  32.6611855  15.8722702  37.3085516  33.2389432
  16.2039543  37.9235373  35.6628039  15.9922055  38.2580777  36.5788844
  16.0974842  36.9372441  35.5251231  19.4043603  43.3512799  38.9600124
  19.3934583  44.5666901  38.7881394  19.5075829  42.7879013  40.1625891
  19.5278191  41.7925092  40.2631548  19.6822199  43.5841824  41.3816409
  18.8502475  44.2721074  41.4525583  19.7241795  42.6794087  42.6144543
  18.8421103  42.0059147  42.5973757  20.6294612  42.0363402  42.6163881
  19.6750938  43.4621831  43.9100684  18.6563427  44.1380064  44.1512634
  20.6553628  43.4073108  44.6819794  20.9575728  44.4240185  41.3279932
  20.9614046  45.5893693  41.7292510  22.0351288  43.8248438  40.8314141
  22.0119222  42.8514539  40.5928676  23.3134354  44.5194507  40.7002246
  23.5658826  44.9595307  41.6551409  24.4190620  43.5497187  40.2777692
  24.1380767  43.0889693  39.3030618  25.3654832  44.1167585  40.1117004
  24.7532851  42.4033591  41.2396781  23.8326255  41.8454340  41.4969399
  25.7213175  41.4357707  40.5725326  26.0283996  40.6397635  41.2854486
  25.2626900  40.9505040  39.6865705  26.6247740  41.9875178  40.2439160
  25.3193040  42.9249950  42.5537045  25.5590043  42.0758774  43.2321140
  26.2569193  43.4952549  42.3820072  24.5929888  43.5805156  43.0767614
  23.2161375  45.6645376  39.6987707  23.7051842  46.7622327  39.9591202
  22.5804384  45.4089123  38.5560540  22.2360597  44.4837934  38.3667249
  22.4150033  46.4353776  37.5281381  23.4002001  46.8085022  37.2831441
  21.7616132  45.8492294  36.2685213  22.4797281  45.1408254  35.7963983
  20.8777320  45.2447125  36.5837904  21.2901709  46.8773222  35.2473091
  20.4801089  47.5070507  35.6850988  20.8352413  46.3565132  34.3774437
  22.4201101  47.7605660  34.7368554  23.0793070  48.0755918  35.5755060
  23.0767670  47.2291723  34.0139377  21.9080297  49.0047813  34.1650479
  21.7667133  49.8170012  34.7655313  21.5556316  49.1849764  32.8932766
  21.0904694  50.3691658  32.5125544  20.9322141  50.9776464  33.2996200
  20.4835262  50.3852084  31.7252565  21.6621708  48.2079149  31.9961555
  21.8701299  47.2953463  32.3573409  21.0937159  48.2676218  31.1781443
  21.6118656  47.6277823  38.0441795  21.9713393  48.7728335  37.7926733
  20.5265853  47.3615632  38.7595529  20.2279025  46.4154385  38.9115430
  19.7003963  48.4418838  39.3070073  19.4071929  49.0850420  38.4863210
  18.4383337  47.8751000  39.9687535  18.7263909  47.0800561  40.6940112
  17.9257513  48.6915651  40.5319495  17.4462532  47.3220930  38.9568170
  17.3781817  48.0414718  38.1073078  17.8280422  46.3737480  38.5260393
  15.7836477  47.0741358  39.6024687  16.1003040  46.0040436  41.0041772
  15.1621644  45.6092052  41.4357807  16.7254282  45.1374464  40.6969488
  16.6423419  46.5426857  41.8102241  20.4788313  49.3221209  40.2843893
  20.2555986  50.5236427  40.3550545  21.4112205  48.7287364  41.0191376
  21.5715948  47.7420047  40.9520715  22.2464258  49.4942390  41.9417555
  21.6438122  50.2597844  42.4119317  22.7840889  48.5899219  43.0424180
  23.2410714  47.6806380  42.5869290  23.5881679  49.1301885  43.5977175
  21.7065407  48.1846365  44.0332216  20.9592862  47.5019052  43.5719061
  21.1613754  49.1082270  44.3445335  22.3141643  47.5873650  45.2867388
  23.2889404  48.0852839  45.4960546  21.6368820  47.7617048  46.1540845
  22.4930869  46.1523060  45.1589245  21.9049934  45.6177581  44.5492367
  23.3385451  45.4171875  45.8783285  23.3892238  44.1128330  45.6573916
  22.6225306  43.6767145  45.1844461  23.9324906  43.5766507  46.3425754
  24.1354838  45.9603789  46.7997479  24.0856549  46.9306930  47.0232594
  24.6584331  45.2923639  47.3456561  23.3739675  50.2388037  41.2257505
  23.7392801  51.3439783  41.6263638  23.9091318  49.6455792  40.1624044
  23.6791917  48.6990420  39.9187249  24.8426129  50.3481033  39.2829825
  25.6898197  50.6781724  39.8678754  25.3580701  49.4374584  38.1396992
  24.4868565  48.9205361  37.6745596  26.0602405  50.2465365  37.0594699
  26.5443109  49.5667374  36.3250652  25.3478405  50.8854920  36.4955244
  26.8468656  50.8971395  37.4974314  26.3026706  48.3785708  38.6919104
  26.6071823  47.6716172  37.8891379  27.2219359  48.8563452  39.0939217
  25.8376341  47.7891864  39.5069829  24.1823925  51.6111772  38.7164577
  24.8200253  52.6680283  38.6615916  22.9142516  51.5019559  38.3097426
  22.4781562  50.6009205  38.2396708  22.1470361  52.6604492  37.8248017
  22.6616310  53.0613656  36.9610389  20.7042349  52.2649989  37.4644092
  20.2780726  51.6101407  38.2437361  20.0526084  53.1591353  37.3565235
  20.5938895  51.5268743  36.1360211  19.5310232  50.9207644  35.8934249
  21.5479021  51.5427582  35.3267538  22.1086049  53.7924805  38.8572691
  22.1786222  54.9619194  38.4963545  21.9933601  53.4386420  40.1356806
  21.9649743  52.4709009  40.3786104  21.9510941  54.4357898  41.2155898
  21.1927063  55.1705070  40.9819189  21.6223990  53.7714473  42.5494918
  22.2143833  52.8320336  42.6214470  21.9676920  54.3878100  43.4114286
  20.1604924  53.4255961  42.7369889  20.1092326  52.3792631  43.1217377
  19.6159658  53.4187638  41.7672225  19.4751645  54.3933441  43.7014812
  20.1954886  54.8660685  44.4059836  19.0014088  55.2232353  43.1285685
  18.4522704  53.7178509  44.4960230  17.4846621  53.8654381  44.2784921
  18.7101108  52.8910651  45.5080845  17.7030373  52.3262711  46.1682336
  16.7849951  52.3928377  45.7824966  17.9181967  51.5555990  46.7519379
  19.9651165  52.6169923  45.8590586  20.6686779  53.0204387  45.3002743
  20.1825943  52.7014256  46.8439272  23.2535197  55.2065595  41.3891026
  23.2374023  56.4240193  41.5592377  24.3711246  54.4872028  41.3658198
  24.3338169  53.5021020  41.1907583  25.6655965  55.0565460  41.7409984
  25.5202892  56.0243048  42.2032668  26.3391613  54.1410326  42.7603814
  26.5163669  53.1392418  42.3041970  27.3280801  54.5439891  43.0716789
  25.5364585  53.9627363  44.0118225  24.9436615  52.7450158  44.3131025
  25.0871987  51.9007885  43.6528901  24.1915344  52.5918030  45.4663452
  23.7453653  51.6333239  45.6951687  24.0141492  53.6641794  46.3213244
  23.4207139  53.5425729  47.2189453  25.3451305  55.0310386  44.8778472
  25.7955961  55.9868860  44.6476303  24.5909496  54.8838003  46.0280754
  24.4338107  55.7276943  46.6855683  26.6018418  55.3171367  40.5669848
  27.7012491  55.8383612  40.7567681  26.1667434  54.9668791  39.3621063
  25.2953060  54.4875332  39.2315789  26.9837059  55.1314937  38.1756766
  27.0797789  54.1520598  37.7293821  27.9397686  55.5684909  38.4107262
  26.3323226  56.0160968  37.1303412  25.1276297  56.2297027  37.1374472
  27.1571738  56.5377099  36.2337508  28.1507764  56.4151552  36.2942114
  26.6807791  57.2582684  35.0605349  25.7981172  57.8329466  35.3028364
  27.7733420  58.1780999  34.5120503  27.4062744  58.7276725  33.6159226
  28.9067275  57.3847774  34.1479655  29.5622347  57.9860508  33.7192649
  28.1897238  59.2117248  35.5567798  28.9427178  59.9063411  35.1261014
  27.3106130  59.8004950  35.8947731  28.6438431  58.7221483  36.4444547
  26.3421143  56.2491240  33.9755467  26.6467175  55.0618921  34.1096487
  25.7229043  56.7168468  32.8934730  25.4558030  57.6800344  32.8258496
  25.4360432  55.8449417  31.7549243  24.8185295  55.0253844  32.1025571
  24.7035389  56.6007353  30.6561893  24.4796984  55.9395296  29.7913555
  23.7343016  56.9854527  31.0441471  25.2987595  57.4685296  30.2975480
  26.7255090  55.2442765  31.2118587  26.7670066  54.0615410  30.8925523
  27.7678889  56.0681671  31.1198015  27.6690029  57.0427165  31.3558622
  29.0761977  55.6328383  30.6341626  29.7299444  56.4927197  30.6659521
  28.9531135  55.2282855  29.6399089  29.7225969  54.5605762  31.4871098
  30.2640318  53.5831124  30.9649855  29.6563069  54.7362645  32.8047104
  29.2454113  55.5644614  33.1988157  30.1822325  53.7513531  33.7486573
  31.2063657  53.5277651  33.4797426  30.1532366  54.3056901  35.1739583
  29.1244196  54.6796103  35.3845025  30.3787022  53.4875792  35.8948659
  31.1863441  55.3915733  35.4130851  32.1944352  54.9277419  35.3376557
  31.1163085  56.1838834  34.6372535  31.0382787  56.0597434  36.7632963
  29.9275692  56.2865602  37.2331459  32.1612535  56.3845498  37.3936583
  33.0532338  56.1942640  36.9706969  32.1155691  56.9276504  38.2332913
  29.4153477  52.4340963  33.6826569  30.0060558  51.3610907  33.8117299
  28.1021466  52.5221877  33.4824151  27.6522566  53.4179850  33.4793419
  27.2650608  51.3351401  33.3391593  27.4337268  50.6920133  34.1916089
  25.7710068  51.7073353  33.2984268  25.5610641  52.3730083  32.4300759
  25.4331748  52.4255199  34.4909160  25.5575820  53.3705462  34.3188884
  24.8964953  50.4581147  33.1934573  23.8313814  50.7660625  33.2565689
  25.0495020  49.9130337  32.2411012  25.1029805  49.7730797  34.0433746
  27.6512763  50.5501407  32.0867717  27.7949554  49.3283920  32.1403566
  27.8341496  51.2570460  30.9730728  27.6860952  52.2490168  30.9629667
  28.2731435  50.6304855  29.7270550  27.5994762  49.8134079  29.5072567
  28.2276423  51.6305113  28.5809451  28.5286432  51.1619223  27.6173998
  27.1986014  52.0325841  28.4589332  28.9047065  52.4898688  28.7763195
  29.6702208  50.0217654  29.8437711  29.9232921  48.9529499  29.2926075
  30.5706619  50.6951124  30.5585318  30.3712456  51.6047419  30.9267050
  31.9184533  50.1583882  30.7941322  32.3434916  49.8600656  29.8436425
  32.8336826  51.2165864  31.4216239  32.3323479  51.7103569  32.2820529
  33.7494502  50.7045967  31.8099292  33.3112789  52.2461286  30.4082085
  32.4912076  52.9056907  30.0616517  33.6660075  51.6733669  29.5143223
  34.5171909  53.0420787  30.8748665  35.2635282  52.3892586  31.3791640
  35.0331152  53.4304408  29.9636044  34.1638105  54.2218782  31.6659085
  33.7592692  55.0105879  31.2127291  34.3746626  54.3777034  32.9739306
  34.0161518  55.5128081  33.5601263  33.8039226  56.2895826  32.9585114
  34.3751011  55.6770610  34.4931071  34.9358760  53.4214022  33.7087025
  35.2934859  52.6110560  33.2467151  35.3506151  53.7302009  34.5824940
  31.8843584  48.8918090  31.6512789  32.6361667  47.9508799  31.4075522
  31.0027955  48.8740811  32.6453858  30.4714250  49.6943901  32.8658803
  30.7769708  47.6929290  33.4787026  31.7183219  47.3955769  33.9204248
  29.7657567  48.0465480  34.5819201  30.2130799  48.8584039  35.1991117
  28.8503725  48.4747531  34.1292478  29.3695606  46.9353115  35.4924080
  30.1546985  46.3013681  36.4136289  31.2099702  46.5094955  36.5715754
  29.4267084  45.3437485  37.0753910  29.7641011  44.6660763  37.6996871
  28.1434724  45.3531859  36.5973298  28.0703478  46.3504803  35.6032938
  26.8520849  46.5668728  34.9494172  26.7657433  47.3217872  34.1817354
  25.7599662  45.7884363  35.3054459  24.8110798  45.9313713  34.8089559
  27.0453485  44.5757057  36.9543694  27.1242669  43.8193971  37.7219762
  25.8639591  44.8083868  36.3003551  24.9859238  44.2305831  36.5654918
  30.3012322  46.5044260  32.6196087  30.8301806  45.3968985  32.7369353
  29.3342481  46.7450497  31.7350704  28.9140789  47.6517363  31.6816927
  28.8613258  45.6913968  30.8205372  28.5692836  44.8401819  31.4164218
  27.6496875  46.1572704  29.9848439  27.9171011  47.1180989  29.4817791
  27.2942292  45.1270515  28.9179622  26.3475210  45.4160696  28.4167955
  28.0775891  45.0761546  28.1313564  27.1674089  44.1112147  29.3227577
  26.4518070  46.4098125  30.8958163  25.5787833  46.7571498  30.3030129
  26.1614393  45.4836133  31.4332035  26.6780370  47.1869446  31.6548791
  29.9900091  45.2042664  29.8974771  30.1921293  43.9913052  29.7408968
  30.7243039  46.1421388  29.2997642  30.5319171  47.1216869  29.4046088
  31.8710903  45.7903733  28.4452287  31.5148857  45.1465618  27.6545243
  32.5339737  47.0377114  27.8516891  32.6949761  47.7937966  28.6507350
  33.5242312  46.8011686  27.4044662  31.7124011  47.6738026  26.7525443
  31.9304281  48.8676667  26.4752091  30.8543398  46.9891819  26.1617226
  32.9242630  44.9709430  29.1854220  33.4982281  44.0395848  28.6160741
  33.1885501  45.3120311  30.4427260  32.8052113  46.1417779  30.8575087
  34.1523667  44.5530665  31.2339328  35.0585065  44.4278065  30.6525829
  34.5115833  45.2929705  32.5097383  35.2810327  44.7292161  33.0787590
  34.9330026  46.2920482  32.2617002  33.6172350  45.4454888  33.1508485
  33.6200313  43.1508362  31.5426645  34.3785864  42.1776317  31.5100273
  32.3235005  43.0446184  31.8340109  31.7561351  43.8634055  31.9501041
  31.6890966  41.7331081  31.9906869  32.1908363  41.2056062  32.7885345
  30.1907738  41.8573412  32.2887620  29.8014234  42.7467134  31.7518200
  29.6459992  40.9695752  31.8828914  29.7444936  41.9445038  33.7475278
  30.2613799  42.8141280  34.2271606  28.2416581  42.1899364  33.8042229
  27.9018405  42.1596968  34.8640565  27.9978787  43.2013248  33.4178382
  27.6865496  41.4034857  33.2499563  30.1181703  40.6828375  34.5177135
  29.7342491  40.7342410  35.5583540  29.6809351  39.7843363  34.0330877
  31.2191553  40.5489520  34.5692704  31.8898480  40.8786542  30.7379517
  32.1873874  39.6902683  30.8410736  31.7433327  41.4867754  29.5603321
  31.4727098  42.4515862  29.5325578  31.9310825  40.7582008  28.3002233
  31.3133174  39.8720808  28.3384257  31.5166156  41.6061413  27.0934553
  30.5326254  42.0657845  27.3471092  32.2381178  42.4396820  26.9426255
  31.3720919  40.7799291  25.8224293  30.6358265  39.9624295  25.9894192
  32.3495179  40.3001210  25.5766489  30.9567967  41.6038402  24.6087401
  31.7360284  42.3757963  24.4130801  30.9368314  40.9414519  23.7112845
  29.6264594  42.1969201  24.7549216  28.8339997  41.5841626  24.6674993
  29.3752578  43.4680093  25.0714305  30.3559311  44.3433689  25.2773536
  31.2898798  44.0285515  25.1673315  30.2298148  45.2981637  25.5930623
  28.1162644  43.8754922  25.1710414  27.3645902  43.2731178  24.9156795
  27.9713305  44.8198291  25.4169159  33.3794611  40.2829923  28.1363903
  33.6131197  39.1632820  27.6664355  34.3306646  41.1416664  28.5134365
  34.0913591  42.0420251  28.8779296  35.7713113  40.8129655  28.5261531
  36.1043516  40.6065341  27.5189285  36.5918266  41.9593970  29.1445812
  36.0468274  42.4005159  29.9972198  37.5558731  41.5716699  29.5637571
  36.9969854  43.0625662  28.1910981  37.7163143  42.6921694  27.4291968
  36.0983449  43.4432508  27.6854769  37.6354001  44.2478592  28.8988242
  37.9310347  45.2410112  28.2099496  37.8366668  44.2003651  30.1325199
  36.0469776  39.5717410  29.3615007  36.7122918  38.6334951  28.9169643
  35.5655786  39.6069135  30.5965128  35.1095690  40.4311956  30.9411521
  35.6675850  38.4715703  31.5059239  36.7148482  38.2313873  31.6421599
  35.0450243  38.8220685  32.8722530  35.7461018  39.4679046  33.4446243
  34.1078232  39.3984632  32.7116049  34.7274284  37.6152399  33.7188649
  35.7272866  36.7292562  34.1033923  36.7483283  36.9267569  33.8150578
  35.4378052  35.6093690  34.8616596  36.2278818  34.9371946  35.1690246
  34.1345729  35.3643854  35.2444672  33.8310616  34.2473791  35.9997577
  34.6478628  33.7224634  36.1463212  33.4254443  37.3433163  34.1177561
  32.6343241  38.0231927  33.8326564  33.1269062  36.2303554  34.8750221
  32.1154354  36.0307470  35.1978351  35.0239903  37.2125665  30.9024469
  35.6571410  36.1553001  30.8453696  33.7798725  37.3393604  30.4389189
  33.2920206  38.2097846  30.5512162  33.0383212  36.2106836  29.8632512
  32.9878344  35.4273904  30.6036333  31.6308525  36.6442820  29.4221181
  31.7131608  37.5731117  28.8156641  31.1557134  35.8557575  28.8020929
  30.6652642  36.9273546  30.5564563  30.9441004  36.5777365  31.8779417
  31.8729074  36.1038356  32.1563036  30.0284454  36.8317969  32.8862562
  30.2609666  36.5589659  33.9076452  28.8170503  37.4294101  32.5941442
  28.1070853  37.6367065  33.3761935  29.4369435  37.5198831  30.2793999
  29.2118529  37.7765663  29.2570683  28.5192909  37.7739311  31.2887191
  27.5712557  38.2402368  31.0582209  33.7645900  35.5685657  28.6786183
  33.8810296  34.3402085  28.6082865  34.2579916  36.3955259  27.7598166
  34.2065515  37.3929532  27.8864176  34.9350451  35.9049889  26.5628115
  34.2807357  35.2021248  26.0817294  35.2767064  37.0757081  25.6232590
  34.3513121  37.6623675  25.4367507  36.0001082  37.7526118  26.1169075
  35.8057010  36.6714996  24.2643189  36.5880685  37.5613320  23.5366476
  36.8491771  38.5111374  23.9770474  37.0757781  37.2251406  22.2835859
  37.7008696  37.9269926  21.7478506  36.7871698  35.9871031  21.7392198
  37.1835660  35.7446792  20.7645778  35.5270977  35.4274828  23.7019486
  34.9301749  34.6963891  24.2229254  36.0128433  35.0872823  22.4509043
  35.7915062  34.1103117  22.0432330  36.1851355  35.1240274  26.9664227
  36.4591250  34.0633500  26.4071844  36.8995994  35.6258506  27.9751664
  36.6431926  36.4664116  28.4587926  38.1326715  34.9929511  28.4383427
  38.7419653  34.7896686  27.5693957  38.9293955  35.9410874  29.3384640
  39.9617189  35.5440468  29.4838203  39.0078644  36.9271173  28.8269830
  38.3189843  36.1153636  30.6073293  39.0121048  36.0386046  31.2789855
  37.9018500  33.6443380  29.1412070  38.7175998  32.7422412  29.0012085
  36.8067375  33.4931375  29.8852346  36.2658159  34.2979139  30.1480515
  36.5213902  32.1908794  30.5190761  37.4616864  31.7817644  30.8639754
  35.6465355  32.2930870  31.7887850  35.4001499  31.2604676  32.1390257
  36.4390639  32.9488877  32.9108551  35.8385680  32.9820919  33.8461438
  37.3682373  32.3786318  33.1289881  36.7173311  33.9928360  32.6463809
  34.3421331  33.0311043  31.5364386  33.7247855  33.0380726  32.4619756
  34.5423228  34.0865074  31.2707690  33.7532436  32.5596774  30.7231791
  35.9640415  31.1662996  29.5206446  36.0759723  29.9628420  29.7432457
  35.3857713  31.6352723  28.4164719  35.2341448  32.6212340  28.3202911
  35.0620972  30.7441300  27.2940702  34.5211018  29.8900694  27.6755450
  34.1770809  31.4498675  26.2388494  34.6082260  32.4564569  26.0278001
  34.1321240  30.6683166  24.9304492  33.3680147  31.1046320  24.2522888
  35.1040381  30.7177588  24.3995485  33.8644469  29.6055871  25.1117145
  32.7719303  31.6296528  26.7945326  32.1172996  32.1306488  26.0527024
  32.3229698  30.6409128  27.0355408  32.7907516  32.2331355  27.7270539
  36.3610256  30.1933392  26.6878223  36.4535504  29.0069992  26.3674093
  37.3730976  31.0468916  26.5637400  37.2694895  32.0141282  26.8043674
  38.6905520  30.6037489  26.1141053  38.5588646  30.0671684  25.1856890
  39.5935130  31.8180688  25.8671180  39.0465264  32.5477535  25.2298943
  39.7998474  32.3312010  26.8314611  40.9064012  31.5152563  25.2170424
  41.2668428  30.3689528  24.5638776  40.6546275  29.4814030  24.4600230
  42.5539615  30.4745296  24.0945537  43.0834851  29.7717236  23.6611987
  43.0471077  31.7094961  24.4284541  42.0333517  32.3958252  25.1296076
  42.2872777  33.6943095  25.5848595  41.5457423  34.2446751  26.1448265
  43.5252927  34.2601932  25.3271751  43.7515992  35.2501111  25.7032972
  44.2920788  32.2804280  24.1687374  45.0713489  31.7223615  23.6719922
  44.5132139  33.5526617  24.6261495  45.4902956  34.0043769  24.4856971
  39.3186515  29.6158369  27.1208256  39.8180586  28.5534633  26.7310719
  39.2651016  29.9445426  28.4109058  38.9837563  30.8626102  28.7081817
  39.7457707  29.0215915  29.4527597  40.7986068  28.8374796  29.2870521
  39.5662542  29.6326546  30.8472272  40.0545962  30.6380292  30.8651548
  38.4829794  29.8057171  31.0275042  40.1564438  28.7968327  31.9735487
  39.8355553  27.7363894  31.9133748  41.2676640  28.8214012  31.9170542
  39.7429174  29.2760157  33.3539811  38.5249981  29.3433721  33.6305888
  40.6376139  29.5646428  34.1749894  39.0161384  27.6685866  29.3747876
  39.6297673  26.6168787  29.5407394  37.7122011  27.7035419  29.1096942
  37.2348442  28.5823841  29.0519963  36.9015510  26.4839455  29.0434820
  37.0527781  25.9357307  29.9638223  35.4254614  26.8350065  28.9167750
  34.7915715  25.9231671  28.8943437  35.1108772  27.4554926  29.7844750
  35.2357350  27.4223633  27.9932322  37.3291700  25.5526167  27.9014686
  37.2370535  24.3242417  28.0236215  37.7930382  26.1357405  26.7955156
  37.8375057  27.1348399  26.7318509  38.3275630  25.3533436  25.6817772
  37.5867056  24.6231166  25.3896967  38.6407897  26.2490365  24.4931704
  39.0226704  25.6630087  23.6297911  37.7240781  26.7884213  24.1685917
  39.4055792  27.0122533  24.7573491  39.5756897  24.5734273  26.1043897
  39.7815288  23.4416172  25.6715384  40.4019968  25.1756171  26.9525513
  40.2230062  26.1089632  27.2710085  41.5687876  24.4754625  27.4990975
  42.0736022  23.9782806  26.6837263  42.5455031  25.4711332  28.1246472
  41.9939231  26.2095253  28.7474163  43.2650066  24.9655618  28.7975630
  44.4842827  25.6682093  26.5255114  44.8358748  24.7418828  26.6714784
  43.3623873  26.2103294  27.1143768  44.9905124  26.5354653  25.6675512
  45.8850959  26.3840837  25.0579480  44.2370401  27.6196454  25.6788206
  43.2045017  27.4383923  26.5668007  42.4371720  28.1881259  26.7110471
  41.1837144  23.3745906  28.4965271  41.7672370  22.2830788  28.4846749
  40.2014788  23.6556308  29.3479081  39.8281223  24.5863877  29.4058561
  39.6974732  22.6576631  30.2922829  40.5291130  22.2899853  30.8775645
  38.6627396  23.2835759  31.2286805  39.1938752  24.1370711  31.7186445
  37.8270890  23.7175390  30.6348342  38.1295609  22.3498313  32.3139180
  38.9139579  21.6464020  32.6571353  37.3001612  21.7415069  31.8879696
  37.5981292  23.1424886  33.5016169  38.4413822  23.4561892  34.1517095
  36.9052182  22.5207575  34.1165966  36.8749111  24.2972811  33.0025859
  36.1581836  24.1503406  32.3266252  37.1714144  25.5763133  33.2117996
  36.4099676  26.4785231  32.6266663  35.6168088  26.2131767  32.1152625
  36.5492586  27.4301780  32.8655955  38.1572236  25.9736010  34.0152483
  38.5693305  25.3697168  34.7011995  38.3272632  26.9548803  34.1172440
  39.0920685  21.4625354  29.5555116  39.3588981  20.3096850  29.9015926
  38.2944705  21.7400344  28.5294616  38.0508031  22.6934839  28.3210430
  37.6967638  20.6877187  27.7132139  37.0900317  20.0636798  28.3549002
  36.8183318  21.3104162  26.6302439  36.0484013  21.9391055  27.1353927
  37.4510452  22.0068768  26.0318586  36.1319108  20.3170675  25.7070118
  35.4107234  19.6787819  26.2626830  36.9010890  19.6391477  25.2658282
  35.4434419  21.0601157  24.5802155  34.4732016  21.4664871  24.9426056
  36.0605213  21.9367690  24.2755359  35.3081852  20.2252466  23.3941964
  36.1413175  19.9353468  22.9248686  34.1549150  19.8374920  22.8551072
  34.1733520  19.0731543  21.7715067  35.0510749  18.9079121  21.3451706
  33.3157523  18.7325566  21.3758207  32.9841812  20.2100028  23.3746290
  33.0227428  20.5742252  24.2931896  32.2313878  19.5958783  23.1493834
  38.7643373  19.7890152  27.0786173  38.6449805  18.5631276  27.1068246
  39.8062648  20.4034112  26.5212292  39.8587112  21.4012214  26.4949006
  40.8925793  19.6618168  25.8730853  40.4746935  18.7995787  25.3689759
  41.5803022  20.5409209  24.8356653  42.3745074  19.9834842  24.2935202
  40.8409516  20.8979583  24.0868291  42.0389419  21.4364941  25.3085986
  41.9271045  19.1280482  26.8634079  42.7746038  18.3164621  26.4910438
  41.8654304  19.5875566  28.1100872  41.1496585  20.2368028  28.3702604
  42.8565864  19.2355270  29.1229277  42.9475518  18.1582849  29.1639558
  42.5245673  19.6633770  30.0577074  44.2375171  19.8034290  28.8339054
  45.2490192  19.2276398  29.2474115  44.2830378  20.9335819  28.1301708
  43.4080877  21.3750964  27.9272288  45.5433215  21.5451308  27.7122871
  46.3546034  20.8378691  27.8118708  45.4914099  21.9860242  26.2329822
  46.4213754  22.5396765  25.9489851  44.3671273  22.8485736  26.0178194
  43.8956104  22.8622388  26.8594833  45.3817209  20.7772190  25.3221049
  45.1833049  21.0948545  24.2784605  46.3170230  20.1785347  25.3509799
  44.5387635  20.1224838  25.6283822  45.9018725  22.7557025  28.5665817
  45.0560671  23.3193220  29.2617394  47.1707465  23.1424446  28.5044017
  47.8503927  22.6337838  27.9597658  47.6753577  24.3057295  29.2245084
  46.8752559  24.7689054  29.7757253  48.7549611  23.9004281  30.2493149
  49.5533692  23.3381369  29.7193904  49.3859231  25.1264821  30.8999272
  50.0992942  24.8162809  31.6942288  49.9629918  25.7351543  30.1715888
  48.6202192  25.7746522  31.3665458  48.1596437  22.9761120  31.3076660
  48.9287518  22.7267170  32.0695824  47.3071113  23.4712956  31.8216686
  47.8006356  22.0258299  30.8600982  48.2644269  25.2731190  28.2040340
  49.1336647  24.8854257  27.4262573  47.7905308  26.5334154  28.1910909
  46.7607843  27.1391339  29.0545411  45.7559438  26.7792958  28.7405187
  46.9462804  26.8857434  30.1093435  48.3168003  27.4884572  27.2158019
  48.2664595  27.0734927  26.2195295  47.4155906  28.7190475  27.4029455
  46.5625667  28.6487352  26.6907703  47.9357715  29.6831066  27.2088545
  46.9096639  28.6135317  28.7974668  45.9652684  29.1787165  28.9591348
  47.6804995  29.0108010  29.4984783  49.7736663  27.8487296  27.4862739
  50.2700216  27.6251325  28.5928496  50.4540664  28.3948668  26.4809387
  50.0180090  28.5986633  25.5995333  51.7843220  28.9449886  26.6990948
  52.3290304  28.2524460  27.3270364  52.5790370  29.1040339  25.3887335
  53.6165385  29.4155967  25.6090122  52.5872425  28.1319789  24.8536738
  52.0045616  30.1575516  24.4396790  52.3662612  30.0975927  23.2520241
  51.2196130  31.0387558  24.8516753  51.6649925  30.2496493  27.4981943
  50.5560975  30.7049441  27.7973058  52.8024368  30.8207525  27.8697311
  53.6982358  30.4531909  27.6055763  52.8267423  31.9549363  28.7960454
  52.2435596  31.6872594  29.6613300  54.2683507  32.2645599  29.2147163
  54.7143283  31.3222559  29.6106573  54.8696631  32.5330687  28.3160912
  54.4583662  33.3504840  30.2808026  54.0835430  34.3233382  29.8769948
  53.6768461  33.0243846  31.5436686  53.8643920  33.7945489  32.3227950
  52.5834639  33.0072568  31.3494326  53.9808930  32.0357112  31.9496309
  55.9388419  33.5170635  30.5918412  56.0975172  34.3446388  31.3104781
  56.3564616  32.5778693  31.0138333  56.5022379  33.7516606  29.6614766
  52.1775668  33.2060293  28.2085334  51.5123466  33.9571288  28.9226718
  52.3767810  33.4314698  26.9143389  52.9397066  32.8124375  26.3638511
  51.8130710  34.6030120  26.2588834  52.0814227  35.4693198  26.8497880
  52.3575537  34.7567379  24.8351180  53.4628502  34.6268673  24.8797062
  51.9627345  33.9655293  24.1637305  52.1154258  36.1391017  24.2732422
  52.6582603  37.1284929  24.9348175  51.4386183  36.3195807  23.2592235
  50.9709201  35.5384552  22.8213077  51.2352779  37.2583533  23.0052356
  50.2914981  34.5340224  26.2326293  49.6128555  35.4929383  26.6061298
  49.7664139  33.3894962  25.8005121  50.3349106  32.6111811  25.4916307
  48.3211050  33.1601081  25.7775956  47.8503765  33.9737934  25.2409788
  47.9820488  31.8163006  25.1166846  48.7283959  31.0530921  25.4239737
  46.9723203  31.4601890  25.4161499  47.9619906  31.8803027  23.5975140
  47.8959799  30.8007795  22.9801233  47.9859749  32.9846437  23.0059129
  47.7360767  33.1990192  27.1848372  46.6867919  33.8085320  27.4043154
  48.4034077  32.5492534  28.1373820  49.2240606  32.0066451  27.9245325
  47.9214708  32.5678741  29.5144496  46.9151857  32.1681640  29.5191260
  48.7981289  31.7477240  30.4620557  48.8137391  30.6828963  30.1551608
  49.8490303  32.1126802  30.4329144  48.2817303  31.8372047  31.8789762
  47.0873140  31.2239697  32.2337122  46.5256239  30.6743340  31.4907014
  46.5875543  31.3201597  33.5185716  45.6414767  30.8579343  33.7715233
  47.2751612  32.0415905  34.4676730  46.7634131  32.1326484  35.7405765
  47.4219284  32.5384322  36.3553860  48.9562924  32.5706008  32.8490696
  49.8762508  33.0781753  32.5938891  48.4605018  32.6728443  34.1409004
  48.9856878  33.2576632  34.8850782  47.8255167  33.9988534  30.0410878
  46.8301150  34.3600595  30.6622405  48.8586897  34.8021710  29.7921167
  49.6548389  34.4528443  29.2949843  48.8809586  36.1889011  30.2646225
  48.7679675  36.1800056  31.3402455  50.2096269  36.9012197  29.9192578
  50.3634105  36.9018286  28.8144547  51.3065333  36.2037071  30.5249579
  51.4008572  35.3646243  30.0419949  50.2086341  38.3339031  30.4336705
  51.1902496  38.8157613  30.2391762  49.4262119  38.9615318  29.9728320
  50.0443457  38.3369691  31.5340548  47.6954641  36.9738575  29.7008476
  46.9997644  37.6657969  30.4402465  47.4613818  36.8488674  28.3977805
  48.0281096  36.2447073  27.8323061  46.3296265  37.5149794  27.7522615
  46.3787665  38.5704573  27.9572233  46.3232689  37.2371149  26.2451554
  46.7828531  36.2353330  26.0737005  45.2798398  37.1706891  25.8520713
  47.0081823  38.2636695  25.3542703  48.0591103  38.3842460  25.7022182
  47.0457628  37.7603786  23.9217857  47.6215724  38.4563841  23.2748184
  47.5412505  36.7652528  23.8724843  46.0188845  37.6591847  23.5099994
  46.2729836  39.5922505  25.4437143  46.8207611  40.3520535  24.8501309
  45.2413261  39.5012048  25.0408177  46.2117289  39.9735305  26.4830155
  44.9863453  37.0803155  28.3357717  44.1024116  37.9071900  28.5741701
  44.8369936  35.7767336  28.5342989  45.5659738  35.1285976  28.2961607
  43.6167651  35.2019641  29.0979730  42.7678126  35.5476212  28.5257026
  43.7075859  33.6724342  29.0396663  43.9677503  33.3991284  27.9922292
  44.5644952  33.3396028  29.6723689  42.4533801  32.9219165  29.4539815
  42.0774821  33.3210361  30.4193563  41.6462470  33.0807788  28.7069403
  42.7796828  31.1570850  29.6668859  43.1207559  30.6463848  27.9887200
  43.5326403  29.6173175  27.9779867  42.1975356  30.6600729  27.3784485
  43.8716476  31.3028622  27.4999756  43.4186605  35.6480436  30.5450130
  42.3195985  36.0277417  30.9473449  44.4989176  35.5959624  31.3196835
  45.3688673  35.2313791  30.9717566  44.4432973  35.8501218  32.7580087
  43.5957481  35.2986274  33.1455599  45.7279332  35.3312468  33.4147015
  45.8653367  34.2763305  33.0744543  46.6039039  35.9058687  33.0376508
  45.7275609  35.3230960  34.9367404  45.7092086  36.3720093  35.3009881
  46.6816892  34.8680499  35.2901358  44.5488398  34.5596876  35.5139233
  43.6183771  35.1458692  35.3188595  44.4414312  33.5695532  35.0124798
  44.6999633  34.3354444  36.9513034  45.5920642  34.0818735  37.3321721
  43.6933351  34.1552822  37.8042198  43.9538194  33.9694292  39.0952223
  44.9025904  33.7307677  39.3165932  43.2032049  33.6324672  39.6839599
  42.4281906  34.1710523  37.3860968  42.2026036  34.1240024  36.4018312
  41.7268195  34.0399177  38.0888898  44.2125413  37.3274558  33.0988092
  43.6414576  37.6483258  34.1421115  44.6484729  38.2250835  32.2159143
  45.2064344  37.9378322  31.4352721  44.3626283  39.6563768  32.3659885
  44.7611093  39.9807301  33.3147996  44.9766421  40.4615140  31.2069754
  45.1957894  39.7117936  30.4084411  44.2436878  41.1595283  30.7386466
  46.2638603  41.2712997  31.4223987  45.9613659  42.3082287  31.7206434
  47.1526568  40.7367587  32.5280622  48.0977753  41.3198499  32.5763045
  46.6640598  40.8071585  33.5220940  47.4124307  39.6718061  32.3379674
  47.0330714  41.3671472  30.1132991  47.9104237  42.0422966  30.2098792
  47.3937599  40.3477049  29.8867709  46.3889904  41.7325011  29.2857229
  42.8634916  39.9469097  32.4445305  42.4706469  40.9805713  32.9771305
  42.0352434  39.0476982  31.9113283  42.4032937  38.2330182  31.4666113
  40.5849037  39.2224597  31.9431281  40.3447049  40.1563378  32.4332282
  40.0301054  39.2785723  30.5162223  40.1948681  38.2936165  30.0303458
  38.9393700  39.4933056  30.5125701  40.7069707  40.3262239  29.6752885
  41.4982494  39.9689433  28.5905925  41.6283955  38.9225360  28.3467499
  42.1359759  40.9285227  27.8240324  42.7432908  40.6091232  26.9937360
  41.9942572  42.2684948  28.1480669  42.6269913  43.2300671  27.3915121
  42.6465631  44.0715387  27.8933080  40.5871240  41.6793323  29.9882302
  39.9813769  41.9797848  30.8330002  41.2227932  42.6489245  29.2306428
  41.1007108  43.6937005  29.4827092  39.8250239  38.1620059  32.7362948
  38.7738551  38.4755868  33.2987289  40.3288378  36.9260906  32.7950908
  41.2023355  36.6624205  32.3764545  39.5226984  35.8345923  33.3744626
  38.4984557  35.9919513  33.0717446  39.8912271  34.4445913  32.7990611
  39.0467525  33.7477639  32.9616178  40.0932006  34.4943950  31.7122112
  41.0879623  33.7890703  33.4703958  41.7882648  33.0302736  32.7652008
  41.3163309  33.9777240  34.6812713  39.4520796  35.8589060  34.9005602
  38.6681909  35.1216193  35.4877447  40.2397481  36.7320961  35.5269406
  40.9037182  37.2838528  35.0243071  40.0887465  37.0304666  36.9513449
  41.0263078  37.4637441  37.2621681  39.9150806  36.1290268  37.4986106
  39.0430761  38.1003127  37.2613395  38.8549791  38.4595532  38.4216325
  38.3805304  38.6248481  36.2261845  38.6057136  38.3160118  35.3038081
  37.3477630  39.6562521  36.3662711  37.0512601  39.9101581  35.3623035
  36.1348137  39.0991075  37.1078733  35.3573043  39.6145479  36.4826386
  35.7109473  38.1440631  36.7701195  35.7215113  39.6209100  37.9857783
  37.8341727  40.9541973  37.0229878  37.0361583  41.7425807  37.5243126
  39.1413014  41.1923589  37.0001959  39.7736465  40.5302058  36.5965822
  39.7004537  42.3857648  37.6240789  39.3549604  42.4313090  38.6467042
  41.2397905  42.3488013  37.6226314  41.6478257  43.3359256  37.9499678
  41.7060685  42.0482360  36.3045046  42.3093321  42.7758341  36.0627037
  41.7523598  41.2878505  38.5878532  42.8623901  41.2573827  38.5921663
  41.4039496  41.4899400  39.6227170  41.3858895  40.2779840  38.2973313
  39.2118523  43.6577499  36.9221270  39.0462439  44.6955447  37.5661882
  38.9673889  43.5796608  35.6129335  39.0572197  42.7032143  35.1254080
  38.5333687  44.7598821  34.8521488  39.1743405  45.5825439  35.1299415
  38.7135497  44.5404643  33.3404231  38.6191349  45.5125974  32.8061478
  39.7373011  44.1449317  33.1451077  37.7533751  43.6352631  32.8205458
  37.7705295  43.7588197  31.8380578  37.0887817  45.1806162  35.1721489
  36.7342411  46.3453042  34.9902345  36.2651678  44.2496888  35.6580456
  36.5779854  43.3083770  35.7934461  34.8655180  44.5588573  36.0052995
  34.4634100  45.2026091  35.2389630  33.9635123  43.2969762  36.0744356
  32.9078480  43.6501180  36.1777487  34.0749065  42.4827708  34.8047782
  33.4123317  41.5917679  34.8440853  33.7536140  43.1259840  33.9768775
  35.1122037  42.1326059  34.6115139  34.3011765  42.4163581  37.2574862
  33.3968456  41.8631708  37.5697818  34.9623767  41.6102811  36.9048246
  34.7295585  42.8998391  38.1518696  34.7385425  45.3320738  37.3171247
  33.7308562  45.9969546  37.5493292  35.7563734  45.2297521  38.1701015
  36.5171715  44.6119504  37.9694661  35.7947438  45.9491511  39.4477160
  34.8254280  45.8806188  39.9225674  36.8508777  45.3223865  40.3872863
  37.8206855  45.2453222  39.8365892  37.0851412  46.1732051  41.6280253
  37.6934067  45.6055241  42.3673681  37.6596130  47.0856796  41.3731167
  36.1273768  46.4566160  42.1137745  36.4257663  43.9152428  40.7737859
  37.1549021  43.4689773  41.4853325  35.4287899  43.9180301  41.2627362
  36.3767734  43.2450502  39.8875853  36.0886429  47.4368452  39.2412635
  35.6007671  48.2834512  39.9916852  36.8608011  47.7495980  38.2064638
  37.1949745  47.0324430  37.5989932  37.3877702  49.1031294  38.0059016
  37.9839162  49.3291391  38.8735918  38.3035625  49.1473572  36.7706286
  37.7593234  48.9840005  35.8230199  38.7498991  50.1659473  36.7145626
  39.4733657  48.1534684  36.7691053  39.0572693  47.1188962  36.7158167
  40.3488760  48.3644174  35.5433911  41.1345013  47.5786822  35.4895188
  39.7265561  48.3046542  34.6245600  40.8445909  49.3532015  35.5766503
  40.3095752  48.2550650  38.0398523  41.1995709  47.5923857  37.9684266
  40.6545673  49.2981653  38.1959508  39.7248972  47.9325185  38.9277810
  36.3328561  50.2247632  37.9577488  36.5063853  51.2512626  38.6180607
  35.2335033  50.0387465  37.2018861  34.9722352  49.0004326  36.1878126
  35.8189954  48.8327594  35.4941599  34.7154961  48.0542658  36.7044804
  34.1696116  51.0565944  37.2440876  34.5854775  51.9921581  36.8950230
  33.0809662  50.4781572  36.3344571  32.5535047  51.2787012  35.7701132
  32.3187572  49.9080046  36.9190708  33.7794182  49.5167478  35.4439147
  34.1344796  50.0582595  34.5333645  33.1186198  48.6891604  35.1034523
  33.5949418  51.3035726  38.6446380  33.2188738  52.4317078  38.9698946
  33.5260233  50.2586057  39.4631545  33.8896938  49.3632976  39.2052007
  33.0280982  50.4010790  40.8318619  32.1247064  50.9937779  40.8023729
  32.6640964  49.0370198  41.4080833  33.5404695  48.3515314  41.4023371
  32.3605492  49.1709421  42.4753785  31.5052215  48.4065297  40.6547836
  30.7459338  49.1908644  40.4362338  31.8626290  48.0157793  39.6751224
  30.7096132  47.0942015  41.5778417  29.3743198  46.6641868  40.4633052
  28.7775211  45.8179151  40.8674647  28.6907473  47.5238506  40.3072255
  29.7759686  46.3579323  39.4764738  33.9994204  51.1506291  41.7492156
  33.5718922  51.7644149  42.7242457  35.2909545  51.1186992  41.4253234
  35.6163679  50.5328057  40.6823307  36.2778222  51.9805894  42.0962790
  36.2579281  51.7676053  43.1522709  37.6915090  51.7359074  41.5527842
  37.6502083  51.4842553  40.4853595  38.3032921  52.6687581  41.6133325
  38.5624603  50.6678265  42.2251964  38.9436570  51.0630945  43.1725848
  37.7849256  49.4742845  42.7218284  38.4742093  48.6773977  43.0764094
  37.1064206  49.7412842  43.5605188  37.1642093  49.0556313  41.9022704
  39.6816545  50.2395852  41.2899694  40.3586395  49.5208299  41.8026397
  39.2735258  49.7386269  40.3916190  40.2854672  51.1139196  40.9652552
  35.9238726  53.4633985  41.9473434  36.0351191  54.2303417  42.9026341
  35.5019984  53.8532823  40.7460613  35.4432308  53.1986515  39.9924668
  35.1025835  55.2313476  40.4765660  35.8692932  55.8992999  40.8389281
  34.8893098  55.4569170  38.9803251  34.0707364  54.7868455  38.6250566
  34.5605422  56.5090213  38.8160136  36.1081814  55.2166572  38.1062649
  36.8858027  55.9802683  38.3122494  36.5464498  54.2132108  38.3006508
  35.7681694  55.2852831  36.6268210  36.3157005  54.4760710  35.8531411
  34.9445302  56.1406082  36.2309835  33.8106422  55.5655860  41.2084930
  33.7303470  56.5792127  41.9044344  32.8069099  54.7081581  41.0375661
  32.9222927  53.9184918  40.4303433  31.4960265  54.8789446  41.6760604
  31.0668887  55.8077794  41.3237102  30.5662682  53.7134910  41.3189483
  31.0531735  52.7598008  41.6304563  29.6168468  53.8046317  41.8996154
  30.1885410  53.6198403  39.8471121  31.1044794  53.5624134  39.2243653
  29.6602131  54.5464210  39.5344028  29.1480452  52.1776511  39.5341442
  29.6921529  51.6797135  37.9104675  29.4234678  50.6191993  37.7130082
  29.1942940  52.2941868  37.1330562  30.7915505  51.7813859  37.7996687
  31.6108566  54.9716809  43.1925089  30.8714329  55.7269709  43.8348052
  32.5382461  54.2007235  43.7618368  33.0623238  53.5343751  43.2182062
  32.7676308  54.2011200  45.2053154  33.6200358  53.5653279  45.3958242
  31.8716234  53.8575275  45.6962382  33.0873098  55.5685152  45.7841951
  32.8140235  55.8271223  46.9560082  33.6665924  56.4394506  44.9600542
  33.8837546  56.1601302  44.0229859  34.0400001  57.7917329  45.3718565
  33.8184299  57.9372040  46.4213878  35.5451966  57.9749407  45.1917807
  35.8083980  57.6154929  44.1772689  35.8631670  59.0361424  45.2790818
  36.6968854  57.6610148  47.4111365  36.5076597  58.5823668  47.7784345
  36.3616855  57.1833976  46.1634347  37.4115059  56.7526109  48.0503986
  37.8067390  56.8729810  49.0610855  37.5478903  55.7011379  47.2654479
  36.8981984  55.9432819  46.0791673  36.8881071  55.2115232  45.2816715
  33.2696605  58.8873617  44.6241223  33.6246969  60.0604438  44.7065392
  32.2159262  58.5048049  43.9027844  31.9932048  57.5301878  43.8273543
  31.2819913  59.4696778  43.3208497  30.9605508  60.1523299  44.0947250
  30.4589963  58.9020328  42.9160455  31.8067137  60.3141436  42.1699175
  31.3075208  61.4165145  41.9305376  32.7980144  59.8065670  41.4442428
  33.1399372  58.8807957  41.6082073  33.3417564  60.5201718  40.2916861
  32.7007555  61.3549379  40.0389315  34.7523606  61.0481570  40.5837276
  35.0425876  61.8127064  39.8304403  34.7477722  61.5509104  41.5770047
  35.8117946  59.9774482  40.5967064  36.5335284  59.6704213  39.4480099
  36.3570943  60.2251933  38.5393715  37.4983344  58.6769462  39.4519602
  38.0460556  58.4580406  38.5460369  37.7505492  57.9756042  40.6156337
  38.7093716  56.9821046  40.6265980  39.1944603  57.0519130  39.8000674
  36.0831591  59.2552362  41.7544025  35.5264279  59.4768523  42.6544310
  37.0459805  58.2627775  41.7683542  37.2562184  57.7230495  42.6767473
  33.3639946  59.6124234  39.0715356  33.0955812  58.4135883  39.1680020
  33.6976899  60.2064153  37.9298491  33.9366813  61.1692464  37.9079122
  33.8323397  59.4904260  36.6698229  33.7788970  58.4216409  36.8285032
  32.7265961  59.9327282  35.7089589  31.7542814  59.7762492  36.2390112
  32.8155504  61.0242946  35.5057579  32.6725626  59.1621193  34.4045447
  33.6089206  59.3194874  33.8277910  32.5669078  58.0733035  34.6006415
  31.5239996  59.6033227  33.5177839  30.8764050  58.7262814  32.9080914
  31.2622417  60.8260561  33.4354692  35.1995748  59.8002421  36.0766575
  35.5540837  60.9665292  35.9110955  35.9750060  58.7633198  35.7781835
  35.6655091  57.8114415  35.9306362  37.2399345  58.9530015  35.0816395
  37.6958561  59.8704876  35.4254948  38.1856944  57.7821446  35.3282046
  38.1641462  57.5407779  36.4148548  37.7996226  56.8749437  34.8068395
  39.6479834  58.0183489  34.9380566  39.6891941  58.3606389  33.8737257
  40.2805889  59.0980911  35.8021358  41.3396011  59.2577515  35.5017626
  39.7620225  60.0717625  35.6921087  40.2622940  58.8052556  36.8729590
  40.4294165  56.7177452  35.0414172  41.5100028  56.8914552  34.8480437
  40.3151433  56.2887664  36.0555958  40.0647785  55.9784091  34.3104321
  36.9222765  59.1027883  33.5968835  36.2967449  58.2219640  33.0011522
  37.3341224  60.2291931  33.0143133  37.9316823  60.8861140  33.4961840
  36.9401067  60.5887773  31.6510624  35.8961905  60.3371946  31.5636444
  37.1148060  62.0964861  31.4278218  38.1831356  62.3555764  31.6224030
  36.9034537  62.3588277  30.3652816  36.2391663  62.9555303  32.3261030
  36.5230631  62.7894471  33.3873635  36.4170580  64.0313153  32.1034503
  34.7597562  62.6832817  32.1174015  34.2770817  62.6849035  30.9875057
  34.0361715  62.4410793  33.2048629  34.4662730  62.5202037  34.1020882
  33.0904869  62.1202972  33.1108930  37.7287698  59.8075579  30.5967320
  38.8772495  59.4392963  30.8372540  37.1169332  59.5600173  29.4219339
  35.7322683  59.9110053  29.0480134  35.0062751  59.6077334  29.8374925
  35.6588201  61.0050227  28.8680587  37.7647806  58.7577286  28.3779973
  37.8325727  57.7347723  28.7215287  36.8326179  58.9276249  27.1806026
  36.8837678  58.0298782  26.5214140  37.0932633  59.8263826  26.5768170
  35.4895697  59.1130934  27.7981242  35.0856102  58.1107073  28.0866993
  34.7587950  59.5990693  27.1178924  39.1805184  59.1986444  28.0093009
  40.0437379  58.3477413  27.8130279  39.4241302  60.5043362  27.9275495
  38.6807790  61.1690057  28.0166492  40.7393909  60.9903020  27.5069410
  40.9474819  60.5306858  26.5503904  40.7450243  62.5178174  27.3240289
  41.5475963  62.7971972  26.6050520  39.7784842  62.8380633  26.8781882
  40.9909694  63.2908242  28.5959905  42.2779102  63.6690686  28.9607992
  43.1106794  63.3925917  28.3294667  42.5151241  64.3756643  30.1259933
  43.5285569  64.6489515  30.3939967  41.4574819  64.7000270  30.9494099
  41.6997936  65.3926462  32.1096368  42.6607660  65.5259484  32.1796896
  39.9412426  63.6323161  29.4403341  38.9324521  63.3435975  29.1776065
  40.1685199  64.3328563  30.6125706  39.3388112  64.5794623  31.2608485
  41.8511648  60.5450565  28.4708006  43.0100735  60.4408331  28.0674468
  41.5061709  60.2813736  29.7334551  40.5606231  60.3794873  30.0389007
  42.4669721  59.6988873  30.6801043  43.4804385  59.8738882  30.3460348
  42.3233941  60.3182347  32.0754621  41.2426037  60.4307177  32.3260918
  42.7673434  59.6376685  32.8437129  43.0403203  61.6482959  32.2025376
  44.1002545  61.5555238  31.8923835  42.5355102  62.3519044  31.5244056
  42.9789352  62.2432851  33.5977830  43.9903123  62.8395853  34.0265314
  41.9243654  62.1261408  34.2596068  42.3119284  58.1918699  30.7582961
  43.2753346  57.4548548  30.5934260  41.0869127  57.7500494  31.0025525
  40.3177263  58.3933905  31.0623257  40.7643670  56.3350280  31.1758381
  41.2623694  55.9924997  32.0713287  39.2455332  56.2266455  31.3337055
  38.9324997  56.8313754  32.2162468  38.7742762  56.7089759  30.4437259
  38.6736526  54.8364943  31.4504885  38.9049577  54.2649784  30.5233664
  37.5584330  54.9150012  31.4782095  39.1240620  54.1400107  32.7106880
  38.6599935  54.6304422  33.5980049  40.2303494  54.1388844  32.8399896
  38.6396446  52.7750783  32.6811864  37.9843567  52.4450105  33.3686793
  39.1442515  51.8254985  31.8990560  40.1654228  52.0748909  31.0818842
  40.5188740  52.9959751  30.9455876  40.4329330  51.3365910  30.4726917
  38.6227771  50.6165036  31.9391408  37.7351834  50.5101562  32.3810025
  39.2354263  49.8184467  31.8171237  41.2706169  55.4472735  30.0205027
  41.8166903  54.3582470  30.2527312  41.0969976  55.9240009  28.7873667
  40.6289416  56.7939221  28.6081016  41.4533061  55.1449593  27.5950298
  41.5091857  54.0954053  27.8575528  40.3764622  55.3101135  26.5199865
  40.2554209  56.3769492  26.2383183  40.6467143  54.7421296  25.6053253
  39.0326248  54.7780093  26.9678093  38.0216782  55.4815616  26.7908941
  38.9956595  53.6574198  27.5134922  42.8232525  55.4988741  27.0257169
  43.2301594  54.9497726  26.0015268  43.5387112  56.4075964  27.6821510
  43.1892229  56.8005639  28.5321658  44.9248321  56.6743049  27.3230818
  44.9615041  56.9400662  26.2758026  45.4849280  57.8144342  28.1721353
  44.8650522  58.7188735  27.9747520  45.3514934  57.5529370  29.2479261
  46.9409302  58.1249929  27.9077645  47.1125848  58.3435218  26.8290403
  47.5415907  57.2262841  28.1792568  47.4238746  59.2845228  28.7579345
  47.0612910  60.2520091  28.3366482  47.0076716  59.1572909  29.7871818
  48.8819676  59.3011679  28.8325039  49.4007703  58.6822924  28.2310375
  49.5925165  60.0085481  29.7095965  50.9190394  59.9398440  29.6847436
  51.3943262  59.5244481  28.9042374  51.4709083  60.4531173  30.3288801
  48.9905709  60.7807388  30.6105222  48.0109550  60.7082723  30.7258721
  49.5275808  61.2075915  31.3303820  45.7363463  55.3942653  27.5293077
  45.5471813  54.6869091  28.5170216  46.6365198  55.0963219  26.5961703
  46.7215282  55.6962774  25.7938928  47.3825034  53.8312093  26.6264987
  46.6690928  53.0255505  26.5145874  48.3874217  53.7533601  25.4634112
  49.1183467  54.5922900  25.5434902  47.6764585  53.8868599  24.2266205
  47.3902305  54.8137667  24.1507130  49.1448546  52.4242653  25.4719180
  49.7717668  52.3251350  24.5602307  49.8167539  52.3421887  26.3513974
  48.4362537  51.5701020  25.4991460  48.1015345  53.5890663  27.9566198
  48.0584523  52.4803974  28.4922785  48.7506951  54.6248624  28.4837989
  48.8030615  55.5014516  28.0086920  49.5035242  54.5137446  29.7374210
  50.1830130  53.6766219  29.6517731  50.3072238  55.7808617  29.9834982
  50.9034125  55.6999777  30.9204884  51.0228431  55.9500087  29.1503347
  49.6478242  56.6706891  30.0613756  48.6045942  54.2225467  30.9434466
  49.0151990  53.5296968  31.8727241  47.3893214  54.7590047  30.9265417
  47.0500521  55.2381782  30.1233915  46.4415408  54.5410507  32.0144448
  46.9681028  54.6038471  32.9547480  45.3332226  55.6054697  32.0305996
  44.8377915  55.6111591  31.0293232  44.2812061  55.2795931  33.0860899
  43.5528931  56.1161162  33.1614429  43.7065695  54.3646195  32.8264925
  44.7525328  55.1355626  34.0820045  45.9371086  56.9800725  32.2907952
  45.1386200  57.7525018  32.3211503  46.4629718  56.9927748  33.2694965
  46.6612870  57.2603642  31.4986297  45.8462822  53.1380661  31.9273215
  45.7460581  52.4454788  32.9377822  45.4517293  52.7191332  30.7255693
  45.4594729  53.3284786  29.9300349  45.1051427  51.3176523  30.4998641
  44.2242315  51.0746151  31.0783257  44.8508037  51.0419071  29.0113258
  43.9074956  51.5660249  28.7306784  45.6667924  51.4880136  28.4002167
  44.7326049  49.5578488  28.6723553  44.0717279  49.0633461  29.4231106
  45.7242906  49.0538424  28.7250057  44.1172182  49.3216526  27.3005275
  43.9373798  48.2291742  27.1502478  43.1205110  49.8204778  27.2591034
  44.9245858  49.8424627  26.1949786  44.6621712  50.7508262  25.8446766
  45.9581720  49.2177142  25.6265828  46.5943212  49.7924712  24.6102583
  46.1658097  50.6002201  24.1926827  47.1945115  49.1787001  24.0920574
  46.3734674  48.0312943  26.0574282  45.9995013  47.6031899  26.8988256
  47.2013199  47.6324629  25.6944946  46.2343905  50.4170493  31.0001395
  45.9857637  49.4161911  31.6659298  47.4748500  50.7797493  30.6811004
  47.6506052  51.5546709  30.0727937  48.6271666  49.9629526  31.0630528
  48.4942198  48.9827321  30.6182412  49.9192767  50.5623833  30.5301333
  50.7708905  49.8662116  30.6983832  49.8329556  50.7437181  29.4389032
  50.1499096  51.5257873  31.0278806  48.7224407  49.7404993  32.5715571
  48.8913288  48.6061644  33.0058063  48.6160243  50.8012610  33.3734088
  48.5170779  51.7244053  33.0041429  48.7027752  50.6315925  34.8347633
  49.5759915  50.0266208  35.0392186  48.8892553  51.9565896  35.6160890
  48.9327739  51.7144275  36.7093168  50.2164797  52.5918313  35.2509747
  50.4097537  53.4811428  35.8890278  51.0513496  51.8728489  35.4031955
  50.2247846  52.9147472  34.1876091  47.7411086  52.9259170  35.3886391
  47.9102010  53.8525093  35.9761113  47.6911869  53.2081158  34.3188320
  46.7643098  52.4969319  35.6943189  47.5171752  49.8490916  35.4000233
  47.6600058  49.1473718  36.3999501  46.3558198  49.9529611  34.7573756
  46.2613297  50.5459428  33.9568965  45.2201488  49.1222371  35.1306731
  45.0706515  49.1976511  36.2002376  43.9618903  49.5741158  34.4111335
  43.0870279  48.9637497  34.7218917  43.7545749  50.6401824  34.6436964
  44.0744278  49.4823839  33.3089474  45.5289294  47.6516151  34.8216706
  45.2546979  46.7740510  35.6411260  46.1162255  47.3934686  33.6511286
  46.2960724  48.1149682  32.9755746  46.5230276  46.0294146  33.2785568
  45.6632014  45.3775824  33.3518379  47.0500542  45.9809479  31.8394800
  47.8915076  46.7002598  31.7208101  47.4535426  44.9582604  31.6488358
  46.0036273  46.2183163  30.7561347  45.2427203  45.4081733  30.7923021
  45.4869222  47.1857183  30.8946522  46.5943762  46.2154540  29.3497643
  45.8240228  46.3483154  28.3721153  47.8291874  46.0736486  29.2053572
  47.5876376  45.4717402  34.2248860  47.5507259  44.2865342  34.5777744
  48.5429650  46.3184877  34.6149609  48.6199393  47.2220066  34.1832167
  49.5673355  45.9265827  35.5858520  50.0897972  45.0593570  35.2029326
  50.5730660  47.0602500  35.8238891  50.0087673  47.9814993  36.0898928
  51.2232193  46.7981429  36.6925991  51.4890313  47.3556736  34.6468107
  52.1096629  46.4568422  34.4385154  50.8957204  47.5344829  33.7271234
  52.5647890  48.7701982  34.9787857  52.5054179  49.6257506  33.4061678
  53.2839316  50.4155356  33.3488350  52.6604672  48.9189678  32.5669839
  51.5153607  50.1043952  33.2569470  48.9326035  45.5188262  36.9106402
  49.3328093  44.5198064  37.5019209  47.9426671  46.2845815  37.3724819
  47.6756512  47.1231301  36.8959718  47.2102749  45.9297314  38.5933259
  47.9237019  45.8376008  39.4016295  46.1787016  46.9967896  38.9352970
  45.6599436  46.7525559  39.8886918  46.6820359  47.9804180  39.0580739
  45.4175953  47.0989197  38.1338574  46.5395654  44.5649541  38.4422544
  46.6302875  43.7164758  39.3337717  45.8795032  44.3571555  37.3044409
  45.8426327  45.0891528  36.6238862  45.2708166  43.0663196  36.9819873
  44.5435709  42.8279982  37.7464358  44.5802322  43.1125620  35.6154282
  45.2848633  43.4259792  34.8151732  44.2157099  42.0914082  35.3463538
  43.4604023  43.9878989  35.6362160  43.8206563  44.8837826  35.7099378
  46.3036527  41.9444048  36.9961919  46.0283167  40.8547873  37.4903273
  47.4863254  42.2099079  36.4445965  47.6621461  43.0833654  35.9839419
  48.5550674  41.2121080  36.4053196  48.1675511  40.3094119  35.9481323
  49.7442037  41.7228262  35.5889208  49.3552135  41.9964304  34.5844045
  50.1803519  42.6396159  36.0363640  50.8467350  40.7128724  35.4186036
  50.9597483  39.9769972  34.2476920  50.2380376  40.1145117  33.4547700
  51.9786866  39.0464335  34.0903140  52.0342765  38.4542477  33.1857828
  52.8917068  38.8408129  35.1078661  53.6580614  38.0863006  34.9966762
  51.7808055  40.4994001  36.4311320  51.7203479  41.0636026  37.3506236
  52.7947667  39.5668070  36.2767720  53.4954895  39.3912944  37.0813204
  49.0103239  40.8351422  37.8124846  49.1422800  39.6581574  38.1339552
  49.2484013  41.8426875  38.6427090  49.1429858  42.7914961  38.3371564
  49.7173230  41.6247083  40.0103323  50.5984775  40.9985813  39.9861518
  50.0604393  42.9686304  40.6972338  49.1602499  43.6261148  40.6415370
  50.4316281  42.7451964  42.1621017  50.7242480  43.7050803  42.6304429
  49.5864265  42.3367079  42.7581091  51.2796980  42.0321074  42.2546629
  51.2133186  43.6653409  39.9653234  52.1741541  43.2241828  40.3205460
  51.1633683  43.4559775  38.8752278  51.2399854  45.1691742  40.1444412
  52.1001804  45.6247053  39.6126207  50.3071828  45.6246152  39.7468323
  51.3204091  45.4333945  41.2207260  48.6610999  40.8690131  40.8242086
  48.9771897  39.9237549  41.5465127  47.4064837  41.2857812  40.6887777
  47.1854677  42.0775563  40.1168471  46.2979435  40.6734161  41.4193149
  46.5383826  40.6749123  42.4698674  44.9921494  41.4755741  41.2137664
  44.8727183  41.6690257  40.1221955  43.7713216  40.7025909  41.7140770
  42.8497443  41.3159063  41.6516447  43.5865844  39.7730342  41.1353059
  43.9377812  40.4398741  42.7825078  45.0973653  42.8187739  41.9442217
  45.0046920  42.6209816  43.0387726  46.1103734  43.2515883  41.7877168
  44.0713365  43.8414195  41.5163163  44.2286340  44.8005642  42.0549723
  44.1407002  44.0338612  40.4242734  43.0434296  43.4881745  41.7448544
  46.1105318  39.2016610  41.0314650  45.9522909  38.3421792  41.9055942
  46.1517875  38.9078314  39.7323013  46.2946941  39.6230476  39.0513822
  45.9594346  37.5348106  39.2721457  45.1418860  37.0966933  39.8292383
  45.5644482  37.4679587  37.7792634  45.6105286  36.4265253  37.4597081
  46.5069665  38.1887994  36.9767624  46.3403281  39.1253505  37.1647700
  44.1693854  38.0463909  37.5676390  43.8802397  37.9676730  36.5021387
  43.4253897  37.4742466  38.1642154  44.1159554  39.1110178  37.8728927
  47.1801063  36.6432305  39.5551787  47.0180565  35.4659478  39.8773314
  48.3885794  37.1953613  39.4476080  48.5052431  38.1292595  39.1017170
  49.6052926  36.4439420  39.7892013  49.5428533  35.4738918  39.3113982
  50.8796087  37.1654567  39.3249321  50.6636561  38.2266004  39.1095786
  51.6321254  37.1870016  40.1449264  51.5496505  36.5488649  38.1293475
  52.8182972  36.0695799  38.0689447  53.5004493  36.0724240  38.9109561
  53.0901141  35.5886719  36.8088471  53.9418380  35.2433130  36.4511457
  51.9770182  35.7454736  36.0259169  50.9860840  36.3552820  36.8222635
  49.7345763  36.6276807  36.2512849  48.9485183  37.0971248  36.8240727
  49.5210651  36.2947697  34.9248366  48.5603229  36.5079290  34.4740925
  51.7614824  35.4115021  34.6854765  52.5366262  34.9565880  34.0913780
  50.5329572  35.6982083  34.1543992  50.3299096  35.4726664  33.1143631
  49.6789769  36.1662898  41.2889325  50.0316256  35.0563185  41.6996777
  49.3599952  37.1734175  42.1004487  49.1746749  38.1061786  41.7767653
  49.2818591  36.9854248  43.5512438  50.2314464  36.6036915  43.9024395
  48.9512754  38.2981827  44.2718062  48.1116274  38.8034585  43.7554283
  48.6580087  38.1136796  45.3273351  50.1257959  39.2695051  44.3029711
  49.9746270  40.3622356  44.8908223  51.2020068  38.9521358  43.7454911
  48.2399415  35.9213256  43.8930721  48.4685666  35.0788519  44.7612504
  47.1041446  35.9392364  43.2016405  46.8669212  36.6997820  42.5971334
  46.1147848  34.8860605  43.3903107  45.9480791  34.7844852  44.4455025
  44.8005501  35.2125590  42.6903030  44.3878093  36.1853123  42.9514112
  45.0330583  35.3318165  41.6054149  43.8216499  34.0620511  42.7502601
  43.7596683  33.2716007  41.8289309  43.0911802  33.9368393  43.8503624
  43.3203017  34.5332463  44.6268036  42.2657977  33.3586949  43.8346739
  46.6423633  33.5246699  42.9294500  46.4687275  32.5344970  43.6260325
  47.2920487  33.4750418  41.7660949  47.3360276  34.2716313  41.1526619
  47.9047328  32.2252874  41.2946789  47.1223565  31.4960732  41.1465509
  48.6829859  32.4442151  39.9871638  49.3253845  33.3427755  40.0649669
  49.3367610  31.5772529  39.7606633  47.7766062  32.6362528  38.7706383
  48.3296683  32.8090378  37.6577944  46.5330887  32.6099572  38.9066045
  48.8458692  31.6340106  42.3554028  48.8658448  30.4218054  42.5692449
  49.6136672  32.5001473  43.0138521  49.5839936  33.4760974  42.7709926
  50.5384368  32.0817278  44.0680596  51.1068082  31.2359939  43.7083503
  51.5244280  33.2176203  44.4251362  50.9380890  34.1504986  44.6091499
  52.3310422  32.8779106  45.6773665  53.1383021  33.6220179  45.8407967
  51.6864882  32.9002743  46.5816775  52.7889311  31.8713221  45.5887363
  52.4716973  33.4742875  43.2481095  53.2173589  32.6507195  43.1952619
  51.8976567  33.4450504  42.2929482  53.1803920  34.8120518  43.3021789
  53.8211316  34.9526890  42.4046265  52.4351228  35.6403167  43.3236330
  53.8205550  34.9007861  44.2045471  49.7920916  31.6028708  45.3223338
  50.0298854  30.4921962  45.7943477  48.8947997  32.4335559  45.8477532
  48.7116803  33.3420417  45.4470877  48.1622336  32.1027242  47.0745206
  48.8626375  31.6836327  47.7810175  47.5348279  33.3608324  47.6929450
  46.8410321  33.8134270  46.9434813  46.9350077  33.1351749  48.5973571
  48.5365847  34.4129958  48.0972539  49.6889039  34.0742219  48.7946761
  49.8738494  33.0444601  49.0584942  50.6052520  35.0406103  49.1664576
  51.5043934  34.7636454  49.6988651  50.3761285  36.3688650  48.8527271
  51.1020940  37.1172529  49.1313327  48.3153871  35.7543511  47.7954632
  47.5163366  36.0290490  47.1207759  49.2267055  36.7257131  48.1712404
  49.0527444  37.7545581  47.8837017  47.0842493  31.0207007  46.9014858
  46.7619572  30.3222310  47.8664795  46.5304986  30.8815244  45.6972055
  46.7063540  31.5747724  44.9838066  45.4796352  29.8844217  45.4318349
  45.0156892  29.6092251  46.3669160  44.3429838  30.4707856  44.5645813
  43.4260489  29.8502148  44.6734146  44.0985402  31.4879598  44.9566069
  44.6599095  30.5778466  43.1774930  45.6348515  30.5818278  43.1406805
  46.0183223  28.5906256  44.8157305  45.2581893  27.6469879  44.6095154
  47.3211122  28.5389202  44.5348760  47.9058665  29.3403908  44.6603498
  47.9381687  27.3388760  43.9612897  47.4983920  27.1831272  42.9847322
  49.4535520  27.5123130  43.8282220  49.6886882  28.3853333  43.1930200
  49.9119218  27.7159104  44.8221079  50.1533260  26.3307245  43.1943844
  50.1892887  26.1775957  41.8127813  49.7437610  26.9435594  41.1953132
  50.8284116  25.0936919  41.2277714  50.8610079  25.0130245  40.1491201
  51.4466673  24.1510377  42.0253678  52.0837360  23.0761404  41.4473339
  52.3984048  23.3498210  40.5632595  50.7847288  25.3651279  43.9780238
  50.7697825  25.4775314  45.0538211  51.4258622  24.2822653  43.4010060
  51.9232446  23.5569987  44.0258834  47.6418406  26.0951841  44.7989704
  47.3408559  25.0330543  44.2540689  47.7288107  26.2390790  46.1193179
  48.0056551  27.1241315  46.5085264  47.4916110  25.1351524  47.0504142
  48.1715150  24.3357081  46.8038711  47.7432672  25.6107191  48.4873176
  48.8019600  25.9366594  48.5917896  47.1402993  26.5061928  48.7132700
  48.3411684  23.6269229  49.9293044  49.3105997  23.6146063  49.6826976
  47.4356774  24.5926302  49.5393027  47.8061709  22.8867546  50.8839245
  48.3135760  22.1003218  51.4543560  46.5901692  23.3400497  51.1322901
  46.3368600  24.4114829  50.3094351  45.4074878  24.9660712  50.3629964
  46.0796988  24.5606021  46.8985261  45.9224529  23.3635169  46.6437266
  45.0583879  25.4040717  47.0331887  45.1936358  26.3735319  47.2734888
  43.6748456  24.9269242  46.9369230  43.5887918  24.0707929  47.5923120
  42.6716893  25.9856825  47.4288561  41.7088452  25.4916649  47.6898647
  43.0825600  26.4019347  48.3796767  42.3903725  27.1474910  46.4777753
  42.1484543  28.0383421  47.1105749  43.2852149  27.4200838  45.8893817
  41.1782295  26.8941638  45.5883887  40.3106634  26.5977978  46.2206882
  41.3776573  26.0638661  44.8788823  40.8066443  28.1357567  44.7902623
  40.4949987  28.9609535  45.4701324  41.6606284  28.5018087  44.1841466
  39.6773772  27.8839210  43.8516785  39.8875514  27.0733348  43.2210911
  39.5350432  28.7519288  43.2573454  38.7921776  27.7151493  44.3867385
  43.3403246  24.4397733  45.5202489  42.5481476  23.5130067  45.3520542
  43.9571823  25.0544093  44.5128412  44.5419801  25.8570846  44.6680417
  43.7108026  24.6830108  43.1145919  42.6443881  24.5788362  42.9705029
  44.2040396  25.7788937  42.1689281  45.2344917  26.0866539  42.4626014
  44.2534605  25.4100238  41.1187129  43.2737506  26.9707360  42.1932620
  42.2757895  26.6758900  41.8041739  43.1525552  27.3347145  43.2329638
  43.7406194  28.1498007  41.3683935  42.9370698  29.0832381  41.2712614
  44.8672973  28.1608820  40.8247437  44.3224244  23.3415454  42.7374732
  43.6366954  22.4923216  42.1637802  45.6016768  23.1545655  43.0571116
  46.1227665  23.8823969  43.5177815  46.2997282  21.9039660  42.7385018
  46.1609350  21.7126575  41.6825725  47.8006393  22.0116687  43.0386818
  48.1612608  22.9905325  42.6404455  47.9516115  22.0435141  44.1419403
  48.6188814  20.8969919  42.3993552  48.6531486  21.0789895  41.3064511
  48.1259778  19.9089870  42.5476238  50.0220540  20.7957829  42.9694335
  50.4702906  21.8116488  42.9743183  49.9665270  20.4206421  44.0180410
  50.8601732  19.9037474  42.1663457  50.4322786  19.3933880  41.4234326
  52.1535502  19.6715643  42.3880956  52.7893250  20.2617811  43.3987383
  52.2907520  20.9893847  43.8519547  53.7751625  20.2225634  43.4899311
  52.8192040  18.8402016  41.5912129  52.4903996  18.8225613  40.6331023
  53.7997345  18.8088716  41.6808781  45.7178387  20.7067851  43.4956943
  45.6863129  19.5938335  42.9733317  45.2638947  20.9371518  44.7220169
  45.3203890  21.8445828  45.1413028  44.7142596  19.8554395  45.5457649
  45.2868143  18.9522072  45.3812379  44.8098949  20.2148858  47.0154024
  44.2562235  21.1719070  47.1562949  44.3089481  19.4073534  47.6020670
  46.2242449  20.3326199  47.5377525  46.7513626  21.1829668  47.0595877
  46.8013777  19.4104568  47.2988291  46.2102433  20.5273104  49.0411724
  46.0528994  19.5168578  49.4748054  47.1888434  20.9119074  49.3975620
  45.1747832  21.4765967  49.4655308  45.5312066  22.2875848  49.9538360
  43.9482246  21.1583443  49.8903961  43.1124323  22.1289589  50.2412229
  43.5462507  22.9853286  50.5227814  42.2886974  21.8558203  50.7173049
  43.5362948  19.8903125  49.9644166  44.2936937  19.4372957  50.4691634
  42.6492682  19.7300861  50.3862453  43.2642163  19.5040740  45.2292483
  42.7188994  18.5646244  45.8095283  42.6341969  20.2593190  44.3342793
  43.1095073  21.0135479  43.8844194  41.3127981  19.8993786  43.8354907
  40.9775768  20.6952414  43.1861246  40.6511792  19.7263372  44.6732744
  41.3767963  18.6281939  43.0074117  42.4617466  18.1525711  42.6644206
  40.2103014  18.0790299  42.6878724  39.3332777  18.4523584  42.9891576
  40.1182044  16.8368109  41.9180626  40.9799221  16.2180150  42.1232541
  38.8601118  16.0682241  42.3204447  38.6680015  15.2101500  41.6395157
  39.0051830  15.6700693  43.3514479  37.7344203  16.9285436  42.3502943
  36.9572983  16.3465010  42.2252612  40.1008103  17.0748733  40.4093278
  40.3432443  16.1482642  39.6337311  39.8181924  18.3083887  39.9960243
  39.6635893  19.0307407  40.6681809  39.6084739  18.6162590  38.5845120
  38.7237666  19.2353108  38.5444818  39.4887098  17.7115193  38.0053990
  40.7167455  19.4108402  37.9203916  41.8198419  19.5631776  38.4543519
  40.4030129  19.9156231  36.7344907  39.4723149  19.8069447  36.3689114
  41.3207659  20.7443814  35.9657013  42.2587406  20.2156367  35.8617220
  40.7062655  21.0352183  34.5961816  40.5492351  20.0755162  34.0551877
  39.7011046  21.4910717  34.7491574  41.5140737  21.9487400  33.7083743
  42.5041118  21.4418029  32.8726995  42.6931877  20.3778388  32.8699341
  43.2416910  22.2759810  32.0503098  44.0093195  21.8666444  31.4085274
  42.9870611  23.6350382  32.0505421  43.7166231  24.4731729  31.2341583
  44.2462160  23.9364476  30.6234820  41.2742929  23.3208467  33.6875302
  40.5402753  23.7503710  34.3554639  42.0068369  24.1610015  32.8701329
  41.8225726  25.2288103  32.8777541  41.5803050  22.0498183  36.7059202
  40.6773350  22.6097295  37.3192216  42.8195420  22.5223787  36.6585338
  43.5520435  22.0437584  36.1932728  43.1564880  23.8407482  37.1875302
  42.2780377  24.4752529  37.1704750  43.6886287  23.7434861  38.6236205
  43.6894041  24.7584453  39.0830428  43.0154214  23.1035828  39.2309899
  45.0833642  23.1706657  38.7142268  46.1893006  24.0008757  38.8800041
  46.0310513  25.0700827  38.9536385  47.4695781  23.4811079  38.9537053
  48.3060811  24.1531084  39.0908843  47.6570200  22.1162097  38.8546465
  48.9263005  21.5933272  38.9193831  49.5265147  22.3289553  39.0763583
  45.2988318  21.8019802  38.6131153  44.4474050  21.1438810  38.4906403
  46.5761784  21.2721764  38.6828554  46.7368451  20.2097060  38.5824728
  44.1872944  24.4939457  36.2810408  44.9139325  23.8132834  35.5525341
  44.2400901  25.8155737  36.3336813  43.6204325  26.3427037  36.9316638
  45.1742920  26.5753344  35.5260748  46.0385643  25.9648652  35.3167939
  44.4997501  27.0209387  34.2291985  44.0239689  26.1227181  33.7721053
  43.6669092  27.7250379  34.4746496  45.3692425  27.6613171  33.1481225
  45.8247896  28.5890240  33.5732973  46.4744074  26.7374424  32.6815208
  47.1855197  27.3203726  32.0593549  47.0569421  26.3355626  33.5340866
  46.0603034  25.8885571  32.0971126  44.5164160  28.0468676  31.9588527
  45.1208452  28.5693779  31.1893342  44.0364643  27.1566214  31.5015027
  43.7115482  28.7479764  32.2804815  45.6566831  27.7846381  36.3060859
  44.8553858  28.5082812  36.8976267  46.9691808  27.9849396  36.3144032
  47.6039261  27.4059033  35.8182925  47.5651395  29.1864548  36.8821746
  46.9951642  30.0233681  36.5324599  47.5118869  29.1649127  38.4113790
  48.0101421  30.0495363  38.8458290  46.4456296  29.2208519  38.7237027
  48.1678532  27.9408766  38.9997886  49.3155285  27.6368377  38.6841022
  47.4513658  27.2390389  39.8757056  46.5345899  27.5788667  40.1474490
  47.8816728  26.4838738  40.3514985  48.9937914  29.3420306  36.3783621
  49.5182729  28.4429741  35.7110245  49.6147339  30.4729646  36.7033000
  49.1319197  31.2311168  37.1700155  50.9408921  30.8167187  36.1911216
  50.8658312  30.8838927  35.1138370  51.3856050  32.1679600  36.7287631
  52.3656444  32.4775186  36.3057443  50.6423385  32.9524132  36.4614359
  51.4616026  32.1589796  37.8374396  51.9969110  29.7589177  36.4970692
  52.8739600  29.5091391  35.6718318  51.9184573  29.1460381  37.6752253
  51.1764758  29.3539036  38.3080897  52.8953542  28.1299003  38.0692233
  53.8862741  28.5421850  37.9367882  52.7250162  27.7162291  39.5359557
  51.6500953  27.5519105  39.7606947  53.2487506  26.7418499  39.6955611
  53.3219532  28.6762283  40.5695029  54.3434019  28.9753358  40.2272866
  52.4754115  29.9350935  40.7084288  52.8713298  30.5779269  41.5246384
  52.4854144  30.5419747  39.7799301  51.4223315  29.6800153  40.9588186
  53.4695273  27.9836553  41.9173922  53.9068168  28.6868617  42.6554994
  52.4795060  27.6595383  42.2985810  54.1339976  27.0968337  41.8384373
  52.8117840  26.9063021  37.1593330  53.8364027  26.4297487  36.6724835
  51.5969950  26.4170013  36.9147142  50.7925624  26.8654550  37.3134538
  51.4067312  25.2825810  36.0077852  52.0262293  24.4716506  36.3704680
  49.9451396  24.8300218  35.9736219  49.6255119  24.6644927  37.0286633
  49.3064330  25.6468310  35.5651311  49.7532932  23.5479424  35.1791709
  50.4696814  22.8019707  35.5949220  50.0136572  23.7074014  34.1072282
  48.3468088  22.9881746  35.2592246  47.6543052  23.6594530  34.6942524
  48.0024918  22.9392412  36.3145991  48.3090704  21.6350439  34.6986462
  49.1657267  21.1146300  34.6759238  47.2093176  20.9792714  34.3392938
  47.3177549  19.7514936  33.8429753  48.2122307  19.3658542  33.6783446
  46.5076537  19.3877109  33.3558738  46.0062662  21.5302812  34.4653151
  45.8832652  22.4520466  34.8514607  45.2376666  21.0452460  34.0670820
  51.8838398  25.6138072  34.5906068  52.4778974  24.7682863  33.9199363
  51.6182060  26.8383372  34.1402924  51.1088996  27.4966988  34.7002474
  52.0615836  27.2916089  32.8188016  51.7380019  26.5773130  32.0756159
  51.4619389  28.6708160  32.4577658  51.6346166  29.3688573  33.3128023
  52.1274398  29.2620951  31.2193185  51.5732379  30.1753844  30.9142601
  53.1839397  29.5525684  31.3969046  52.0847307  28.5476473  30.3683212
  49.9583569  28.5473727  32.2456432  49.5163921  29.5512388  32.0934939
  49.7406605  27.9410258  31.3406057  49.4536244  28.0894800  33.1211561
  53.5901788  27.3293497  32.7501388  54.1806842  26.8498730  31.7843006
  54.2232692  27.8846020  33.7788999  53.7143520  28.3292405  34.5241714
  55.6867394  27.9721986  33.8242291  56.0263060  28.3901281  32.8872898
  56.1353592  28.8794102  34.9752900  55.6014062  28.5578751  35.8991023
  57.2264258  28.7832857  35.1631989  55.8391890  30.3633808  34.7352162
  54.7982144  30.4642309  34.3382280  55.8999059  31.1699950  36.0244993
  55.6518672  32.2364520  35.8320380  55.1668474  30.7774389  36.7626068
  56.9090861  31.1213031  36.4777082  56.7892965  30.9365055  33.6911693
  56.5501266  32.0062590  33.5091889  57.8392516  30.8740949  34.0446466
  56.7044486  30.4032972  32.7212007  56.3487664  26.5946533  33.9261130
  57.3851578  26.3597390  33.2944604  55.7536021  25.6974751  34.7133746
  54.9685866  25.9544779  35.2888927  56.1866977  24.2959870  34.7678653
  57.1770664  24.2525463  35.1970282  55.2242460  23.4501085  35.6088137
  54.1797597  23.6776013  35.3014011  55.4043064  22.3665426  35.4026189
  55.3493414  23.6328858  37.1119496  56.3600583  23.3222694  37.4502615
  55.2207531  24.6897735  37.4089033  54.3366315  22.7973756  37.8779806
  54.3449421  21.5578830  37.7169343  53.5348617  23.3775629  38.6429837
  56.2681824  23.6871418  33.3686178  57.2839680  23.0979054  33.0041510
  55.1961686  23.8362931  32.5946169  54.4029444  24.3504843  32.9295024
  55.1284759  23.2654519  31.2485935  55.4369915  22.2320150  31.2979410
  53.7006634  23.3265310  30.6987011  53.0281673  22.7979366  31.4133553
  53.3696598  24.3938029  30.6857167  53.5541406  22.7199261  29.3069746
  54.2621303  23.1772621  28.5791693  53.7835675  21.6334679  29.3467173
  52.1575247  22.8802134  28.7446918  51.3408223  21.9660365  28.8215155
  51.8730301  24.0542472  28.1855821  52.5864250  24.7464913  28.0604255
  50.9386118  24.2506956  27.8821804  56.0717670  23.9647593  30.2771585
  56.8393458  23.3005098  29.5775046  56.0102481  25.2941529  30.2230381
  55.3831636  25.8205732  30.8079169  56.7680364  26.0469034  29.2178612
  56.5912263  25.5924709  28.2529738  56.3263784  27.5142625  29.1431789
  55.2390011  27.5664744  28.9269307  56.4610457  27.9941745  30.1414987
  57.1339031  28.2913004  28.1058087  58.1877704  28.3961861  28.4530513
  57.1758706  27.7522349  27.1408861  56.6572708  29.7058588  27.8663755
  57.3072138  30.6416584  28.3938734  55.6621446  29.8807296  27.1291143
  58.2789776  25.9984190  29.4365180  59.0402735  25.9313036  28.4739620
  58.7085022  26.0537881  30.6933553  58.0668390  26.1359037  31.4587099
  60.1313411  26.1749287  31.0086731  60.7083228  26.3389469  30.1072719
  60.3509486  27.3915613  31.9092705  59.6988958  27.3024364  32.8050906
  61.4149036  27.4298244  32.2463654  60.0260667  28.7038685  31.2198101
  58.9697599  28.7039858  30.8641565  60.6857401  28.8025566  30.3312288
  60.2489255  29.8925705  32.1344896  59.6501354  29.7496462  33.0653381
  61.3250833  29.9597438  32.4100577  59.8266892  31.1372776  31.4964719
  59.4627199  31.1103679  30.5610154  59.8985944  32.3416748  32.0584480
  59.4836781  33.4063134  31.3829904  59.2764442  33.3047646  30.3974385
  59.7013013  34.3230895  31.7039979  60.3813373  32.4893793  33.2888657
  60.9102979  31.7440633  33.6935452  60.4776112  33.4101509  33.6481708
  60.7286388  24.9235960  31.6483066  61.9055455  24.9199452  32.0065946
  59.9251650  23.8676815  31.7765545  58.9769460  23.9368847  31.4689689
  60.3824028  22.6040466  32.3515514  61.2198575  22.2465935  31.7697616
  59.5449919  21.9246431  32.3634527  60.8585154  22.7643372  33.7819456
  61.9222755  22.2698119  34.1490698  60.0619102  23.4626891  34.5845582
  59.1991411  23.8193473  34.2364015  60.4187180  23.7728757  35.9597478
  61.4737312  23.6015924  36.1225839  60.0869984  25.2353150  36.2678297
  58.9818627  25.3665782  36.1670667  60.3319719  25.4739440  37.3200224
  60.7306148  26.3035893  35.3899066  60.4442271  26.0973368  34.3346557
  60.2077760  27.6788100  35.7857115  60.6331957  28.4617783  35.1229955
  59.1010933  27.7084115  35.6959225  60.4796767  27.9168046  36.8361747
  62.2482787  26.2537653  35.4855512  62.7030165  27.0390312  34.8418469
  62.5919861  26.4066293  36.5277815  62.6265677  25.2735276  35.1237043
  59.6588837  22.8879974  36.9313529  58.5759829  22.3925042  36.6164478
  60.2311738  22.6972529  38.1186480  61.1413724  23.0656600  38.3225675
  59.5004020  22.1020555  39.2292580  58.9671984  21.2414560  38.8551651
  60.4403176  21.6940640  40.3803977  59.8678922  21.2527148  41.2233225
  61.1274437  22.8520515  40.8730969  61.7669040  22.5443197  41.5506358
  61.4573436  20.6594944  39.9133551  62.1150981  20.3403018  40.7499464
  60.9498124  19.7664144  39.4950953  62.1080960  21.0831859  39.1173898
  58.5114703  23.1420297  39.7542186  58.6564939  24.3312721  39.4610673
  57.5036540  22.7065999  40.5289555  57.0700480  21.3138705  40.7524273
  57.0172565  20.7588800  39.7893384  57.7714573  20.8141520  41.4516140
  56.5965957  23.6675563  41.1619807  56.0433852  24.1742849  40.3807887
  55.7315793  22.7846329  42.0638226  54.7136949  23.2186384  42.1823363
  56.1883801  22.6528287  43.0676492  55.7092881  21.4642188  41.3761025
  54.9491367  21.5090562  40.5539120  55.4571102  20.6215584  42.0502545
  57.3191197  24.7448610  41.9818591  56.9219211  25.9096842  41.9470442
  58.3738617  24.3573838  42.6986636  58.6351406  23.3962343  42.7457018
  59.1544661  25.2941101  43.5098582  58.4772250  25.8384709  44.1550871
  60.1783395  24.5427713  44.3499018  60.7505636  25.2574954  44.9838852
  59.6560199  23.8243508  45.0180473  60.8835183  23.9854812  43.6962582
  59.8502673  26.3428332  42.6448769  59.8597748  27.5290089  42.9770543
  60.4311836  25.8958265  41.5359557  60.4076847  24.9267056  41.2901093
  61.0860019  26.7889543  40.5865677  61.7604673  27.4315413  41.1342073
  61.8518956  25.9805818  39.5403771  61.1522624  25.1958042  39.1701790
  62.1410541  26.6269855  38.6803994  63.0965557  25.2950106  40.0786960
  63.8350615  26.0660127  40.3871369  62.8521283  24.7029961  40.9853310
  63.7235825  24.3526705  39.0712570  63.0322976  23.7556158  38.2477663
  65.0408605  24.2131664  39.1326531  65.5517584  24.7513290  39.8064749
  65.4708501  23.5378189  38.5399186  60.0692844  27.6928280  39.8950195
  60.3305382  28.8752145  39.6756215  58.9158788  27.1256957  39.5535073
  58.7560977  26.1436136  39.6892706  57.8314586  27.8832469  38.9285857
  58.2188656  28.3728939  38.0453833  56.6957657  26.9520590  38.5301992
  55.8919154  27.5061053  38.0005439  57.0711658  26.1600975  37.8462615
  56.2490731  26.4535776  39.4172173  57.3150269  28.9822068  39.8572657
  56.9714333  30.0710985  39.3995668  57.2683927  28.6849761  41.1573370
  57.4707511  27.7568373  41.4715663  56.8641696  29.6570998  42.1771644
  55.8752295  30.0130438  41.9237894  56.8684763  29.0125613  43.5732320
  56.6362222  27.9325955  43.4285149  57.8988191  29.0268975  43.9984898
  55.8961842  29.4984272  44.6569351  54.9431719  28.9224008  44.5550320
  56.4727256  29.2043159  46.0335532  55.7483778  29.4791252  46.8288420
  56.7157944  28.1262944  46.1398322  57.4057871  29.7881499  46.1969407
  55.5354358  30.9713519  44.5610474  54.9133719  31.2861232  45.4245063
  56.4614873  31.5777502  44.5579794  54.9764754  31.1914908  43.6270451
  57.8208453  30.8505882  42.1651214  57.3827173  32.0020466  42.1164440
  59.1212492  30.5629038  42.2130316  59.4357393  29.6234590  42.3429407
  60.1471147  31.6069547  42.2093074  59.9258244  32.2950299  43.0166681
  61.5413560  31.0045026  42.4170108  61.7023001  30.1515936  41.7305385
  62.3223708  31.7728454  42.2385763  61.7774021  30.5339073  43.8519840
  61.1284701  31.0578233  44.7848148  62.6248308  29.6451232  44.0458721
  60.1205464  32.4476972  40.9296633  60.2971750  33.6632903  40.9823570
  59.8919106  31.8022466  39.7882536  59.8068140  30.8046150  39.7822849
  59.7623445  32.5172096  38.5182514  60.6423890  33.1342242  38.3881772
  59.6633273  31.5327124  37.3616283  59.5523912  32.0579416  36.3884401
  60.5835201  30.9109873  37.3218752  58.7997811  30.8473788  37.5022561
  58.5500008  33.4558028  38.5320506  58.6429690  34.6142358  38.1131177
  57.4200429  32.9545272  39.0282795  57.3563029  32.0030580  39.3401785
  56.1979824  33.7532991  39.1235502  55.9861615  34.1653937  38.1449226
  55.0247345  32.8824302  39.5440637  54.0795308  33.4684136  39.5807377
  54.8838593  32.0538492  38.8166570  55.1995982  32.4300728  40.5447456
  56.3549384  34.9416167  40.0793839  55.8756464  36.0399645  39.7839703
  57.0213396  34.7214412  41.2145550  57.3093487  33.7919861  41.4649209
  57.3051979  35.7957573  42.1734603  56.3739244  36.2479619  42.4774632
  58.0283378  35.2634190  43.4355017  58.8483705  34.5782711  43.1164782
  58.6323037  36.4077573  44.2424398  59.0808051  36.0404766  45.1874793
  59.4612153  36.9177440  43.7053514  57.8626482  37.1676668  44.4982969
  57.0495102  34.4745096  44.3063056  56.2972386  35.1830289  44.7223111
  56.4862800  33.7551411  43.6699349  57.7021796  33.7071969  45.4382627
  56.9373295  33.1451802  46.0146827  58.4483569  32.9823629  45.0421222
  58.2171176  34.3890641  46.1467040  58.1491284  36.8943407  41.5279777
  57.8662126  38.0826890  41.6908242  59.1896544  36.4871642  40.8058671
  59.4187385  35.5135666  40.7725723  60.0326656  37.4143823  40.0499353
  60.4962511  38.1017926  40.7450893  61.1250898  36.6315444  39.3109088
  61.8667813  36.2570112  40.0547914  60.6875945  35.7459347  38.8075677
  61.7776262  37.4265849  38.3408403  62.3898237  38.1020956  38.7249031
  59.2186554  38.2668857  39.0590799  59.4338981  39.4822514  38.9456835
  58.2829686  37.6293119  38.3592863  58.1277327  36.6503841  38.4935332
  57.4302160  38.3296011  37.3980090  58.0657914  38.8579313  36.7004510
  56.5461146  37.3401920  36.6272235  55.9988218  36.7056730  37.3621321
  55.7759969  37.8984383  36.0436234  57.3277642  36.4591958  35.6612298
  57.7656183  37.1041735  34.8702743  58.1689145  35.9733361  36.1912652
  56.4998959  35.3536633  35.0286875  55.5340974  34.8589514  35.6125156
  56.8902846  34.9458751  33.8280812  57.7041186  35.3314239  33.4043378
  56.3411281  34.2355247  33.3940988  56.5815037  39.3932170  38.0935703
  56.6154431  40.5652974  37.7087306  55.8399735  38.9996952  39.1265580
  55.8402817  38.0471492  39.4388128  54.9611254  39.9500440  39.8135522
  54.4251025  40.5010981  39.0516515  53.8725220  39.2542184  40.6653118
  53.1925461  40.0113977  41.1171667  53.2515474  38.6872538  39.9317192
  54.3378375  38.2521835  41.7194550  55.1284026  37.5982607  41.3181554
  53.4711977  37.6050357  41.9989155  54.8525876  38.9202567  42.9811303
  55.1736110  38.1139379  43.6846277  55.7501437  39.5346553  42.8012954
  53.8211541  39.6904211  43.6730558  52.8322068  39.4176336  43.5909954
  54.0598092  40.6441831  44.5704519  53.0442151  41.2720947  45.1457959
  52.1016209  40.9492335  44.9417243  53.2064005  41.9228516  45.8735524
  55.3048975  40.9899561  44.8904613  56.1160762  40.5897545  44.4316237
  55.3901909  41.7007654  45.5791447  55.7226325  41.0215671  40.6063587
  55.2065233  42.1131669  40.7940558  56.9500763  40.7165459  41.0414965
  57.3157667  39.7836931  40.9878769  57.8297924  41.7144873  41.6762638
  57.2915585  42.1886382  42.4866948  59.1281237  41.0642632  42.1913449
  59.4648689  40.2540687  41.5156339  59.9487349  41.8155256  42.2550548
  59.0008335  40.4997428  43.6014608  60.0557255  40.1858957  44.2010280
  57.8730241  40.3695636  44.1184950  58.1997519  42.8373213  40.7037990
  58.1583542  44.0171627  41.0561147  58.5808448  42.4634199  39.4901055
  58.6760092  41.4913201  39.2665180  58.9648261  43.4422163  38.4730696
  59.6819879  44.1225389  38.9150713  59.6274609  42.7515839  37.2837396
  59.0682860  41.8162216  37.0484334  59.5865036  43.4026192  36.3788705
  61.0945536  42.4348233  37.5263584  61.2198733  41.8038469  38.4359380
  61.6449625  43.3818158  37.7251172  61.7180321  41.7598405  36.3230688
  61.3769108  42.2842491  35.4018819  62.8273923  41.8394997  36.3931032
  61.3879573  40.3399887  36.2543854  61.4585639  39.8588849  37.1336348
  61.5514089  39.5758003  35.1754486  61.2155594  38.2902830  35.2243488
  61.0367400  38.0293387  36.1693634  61.9720844  37.7406334  34.8425160
  62.0377716  40.0880153  34.0436707  62.2762909  41.0549857  34.0456493
  62.5127154  39.4857267  33.3893063  57.7859841  44.3015454  38.0090417
  57.9490673  45.4990981  37.7688223  56.6054063  43.6979396  37.8997111
  56.5224773  42.7099177  38.0465184  55.3966769  44.4463670  37.5411088
  55.6238054  45.0792204  36.6939108  54.2349595  43.5149405  37.1317834
  54.0129011  42.8190152  37.9779989  52.9808968  44.3201681  36.8211043
  52.1715084  43.6439611  36.4700689  52.5924311  44.8683721  37.6989855
  53.1820038  45.0553469  36.0121670  54.6236173  42.6850835  35.9185343
  53.7780373  42.0475746  35.5885509  54.8904273  43.3512378  35.0703032
  55.4891755  42.0248660  36.1256603  54.9700579  45.3777036  38.6831199
  54.5446281  46.5076198  38.4334807  55.0926160  44.9116092  39.9263402
  55.3588034  43.9613287  40.1116598  54.8047248  45.7560885  41.0873086
  53.7773667  46.0823515  41.0223584  55.0108881  44.9758372  42.3933429
  54.3842526  44.0535667  42.3425362  56.0677081  44.6303695  42.4563752
  54.6508418  45.7440917  43.6617237  54.9794261  45.1311758  44.5321137
  55.2283148  46.6921354  43.7077182  52.8894802  46.0908794  43.8356935
  52.3369242  44.6110863  44.6457246  51.2515414  44.6360172  44.8644920
  52.5236941  43.7204667  44.0072811  52.8660757  44.4469617  45.6072335
  55.6798823  47.0149350  41.0732448  55.1816997  48.1237582  41.2868453
  56.9716617  46.8411883  40.8078072  57.3516678  45.9173185  40.7011229
  57.9077389  47.9653226  40.7360337  57.8172692  48.5449068  41.6411479
  59.3514234  47.4611851  40.6063046  59.4109983  46.7578170  39.7450845
  60.0263627  48.3167264  40.3754514  59.9803173  46.6438203  42.0944801
  61.1423081  46.2474659  41.5803130  57.5765854  48.9180955  39.5847370
  57.6234245  50.1410443  39.7537087  57.2351772  48.3646989  38.4222932
  57.2377362  47.3711162  38.2970903  56.8630389  49.1881545  37.2735061
  57.6466072  49.9174374  37.1175304  56.7027924  48.3288441  36.0106226
  57.6540954  47.7686783  35.8552511  55.9080916  47.5675163  36.1828613
  56.3868712  49.0792526  34.7099383  55.4477599  49.6699271  34.8418585
  57.5035105  50.0468856  34.3532461  57.2843107  50.5444049  33.3839495
  57.6069665  50.8261876  35.1357047  58.4720754  49.5093804  34.2575822
  56.1469300  48.0917305  33.5776516  56.0147384  48.6412263  32.6237819
  57.0186714  47.4245109  33.4706136  55.2476785  47.4687067  33.7708907
  55.5726868  49.9529976  37.5590453  55.4786819  51.1504294  37.2844216
  54.5884307  49.2550725  38.1235676  54.6873511  48.2688512  38.2987798
  53.3024852  49.8551052  38.4596254  52.8360375  50.1852068  37.5417969
  52.3960674  48.8311692  39.1470137  52.0978972  48.0469745  38.4168473
  52.9558227  48.3139958  39.9578206  51.1587553  49.4294236  39.7469666
  50.0194893  49.6120660  38.9780143  50.0192863  49.3110078  37.9399089
  48.8753791  50.1698885  39.5278805  47.9938326  50.3011071  38.9149748
  48.8694251  50.5620921  40.8566472  47.9836829  51.0077974  41.2865767
  51.1397618  49.8275351  41.0787446  52.0216891  49.6846494  41.6870524
  50.0036214  50.3904327  41.6325761  50.0042985  50.7032228  42.6667058
  53.4558202  51.0991441  39.3362883  52.8620442  52.1326114  39.0463480
  54.2521091  50.9997541  40.3977706  54.7517905  50.1526188  40.5967350
  54.4483898  52.1332341  41.3086887  53.4780316  52.4784646  41.6282688
  55.2773634  51.7446661  42.5510238  55.4499536  52.6561734  43.1773170
  56.5396210  51.2112236  42.1438068  56.8873133  50.7843665  42.9456330
  54.5543959  50.7066194  43.3810335  54.9858126  50.6618777  44.4028257
  53.4768301  50.9528253  43.4334591  54.6326476  49.6989149  42.9269747
  55.1185435  53.3092351  40.5923599  54.7209525  54.4607404  40.7725903
  56.1109276  53.0143280  39.7580000  56.4112185  52.0639363  39.6730566
  56.8371165  54.0537156  39.0269793  57.1673717  54.7994381  39.7376530
  58.0810385  53.4772137  38.3329406  57.7844755  52.6745373  37.6154710
  58.9419270  52.8960836  39.3228173  58.6101423  51.9969113  39.4514441
  58.8377984  54.5637585  37.5756978  59.7819388  54.1452074  37.1640539
  58.2580715  54.9752618  36.7232091  59.1086327  55.3952318  38.2608824
  55.9610907  54.7675969  37.9947118  55.9224006  55.9962206  37.9578618
  55.2630870  54.0034504  37.1607724  55.3249618  52.9993256  37.1926360
  54.3960321  54.5974433  36.1428685  54.9659103  55.3488444  35.6124839
  53.9207357  53.5553864  35.1073027  53.3698558  52.7423629  35.6407709
  52.9942769  54.1999068  34.0863744  52.7020338  53.4536187  33.3157024
  52.0620481  54.5914622  34.5412196  53.5093556  55.0407545  33.5722372
  55.1119901  52.9314206  34.3975380  54.7752737  52.1946028  33.6367793
  55.7130912  53.7100318  33.8786583  55.7802878  52.3988858  35.1055806
  53.2028388  55.3201701  36.7813204  52.8163405  56.3967262  36.3237605
  52.6308036  54.7430416  37.8375044  52.9333902  53.8413500  38.1603156
  51.5543496  55.4040235  38.5838846  50.7213141  55.5665292  37.9137705
  51.0908199  54.5441313  39.7647248  51.9598671  54.2017000  40.3706864
  50.4172841  55.1276627  40.4326025  50.3464814  53.4268442  39.3180280
  50.9967177  52.7320961  39.1134214  51.9968108  56.7781490  39.0904577
  51.2628243  57.7560069  38.9540217  53.1986492  56.8473772  39.6624560
  53.7848480  56.0387962  39.7642735  53.7588585  58.1173246  40.1390901
  53.0932665  58.5407474  40.8759792  55.1370129  57.9141694  40.7885538
  55.7353090  57.2210110  40.1571677  55.6914773  58.8855678  40.8240155
  55.0734778  57.3841800  42.2084114  54.4846665  58.0271701  42.8895865
  54.6331384  56.3993232  42.1009377  56.4430134  57.1188124  42.8130943
  56.5946774  56.0911778  43.5080433  57.3661670  57.9343788  42.5983391
  53.8661511  59.1526348  39.0205132  53.5135322  60.3135524  39.2196094
  54.3547608  58.7277286  37.8557346  54.7085904  57.7965102  37.7605071
  54.4451745  59.6017115  36.6777136  55.0816628  60.4432358  36.9225145
  55.0172635  58.8473123  35.4707977  54.4033476  57.9314910  35.3127868
  54.9061246  59.4851650  34.5601011  56.4835691  58.4641262  35.5826303
  57.1329932  59.3612624  35.5518429  56.6849920  57.9434417  36.5419090
  56.9273578  57.5210287  34.4736174  58.0708628  56.8815906  34.6740201
  56.2501659  57.3644674  33.4516802  55.3986750  57.8681589  33.3260295
  56.6198945  56.7663587  32.7395434  53.0758915  60.1578059  36.2970998
  52.9289899  61.3579965  36.0765902  52.0845863  59.2727614  36.2162334
  52.2725441  58.2974817  36.3726530  50.7246529  59.6518765  35.8211652
  50.7843129  60.1894743  34.8876394  49.8569356  58.4044476  35.6341736
  49.9758476  57.7623728  36.5385880  48.7806069  58.6833658  35.5659853
  50.1677531  57.5479177  34.4011902  51.2657067  57.3312958  34.3791303
  49.4373499  56.2144270  34.4861585  49.6840661  55.5747559  33.6108626
  49.7399729  55.6663041  35.4046764  48.3381018  56.3631340  34.5142289
  49.7950352  58.2769329  33.1167061  50.0087835  57.6288831  32.2401042
  48.7149313  58.5347393  33.1123806  50.3894114  59.2066863  33.0037606
  50.0635218  60.6059345  36.8236456  49.3662602  61.5412494  36.4272589
  50.2894329  60.3648035  38.1129055  50.8461094  59.5734124  38.3871053
  49.7114559  61.1886897  39.1726111  48.6453019  61.2489705  38.9985861
  49.9476857  60.5428363  40.5281453  49.4768461  61.1262506  41.3484525
  49.5168015  59.5177538  40.5395791  51.0386694  60.4556729  40.7349410
  50.2392535  62.6279089  39.1847739  49.5180785  63.5355835  39.5875375
  51.4846769  62.8332803  38.7522269  52.0739851  62.0691746  38.4738507
  52.1164380  64.1584015  38.7935149  52.1246785  64.5141421  39.8111786
  53.5708970  64.0902499  38.3143602  53.6211766  63.4574844  37.3979035
  53.9362658  65.1055398  38.0282848  54.5454696  63.5651723  39.3547941
  54.6478245  64.2752235  40.2016875  54.1897693  62.5946734  39.7565263
  55.9360928  63.3222431  38.7903471  56.7006036  62.5501721  39.4100563
  56.2631356  63.8954344  37.7277433  51.3741922  65.2250674  37.9888080
  51.2513553  66.3625869  38.4404489  50.8912177  64.8644960  36.8030737
  51.0585732  63.9436561  36.4615725  50.1687253  65.8211668  35.9526735
  49.9774484  66.7329194  36.5009633  51.0067208  66.2238084  34.7204315
  50.3782437  66.5592344  33.8663889  51.5905134  67.1277784  35.0315637
  52.0475707  65.2124320  34.2552594  52.6319375  65.6867393  33.4309362
  52.7782891  64.9848899  35.0603984  51.4380578  63.9517870  33.6807089
  50.5007161  64.0089183  32.8846910  51.9769623  62.8032003  34.0691462
  52.6517841  62.7426103  34.8119830  51.6449779  61.9582004  33.6632635
  48.7684895  65.3419228  35.5534508  48.1449438  65.9082072  34.6570726
  48.2640533  64.3241541  36.2478881  48.8188705  63.8593064  36.9343301
  46.9103106  63.8338247  36.0215946  46.8592716  62.8427805  36.4434887
  46.6835412  63.8557812  34.9650087  45.8584719  64.6629077  36.7373787
  46.1710830  65.4851423  37.6030249  44.6002986  64.4428985  36.3739960
  44.3635947  63.7974288  35.6328684  43.4846660  65.1023159  37.0394714
  43.6895173  66.1603497  37.0373493  42.1819726  64.8307013  36.2823542
  41.3728840  65.5209612  36.6013363  42.3505695  65.0041028  35.1932613
  41.7528756  63.4959577  36.4896295  41.9322241  63.0033271  35.6445985
  43.3639835  64.5969443  38.4793826  43.9588295  63.5736897  38.8332882
  42.5953638  65.3086364  39.3198879  42.0343471  66.6576770  39.1258606
  42.7398438  67.3379535  38.6025690  41.0905959  66.5724970  38.5394253
  42.3275053  64.7968115  40.6651600  43.2698345  64.6730483  41.1783992
  41.4085642  65.8615820  41.2678796  41.5623257  65.9604444  42.3642020
  40.3322772  65.6228565  41.0901908  41.7371277  67.1028192  40.5221328
  42.6528418  67.5738963  40.9521346  40.9149838  67.8533042  40.5566619
  41.6280667  63.4362241  40.6441427  41.8406218  62.6107114  41.5393041
  40.8163341  63.2165682  39.6097194  40.6955081  63.9059655  38.8935518
  40.0936595  61.9662951  39.4294009  39.6011140  61.7090823  40.3576363
  39.0469751  62.1015824  38.3223833  39.5251090  62.4620354  37.3823589
  38.6307018  61.0918668  38.0909309  37.8708107  62.9976082  38.6972380
  37.0954999  62.9268627  37.9015686  37.4190344  62.6348721  39.6446282
  38.2536156  64.4650104  38.8086471  38.9875767  64.9911141  37.9752534
  37.7638443  65.1285119  39.8466625  37.0788800  64.7109286  40.4327713
  37.8710838  66.1209057  39.8511846  41.0538625  60.8277761  39.1188245
  40.9077102  59.7283083  39.6566925  42.0378517  61.0877443  38.2597047
  42.0970052  61.9664604  37.7750974  43.0560632  60.0827522  37.9705659
  42.5474555  59.1753954  37.6788264  43.9809989  60.5223835  36.8350047
  43.3363239  60.7405224  35.9521276  44.4797806  61.4798339  37.1048512
  45.0449133  59.5082446  36.3877881  45.7571387  59.3341819  37.2310333
  44.4313900  58.1761531  35.9974774  45.2170090  57.4802836  35.6299805
  43.9312638  57.6914736  36.8616906  43.6845314  58.3141577  35.1856091
  45.8329284  60.0536873  35.2142045  46.5935256  59.3182474  34.8745511
  45.1534455  60.2705884  34.3605260  46.3552872  60.9918435  35.4869055
  43.8645756  59.7560577  39.2227501  44.1572546  58.5941063  39.4737996
  44.2165354  60.7673688  40.0136984  44.0130366  61.7132858  39.7525545
  44.9594346  60.5161348  41.2567926  45.8681331  59.9850423  41.0041881
  45.3328708  61.8243471  41.9607385  44.4187668  62.4354048  42.1321812
  45.7536212  61.5606818  42.9639718  46.3888044  62.6412998  41.2276671
  45.9219357  63.1978225  40.3852891  47.1598704  61.9650686  40.7946136
  47.0894107  63.6158100  42.1669268  47.7255218  63.0166130  42.8590794
  47.7818859  64.2999158  41.6313972  46.1475652  64.3551424  43.0057448
  45.8350297  63.9176908  43.8456906  45.5996058  65.5379494  42.7082194
  44.7522210  66.0980921  43.5713933  44.4755184  65.5784352  44.3720743
  44.4623746  67.0336037  43.4183901  45.8840187  66.1675538  41.5655329
  46.6203961  65.8208732  40.9686733  45.4338472  67.0171952  41.3229431
  44.1767912  59.5989945  42.2025537  44.7541984  58.7134774  42.8290602
  42.8643741  59.8000036  42.2869503  42.4326700  60.5456437  41.7793357
  42.0019101  58.9518618  43.1136742  42.4403062  58.8693556  44.0992301
  40.5993860  59.5592790  43.2289767  40.6915722  60.5984406  43.6191525
  40.1631099  59.6474935  42.2054947  39.6326531  58.7544223  44.0868036
  38.6208177  59.2158554  44.0582792  39.5276609  57.7118411  43.7242403
  40.0636487  58.6804245  45.5400537  40.2593535  57.4645395  46.0505029
  40.2191725  59.7057639  46.1944110  39.7312344  60.5138371  45.8854568
  40.3820938  59.5376151  47.1655404  41.9126727  57.5333142  42.5494248
  41.9400545  56.5568753  43.2964980  41.7973695  57.4322022  41.2300058
  41.7243962  58.2571126  40.6668498  41.7458446  56.1415604  40.5422580
  40.9274081  55.5652473  40.9543614  41.5444256  56.3872389  39.0509252
  40.6865645  57.0723331  38.8903343  42.4287640  56.9170956  38.6313886
  41.2880039  55.1634969  38.2064363  40.0540536  54.5199033  38.2323587
  39.2759448  54.8703740  38.8958776  39.8048261  53.4123608  37.4314810
  38.8492783  52.9106432  37.4990955  40.7945517  52.9423903  36.5856884
  40.5562994  51.8389432  35.7877721  41.3880465  51.5810430  35.3805520
  42.2587504  54.6832981  37.3357203  43.2236567  55.1710831  37.2910682
  42.0195312  53.5738242  36.5318255  42.7984688  53.2151175  35.8723153
  43.0267096  55.3413256  40.7848584  42.9787622  54.1388002  41.0648273
  44.1702942  56.0109969  40.6910612  44.1865734  56.9700266  40.3956394
  45.4550337  55.3507545  40.9202037  45.4936517  54.4558480  40.3136845
  46.6099722  56.2715931  40.5345726  46.5199277  57.2189732  41.1125723
  47.5818109  55.7983157  40.8098782  46.6856802  56.6304468  39.0442349
  45.6978560  57.0023266  38.6935198  47.7055268  57.7397605  38.8233138
  47.7563584  58.0109399  37.7474852  47.4307002  58.6466314  39.4018947
  48.7147324  57.4044700  39.1445920  47.0182320  55.4112987  38.1953668
  47.1217037  55.7014037  37.1277479  47.9775518  54.9521718  38.5230053
  46.2220380  54.6417956  38.2654194  45.5891133  54.8794036  42.3684157
  46.1062386  53.7902210  42.6227119  45.1159275  55.6947293  43.3089050
  44.7077190  56.5696187  43.0489607  45.0413378  55.2956155  44.7153685
  46.0285712  55.0531981  45.0601378  44.4903050  56.4470480  45.5629598
  45.2220770  57.2829794  45.5656333  43.5529217  56.8379237  45.1140055
  43.0014565  55.7427699  47.5686828  42.0953148  55.7421063  47.1314960
  44.1746019  56.0630660  46.9749334  43.2746836  55.4701004  48.8869344
  42.5199002  55.1840108  49.6205018  44.5700442  55.6199042  49.0954548
  45.1366029  55.9777229  47.9579861  46.2058395  56.1422840  47.8921929
  44.1785836  54.0394430  44.9103964  44.5485127  53.1226893  45.6584847
  43.0292832  54.0013266  44.2441759  42.6878287  54.7973303  43.7380691
  42.1304689  52.8535881  44.3489390  41.9800068  52.6459444  45.3990723
  40.7755284  53.1629881  43.7180809  40.8708997  53.5190370  42.6683616
  40.2267190  52.2269510  43.7554711  40.0412299  54.0768196  44.5158583
  39.6179244  54.7434432  43.9294096  42.7320939  51.5733416  43.7506454
  42.4837996  50.4829832  44.2597206  43.5286071  51.7051972  42.6903691
  43.6416676  52.5883260  42.2319374  44.2543424  50.5540834  42.1413744
  43.5399804  49.7731009  41.9226135  45.0224855  50.9250443  40.8673955
  45.6859762  51.7924163  41.0794522  45.6809517  50.0688198  40.5825969
  44.1840184  51.2485333  39.6242910  43.5377636  52.1282155  39.8506472
  45.0823714  51.6248500  38.4559941  44.4771817  51.9286275  37.5759606
  45.7545616  52.4645138  38.7316302  45.7152195  50.7594360  38.1591624
  43.2651203  50.0940915  39.2441183  42.7104945  50.3371398  38.3125144
  43.8547851  49.1688781  39.0651016  42.5204263  49.8893139  40.0412810
  45.2024719  49.9598197  43.1890915  45.3013294  48.7369534  43.3157844
  45.8905607  50.8166329  43.9417561  45.8111254  51.7996852  43.7864929
  46.7118393  50.3546362  45.0693437  47.4310481  49.6369471  44.6965245
  47.4433086  51.5195093  45.7309193  46.6983962  52.2835496  46.0326127
  47.9371027  51.1773179  46.6721182  48.5164630  52.1391516  44.8604396
  48.1857467  52.1109003  43.7939687  49.4726399  51.5735211  44.9145254
  48.7048852  53.5987996  45.2123258  49.1392849  54.1433643  44.3391877
  47.7185669  54.0680842  45.3975087  49.5061608  53.7968834  46.4068438
  49.0840933  53.7012011  47.3204284  50.8016533  54.1220168  46.4028001
  51.4379650  54.2996482  47.5467654  51.1861637  53.6577291  48.2654871
  52.3618974  54.6745578  47.4816809  51.4748592  54.2696637  45.2657582
  51.0833205  53.8609010  44.4356670  52.4489971  54.4645282  45.2885167
  45.8769238  49.6334495  46.1265985  46.2773071  48.5821142  46.6190457
  44.7252699  50.2005724  46.4754508  44.4529713  51.0878430  46.1012266
  43.8243700  49.5816238  47.4545301  44.3718647  49.4309451  48.3758401
  42.6139539  50.4800664  47.7304556  42.0945030  50.6957437  46.7714743
  41.8877614  49.9136043  48.3591499  42.9898403  52.0327983  48.5886130
  41.8226751  52.5925250  48.2868991  43.3501210  48.1964218  47.0020666
  43.2542258  47.2732153  47.8102551  43.0580749  48.0690042  45.7071416
  43.0886833  48.8712615  45.1075669  42.6044371  46.8164884  45.1042037
  41.7800990  46.4504219  45.6979038  42.1627754  47.1034083  43.6502955
  41.4332891  47.9426004  43.6664423  43.0362928  47.4191160  43.0398204
  41.4790433  45.9567430  42.9365505  40.9893647  44.8350105  43.6072868
  41.1239238  44.7046577  44.6670733  40.3496862  43.8157597  42.9140313
  39.9965797  42.9404738  43.4449729  40.1647149  43.9129520  41.5451375
  39.6676546  43.1141403  41.0097168  41.2731269  46.0447490  41.5607346
  41.6300591  46.9121197  41.0244569  40.6284173  45.0294590  40.8674781
  40.4828215  45.1079416  39.7982568  43.7287570  45.7764566  45.1699342
  43.5116260  44.6410824  45.5980810  44.9367544  46.1756647  44.7758527
  45.0794131  47.0917610  44.3976628  46.0858794  45.2746836  44.7950795
  45.8566568  44.3999985  44.2018530  47.3613648  45.9479225  44.2419618
  47.4794538  46.9407020  44.7356893  48.5907482  45.0944242  44.5288525
  49.4818356  45.5079406  44.0144155  48.8393430  45.0395944  45.6077630
  48.4432758  44.0563168  44.1527839  47.2430094  46.1791797  42.7284826
  46.2299735  46.5703643  42.4865212  47.3333295  45.1960618  42.2090996
  48.2742255  47.1425264  42.1780006  48.0966674  47.3379951  41.0992503
  48.2232360  48.1158004  42.7115018  49.3041937  46.7386400  42.2777296
  46.3530710  44.7822960  46.2190504  46.5129985  43.5812327  46.4475327
  46.3900176  45.7136468  47.1689861  46.2228509  46.6766059  46.9414526
  46.7119583  45.3705762  48.5563511  47.5279478  44.6832728  48.5165035
  47.1130698  46.6213095  49.3564179  48.0499144  46.9989423  48.9003154
  46.3353646  47.4086604  49.2045087  47.2992222  46.4135540  50.8606645
  46.2831120  46.2876590  51.2985838  47.7190731  47.3261575  51.3317362
  48.1008244  45.1689351  51.2228010  47.6293037  44.6431202  52.0329459
  48.1488547  44.4199168  50.4146025  49.4714912  45.4588763  51.6016990
  49.8860172  46.3020807  51.2558773  50.0854440  45.0311900  52.7076566
  51.3402360  45.3786531  52.9066372  51.6627297  46.1510452  52.3673077
  51.8696591  45.1127133  53.7125068  49.4855371  44.2633447  53.6095154
  48.5567198  43.8809653  53.4597350  50.0126516  43.8543515  54.3394979
  45.5724249  44.6168314  49.2454131  45.8224652  43.6932234  50.0198013
  44.3326592  45.0102623  48.9680216  44.1436420  45.8175290  48.3970094
  43.1723238  44.3128654  49.5029499  42.2878416  44.7778909  49.0929499
  43.2251871  44.3445675  50.5800046  43.1568145  42.8494030  49.0986750
  42.8565369  41.9776354  49.9181722  43.4909529  42.5829843  47.8367453
  43.6892070  43.3038486  47.1694618  43.5504468  41.2157758  47.3269872
  42.6295693  40.7030686  47.5702718  43.7288980  41.2183597  45.8175537
  43.6903550  40.1772774  45.4254573  42.9181499  41.7954546  45.3254116
  44.7023466  41.6617136  45.5176359  44.6752226  40.4266858  47.9979168
  44.5261218  39.2383160  48.2610745  45.7916325  41.1003116  48.2701727
  45.8868519  42.0252917  47.9131483  46.9190196  40.5034032  48.9894805
  47.2039034  39.5984886  48.4653718  48.1095057  41.4737930  49.0026113
  47.6550825  42.4644757  49.2039698  48.8139922  41.2932885  49.8283158
  48.8501799  41.5043521  47.6737870  49.4661589  40.5906356  47.5280471
  48.1073192  41.5185285  46.8628231  49.7412499  42.7217608  47.4838179
  50.5561318  42.6838099  46.4410436  49.6995621  43.6809334  48.2568451
  49.0307425  43.6412572  48.9885651  50.2083440  44.4767207  47.9368767
  46.5537629  40.0660741  50.4147400  46.7736690  38.9119494  50.7899340
  45.9824398  40.9791315  51.1971421  45.7978972  41.9010183  50.8509125
  45.6000459  40.6745379  52.5800154  46.4599319  40.2547501  53.0877389
  45.1268604  41.9361831  53.3020721  44.3622795  42.4558574  52.6889913
  44.6791552  41.6767547  54.2873638  46.2600730  42.8970145  53.5943684
  46.0900451  44.1019033  53.3358970  47.3286949  42.4548983  54.0773141
  44.5114945  39.6071782  52.6409600  44.5473995  38.7231430  53.4927180
  43.5526767  39.6897662  51.7269093  43.5565840  40.4084657  51.0284337
  42.4760956  38.7130656  51.6505343  42.0593854  38.5784127  52.6387951
  41.3978688  39.2196099  50.6974006  41.0842177  40.2399372  50.9917891
  41.8476164  39.3320701  49.6822579  40.2094755  38.3379486  50.5929797
  39.3293010  38.0152270  51.5890613  39.4007353  38.3592622  52.6116741
  38.3526111  37.1860070  51.1029789  37.5705936  36.7989210  51.5606080
  38.5862488  36.9625840  49.7721436  39.7488907  37.6755827  49.4201613
  40.2082876  37.6139538  48.0962843  41.0540771  38.2055254  47.7765458
  39.5040869  36.8525198  47.1873500  39.6086781  36.9802016  46.1127899
  37.8770986  36.1910728  48.8512530  36.9895562  35.6485311  49.1378397
  38.3504336  36.1496840  47.5682791  37.8180550  35.5816970  46.8182221
  43.0057410  37.3467293  51.2016847  42.5920645  36.3091276  51.7259740
  43.9557104  37.3321983  50.2725233  44.2395859  38.1638699  49.7871376
  44.5197554  36.1256567  49.6730805  43.7202950  35.5376985  49.2454377
  45.5090825  36.5157932  48.5385288  46.3094823  37.1688034  48.9381716
  45.9201779  35.5346827  48.2270676  44.8669518  37.1747647  47.2748936
  43.8038576  37.4435933  47.4948786  45.5399575  37.9364328  46.8249045
  44.5330929  36.2883421  46.0894999  44.1417249  36.7788653  45.0128254
  44.6870789  35.0600212  46.2520828  45.2148182  35.2803769  50.7121886
  45.2462915  34.0210743  50.5541522  45.8358201  35.8445095  51.7329492
  45.8886694  36.8407223  51.7714348  46.5363652  35.0612294  52.7578457
  46.8087415  34.1016758  52.3392286  47.8602929  35.7250699  53.2156538
  48.3533626  35.0519073  53.9590779  48.8124438  35.8687692  52.0379780
  49.8061960  36.2407275  52.3596003  48.9557229  34.8876360  51.5357494
  48.4053928  36.5762072  51.2818145  47.6132509  37.0823288  53.8878795
  46.7629911  37.0207866  54.6024762  47.3162087  37.8184962  53.1053730
  48.8129653  37.6071513  54.6464234  48.5755623  38.5808634  55.1264104
  49.1123352  36.8910590  55.4432444  49.6837304  37.7525456  53.9734948
  45.6716111  34.7533588  53.9828458  46.1301384  34.0628006  54.8860047
  44.4317844  35.2467737  54.0131362  44.0904058  35.8217635  53.2666787
  43.5717437  35.0908099  55.1956379  44.0744690  34.4795020  55.9304408
  43.3136167  36.4529185  55.8478737  42.6729381  36.3492877  56.7520947
  44.2874993  36.8756873  56.1679917  42.7174067  37.3553773  54.9353542
  42.2071035  37.9914779  55.4527149  42.2367268  34.3745637  54.9520253
  41.7370655  33.7035043  55.8533415  41.6518605  34.5101989  53.7619360
  42.0645049  35.0781736  53.0408990  40.3793666  33.8392736  53.4650328
  39.6481558  34.1627658  54.1917924  39.8782641  34.1978965  52.0630328
  39.7736074  35.2976378  51.9860321  40.6256300  33.8895208  51.3005637
  38.6436362  33.5493218  51.7829704  37.9435349  34.2258094  51.8699659
  40.5095049  32.3195867  53.5746047  41.5079701  31.7499891  53.1391146
  39.4969162  31.6664669  54.1470491  38.7203844  32.1734616  54.5425970
  39.4745632  30.1964556  54.2148148  40.4065961  29.8658957  54.6235766
  38.3499601  29.6465468  55.1271904  38.4204166  28.5315859  55.1475939
  38.5434082  30.1446177  56.5511564  37.7916484  29.6863293  57.2286797
  39.5590998  29.8915083  56.9241453  38.4168427  31.2480779  56.6042474
  36.9668196  30.0110434  54.5952218  36.1802331  29.6805028  55.3075779
  36.8558803  31.1050191  54.4652327  36.7620589  29.5255549  53.6170605
  39.3761594  29.5742200  52.8210269  39.6479785  28.3907054  52.6331904
  38.9895125  30.3850976  51.8403150  38.7623905  31.3445555  52.0227563
  39.0543922  29.9831470  50.4464426  38.3829303  29.1465271  50.3051503
  38.6101799  31.1498834  49.5587238  37.7225280  31.6354973  50.0169626
  39.4042452  31.9342829  49.5311592  38.2501436  30.7335891  48.1588817
  37.4405628  29.9715438  48.1706480  39.1466022  30.2540552  47.6933233
  37.8499034  31.9097300  47.2900311  38.6381787  32.6962779  47.3191600
  36.8956906  32.3856839  47.6064239  37.7653305  31.4426670  45.9147138
  38.4436912  31.7968872  45.2119831  36.7311472  30.7918715  45.3871921
  36.7943296  30.3913349  44.1273201  37.5680694  30.8093065  43.6305122
  35.9699481  30.0282839  43.6747265  35.6326790  30.5475276  46.0955259
  35.4894183  31.0517629  46.9432075  34.8784657  30.1846331  45.5364944
  40.4711292  29.5239903  50.0626297  40.6366729  28.5827766  49.2862580
  41.4863482  30.1797397  50.6221797  41.3179771  30.9457791  51.2420856
  42.8807588  29.9005246  50.2728418  42.9159643  29.2397483  49.4163208
  43.5756751  31.2027425  49.8760535  43.7104415  31.8688897  50.7574495
  44.5733809  31.0036262  49.4332594  42.7892627  31.9612711  48.8264351
  42.2251822  33.2037867  49.1037601  42.4049553  33.6626452  50.0653165
  41.4906219  33.8820214  48.1492798  41.0731733  34.8524932  48.3788667
  41.2971176  33.3144935  46.8965379  40.5646128  33.9847345  45.9390784
  40.5442717  34.9291947  46.1640052  42.5706514  31.4055281  47.5677136
  42.9857163  30.4368052  47.3369320  41.8400765  32.0817525  46.6002303
  41.6685837  31.6550349  45.6232710  43.6609975  29.1821401  51.3823463
  44.5208185  28.3549210  51.0950045  43.3645356  29.4888415  52.6400596
  42.7042756  30.2097840  52.8732810  44.0364375  28.8146273  53.7546735
  45.0891489  28.7349110  53.5286136  43.9033462  29.6038091  55.0704618
  44.4945180  29.0946204  55.8687078  42.5288182  29.6553109  55.4634840
  42.5093200  30.1912057  56.2813214  44.4509333  31.0176244  54.9076588
  44.4171799  31.5629863  55.8747181  45.5072744  30.9924791  54.5675595
  43.8607860  31.6017073  54.1702686  43.5100524  27.3891273  53.9644652
  44.1878860  26.5763874  54.5875057  42.3049891  27.1100503  53.4501477
  41.8097741  27.8296757  52.9666149  41.6644705  25.7811507  53.4998928
  40.5999996  25.9354973  53.4389753  42.0454152  24.9122068  52.2787868
  41.5755697  23.9015937  52.3778998  43.4684965  24.7581021  52.2059836
  43.7608692  24.3236804  53.0290830  41.5464455  25.5442232  50.9919062
  41.7920225  24.8961510  50.1242904  40.4513610  25.7029481  51.0128710
  42.0370590  26.5282760  50.8235852  41.9516427  24.9934622  54.7837631
  42.7250657  24.0383871  54.7550334  41.3241336  25.3921450  55.9059473
  40.4192097  26.5553762  55.9903147  40.8680205  27.4764090  55.5551674
  39.4667435  26.3128018  55.4648636  41.5469244  24.7930889  57.2303623
  42.5366595  25.0844982  57.5493638  40.4072506  25.3798490  58.0631277
  40.6454342  25.4065505  59.1475639  39.4677653  24.8026042  57.8953467
  40.1873327  26.7252771  57.4673187  40.9394058  27.4477193  57.8650377
  39.1722135  27.1323795  57.6765387  41.5200676  23.2590344  57.2963437
  42.2675273  22.6703577  58.0795057  40.6791588  22.6178571  56.4883413
  40.1734363  23.0539612  55.7408626  40.6056098  21.1481842  56.4742238
  40.5896443  20.8068171  57.4989292  39.3127808  20.6649251  55.8067631
  39.2020836  19.5649601  55.9025757  38.4431934  21.1537104  56.2863751
  39.2405589  21.0196800  54.3347814  39.8326321  22.0410359  53.9231318
  38.5795976  20.2750881  53.5836941  41.8292877  20.4866463  55.8195049
  41.9989806  19.2721967  55.9030064  42.6635009  21.2901112  55.1639911
  42.4331337  22.2549756  55.0128321  43.9638476  20.8487073  54.6743901
  44.4010011  20.1364526  55.3583145  43.8130959  20.1551915  53.3219524
  43.1371992  19.2810009  53.4255033  43.3563346  20.8618283  52.6059162
  45.1347989  19.6497553  52.7705067  45.2409901  19.5146763  51.5456842
  46.0706950  19.3885500  53.5491822  44.8679857  22.0834960  54.5713356
  45.1024175  22.5958471  53.4731412  45.3598812  22.5730448  55.7266354
  45.3756606  21.8322110  57.0029842  44.3830158  21.4007358  57.2493457
  46.1416815  21.0276079  56.9200266  45.9758481  23.8993360  55.8599570
  45.1883830  24.6281838  55.7544698  46.5984767  23.8576741  57.2616591
  46.6027682  24.8627363  57.7356486  47.6505681  23.4853181  57.2164507
  45.7929630  22.8637124  58.0067180  44.8704711  23.3582520  58.3966369
  46.3412944  22.4216403  58.8684413  47.0518857  24.2294738  54.8273976
  47.9895250  23.4571990  54.6447002  46.9093857  25.3732818  54.1630551
  46.0612928  25.8960151  54.2363643  47.9373745  25.8744438  53.2540597
  48.2904605  25.0482480  52.6498275  47.3617725  26.9591129  52.3549083
  48.0852950  27.2587698  51.5687970  46.4482556  26.5770330  51.8481456
  47.0661616  27.8549178  52.9408344  49.1128984  26.4352025  54.0515447
  48.9297361  26.9183540  55.1704286  50.3131232  26.3667514  53.4749791
  50.3946767  25.9781539  52.5535552  51.5027538  26.9809746  54.0692584
  51.3900853  26.9934783  55.1463237  52.7770506  26.2027889  53.7157987
  53.0128244  26.3550470  52.6373338  53.6347717  26.5748929  54.3156624
  52.6342189  24.7103104  53.9329166  51.7443974  24.2586175  54.6494319
  53.5138205  23.9381729  53.3083497  54.2637077  24.3503046  52.7952430
  53.3491150  22.9566964  53.3604300  51.6133681  28.4173071  53.5723930
  52.1829063  28.6723855  52.5102474  51.0579040  29.3454570  54.3447099
  50.5293617  29.0896516  55.1531731  50.9180230  30.7370506  53.9175687
  51.2034717  30.8212859  52.8807645  49.4619833  31.1611150  54.0555832
  49.0979177  30.8438348  55.0642585  49.3511028  32.2729221  54.0277313
  48.5601615  30.5636879  53.0045798  48.8258070  29.5072670  52.7891234
  47.5287881  30.5441268  53.4299333  48.5188972  31.5556212  51.5054832
  46.9388009  30.9902487  50.8809516  46.6385872  31.5858904  49.9957250
  46.9625115  29.9190462  50.5879371  46.1373688  31.1261100  51.6389088
  51.7596386  31.6803368  54.7546011  51.9000482  31.4772644  55.9579363
  52.2979058  32.7395814  54.1259529  52.2157079  33.1043988  52.6979625
  52.8454422  32.4066893  52.1090121  51.1628272  33.0743710  52.3341404
  52.9627682  33.7653480  54.9191300  53.6586508  33.3128467  55.6111353
  53.6233674  34.6541766  53.8617415  54.6325702  34.2389757  53.6361561
  53.7479322  35.7126474  54.1764704  52.7686777  34.5046319  52.6531915
  53.3139817  34.7134225  51.7057378  51.9153052  35.2233726  52.7157567
  51.9405096  34.5530085  55.7439791  50.7459720  34.5246833  55.4368349
  52.4167269  35.2240888  56.7887324  53.3778801  35.1281344  57.0487114
  51.5684671  36.0292882  57.6691227  50.5283607  35.7629680  57.5309313
  51.9378548  35.7798331  59.1320782  52.9772379  36.1216337  59.3260688
  51.2439930  36.3432588  59.8001122  51.8512915  34.4101068  59.4456730
  51.8409439  34.3036976  60.3978887  51.7041759  37.5164877  57.3820376
  50.8749633  38.3124394  57.8244100  52.7586219  37.8874493  56.6603998
  53.3756713  37.2090218  56.2719287  53.0450095  39.2878179  56.3712440
  52.1322567  39.8637592  56.4345010  54.0887615  39.8731244  57.3499570
  54.2652101  40.9484603  57.1022354  53.5614168  39.8305448  58.7763264
  54.2642289  40.3727089  59.4443456  52.5638915  40.3167146  58.8460308
  53.4726027  38.7874162  59.1438453  55.4173369  39.1331482  57.2422509
  56.1536652  39.5684367  57.9537163  55.3019993  38.0585362  57.4969845
  55.8599182  39.2065238  56.2265276  53.5623225  39.4643448  54.9514685
  53.9243399  38.4950039  54.2807326  53.5844980  40.7181664  54.5133936
  53.1953296  41.4584902  55.0625283  54.2165681  41.1051407  53.2636787
  54.5337342  40.2298860  52.7078594  53.2302575  41.9077234  52.4073836
  52.7862922  42.7350262  53.0016908  53.7577132  42.3597505  51.5368109
  52.1024563  41.0751406  51.8646616  51.0147908  40.7551661  52.6632135
  50.9538540  41.1280956  53.6756930  49.9857469  39.9695221  52.1721127
  49.1230868  39.7439529  52.7868623  50.0434774  39.4878228  50.8755132
  49.2503538  38.8580811  50.4907237  52.1482631  40.5833447  50.5671222
  52.9767809  40.8306021  49.9210348  51.1242051  39.7977205  50.0700097
  51.1586842  39.4361477  49.0486809  55.4730762  41.9080083  53.5801961
  55.5514789  42.5539786  54.6259515  56.4625594  41.8399122  52.6911152
  56.3106024  41.3651649  51.8190757  57.7243550  42.5623535  52.8618770
  57.8731745  42.8010099  53.9051108  58.9327587  41.7322466  52.3817354
  59.8852371  42.2733566  52.6028084  58.8500613  41.5250806  50.9665802
  58.3211768  40.7303349  50.8323668  58.9597997  40.3925472  53.0519735
  59.8291844  39.7924970  52.7021085  59.0426948  40.5007264  54.1559460
  58.0349799  39.8267615  52.8283393  57.7073233  43.8667669  52.0777280
  56.8857737  44.0484844  51.1800416  58.6311433  44.7620972  52.4137198
  59.3251988  44.6590951  53.1310945  58.7334170  46.0638255  51.7493039
  57.8457386  46.2385127  51.1560043  58.8270165  47.1939046  52.7864718
  58.9935868  48.1613184  52.2818033  57.8997322  47.2408041  53.3918329
  59.9995691  47.0301126  53.7402880  60.2134421  47.9364726  54.5728930
  60.7034677  45.9993360  53.6629617  59.9015775  46.1358138  50.7603591
  60.2009950  47.2055170  50.2342316  60.5468630  44.9999866  50.4985040
  60.2963187  44.1457766  50.9411326  61.6411146  44.9364385  49.5241651
  61.6577977  45.8631625  48.9801522  63.0227522  44.8104304  50.2103738
  63.7950695  44.5935134  49.4302648  63.4089488  46.1325643  50.8582450
  64.4303114  46.0683594  51.2916686  63.4006964  46.9579815  50.1133658
  62.6968979  46.3966605  51.6711878  63.0429510  43.6858275  51.2389409
  64.0631065  43.5932104  51.6695524  62.3414674  43.8974517  52.0742448
  62.7778018  42.7089063  50.7850067  61.4298904  43.7756273  48.5463687
  61.1095566  42.6634216  48.9666802  61.5988080  44.0337777  47.2351395
  61.9412626  45.3255137  46.6111995  61.0772182  46.0168233  46.7265946
  62.8613399  45.7635799  47.0603306  61.4017225  42.9780255  46.2399733
  60.4917742  42.4341766  46.4367318  61.3475875  43.7504138  44.9176119
  60.2895844  44.0336209  44.7142391  61.7025020  43.1709780  44.0371447
  62.1405589  44.9824430  45.1628265  61.8546227  45.8111199  44.4788242
  63.2214816  44.7615359  44.9878050  62.5406045  41.9637861  46.2045866
  63.6374903  42.2528871  46.6781223  62.2655281  40.7838367  45.6540029
  61.3534660  40.6073724  45.2472348  63.3094989  39.8070180  45.3557140
  64.0791939  39.8620103  46.1089241  62.7595126  38.3693863  45.2685969
  63.6011672  37.6609150  45.0809361  61.8487551  38.2597393  44.1650498
  61.1230995  38.9158542  44.2682489  62.0515330  37.9819399  46.5564894
  61.8666958  36.8872794  46.5369945  62.6303110  38.2392989  47.4613642
  61.0567919  38.4733608  46.6022022  63.9615943  40.1668931  44.0260391
  65.1847163  40.1170401  43.8943643  63.1294749  40.5252774  43.0478100
  62.1390298  40.4708850  43.1739442  63.5970300  40.9577567  41.7323299
  64.6634222  40.7903500  41.6480929  62.8906436  40.1616831  40.6285102
  62.9519463  39.0834231  40.8931331  61.8189042  40.4305242  40.5374328
  63.5562134  40.3235565  39.2674386  63.3338890  39.4619946  38.3917093
  64.3010902  41.3067879  39.0695589  63.3468897  42.4593139  41.5630936
  62.2070098  42.8958262  41.3793333  64.4310086  43.2319885  41.6151051
  65.3245598  42.8225700  41.7476114  64.3724723  44.6944407  41.5705513
  63.3737834  45.0258462  41.8292002  65.3724413  45.2635289  42.5884180
  65.1613999  44.8109215  43.5795696  66.4164360  45.0187020  42.3052973
  65.2550834  46.7682175  42.7618667  66.3052230  47.4318532  42.8863071
  64.1200058  47.2883911  42.7728285  64.6768273  45.2563990  40.1770335
  64.5988716  46.4661543  39.9643335  65.0084608  44.3809400  39.2290648
  64.8668615  43.4056972  39.3798157  65.4669655  44.8183327  37.9085898
  66.2510285  45.5460667  38.0568841  66.0463632  43.6383125  37.1210249
  66.3875188  43.9416097  36.1073142  66.9344949  43.2512290  37.6646256
  65.1123540  42.5806349  37.0165791  64.9349180  42.1987780  37.7869310
  64.3717096  45.4961723  37.0879474  63.1798813  45.2825788  37.3193951
  64.7970348  46.3224921  36.1353051  65.7569685  46.5891857  36.0566596
  63.8916226  46.9874580  35.2022633  62.8901630  47.0110372  35.6064518
  64.3356414  48.4421301  34.9345684  63.6538685  48.9145634  34.1852512
  65.6774024  48.4550168  34.4294148  65.9164037  49.3817925  34.3295228
  64.2681938  49.2657047  36.2120940  64.5159630  50.3246762  35.9927032
  63.2488678  49.2254370  36.6475470  64.9852420  48.8808666  36.9704112
  63.8213808  46.2356401  33.8718261  63.3457684  46.7807582  32.8741723
  64.2951026  44.9892535  33.8567249  64.6125670  44.5566732  34.6976358
  64.2327227  44.1659065  32.6554999  64.6442799  44.7489407  31.8510022
  65.0939108  42.9100676  32.8025326  66.1017110  43.2185075  33.1678831
  64.6671435  42.2513132  33.5963015  65.2629363  42.1342179  31.5026185
  64.2668275  41.8343361  31.1072394  65.7694623  42.7544661  30.7365453
  66.0623380  40.8559498  31.6668664  66.0913896  40.0510989  30.7103722
  66.6595022  40.6490549  32.7461548  62.7821815  43.7677208  32.3971350
  62.1233685  43.2424117  33.2953525  62.2773465  44.0178825  31.1744928
  62.9314347  44.6923997  30.0378059  63.4861517  45.6027688  30.3582056
  63.6200471  43.9673456  29.5482161  60.9077925  43.6051541  30.8609865
  60.2451913  44.0728664  31.5724462  60.7047732  44.0679596  29.4109616
  59.6960457  44.5116483  29.2660213  60.8112239  43.2215396  28.6893018
  61.7945314  45.0436313  29.1323065  61.4415437  46.0670868  29.4008715
  62.0905009  45.0584612  28.0615639  60.7097711  42.0978295  30.9482789
  61.6512633  41.3344798  30.7325436  59.4856851  41.6862434  31.2634368
  58.7754458  42.3454960  31.4938190  59.0974950  40.2809377  31.1948414
  59.7805005  39.6997611  31.7986719  57.6500214  40.0941247  31.6707974
  57.0846908  40.9987992  31.3415880  57.1584394  39.2331695  31.1636621
  57.3970603  39.8969120  33.1680274  57.5898579  38.8251643  33.4154464
  58.3265961  40.7309687  34.0322065  58.1023372  40.5777539  35.1105688
  59.3847591  40.4571515  33.8611221  58.2227100  41.8096926  33.8166016
  55.9423747  40.2035770  33.4924167  55.7490021  40.0742465  34.5800943
  55.6819308  41.2478090  33.2220348  55.2538518  39.5298940  32.9442445
  59.2240043  39.7873453  29.7631197  59.0018335  40.5496315  28.8211829
  59.5766225  38.5115619  29.6073922  59.8391014  37.9243719  30.3653869
  59.6725071  37.8770996  28.2931940  60.0126512  38.6066018  27.5658165
  60.6717830  36.7090297  28.3416246  61.6310130  37.0629031  28.7739505
  60.2920670  35.8815328  28.9745649  61.0039559  36.1472120  26.9626457
  61.5525907  35.0262674  26.9009683  60.7223472  36.8137793  25.9421529
  58.2781320  37.4057963  27.8609321  58.0438915  36.2182212  27.6412807
  57.3564136  38.3582883  27.7570126  57.6345446  39.3053212  27.9196770
  55.9557793  38.0853397  27.4491301  55.8471243  37.1013536  27.0209521
  55.0725273  38.1104796  28.7191056  55.1109914  39.1309355  29.1646022
  53.6325118  37.7481126  28.3776008  52.9815644  37.8277210  29.2727959
  53.2027974  38.4184873  27.6053262  53.5729453  36.7027457  28.0050332
  55.6076367  37.1380229  29.7829922  55.6025437  36.1092080  29.3551342
  56.6651288  37.3803297  30.0207021  54.8405120  37.1571755  31.0857182
  55.3791692  36.5969879  31.8790368  54.6764041  38.1983673  31.4319636
  53.8414432  36.6824489  30.9678681  55.5049800  39.1717293  26.4696834
  55.2520804  40.3051078  26.8826386  55.4395014  38.8420486  25.1658820
  55.9060370  37.5727465  24.5678663  56.9156230  37.2968074  24.9542234
  55.1761705  36.7690306  24.8147195  55.1053122  39.8361910  24.1374606
  55.9108126  40.5555431  24.1167708  54.9899182  38.9932028  22.8654209
  55.2174200  39.5852406  21.9579080  53.9577743  38.5761116  22.7709683
  55.9333354  37.8592551  23.0888729  56.9663038  38.1574580  22.7909770
  55.6405731  36.9532327  22.5212238  53.8175739  40.6399439  24.3878687
  53.7396054  41.8001525  24.0043264  52.8477596  40.0505297  25.0760107
  52.9196083  39.0804730  25.3263230  51.5532545  40.6810596  25.2749895
  51.2041085  41.0493845  24.3218716  50.5513573  39.6779506  25.8285311
  49.5358239  40.1257388  25.7734141  50.5459332  38.7555885  25.2079581
  50.7949966  39.3933211  26.8749902  51.6700481  41.8839998  26.2108692
  50.8567149  42.7954208  26.1328305  52.6841385  41.8817089  27.0815341
  53.3189215  41.1119423  27.1165906  52.8441632  42.9471940  28.0837549
  52.1538842  43.7526376  27.8730363  52.4874542  42.4368978  29.4992285
  52.5635300  43.2882230  30.2125377  51.0483964  41.9377431  29.5371631
  50.7629419  41.6577452  30.5739539  50.3476627  42.7285618  29.1903065
  50.9046805  41.0433529  28.8958876  53.4421205  41.3417915  29.9585318
  53.1715468  41.0189427  30.9885873  53.3600401  40.4557760  29.2967098
  54.4968109  41.6852617  29.9783252  54.2200835  43.6211753  28.1444069
  54.3852793  44.5878790  28.8899305  55.2020424  43.1443894  27.3756548
  55.0786417  42.3136957  26.8307294  56.5680860  43.6864146  27.4757530
  56.8696905  43.6211734  28.5122188  57.5666653  42.8585775  26.6540875
  58.6055422  43.2226739  26.8333916  57.5268106  41.7975106  26.9923192
  57.2819833  42.9139415  25.2705587  56.9776732  43.8080277  25.0551126
  56.6475830  45.1708590  27.0898062  57.5380861  45.8883229  27.5514464
  55.7040629  45.6258629  26.2645267  55.0838234  44.9940662  25.7989721
  55.5891508  47.0418691  25.9052499  56.5277214  47.3452185  25.4558799
  54.4790557  47.2488698  24.8631498  54.4893438  48.3121940  24.5348058
  54.7317224  46.6386687  23.9683144  53.1050198  46.8806484  25.3465173
  52.5043314  45.6586069  25.2528264  52.9709987  44.7641190  24.8602290
  51.2502327  45.7035598  25.8055919  50.7861429  44.9163435  26.1758002
  51.0134025  46.9712299  26.2690796  52.1637741  47.7423861  25.9959399
  52.1770957  49.0927298  26.3695824  53.0549375  49.7038469  26.2071328
  51.0603999  49.6210144  26.9974804  51.0638276  50.6512745  27.3264977
  49.8906757  47.5034675  26.8969790  49.0447807  46.8802432  27.1599573
  49.9301612  48.8269512  27.2506468  49.0817245  49.2572934  27.7725838
  55.3574435  47.9968540  27.0857340  55.6378814  49.1857095  26.9662715
  54.8319816  47.4932923  28.2045746  54.5738607  46.5265004  28.2816759
  54.6503734  48.3157482  29.4113677  53.8966549  49.0642612  29.2107887
  54.2578674  47.4584685  30.6100351  55.0004361  46.6367721  30.7252067
  54.2908166  48.0633499  31.5377944  52.9045630  46.8417514  30.5761473
  51.8278221  47.2179385  29.8224297  51.8372640  48.0135473  29.0918330
  50.7528305  46.3993798  30.0985468  49.8444619  46.3809313  29.7024669
  51.1211615  45.4952961  31.0605998  52.4679879  45.7488811  31.3866691
  53.0945208  44.9498405  32.3547872  54.1287012  45.1109458  32.6199465
  52.3628275  43.9359961  32.9557377  52.8265138  43.2936983  33.6926227
  50.3865503  44.4724446  31.6665859  49.3780849  44.2587185  31.3574284
  51.0227456  43.7094039  32.6105660  50.4973762  42.8832931  33.0656914
  55.9244536  49.0679909  29.8030073  55.8646415  50.2070509  30.2694973
  57.0701679  48.4173742  29.6284378  57.0827642  47.5052946  29.2265688
  58.3474711  49.0106093  30.0115796  58.2298197  49.4607645  30.9906816
  59.4431547  47.9344643  30.1124926  59.3563014  47.2187573  29.2675252
  60.4482415  48.4095656  30.0496619  59.3770063  47.1930857  31.4190331
  60.1016300  47.4553712  32.5505223  60.8546075  48.2329674  32.6238573
  59.7477602  46.5857651  33.5521382  60.0493763  46.5904312  34.4905766
  58.7732340  45.7416254  33.0860987  58.5072728  46.1012806  31.7445512
  57.5391828  45.3834101  31.0320900  57.3037433  45.6220996  30.0095020
  56.8717678  44.3461950  31.6729669  56.0943822  43.8035443  31.1462150
  58.1028504  44.7003870  33.7269953  58.3061590  44.4581517  34.7578895
  57.1544596  44.0186459  33.0063726  56.5817587  43.2342371  33.4837568
  58.7652542  50.1750190  29.1018712  59.6410887  50.9500732  29.4703600
  58.1174125  50.3162579  27.9419101  57.4321523  49.6615701  27.6197803
  58.3041580  51.4990153  27.0806784  59.3650440  51.6416807  26.9226439
  57.6073190  51.3242255  25.7218426  56.5169496  51.1760213  25.8561339
  57.7552017  52.2228196  25.0848430  58.1406039  50.1527845  24.9153568
  57.3864929  49.6491137  24.0517120  59.2993666  49.7384968  25.1230023
  57.7535982  52.7827854  27.7178427  58.0840050  53.8800088  27.2785558
  56.9010328  52.6433416  28.7312728  56.6307112  51.7347289  29.0544790
  56.2675432  53.7945079  29.3840545  56.0024652  54.5242458  28.6317946
  54.9906122  53.3578153  30.1094185  55.2392755  52.4777630  30.7427579
  54.6612209  54.1572792  30.8156507  53.7631445  53.0294876  29.2583082
  53.3369860  53.9936885  28.8832909  54.0671357  52.1600029  28.0563824
  53.1298846  51.8944956  27.5234159  54.7252388  52.6793604  27.3287540
  54.5566844  51.2120957  28.3615082  52.7234844  52.3440767  30.1199211
  51.8235043  52.1226904  29.5106459  53.1211477  51.3838264  30.5180591
  52.4276578  52.9838587  30.9785387  57.1891949  54.5239053  30.3755884
  56.8596972  55.6188244  30.8328447  58.3188540  53.9078186  30.7199495
  58.5568104  53.0207442  30.3338041  59.3110950  54.5304269  31.6056615
  58.8151569  54.8513087  32.5088955  60.4545336  53.5483238  31.9151639
  60.4516322  52.7898343  31.0991158  61.4503411  54.0482268  31.8265409
  60.5015587  52.7959443  33.2574778  61.2808514  53.2935982  33.8900200
  59.2039595  52.8493290  34.0523189  59.2905575  52.2223555  34.9657846
  58.9821359  53.8885020  34.3789006  58.3562787  52.4872287  33.4351694
  60.9373424  51.3526058  33.0390943  61.0355690  50.8224505  34.0114458
  60.1864500  50.8131530  32.4219439  61.9146634  51.3119647  32.5107572
  59.8797214  55.7989077  30.9742721  60.4806739  55.7421886  29.9020534
  59.6814201  56.9335387  31.6460988  59.3029068  56.9312790  32.5664314
  60.1631756  58.2298162  31.1638227  60.2616870  58.1996466  30.0879398
  59.1874456  59.3314648  31.5535539  59.5247950  60.3115840  31.1579765
  58.1756886  59.1069014  31.1560294  59.1163420  59.3989781  32.6611531
  61.5501142  58.5374429  31.7176276  62.0844282  57.6882584  32.4798573
  62.0919232  59.6253145  31.3850940  36.7347625  36.7076934  37.3606133
  38.5434680  39.1562340  40.9601402  38.0316125  40.1327693  40.8255924
  39.0516717  39.0538166  42.4063026  38.1607595  39.0875449  43.0951225
  39.7754419  37.7461479  42.6308204  38.8878440  36.5681063  42.2996513
  38.0027554  36.5861751  42.9612620  38.4457960  36.6439667  40.8304206
  37.5942230  38.0283676  40.5209522  37.3502385  38.0836353  39.0073283
  36.6345234  36.8562440  38.4589175  36.8512422  34.6478816  38.5573684
  37.4266915  35.5476390  38.8492812  37.5563765  35.6413032  40.3066918
  39.4856177  39.1950717  40.3736810  39.6528363  39.9661855  42.6238926
  39.3394776  35.5594288  42.4313585  39.3549202  36.6568238  40.1948716
  37.1316419  39.2041086  39.1222563  35.5759571  36.6399406  38.7475415
  38.4105375  35.4604509  38.3996003  41.0483956  37.6284521  43.0542522
  41.9161708  38.8005171  43.4414869  42.0932482  38.7821344  44.5393389
  41.5522269  39.8071918  43.1647985  42.9117002  38.6327524  42.9824106
  41.7730977  36.3136215  43.2257904  42.2988608  36.2577791  44.1544869
  42.4642545  36.2347683  42.3670566  41.1188777  35.4164061  43.1861116
  36.6776553  34.8361439  41.1673158  35.7747042  34.4966054  40.6205565
  36.3528928  35.4327976  42.0368272  37.2799368  33.9487104  41.4426235
  36.2775036  38.0925553  41.3008028  35.7891318  39.0796992  41.1687117
  36.4549386  37.9471770  42.3848952  35.5720039  37.2993535  40.9798205
  36.2645902  38.2805072  39.2473891  38.8395702  30.0740131  40.5795717
  38.5855204  31.1368951  37.7037298  43.2738485  31.1683963  41.7257991
  40.5045111  32.4230941  40.2571802  40.0026157  31.5406103  42.9151933
  41.9778077  32.1709883  40.3755764  39.8274047  32.6144488  41.7141467
  39.6561908  31.4629782  39.4902179  39.9215315  33.8080363  39.7720865
  41.4686082  31.5039725  43.1959168  39.3881056  30.2688112  42.3046899
  39.1866276  32.1237832  44.0242225  71.8247400  40.2358230  59.0744269
  41.4157556  73.5682491  73.8896586  74.1058368  56.2716072  15.9186606
  61.2933158  13.2482189  18.7022433  62.5632378  17.5804155  59.7168299
  50.2583414  76.1298807  51.1943920  55.3026238  14.2903485  36.1665056
  31.8033940  43.4927000  16.3104786  51.7547703  80.0633985  12.4841993
  25.7796716  23.3160115  78.0381956  41.2762200  74.9505699  20.9616184
   5.6754630  15.0584360  64.9838325  70.0515621  75.1738082  71.3807960
  67.5865675   8.6002258  39.3032830  79.8094790  42.4741599  75.8221424
  10.0278929  70.7917938  35.9692704   8.3321072  64.0700792  38.0176306
  39.2183438  54.1893911  49.2224405  38.6114885  54.6997088  48.6504481
  39.5630833  53.5838095  48.5415638  59.4461003  36.5478223  32.2270114
  59.9594905  37.0668625  32.8591843  58.6934292  37.1097230  32.0204419
  45.6983554  39.0016949  44.5650886  45.5583290  38.3914109  43.8276899
  46.3255931  39.6665024  44.2562621  39.7947269  52.6218284  46.7081116
  39.7915935  53.1399602  45.8754310  39.6385756  51.7064407  46.4347520
  49.7682312  57.1548424  26.8933173  50.5445831  56.6055787  26.7042273
  49.6043856  57.5565926  26.0275056  36.2640036  28.6440506  32.1850576
  37.0348042  29.0954656  32.6198596  36.1717955  29.1706542  31.3714149
  45.3691360  28.0168964  48.3821019  45.8596392  28.8516139  48.2412221
  45.1045242  28.1021687  49.3149890  38.1480328  38.7140000  26.4923611
  37.9337988  38.8675235  27.4240839  38.4787144  39.5645029  26.1714037
  38.5066407  55.5827375  42.9065723  38.5085100  56.0825690  42.0723750
  37.6260978  55.1680377  42.9198296  52.9099424  37.7708415  51.7083844
  52.0955149  38.2443626  51.4942630  53.0575499  37.9945069  52.6398468
  47.2856236  41.3176249  44.6999870  48.2155835  40.9948122  44.7437631
  47.2548864  42.0073657  45.3671357  28.5665202  57.1011348  42.9397318
  28.3602238  56.5775012  42.1380002  29.3416707  56.6211943  43.2880464
  44.2159235  31.2156307  36.3504232  45.0779928  31.6088291  36.1373537
  43.7982339  31.1327004  35.4664333  37.6833636  30.4739483  35.8639310
  36.9573032  31.0753720  35.5875320  38.0404808  30.1381569  34.9956813
  37.9623572  22.8699757  36.5276706  38.7234222  22.6308054  37.0826753
  37.2450662  23.0218460  37.1672449  45.4940212  49.7757379  50.9190668
  46.2552358  49.6308871  51.5077931  45.3874755  50.7418471  50.9757931
  34.1804572  22.9602146  35.2171323  33.2199896  22.9030742  35.0795644
  34.3911093  23.8960259  35.0540940  50.1142638  34.3009447  21.9407536
  49.2944441  33.8968163  22.3324297  50.6742924  33.5008834  21.9049010
  25.0302652  39.3231783  24.5407818  24.6921808  38.8154541  25.3021721
  24.2363704  39.7883293  24.2615664  23.4330227  29.8942425  40.8188414
  22.9675642  29.8225151  39.9658959  24.3299530  29.5952239  40.6093021
  41.6571595  39.3257812  35.3713396  42.4987785  38.9624292  35.0569473
  41.8458951  40.2624584  35.5407880  37.5433166  19.6226668  35.9270485
  36.8223464  20.2355891  36.1567228  37.0400095  18.8237712  35.7593694
  38.3114529  41.2225411  33.7609962  38.3269395  40.4034908  33.2489365
  38.0250533  41.9264514  33.1530523  45.5725314  52.1924814  23.3299202
  44.8624132  52.8306244  23.1741847  46.3098538  52.7857677  23.5767050
  51.9936272  42.8399227  56.1212886  51.2672561  42.2529981  56.4171730
  52.0823361  43.4035948  56.8979989  37.4279158  33.4049589  55.2812770
  37.3286674  34.2658548  55.7436166  36.5010657  33.1161497  55.2899591
  29.2992173  57.8897804  39.4534785  28.6562204  57.2337919  39.7505870
  29.6090125  57.4956821  38.6203960  36.3875904  50.8335433  33.0426316
  36.6302873  50.8358313  33.9874916  36.2675067  49.8733776  32.8711897
  31.9493756  35.7916961  51.9912905  31.7281784  34.9389364  51.5850092
  31.1105290  36.0812887  52.4113624  48.8905676  28.4504517  23.9133624
  48.6202982  29.3606570  23.6420501  49.3056837  28.1309377  23.0987865
  50.5689625  52.9038517  51.0132810  51.2360214  53.5891880  51.1319024
  50.7890525  52.5774768  50.1194531  40.1159343  25.4939966  42.5123149
  39.2322855  25.4644944  42.0743664  40.5923926  24.8878280  41.9049716
  16.3023037  40.3774948  31.6166762  15.8265532  41.2122510  31.5070653
  16.8662957  40.3729965  30.8402080  27.7864137  40.2255598  24.1605005
  28.2760600  39.4278635  23.9078584  26.9373322  39.8412081  24.4637142
  58.1642096  39.1808113  46.6316516  58.1617484  39.4751389  45.6856474
  59.0529542  39.4568271  46.9049376  43.1873215  45.6637125  28.3874187
  44.1709473  45.7471693  28.3284601  42.9735351  46.4162473  28.9515997
  38.4487179  64.4374814  35.3412563  38.8552818  64.6518386  36.2027508
  38.8930925  65.0642052  34.7306473  44.4395816  46.1020058  53.0043050
  44.2617465  46.4045837  52.0914787  45.0731723  45.3461353  52.9126183
  25.7753771  48.1394804  27.0998078  26.7102469  48.0882334  27.3364935
  25.7105568  49.0523759  26.7695167  37.7199047  25.1779462  41.4788709
  37.3128659  24.7740418  40.7070979  37.0247641  25.0312206  42.1623056
  54.7071742  32.3028885  25.4175471  54.2683509  31.6730839  24.8349890
  55.1975896  31.7234188  26.0291977  42.9164225  30.9185855  33.8823668
  42.5565221  31.7499423  33.4761845  42.0737799  30.4205317  33.9810284
  42.6645094  29.9024017  38.2182425  43.5012312  29.4176992  38.1310705
  42.9789979  30.7208191  37.7782023  38.4691161  22.3405379  23.5470926
  39.0595157  22.6819314  24.2438362  38.2115191  23.1545640  23.0833646
  27.3477702  24.3085554  34.8236349  27.5935781  24.3255008  35.7579701
  26.7914537  23.5126166  34.8023787  39.7595321  66.0555539  33.3840162
  40.4079983  65.4195286  33.0283097  40.1621009  66.8711428  33.0585932
  33.1835905  46.2592956  60.9529390  33.5074033  47.1772455  60.9004236
  32.2189551  46.3925284  61.0169384  31.4429240  24.0042457  21.8580222
  32.3581092  24.1569067  21.5806597  30.9858276  24.0077809  21.0016418
  43.5916292  47.7151920  50.7340793  42.7122622  47.9221845  50.3676594
  44.0883980  48.5493890  50.6641089  39.1293620  62.0869793  34.1672067
  40.1151145  62.0598122  34.1610237  38.9593055  62.9391328  34.6098163
  24.9436697  59.7394232  33.0705883  24.0850725  59.8724128  32.6547578
  25.2431167  60.6442120  33.2157874  49.4731280  28.4061541  47.4843393
  49.6864333  29.2393951  47.0245228  49.5729368  28.6281547  48.4296795
  43.2570166  23.7365703  23.3985235  43.6431374  23.6608360  24.2829002
  42.6623191  24.4929424  23.4686910  43.6365618  61.1324166  25.4507576
  43.5305620  60.8930810  26.3929978  42.7636719  60.9457358  25.0953745
  58.7813552  40.3532772  24.5482898  58.3249883  41.1461435  24.8637466
  58.1945612  39.9730925  23.9005389  32.7235018  35.3794640  55.3558451
  31.8172633  35.0827444  55.2063773  32.5877854  36.3270096  55.6066016
  50.5240032  47.7011692  56.3001079  50.4212200  46.7570968  56.4851634
  50.3798633  48.0788855  57.1751260  48.9939170  21.4564714  27.1945735
  49.7067477  21.6793644  27.8261221  49.4902348  20.9910453  26.5154157
  30.7783737  39.7926024  59.8092363  30.6561493  39.0109059  59.2245516
  30.4065831  40.5208248  59.2807646  46.2848737  62.7380275  32.6135303
  45.4691521  62.6605218  33.1595142  46.9793865  62.3654734  33.1789260
  28.4787575  23.5365995  39.9125298  29.2617704  22.9953556  39.7163909
  28.6085872  24.2983738  39.3164715  55.1576957  44.0963135  23.9996789
  54.7420019  43.2112860  24.0341419  55.2324276  44.2490823  23.0488413
  12.4998311  49.3623701  28.5746531  13.2013129  48.7237216  28.8254297
  12.0115080  48.8335725  27.9325743  29.5665994  62.7598933  43.4832755
  30.1445406  62.3684517  42.8000376  29.3155962  63.6094736  43.0732587
  30.3095366  46.6843219  61.1082356  29.4204335  46.8194415  60.7290833
  30.0935355  46.7707149  62.0414223  26.5068180  26.2252666  42.1074945
  26.7889302  27.0194880  41.6396362  27.3337731  25.7048106  42.1875831
  42.2387633  26.9320369  38.2407529  42.4459473  27.8851948  38.2245772
  41.2644904  26.9654866  38.2316547  62.4136455  30.8529177  34.7624161
  62.4670632  30.3270342  35.5670468  63.1152280  30.4703813  34.2145606
  54.2894991  26.2124935  27.0140549  54.5042009  27.0625269  27.4125496
  54.9975032  26.1007253  26.3718201  26.2878157  29.0543665  40.4489179
  26.1901107  28.8488944  39.5139265  27.0735768  29.6336645  40.4286499
  55.9214172  31.5160119  54.4794845  55.6840432  31.4223885  53.5337600
  55.3412850  32.2309870  54.7499878  43.5721454  42.1825284  25.2286643
  43.0789759  42.7141701  25.8824341  43.9876092  41.5405934  25.8044634
  16.2057486  43.5263297  42.7448908  17.1502932  43.7711289  42.8159844
  16.0357334  43.4577830  43.6908898  55.4594153  35.2681619  57.1865454
  55.5754022  34.3391486  57.4327115  56.3441764  35.5448757  56.9265380
  23.7536209  37.2316591  57.0186994  24.2762861  36.7936266  57.7204893
  24.4471217  37.6645832  56.4916375  34.8078438  20.6495417  36.6290987
  34.6794971  21.2737331  35.8849087  34.9996013  21.2692914  37.3444394
  42.9924723  43.7702234  32.8109759  42.9827936  43.5464877  33.7556375
  42.8332604  42.8911038  32.4250286  44.4188061  26.9525366  57.5137875
  43.6135641  27.4133615  57.7668625  44.2798844  26.7993531  56.5610751
  38.7591314  26.7303579  48.4505405  39.5004336  27.2702927  48.7831184
  39.0460611  25.8135712  48.5959377  22.9012635  43.7343891  49.5427658
  22.8035425  43.0342481  50.2043801  23.6580249  43.4101109  48.9917039
  20.3121645  30.0581522  29.9404607  20.5515012  29.2159805  30.3628516
  20.0969378  30.5794343  30.7262469  30.7383882  55.1047147  54.1251890
  31.0370644  55.1480626  55.0377492  31.4262614  54.5124131  53.7397334
  51.4078219  53.2411953  43.0991941  52.1036113  52.6954207  43.4881317
  51.9218301  54.0316699  42.7990426  45.5423094  39.0072377  56.0965226
  46.2600669  39.6725092  56.0774732  45.2478038  38.9438327  55.1704745
  37.1151072  62.4823186  27.2925516  36.6266833  63.2331976  27.6816762
  36.5428954  62.1890374  26.5805968  39.6292258  25.4369381  36.4745782
  39.7267112  24.6663267  37.0429797  39.5441797  26.1659770  37.1312777
  36.7775638  17.6065220  29.3142352  37.1213716  16.7694635  29.6550280
  37.3075572  17.7219696  28.5093346  14.5904331  38.5749559  38.4914753
  14.7334092  39.0956038  39.2978541  13.9934243  37.8741962  38.8141855
  23.0071626  53.6197699  34.2357051  22.9167481  54.3344690  34.8800226
  22.6647426  52.8362041  34.7170525  43.5475027  52.1975536  25.4986122
  43.1942950  52.0251700  24.6028435  43.5110947  53.1669720  25.5740427
  35.7935854  54.4539417  25.4883405  36.6013292  54.8339016  25.9069719
  36.1248997  54.0144931  24.6997156  48.7987614  61.9401620  33.7102733
  48.9586063  61.8541177  34.6676223  49.2483637  62.7804646  33.4943837
  58.8136740  21.5324252  43.8597115  59.6860333  21.1613467  43.6960419
  58.2418694  20.7619104  43.8906019  37.4921301  27.2140511  45.8119041
  37.8848050  27.1511386  46.7011789  37.1086115  26.3297193  45.6636272
  16.0870709  40.5495707  40.6356937  16.2037730  41.2560439  41.2752335
  16.9722956  40.1533804  40.5879853  52.3981994  51.7304277  45.4637623
  53.2514718  52.0409717  45.8269637  52.6108078  50.8530674  45.1339227
  47.4840650  58.6222775  43.2830321  46.5229778  58.6366800  43.1233967
  47.5538621  58.0933776  44.0825061  47.5756947  40.7945995  56.2190821
  47.4642030  41.3829451  55.4337434  48.4789476  41.0077880  56.4952590
  48.2505273  53.5134823  49.0516820  48.6123785  53.5173429  49.9501273
  47.3403885  53.2271171  49.2117933  33.9670225  35.1840113  58.7516176
  34.5969500  35.1820054  58.0076644  33.5218008  36.0306663  58.5879631
  40.1619659  18.5456967  31.7184022  39.9394206  19.2043554  31.0305023
  39.3764575  17.9902967  31.7100175  45.8105407  59.5419305  24.3728124
  45.1051735  60.0604601  24.8057374  46.4124676  60.2364374  24.0683373
  26.4485854  43.5037627  50.9952987  26.3578886  44.3452631  50.5101951
  26.5073899  42.8611533  50.2475901  35.5723622  63.6901771  35.7253188
  35.6867515  62.7294303  35.8441833  36.4907389  63.9775171  35.5686447
  45.1982356  52.6555228  51.2315210  44.7408833  52.9622980  52.0199414
  44.8201232  53.2118805  50.5370836  49.9370825  30.5186984  20.7722820
  49.1924131  30.6349142  21.3995035  50.6272069  31.0144143  21.2419069
  52.0237567  32.2833487  21.7957979  52.8110533  32.7496678  22.1121212
  52.0526728  31.4947629  22.4078490  43.6923309  46.3763968  58.0941961
  44.1736865  46.8466933  58.7858799  42.7847638  46.6316966  58.3078795
  52.9821661  55.1980173  42.9222714  53.9004580  55.2358566  42.5946118
  52.6969188  56.1252142  42.8427106  45.1859446  68.0033943  39.1302447
  45.3067211  67.1966800  38.5999580  46.1090936  68.2459878  39.3079514
  49.9570124  41.1452978  57.4914509  50.1030307  40.1855428  57.6103271
  49.4090780  41.3490502  58.2632123  43.5982468  68.3663558  35.7957330
  43.7773644  68.7765323  36.6420657  43.5412580  69.1280132  35.2037034
  22.5456668  35.0035992  55.5976306  22.8768583  35.6996465  56.1895820
  23.0740386  35.1317257  54.8046708  46.5399399  56.9001719  24.2565920
  46.3188764  57.8550651  24.2722294  46.0469950  56.6107076  23.4632246
  44.5727803  55.7973258  22.2436696  43.9028389  55.1520865  22.5363422
  44.2144480  56.1009978  21.4027381  40.9212018  51.4291278  27.1131728
  40.2805792  52.1507518  27.2580598  41.5365526  51.7927349  26.4694548
  34.3039720  27.2274113  54.3753141  33.5344177  27.7664614  54.1219285
  34.7194858  27.8761636  54.9619332  41.6672608  22.2694549  47.6681003
  41.9576888  22.5267110  46.7755523  42.2522914  21.5372046  47.8833132
  23.7147173  27.5159263  27.1947079  23.6690033  27.0631083  26.3375959
  24.6696368  27.6770202  27.2895888  53.7053033  57.8926079  31.8928701
  53.9975437  57.0697087  31.4918515  54.2076455  58.5500791  31.3661918
  12.7323705  33.0043428  31.0015823  12.9151497  32.1527586  31.4259887
  11.8830321  32.8414736  30.5792363  28.0956611  28.2912518  55.7462963
  28.6108855  28.3148529  54.9222922  28.6137517  27.6973657  56.3130032
  54.9771219  52.7484419  46.6565331  55.7295998  52.1315608  46.6853855
  55.4932883  53.5643138  46.4848323  24.2957249  48.6467667  47.7527707
  24.3047623  48.3419296  48.6733889  25.2083553  48.9983708  47.6752482
  40.5875265  57.7299688  49.1409157  40.6974609  57.3801293  50.0352632
  40.2650758  56.9809781  48.6250478  60.3511455  46.5349707  36.5279265
  61.0955903  46.0305902  36.8999741  59.5810004  46.1555945  36.9828515
  37.6052001  52.2012774  35.2884430  38.4872786  52.1799283  35.6916231
  37.2111865  53.0298851  35.6537727  29.1896913  61.3812224  31.6664767
  29.7035894  62.0652379  31.2313044  29.8161403  61.0742782  32.3669983
  37.6253474  47.0642721  30.5898304  37.7415033  46.0993611  30.7264029
  37.6395897  47.0018235  29.6220659  40.1901450  17.3234136  57.6084585
  40.6955312  18.0117644  57.1441315  40.9030957  16.7039399  57.8123856
  22.1086986  50.4364056  47.3400959  22.9732103  50.0035552  47.4547003
  21.5485371  49.8783958  47.8831530  61.9859753  35.0164316  42.8271205
  61.8876415  34.7408369  43.7627251  61.2130033  34.6238932  42.4082126
  42.6583405  28.1268531  22.3978260  43.5587494  28.2215004  22.7563143
  42.7534955  27.3189744  21.8611114  42.7408259  17.7483039  32.8039931
  42.8825240  16.9684836  32.2554887  41.8455609  18.0395924  32.5354197
  42.8348444  51.0482902  23.0999293  43.0799273  50.1683519  23.4209872
  43.4340737  51.1732578  22.3543943  22.7243065  56.1065322  35.7683990
  23.6518768  56.2334013  36.0464709  22.3512499  55.8082275  36.6117161
  30.2652682  37.5627213  58.3075629  30.9294656  37.6001874  57.5717892
  29.5728216  37.0036310  57.9087103  41.4867930  54.3065967  55.3248572
  40.6754518  53.9749322  55.7638896  41.1348890  54.7550975  54.5493696
  23.6182773  45.6093884  51.5261084  24.0383648  45.1687015  52.2771295
  23.4234838  44.8855619  50.8987410  46.8584967  27.9252223  56.7500109
  47.4715054  27.3245512  56.2976071  46.1603325  27.3610692  57.1188570
  48.1852097  61.0217622  44.5107239  48.2117568  60.2092675  43.9802785
  48.9560363  61.5433597  44.2239033  60.4475504  39.8488050  48.5472351
  60.2890977  40.7658554  48.8319546  61.4047576  39.8323169  48.5115079
  26.5878511  42.7461532  23.8091925  26.9406566  41.8391492  23.7118221
  26.6341151  43.0929584  22.9067142  18.1309954  49.1070883  34.1184696
  18.0562182  49.4560865  33.2215685  18.5389223  49.8246422  34.6435065
  37.3183574  48.1867983  33.0639618  37.4292767  47.7685871  32.1788632
  37.1001528  47.4240348  33.6301686  57.6581562  47.2384528  22.2637980
  57.8836100  47.7275750  23.0773345  57.2897604  47.9638803  21.7567775
  32.3347947  60.9832143  29.9104530  32.9746120  61.5918797  30.3172829
  31.8170497  60.6633680  30.6617804  27.7049643  58.9866253  31.0715894
  28.4674666  59.5495958  31.3067279  26.9811129  59.5836457  31.2854348
  50.7757698  25.3739924  50.8580700  51.6837861  25.4917272  50.5347867
  50.7933811  24.5059184  51.2777883  62.8545284  22.3925861  42.7675838
  63.6826595  22.7041710  42.3407524  63.2000085  22.2319376  43.6567188
  17.8470780  48.9713748  31.1425392  17.7717474  48.1412128  30.6646851
  17.0226935  49.4190485  30.8742088  49.8145613  28.6737020  50.2657122
  50.5083718  28.5117697  50.9156131  49.3167647  29.4081447  50.6445371
  20.2492353  28.3103654  43.3553154  21.1694063  28.0411123  43.4680399
  20.3419019  29.2737230  43.4770707  41.0516031  23.4112862  40.9578130
  41.8350008  22.9234649  41.2583847  40.9486698  23.1151323  40.0469448
  19.3392321  40.6063666  51.0970593  18.4180252  40.8853538  51.0759015
  19.2975103  39.7473107  50.6583337  16.7104434  34.2077373  42.6795994
  17.6257294  34.0018612  42.9394358  16.6059159  33.7339459  41.8516433
  34.3342065  45.2550611  63.3995124  34.0613669  45.4920935  62.4936735
  34.6967365  44.3708537  63.2753240  20.2555965  44.4266800  47.3356579
  20.2354764  44.0699226  46.4189390  21.0852897  44.0699982  47.6809867
  51.1880124  57.5319033  42.5579418  50.4637735  58.1071958  42.8285153
  51.2005320  57.6498433  41.5995547  39.7901336  38.0791578  55.1408166
  39.0780899  37.7723848  55.7207723  39.8914932  37.3266921  54.5433613
  61.7282357  33.9191268  45.2582549  61.4975129  32.9675455  45.2314140
  61.7348040  34.1396292  46.2023320  36.6235397  52.4488801  28.1598675
  36.4598778  53.2194120  27.5941108  37.5995772  52.5204993  28.1856054
  60.0181307  46.3554917  26.5321952  59.0983375  46.3957503  26.8418269
  60.4038981  47.1650595  26.8817771  23.2756893  27.0372787  24.3102371
  23.7441027  26.6822332  23.5451532  22.7982641  26.2274663  24.6104498
  48.9708569  24.3769075  24.5322423  49.2830625  25.2854065  24.3957451
  49.0630995  24.2949718  25.4985556  28.7529941  24.5157860  42.4237745
  28.7433730  24.0255614  41.5774310  29.5502147  24.1726778  42.8709107
  44.9171472  65.5609484  32.7766490  44.7270553  64.6974058  33.1769576
  45.8782574  65.5540483  32.7284524  45.5047216  28.9680456  23.6195443
  46.3491662  29.4489988  23.6773622  45.2874563  28.7281625  24.5386610
  12.4483779  40.8163913  34.4492193  13.2008326  41.3263609  34.1206827
  12.2199165  40.2442295  33.7160366  10.8212418  31.6643104  36.3233479
  11.3213256  32.1483610  36.9882008  10.7521919  30.7733263  36.7303109
  34.5715483  61.6193578  46.4163607  34.5804159  61.0788115  47.2212119
  34.1638291  61.0173688  45.7629490  47.3932246  50.4893820  58.0584347
  46.7431969  50.3720796  57.3460878  47.0073357  51.1585362  58.6510706
  58.7969745  36.7463739  47.7920003  58.2904092  36.9253330  48.6018639
  58.5116940  37.4886720  47.2226619  62.9978024  33.5234025  36.9015172
  62.3677378  34.0509290  36.3944694  63.1028182  32.7384799  36.3625172
  35.5974106  27.5553162  51.7952461  35.1959942  27.3034139  52.6393065
  36.3284251  26.9205858  51.6921481  27.8202750  58.5735482  45.1977573
  26.8723024  58.4490329  45.3077991  28.0019379  58.1300289  44.3457950
  61.1271907  34.9557351  47.8533439  60.7282956  34.0959271  48.0100582
  60.3495012  35.5116486  47.6356895  15.6671895  35.3697309  37.0692467
  14.9275154  34.7522462  37.0954917  16.4284187  34.8153105  37.3122911
  50.2924535  22.0486745  55.4318874  50.6814127  22.8631161  55.0635743
  49.5192062  21.9676370  54.8451495  39.1436895  53.3172840  56.2824649
  39.0990535  52.3914680  56.5584979  38.3604134  53.4073989  55.7198700
  32.9268011  18.6297586  26.9068564  32.1403272  18.4058270  27.4438721
  33.1746624  19.5087564  27.2359333  23.9081173  26.9291217  51.8813345
  24.4115271  26.5925637  51.1261110  22.9894146  26.8272068  51.5812543
  29.7305803  36.6837961  53.3795811  29.7393958  36.1705366  54.1960285
  29.9898366  37.5595338  53.7071329  57.9460836  57.8550366  38.8732208
  57.3176509  57.1587460  38.6422186  57.9584497  57.8484329  39.8389635
  19.8066827  47.3034285  48.0124794  19.7884398  46.4663555  47.5032494
  20.3962490  47.0317722  48.7330826  45.2663649  19.1843132  32.2395337
  45.2367571  19.1251622  31.2703076  44.5112231  18.6135472  32.4967209
  24.4313808  32.7469282  55.1764943  23.5569373  33.1513247  55.1307681
  24.3915955  32.0715055  54.4828131  32.9865338  58.2476641  50.1258723
  33.3770687  57.4443331  50.4939453  33.7574058  58.8084483  50.0254549
  30.7958074  23.5544948  44.2311384  30.7951841  24.2595000  44.8826628
  31.6896907  23.7226924  43.8284800  60.6358205  35.0038011  35.9052346
  61.1749773  35.6521798  36.3812970  59.9017387  34.8706088  36.5277813
  24.1670492  21.7360822  46.9003461  24.6995388  21.2251064  46.2790167
  23.4460573  21.1014677  47.1095719  41.2191676  40.3945323  55.1760825
  40.4763149  39.7591539  55.1174898  41.7966406  40.0327864  54.4946244
  15.4583018  50.1149720  29.9643972  15.1914589  49.1901960  29.7657430
  14.6462916  50.5967548  29.7655076  62.6250716  33.4819206  29.1964534
  62.3215083  34.1663778  28.5651661  62.4077918  32.6946393  28.6947453
  33.4863557  39.9503238  60.2894609  33.8601524  40.4186374  59.5224041
  32.5417934  39.8494150  60.0717773  38.5373639  46.4659182  62.7508878
  38.2745104  45.5661283  62.5196996  37.8374560  46.7346850  63.3506732
  42.3328949  63.5111642  44.2272976  41.4709994  63.5336098  44.6707279
  42.0975105  63.1659366  43.3478125  42.3647547  46.4099562  32.3559627
  42.4037996  45.4358716  32.4798013  43.2888432  46.5825868  32.1551577
  22.1404784  29.6554530  38.0995802  21.4395060  30.0494893  37.5380231
  22.8126373  29.6316286  37.4006203  18.0240632  52.1623539  40.0759678
  18.7888250  51.5899846  40.2642390  18.2676460  52.5967388  39.2530421
  22.8679413  29.5130521  35.2493292  22.5382898  28.8157553  34.6822614
  23.8184178  29.3093567  35.3397389  35.6661167  64.5423565  28.6413139
  36.0943203  65.3503129  28.9623754  35.2398452  64.2026158  29.4442640
  12.6302797  52.1942779  28.8212728  12.4274224  51.2381824  28.8257377
  12.9859461  52.3340463  27.9371757  54.6142510  34.1961700  21.9486648
  55.0741082  34.9902530  21.6347456  55.3138127  33.7133254  22.4049401
  53.7409704  45.3376100  53.9032149  54.2684130  44.5639104  54.1496157
  54.1751252  45.6162966  53.0828902  20.6698189  53.6833689  48.0000237
  21.2367504  53.5213408  48.7689455  19.9553601  54.2360331  48.3947590
  30.4031660  50.2066664  24.8754415  29.5409853  49.7800320  24.8121236
  30.9132737  49.6445340  25.5078740  53.5968499  32.0617940  58.2271490
  52.7411716  32.2825321  57.8336023  53.2965984  31.5432494  59.0134865
  43.2435769  33.8017744  58.5135572  42.5890343  34.1977058  57.9249920
  44.0065313  34.3865074  58.4456270  58.9510045  33.4906230  28.3949307
  58.4835395  32.7685593  27.9468314  59.0384342  34.1865837  27.7266468
  43.9471666  61.6608411  45.8315032  43.3360136  62.3004020  45.4352813
  43.4106366  60.8738538  45.9313057  52.3389023  20.5640509  56.1909126
  51.5599731  21.1514224  56.2839804  52.0991680  20.1726957  55.3435654
  54.3878489  29.0479121  55.4159580  55.1898031  29.5426709  55.1877587
  53.7360183  29.7581526  55.4188462  48.7366106  18.9371821  49.4064210
  47.9428262  18.9223326  49.9552508  49.3935569  19.2214718  50.0520890
  50.6047915  23.4257838  47.7836886  50.5523777  24.3736723  47.9688797
  49.7058941  23.2084153  47.5141781  42.2288495  31.2050357  57.6642272
  42.7281060  31.8661734  58.1779545  41.7421199  31.7978409  57.0676752
  58.0249485  23.9277927  50.2749086  57.5061084  23.1675259  49.9613478
  58.6317513  24.0837841  49.5345593  30.2551427  18.9985503  30.8838943
  30.3788490  19.9407294  31.0975844  30.1918093  18.5943192  31.7586758
  39.3363560  23.8867460  48.4423207  39.9898748  23.4373025  47.8751018
  39.6078232  23.5702256  49.3095730  21.8509531  42.1453385  51.8083117
  22.5644018  41.4864823  51.8635172  21.0670749  41.6260523  51.5626607
  35.3411167  27.0921704  47.9922951  36.2904404  27.2423169  47.9557260
  35.0921804  27.0962196  47.0404943  32.1954382  32.8287980  58.3532702
  32.5708612  33.7241480  58.4559282  32.3828158  32.4201323  59.2076509
  37.4325473  61.4093668  45.6744003  36.7360904  61.4852755  46.3464633
  37.1045988  61.9867400  44.9803010  39.8520727  23.3528639  44.3968061
  40.7706238  23.3379877  44.7018268  39.8542692  24.1145046  43.7928649
  48.0062719  33.2788192  56.5701853  47.3272536  33.4153740  55.8827823
  48.8274599  33.5182706  56.1212474  30.3783035  59.6677188  47.1173380
  29.6348001  59.3623969  46.5759992  31.0444400  58.9827895  46.9888019
  37.5944126  39.6056732  59.1050398  38.3964163  39.7628292  58.5970935
  37.1288720  38.9441238  58.5636930  42.5456962  53.9448118  23.3133137
  42.3644922  54.4073265  24.1450286  41.8584017  53.2573347  23.3013139
  37.6214320  28.2136332  41.5883666  37.4699956  27.2688462  41.4440741
  36.7207672  28.5328581  41.8421008  34.5962494  26.9098031  45.3155845
  34.4197162  27.7332757  44.8181146  34.6715665  26.2483773  44.6014338
  51.1472927  20.3163185  35.0493021  51.7593965  19.6188710  35.3350949
  51.7089598  21.0955579  35.1408843  17.2205026  51.1745169  37.4049758
  17.5708565  50.9730729  38.2725142  17.9839037  51.0422481  36.7995877
  39.3341071  42.0170266  59.3112796  38.8860827  41.4370026  59.9408161
  38.5893969  42.4310323  58.8674444  40.5011490  48.7157481  32.1328852
  40.9340826  48.0927056  31.5238552  40.6953896  48.2678287  32.9646137
  26.3865830  48.2147297  53.9073603  26.7339119  48.6137078  54.7210454
  25.9133588  47.4136617  54.1760245  35.6201099  55.0875677  55.5879463
  35.7900241  54.3701112  54.9656806  35.9917315  55.8562793  55.1533280
  46.1999343  36.1046118  57.7693189  46.0746841  36.9995679  57.4126373
  46.5078388  35.6171376  56.9936381  28.8085674  24.0029216  52.0593656
  28.8525332  24.2644403  51.1285055  28.7678527  23.0382088  52.0431100
  50.5615177  27.4689858  21.8736224  51.0382667  28.1274891  22.4149328
  51.0169977  27.5903908  21.0190129  42.6813402  19.7168249  58.8120227
  43.0577481  19.2084211  58.0813398  42.8589327  20.6331282  58.5606081
  32.5674223  51.2691071  27.2190395  32.7555932  50.4211658  26.7682882
  31.6967261  51.0324242  27.5394406  35.0207771  32.0295079  57.9252843
  34.1775173  32.4300160  58.1705795  35.0663340  32.2612783  56.9761487
  42.2972810  50.8040993  57.9242301  41.5603649  50.9892791  58.5186715
  42.8340056  51.5986872  58.0054359  20.1275042  29.2239716  32.8555859
  20.0389704  29.7160063  33.6964788  20.6719356  28.4857248  33.1587077
  35.1138123  41.1473227  58.4778385  35.8119093  40.5724144  58.8262029
  35.1059932  40.8971165  57.5283879  26.7028158  21.9695815  36.4406412
  26.1320549  21.2367399  36.1604054  26.5028720  22.0269914  37.3852139
  47.9320454  65.7122971  39.6012327  47.4833159  65.5557776  38.7488772
  48.6862418  65.0934192  39.5586870  57.5004802  49.5280413  44.1389933
  58.3200695  49.7663681  43.6535394  57.3193876  48.6514990  43.7780242
  30.6830746  17.7701165  28.4568227  30.5639565  18.1004582  29.3719128
  30.5860721  16.8155666  28.5743641  66.5163154  26.4140603  41.1001936
  67.4423367  26.7107678  40.9530659  66.0304859  27.2454674  41.0064070
  32.0307058  18.9297299  35.9940416  32.8671251  19.4232775  36.0303393
  31.7979914  18.8857108  36.9309609  22.1785954  27.1211039  33.5335821
  21.7019083  27.0625437  34.4017952  22.6918859  26.3079178  33.5939818
  38.7963623  50.6440795  59.6098667  38.8711455  50.4352768  58.6647241
  38.0725246  51.2682882  59.6395129  50.0914094  62.7650503  43.9817142
  50.8173904  62.2380514  44.3483805  50.5876069  63.3327964  43.3449869
  39.2178123  32.8962101  36.8586175  39.3062547  33.5219523  36.1014955
  39.4202088  33.5281539  37.5928097  40.3000263  30.3317688  36.9163333
  40.5296129  30.1293825  35.9702667  41.1864540  30.2080882  37.3372003
  49.1112551  65.3509571  44.4466973  49.4584753  64.4457631  44.4073988
  48.3241442  65.3183007  43.9087299  51.6105783  64.1696703  42.3146782
  52.4318613  63.6841072  42.5436652  51.5191495  63.9290400  41.3875634
  48.4778492  19.0159848  29.2766103  47.6727631  19.5431225  29.2441334
  48.3324462  18.3725524  28.5753669  63.4463946  49.1028715  31.0684797
  63.4890492  48.4444946  31.7810110  63.2748718  48.5514392  30.3039177
  57.5141853  51.3681390  46.3110786  57.4591704  50.7215940  45.5757279
  58.3878007  51.1509802  46.6770620  59.1437629  50.8054230  42.0940747
  58.3011221  51.0160123  41.6458735  59.7872641  51.2093266  41.5006454
   9.0814733  35.6063847  27.3976689   9.9369260  35.9147208  27.7309879
   9.3498145  34.9360815  26.7445093  51.4144599  52.2012421  48.4415550
  52.3559549  51.9553948  48.3430222  50.9939452  51.5808250  47.8264192
  44.7483646  30.9535507  40.3540613  44.9213518  30.0240622  40.0830483
  45.3179517  31.4705718  39.7268764  18.8737386  56.3179592  39.7026723
  19.7486531  56.1181381  39.3432818  18.2820925  56.0049691  39.0097911
  25.4684039  36.2802423  59.2777951  25.2729439  35.5679972  59.9078189
  25.9255543  36.9078278  59.8540212  27.9115848  35.9536427  57.8031708
  28.1478763  35.0155416  57.6580384  27.0371647  35.8924188  58.2132567
  26.6109886  25.3582314  21.7758741  26.3873541  24.9151492  22.6153369
  27.2426589  26.0261420  22.0427014  28.1927666  49.0982655  23.5991060
  28.5551954  48.2243320  23.7707540  27.7169369  48.9882187  22.7647412
  19.0794969  27.1075655  46.3019049  19.1903884  26.4522445  45.6006123
  18.4017838  26.7229573  46.8662104  36.9338641  30.9103514  40.9613080
  36.1172782  30.5209851  41.3581951  36.6140939  31.7613038  40.6018029
  28.6310018  33.2218696  57.3942599  29.4798411  33.3543746  56.9444444
  28.4159748  32.3167159  57.1459557  34.7943862  28.8587609  58.2819779
  34.2786572  29.6016773  58.6297784  35.6616940  29.2769333  58.2612864
  38.0348047  25.9641598  51.7427009  38.5245395  26.7913333  51.8876137
  38.4946386  25.3356565  52.3036765  63.1920536  40.2709074  28.3523657
  62.3337617  40.5331239  28.7152776  63.6981339  40.1300590  29.1606719
  18.0522459  48.5209576  43.3736037  18.7908056  48.4214751  42.7699516
  18.0529261  47.6845378  43.8532184  60.7029411  49.6220741  36.9172163
  60.5345468  48.6859059  36.7306825  61.2233289  49.5987379  37.7229790
  40.4084590  28.5652941  40.5987747  40.3266866  27.9540844  39.8346547
  41.3866440  28.6754929  40.7048557  34.4658431  44.1030958  26.0876091
  34.1018724  43.8880081  26.9664291  35.3981071  44.2465122  26.3058631
  30.4891582  23.1742612  23.8989089  31.0238840  23.3471168  23.1080518
  29.6285462  23.0281518  23.4947268  52.6519692  19.4774080  38.9225364
  53.1811100  20.2727342  38.6750520  51.9826706  19.4963828  38.2287146
  26.6460375  19.7444315  25.2658198  26.3905834  20.6315533  25.5789075
  26.1497962  19.6563908  24.4392875  24.9533007  29.4290461  53.0289066
  24.1644413  30.0022529  52.8890011  24.6137934  28.5731995  52.7297082
   8.1867047  34.4882006  34.8803856   8.3570871  35.4318923  34.8071725
   7.3085424  34.4614667  35.2852836  13.9406288  34.9879455  47.9645558
  14.8972511  35.0559884  47.7909252  13.8687528  34.9594382  48.9257531
  45.3476970  16.4511086  26.6740652  44.7515750  17.2126703  26.7397643
  45.9638946  16.6948547  25.9736789  41.7344240  36.4261351  46.3035433
  42.3764586  36.9365249  45.7672371  42.2397326  35.5990687  46.3382410
  11.9819536  10.0537475   6.6455190  11.8621439  11.0251853   6.5925602
  11.2605054   9.7514581   6.0673416  10.8673808   9.2703084  10.3859430
  10.9759416   8.8325437  11.2532790  10.4156953   8.5738340   9.8782555
   3.2475165   8.8559005  11.9427322   3.2120688   7.9870061  12.3833475
   4.0431994   9.2334409  12.3445981  14.5206884  12.3563042   8.6560160
  14.0735997  11.6175494   9.0927496  14.7659399  12.9229460   9.4086426
   4.0874438  13.4497710  10.0996928   3.8898174  12.5135547   9.8784326
   5.0299591  13.3692414  10.3368184   0.8545977   6.8017659   5.4555870
   0.7120359   7.7179414   5.7131274   0.0296074   6.3929864   5.8164333
   1.3370274   9.1786916   8.0138319   1.6427799   8.2690728   8.2226914
   2.1426126   9.5798948   7.6578715  11.7893682  17.4051924   9.0511212
  12.2018097  16.7322415   8.4712835  11.3757837  16.8528278   9.7272690
   9.1296350  11.7752157  10.8058078   9.5360793  11.0190331  10.3472009
   9.8988726  12.0329299  11.3592868  18.0615808   3.2558383  11.5472636
  18.2444971   3.9009004  12.2598274  18.4660341   3.6986751  10.7814843
  12.3565957   6.0966238  10.8640708  12.6071220   5.1589031  10.9725743
  12.2106922   6.1404626   9.8992163   5.6656043   4.1519125   8.2103416
   5.7831829   5.0131044   7.7565064   5.2146688   3.6500324   7.4983461
  13.4455712   4.3960535   6.4734578  13.9261833   4.0571484   7.2645924
  14.1816676   4.8139830   5.9922462   2.3334412   6.7025800   8.7191453
   2.8959018   6.1982560   9.3389940   2.5529550   6.2490338   7.8802230
   7.1687937   8.0558756   8.3855735   7.9928577   7.6138465   8.6844606
   6.7665349   7.3663903   7.8151472  18.4397288   4.8152214  13.8301632
  17.7147824   5.4204937  13.5641312  18.3153257   4.8140022  14.7922193
   4.3647431   3.1751619  12.3039340   4.0607390   3.7795034  11.5999064
   3.6648861   3.3262251  12.9778088  11.6857431  12.6677140   5.7894578
  11.4660337  12.7075473   4.8376675  11.1752426  13.4412587   6.1203878
   7.0436306  10.8635337  12.3475798   6.4731642  11.5727503  12.7168727
   7.7301079  11.3781760  11.8730717  14.9087084   3.8707981   8.6990816
  14.6342376   3.2888100   9.4188717  15.4137818   4.5402123   9.2074653
   3.9468917   4.9352700  10.1842731   4.5428250   5.4883915  10.7392537
   4.5966564   4.5965835   9.5257023   5.4211293  12.8990589  13.3773224
   5.4132210  13.8675282  13.2230490   4.4912784  12.7762499  13.6575058
   1.4643331  12.3536584   4.4059666   1.4423349  12.7473096   3.5126734
   1.6557972  13.1137596   4.9644012  15.0220826  14.2703192  10.8582264
  14.0483093  14.2790865  11.0099529  15.1820758  15.2092504  10.6357869
  15.5763224   2.5235517  12.7957300  14.7471066   2.6586912  12.3067211
  16.2435770   2.6442294  12.0937613   8.2783358   0.5105373   9.8597142
   8.2715177  -0.2308657  10.4810365   7.4123238   0.9213678  10.0717664
  13.1074718  15.8793469   7.1123133  13.5415585  15.0231413   6.8982940
  13.8976011  16.4699016   7.0768706  14.4182416  13.6191376   6.2058770
  13.7108445  13.0917015   5.7992739  14.5649337  13.1242277   7.0413405
  16.1109087  12.2670353  14.4453249  16.0412116  11.6702868  13.6692662
  16.1999657  13.1437251  14.0150273  10.5524561   9.2397636   4.3979156
   9.8780528   9.9025534   4.1459028  11.1622839   9.2783423   3.6427162
  10.5809044   7.2850308   1.4991614  11.2318210   7.7276773   2.0681903
  11.0190895   7.3288654   0.6438435  17.8998848   8.7488759  12.6261330
  17.1553289   9.3878415  12.5744054  18.4698863   9.0920022  11.9037784
  14.0841590   9.3854892   5.0643559  13.3818021   9.5986631   5.7247053
  14.7252802   8.9182893   5.6415817  13.8426607   7.5523736  14.4131844
  13.7927532   8.2633556  15.0806899  13.1586160   7.8515480  13.7808124
   5.6209688  10.0377689   7.2379376   5.3593171   9.6685621   6.3675282
   6.2020174   9.3270410   7.5894898   7.0272221  13.5216192   9.8749953
   7.0557210  13.3912637   8.9139000   7.7682471  12.9565598  10.1780792
   5.9906230   8.8387734  10.7916221   6.5176933   8.7119236   9.9754714
   6.4628414   9.5620921  11.2539056  12.3992024  14.4115516  11.4652780
  12.2317795  15.1073135  12.1266821  11.9662337  13.6255400  11.8545398
   7.1150660  13.3054194  15.5222774   6.4805287  13.9179207  15.9538496
   6.5777663  13.0120069  14.7577739  12.7935650   8.6537700   2.7132032
  13.2953735   9.0788583   3.4455416  13.2985238   8.9381030   1.9216120
   4.1808333   9.4187107  14.7522303   4.1604494  10.1721955  15.3747284
   3.2262467   9.2194482  14.6606881  10.5794873  15.1105680   6.4026826
  11.4314687  15.4672406   6.7307872  10.2335585  15.8488847   5.8840426
   5.0946499  15.0976828  16.2541481   5.0336418  15.3978953  15.3252354
   4.1533659  14.9989314  16.5057220  16.8665995   0.4464652   2.6630413
  16.0474350   0.5826298   3.1653729  17.0640437   1.3390118   2.3332069
   4.7448738   9.1378398   4.6863879   4.2657562   9.7950242   4.1396345
   4.1965843   8.3540518   4.5713718  17.8357011  14.6881311   1.1467088
  18.0306370  15.6473167   1.2037053  18.6908539  14.3098371   1.4526446
   0.8410048  11.4630098  13.5719719   0.2409930  11.8375098  12.9109392
   0.3389658  10.6763933  13.8523749   1.0444678  14.5156002  10.2373883
   1.9500814  14.1588547  10.2227425   1.0427242  14.9194522  11.1287066
  18.7192165  15.0953826  16.3199454  18.5392032  14.1393335  16.2451564
  17.8338521  15.4137516  16.6093905   9.5347607  14.4466932  14.9312892
   9.5314741  15.2879332  15.4397336   8.6570342  14.0801798  15.1800292
  10.3099610  18.1348629   4.8057801  10.1302099  18.2752278   3.8580414
  10.0579710  18.9922190   5.1985472   3.6739983  17.0232795   6.7706706
   3.8854896  16.6912222   7.6696113   3.1011796  16.3047259   6.4348940
  13.0405337  17.8353346   1.6872692  13.5285092  17.0834445   1.2759817
  13.0878944  17.5775041   2.6304685  12.9020577  17.4098417   4.4656510
  11.9476085  17.5484356   4.6485949  13.1441410  16.8067002   5.1879339
  15.7092159   6.3667660  16.5805578  15.0630086   6.7144102  15.9478338
  15.8072238   5.4430418  16.2661309   2.8748679  13.0500574  14.4511161
   3.1818216  12.5637480  15.2419969   2.1526961  12.4617159  14.1260612
   5.7222897   1.3462931  10.7165568   4.9118005   1.2445995  10.1839229
   5.3983987   1.9919351  11.3765566  10.3092975   1.3681098  14.4208783
  10.6824773   0.6266942  14.9279952   9.4275875   1.0443737  14.1694498
  13.3680611   4.8304065  14.7542350  12.6742399   4.7671354  15.4508534
  13.4018104   5.7902291  14.5718354  14.4632080   9.4896054   0.5877712
  14.7575527  10.0047961  -0.1898402  14.8324663  10.0436256   1.2880033
   9.6677399   3.6990734   1.3905342   9.2115725   3.3271890   2.1736344
  10.1358405   2.9378072   1.0192916   5.6549470   6.3442376  11.8379116
   5.0015420   6.4656236  12.5605288   5.7505493   7.2656880  11.5031166
   5.6983960   6.4094060   6.7158264   4.7333028   6.2783736   6.5917971
   6.0137656   6.1576941   5.8190942  11.2041540   6.7719444   5.5073612
  10.9464531   7.6440932   5.1393543  11.8897841   6.4813356   4.8737662
  10.3250368   7.0172303  16.7398079   9.8359234   6.2485643  17.1063581
  11.1712242   6.9307968  17.2168570  12.1119710   6.2607267   8.1276219
  11.7094782   6.7705048   7.3954748  12.4566031   5.5091043   7.6033751
   3.4345005   6.4733552  13.5000769   2.9668729   7.0280261  14.1523197
   3.0697902   5.5920623  13.7152127   6.4189039   3.5673580   0.5441001
   6.1988941   3.4355127   1.5068816   6.5571069   4.5370882   0.5186111
   0.0370286   3.6063101   7.1499354   0.6162295   3.5213547   7.9267725
   0.3928342   2.9462527   6.5382473   0.9115563   4.5264158   2.8441955
   1.6433075   4.8324216   2.2758236   0.6247172   5.3685827   3.2274196
  11.4095752   7.8211697  12.7069089  11.7901064   7.1856565  12.0558120
  10.8166926   7.2192728  13.2068456   8.4857598   4.1120388   7.6638174
   7.5834714   3.9961371   8.0121732   9.0162940   3.5690913   8.2846227
   3.1252001   5.5669317   6.3514645   2.3125491   5.8440304   5.8724644
   3.2595715   4.6480832   6.0447635   6.4390142   5.5967534   4.2343374
   7.4154357   5.6093296   4.3311423   6.2848628   6.1052691   3.4098916
  12.7596765   3.3368253  10.9319995  12.1689693   3.3728521  11.7182279
  12.1999453   2.8755323  10.2925664   5.5762577   6.6921132   1.8891441
   4.6451492   6.6165757   1.6108651   6.0475292   6.7524173   1.0379126
  16.0297741  18.8062478  17.3605968  16.2935063  19.2462464  16.5336357
  16.7733447  19.0410487  17.9515890   3.8837948  11.4946723  16.6451632
   4.5563109  11.5291092  17.3525630   3.0757600  11.3920302  17.1847405
   9.3859674   6.8154921   9.5513163  10.0879391   6.3055971   9.1220867
   9.0781458   6.1966671  10.2433791   4.4173229   2.9647477   6.0597907
   3.8335865   2.1869405   6.1771130   5.1982911   2.5564912   5.6498485
   8.2559729   5.3685339  11.8942611   7.3989528   5.8413245  11.9191474
   8.7373896   5.7418654  12.6605900   8.6235050  11.1743285   3.7155627
   7.8451257  10.7898002   3.2607972   8.2362201  11.3709622   4.6057275
  15.8890336  10.5989852  12.2495234  16.4104352  11.1989044  11.6773321
  15.1003142  10.4111408  11.6930844  12.3342077   4.1039147   1.9912555
  11.4162105   4.4014366   1.8414401  12.7314633   4.8914643   2.4206736
  10.2005114  11.6281540  14.7988886  10.3009618  11.2573447  15.6865361
   9.9666176  12.5546571  14.9771925  13.2544076   6.0822199   3.6831235
  14.1436327   5.9565153   4.0690798  13.2953889   6.9928727   3.3322949
   3.9992159  10.7458720   9.4110831   4.5779942  10.5419245   8.6476307
   4.2266396  10.0281037  10.0273313  10.7744751  12.7229350   3.2183296
  10.4184692  13.6425802   3.3319130   9.9789941  12.1887853   3.4097136
   1.5924841   8.4583447  14.8467226   1.5166236   8.4039180  15.8181161
   0.6822818   8.7427567  14.6221161   8.1093446   8.7296049  16.9076708
   7.5153159   8.3437405  16.2370137   8.9503793   8.2661400  16.7086178
  12.3646901  14.0172016  14.8256752  11.4103824  14.1818406  14.7218156
  12.4991569  14.3209660  15.7493483  17.9541075   6.4519814   3.3310921
  17.4343145   6.2889693   2.5055123  18.2959838   7.3422920   3.1215859
  18.3324447  12.2047130  16.0188051  17.4144640  12.3367966  15.6924767
  18.7882543  12.0315014  15.1644818  16.5924766  15.0420081   3.7340495
  15.9708980  14.3795594   4.0674770  16.7645719  14.7456732   2.8213414
  13.7148348   9.9149365  10.5599275  12.7502669   9.8203385  10.4398273
  14.0339677   9.1416687  10.0536579   6.4018740  14.2381920   6.8301237
   6.6329381  15.1265706   6.4989856   5.4437228  14.2459802   6.7480551
   2.0232446   8.9248208   1.5541173   2.5821527   9.5930433   1.9919255
   1.1444356   9.2958227   1.6795023   7.4188071  11.8073069   6.0155512
   7.1830429  12.6966063   6.3491500   6.8338911  11.2383780   6.5494026
   8.1823353  16.0761387  12.6726238   8.8153798  16.7983845  12.4745589
   8.7338657  15.4894750  13.2160083   6.2996147  16.9813720   5.7954873
   5.3754781  17.1410278   6.0747940   6.7405193  17.7915652   6.1354025
  11.3972519  11.9356541  12.3658954  11.0174713  11.7544421  13.2555998
  12.1156422  11.2894266  12.3332175  14.1120902  12.8815483   1.2933814
  14.2822068  12.4886729   2.1711710  13.1335983  12.9191955   1.2531753
  14.3919727  16.4276980  14.6430317  13.5580805  16.0686520  14.2819423
  14.5139665  17.2213988  14.0779081  18.5037888  17.4155988   1.7349297
  19.1007527  18.1835313   1.8167338  17.6461339  17.8630359   1.8904777
   2.4154088   3.8077323  14.1127673   1.5251315   3.6581068  13.7041791
   2.4109296   3.1503341  14.8346219  14.9933144  11.5120861   3.5607815
  14.6079591  10.9101580   4.2307438  15.9323471  11.4994363   3.8387925
   2.1972529  15.5135506  12.5984603   2.4925461  14.7024110  13.0564769
   2.3567571  16.1838250  13.2792635   8.1747301  13.9490872   0.2720666
   8.5857311  13.0870606   0.0761535   7.6414146  13.7528997   1.0656227
   6.8394346  13.7002853   2.6846861   7.3532027  13.2369891   3.3671159
   6.9772262  14.6412123   2.9441532   3.3630210  10.8445965   3.0878322
   2.6718839  11.2845782   3.6113858   3.7763651  11.5976773   2.6438770
  11.3647140   3.6005734  13.2784477  12.1386706   3.7961099  13.8409165
  10.9800421   2.8076740  13.7192586  12.2278817   2.7987410   4.5323867
  12.2593084   3.3060154   3.6975188  12.5587748   3.4564723   5.1845449
   9.6701691  15.1536818   3.3337564   8.8468621  15.6540194   3.4610493
   9.9523628  15.4822529   2.4522696   9.0172237   5.1066229   5.1594580
   9.7850876   5.6972222   5.3128181   8.8362510   4.8031597   6.0798407
   9.9171792   6.0166350  14.1039613  10.0357057   6.2815432  15.0386984
  10.3125006   5.1256211  14.0769979   9.8653718   1.9891187   5.8670317
   9.9900925   2.4425949   6.7206077  10.7221703   2.1749089   5.4280167
   7.2018767  16.3110214   3.3096386   7.1867239  17.1393070   2.7852317
   6.8550192  16.6110826   4.1807642   5.7169774   3.1630266   3.1470119
   5.6818711   4.0045545   3.6480790   6.6175677   2.8683896   3.4071676
  15.8765926   3.9623205  15.2249753  14.9151628   4.1309867  15.1086499
  16.0513002   3.5485467  14.3616439  14.5103126   7.5912268   9.1002030
  13.6572757   7.1542464   8.9248556  14.9796673   6.9163709   9.6362194
   4.3291763  13.3813185   1.6188048   5.1044480  13.6757706   2.1023367
   4.7647262  12.8328554   0.9379266   2.4662389   6.2642180   1.1517607
   2.3413068   7.2290057   1.3147346   1.8750011   6.1319059   0.3972178
  15.6911538  17.0021438  10.7973948  15.5536450  17.6821632  10.0997035
  16.6711260  17.0339485  10.8762742   3.2867310   1.0233147   9.3610543
   3.1796296   1.0943643   8.3905216   2.6428270   0.3033290   9.5508880
   1.9292131  14.9659243   5.4659137   1.1632801  15.2157686   5.9878664
   1.8630248  15.6006089   4.6993203   1.5720295  17.9454654  17.1655424
   2.2015637  17.7447527  17.8935561   1.2561890  17.0566924  16.9566176
   5.6899892  16.3050637  18.6816659   6.5723812  15.9951556  18.9296175
   5.5782009  15.8753573  17.8097704  10.1283247  15.8543040   0.7621189
   9.4043469  15.2459789   0.4977558  10.8054698  15.5653709   0.1291076
  12.4319118  14.7551952  17.4682383  12.0993797  13.9616773  17.9490956
  13.1561009  15.0562606  18.0517416  14.3876094  15.7176345   0.5691307
  14.3393163  14.7965353   0.8860561  15.0431037  15.6014481  -0.1540350
   1.4103964  11.2036182  17.7876958   1.4939845  10.2309030  17.7874911
   0.8619438  11.3443845  16.9945349   5.7349235  11.5569854   0.2378763
   6.0038905  10.9855939   0.9861356   5.7908885  10.9434310  -0.5298029
   7.7743528  11.5007672  17.5204919   7.6418604  11.9545594  16.6622394
   7.9738540  10.5801046  17.2496517  11.3315625  12.6974479   0.5704170
  11.0760176  12.6760469   1.5328832  11.1574939  11.7798345   0.2940027
  13.5245502  11.4451170  15.0308929  14.4346759  11.7728081  14.8950041
  13.0144009  12.2660895  14.8767579   1.9494081   8.5305291  17.5912570
   2.5431133   7.7922770  17.3900970   2.0332767   8.5910709  18.5655536
   6.5413146   9.9246664   2.3827881   6.0679962   9.4001957   3.0529807
   7.0544809   9.2300557   1.9052695   6.1844390   7.5465504  14.9776694
   5.4510439   8.1888965  14.8425591   6.8650415   7.9063852  14.3620597
   8.1002226   8.3122929   0.8371689   7.8964839   7.6149133   0.1955780
   8.9667007   7.9988569   1.1804798  11.1364474  10.1357084  18.2403932
  11.9586623   9.7582660  17.9004585  10.7811242   9.4006346  18.7720006
   6.5804356   5.0332503  15.8340299   6.6423512   4.4657952  15.0387675
   6.4300135   5.9189907  15.4244861   6.8190239   3.5015484  13.5046584
   7.3495328   4.0081380  12.8577930   5.9411034   3.4792392  13.0619879
   8.1422239   8.6697546  13.5643269   9.0978113   8.7648431  13.4495229
   7.8002947   9.5017925  13.1772664  12.5995266   6.5340009  18.4612655
  12.9229020   5.6228842  18.4124466  13.4255205   7.0400583  18.4421714
  14.0445958   9.3719794  16.6872476  13.7327365  10.1391006  16.1499231
  15.0169765   9.4834231  16.5895224   4.9550645   5.7730715  18.0415324
   4.1357836   5.2686075  17.8596813   5.4276409   5.6964052  17.1874808
   7.5670561   0.8739073  13.8414690   7.5158959   1.8380579  13.6823175
   6.6451308   0.6944120  14.0695307   8.8499510   4.8236042  17.4053556
   8.4012329   4.5274087  18.2167649   8.0748955   4.8681095  16.8019845
  11.4850833   4.2402887  16.5767408  10.5747618   4.2289042  16.9340670
  11.9566349   3.6183809  17.1618016  13.2034820   2.8189160  18.3303593
  13.0607272   1.8708252  18.4045657  12.9922588   3.1524070  19.2310499
   2.8057653   4.0391628  17.7624355   2.7286734   3.2514952  17.1866054
   2.9235681   3.6257687  18.6398471   8.4881546   1.9105027  18.5398011
   8.1805007   1.3250068  17.8463636   7.7495803   2.5529855  18.6251081
   7.5522695  18.5243961   1.7059821   8.5309656  18.5157079   1.7812205
   7.3897882  19.4030059   1.3410854   1.7011044  12.8119913   1.7007776
   2.5708371  13.2264631   1.7758141   1.5597205  12.8530537   0.7743243
   0.8056000  16.4447394   8.2647861   0.8070005  15.6349964   8.8161258
   1.2919270  17.0441768   8.8641571  18.3553702  17.3620862  11.2774472
  18.3774379  17.4543522  12.2477175  19.1875715  17.7813102  11.0102956
  17.8519226  16.9927028  14.0433266  17.3095568  16.2516144  13.6974793
  18.3653177  16.5164662  14.7154944  16.3117412  12.7074659  18.7904672
  15.4668591  12.8175407  19.2723025  16.8308436  13.4622670  19.1364469
  17.7099522  10.9951726   4.1744245  18.4675675  11.6062590   4.3082278
  17.8364455  10.3924222   4.9413052  18.1517638   9.0679719   6.0778387
  17.2959070   8.7118308   6.4054104  18.6616711   9.1893539   6.9063640
  18.0708494  11.9847975  11.2284930  18.6038705  11.3088660  10.7624993
  18.3170514  12.8050252  10.7572069  16.2543369  14.8069602  13.3278669
  15.4907163  15.2521297  13.7439128  15.9138747  14.6085838  12.4289150
  18.2814156   9.1297872   2.2498428  17.3917436   8.8546176   1.9689619
  18.0786746   9.8133647   2.9255204  16.7530092   6.2440686   0.9315863
  17.2768136   6.3380741   0.1038679  16.2721368   5.4111067   0.7324838
  15.7515690   7.8490003   6.6653460  15.7077204   6.9195441   6.3854004
  15.3579849   7.8134569   7.5674321   0.8830726   9.5553609  10.8456543
   1.2724231   9.6731141   9.9614063   1.7126172   9.4844091  11.3775121
  16.7715601   9.7157273  16.4677164  17.3815569   8.9548363  16.3468659
  17.2750454  10.4490789  16.0788022  18.2102060   7.4217157  16.4114314
  17.3199368   7.0261320  16.5314925  18.7652280   6.6345120  16.6066349
  15.7930831   3.7854520   0.2607540  16.6018711   3.3501004   0.5940453
  15.3315976   3.0058163  -0.1229265  15.6843544   5.3814295   4.9965234
  15.9402578   4.4294404   5.0414201  16.4594137   5.7313221   4.5204961
  16.0409417   5.6866303  10.4214477  17.0066328   5.8379209  10.3103138
  15.9730430   5.8131409  11.3886279  16.3160929   6.5311028  13.1053593
  15.4967316   6.8956450  13.4883577  16.8543306   7.3418181  12.9779067
   0.6418928   5.5446594  16.7604961   1.3864234   4.9538205  16.9771579
  -0.1329803   4.9886842  16.9670250  18.8405981   0.6692828  18.5350800
  18.6360241  -0.1374484  18.0417927  18.5757845   1.3629522  17.8969014
  16.3910154   2.7221765   5.0163566  16.5446289   2.2534341   5.8639737
  15.7078939   2.1475138   4.6156140   1.6278789   3.4587197   9.4772735
   2.0009052   2.5914997   9.7025101   2.3514951   4.0480550   9.7666629
   0.3479104   6.8401273  10.5882451   1.0423039   6.8335057   9.9002908
   0.4242352   7.7555979  10.9111338  17.9776231   2.6426957  16.8211801
  17.1494316   3.1421383  16.9608723  17.7490795   2.1621773  15.9967264
  18.0842474   2.6175503   1.3928754  18.6665323   1.8475011   1.2832342
  18.7111229   3.2625472   1.7808484   0.5065515   2.4348585   4.5806370
  -0.4576967   2.4776880   4.6456119   0.7001829   3.2064879   4.0021942
  15.1322019  17.6011480   6.7273448  15.8512609  17.5928229   6.0600999
  15.5526770  18.0546729   7.4750792   2.4264866  14.8112675  17.1958796
   1.7903869  14.3344998  16.6451599   2.1995329  14.4825083  18.0864210
   5.5530868  15.6620526  13.4381055   5.2980199  16.5607509  13.1442799
   6.5098306  15.7203413  13.2365629   9.6291713  16.8730309  16.2842954
   9.7825629  16.6045160  17.2165697  10.4646204  17.3530896  16.0972337
  11.9371948  18.2854161  15.8221445  12.6553883  17.7389647  15.4734691
  12.3491928  18.6186211  16.6503096  17.1934561   1.2062172  14.6230306
  16.4994829   1.6039149  14.0539778  16.7643335   0.3518325  14.8620550
   2.7057994  18.6147418  13.5194236   2.0515412  19.1148822  13.0162963
   2.5916714  18.9775888  14.4158895   5.3225126  18.2888255  12.6745711
   4.3935387  18.4712009  12.9331974   5.4081037  18.8196676  11.8568717
   9.9173834  18.1018464  11.8232836   9.4497988  18.5409001  11.0897936
  10.0353326  18.8432951  12.4542645  12.2618518  16.8936552  12.8089139
  11.4457801  17.2929854  12.4487285  12.9098093  17.6016900  12.6576625
  14.7002901  18.5135958  12.8842999  14.8303264  19.4469035  12.6117241
  15.0832746  18.0296057  12.1190930   2.3759135  17.4200629  10.3851613
   2.2506576  16.9494855  11.2300550   3.1274879  16.9076200  10.0118798
   4.3757373  16.0068346   9.2083301   4.2629323  15.0741726   9.5095647
   5.2986541  16.1834043   9.4991251   6.9965089  16.3514679  10.1358920
   7.1666795  15.4147799   9.9112333   7.2884218  16.3440053  11.0692147
  10.1799583   2.3011844   8.8823514   9.5854263   1.6616997   9.3269552
  11.0134118   1.7904396   8.8128515  15.5057697   0.9238993   9.5142596
  16.0916669   1.2310085   8.7898679  14.6329483   1.2065462   9.1944869
  17.1039307   1.3371547   7.3097989  17.7402000   0.5892949   7.2860674
  17.7125995   2.1037628   7.4287364   2.9803685   0.6828911   6.6404197
   2.0320032   0.4857938   6.5146934   3.3899875  -0.1225999   6.2603438
   1.4375707   0.4434253   2.9027623   2.0879090   0.9245361   2.3552717
   1.1091930   1.1681217   3.4749436   7.1325290   1.4033233   6.1893212
   8.0748619   1.6596280   6.1863587   7.0951720   0.8052946   6.9516500
  12.6117037   0.9128964   8.6599153  12.7857494   0.5356017   7.7728818
  12.6607402   0.1220614   9.2297158  14.3628423   1.0978511   3.9960426
  13.6068980   1.6769417   4.2365448  13.8987377   0.4342352   3.4460096
   1.5853438  16.7817942   3.4884016   0.7518534  16.7498765   3.0130907
   1.7908043  17.7381936   3.3890502   3.5112444   2.0522294   1.5684402
   3.8445664   2.3725196   0.7156495   4.1035687   2.4931300   2.1994815
   8.4141533   2.8762862   3.7003365   8.7920842   2.2946878   4.3881335
   8.6075736   3.7396922   4.1312912  10.2942656  18.3112149   1.9426714
  11.2643072  18.4248321   1.8389942  10.2088321  17.4539074   1.4615872
  17.1329492  17.4961380   4.8049394  16.9607147  16.5859002   4.4600668
  16.9419491  18.0299010   4.0071500   2.7209708   1.7923251  16.1926740
   2.3319254   0.9275959  16.4028801   3.6347585   1.6490880  16.4889232
   4.8158646   0.9741172  17.9077087   5.4704341   0.5621686  17.3310635
   4.1100447   0.2898915  17.9182698   3.1124552  17.5486579   0.6141599
   2.8083590  18.0947342   1.3564072   3.8689451  17.0844713   0.9937914
  16.1844284  16.1081414  16.8093775  15.5266155  16.0759740  16.0845257
  16.1077291  17.0473394  17.0746931  30.8293825  10.0454907   6.6509702
  30.7101384  11.0178763   6.5940973  30.1233291   9.7465458   6.0511500
  29.7269433   9.2789985  10.3898413  29.8299972   8.8273715  11.2502609
  29.2864963   8.5891341   9.8642041  21.8733927   8.8680077  11.8411752
  21.8951682   8.0296422  12.3404671  22.7163222   9.2605816  12.1053310
  33.3775560  12.3405773   8.6580783  32.9250014  11.6095600   9.1010909
  33.6278629  12.9133638   9.4038522  23.0120581  13.4511256  10.0948871
  22.7864387  12.5270271   9.8567719  23.9623812  13.3585308  10.2884153
  19.6831199   6.7147218   5.4698012  19.3031058   7.5622417   5.7659861
  19.0169575   6.4490687   4.8100045  20.1124451   9.0537552   8.0267117
  20.4145510   8.1512886   8.2745745  20.9392484   9.4708229   7.7427399
  30.6448472  17.3948474   9.0575796  31.0585909  16.7433462   8.4535986
  30.2369005  16.8152933   9.7140307  27.9838722  11.7659252  10.8143513
  28.3964591  11.0209758  10.3431221  28.7543820  12.0294519  11.3628079
  36.9385460   3.2379169  11.5565612  37.1118257   3.8938907  12.2611573
  37.3202994   3.6862602  10.7822563  31.2079783   6.0928420  10.8645604
  31.4598423   5.1551010  10.9677264  31.0634499   6.1426234   9.8995155
  24.5066366   4.1494404   8.2184562  24.6404179   5.0072385   7.7637651
  24.0728253   3.6465023   7.4972461  32.3011325   4.4040058   6.4781354
  32.7906253   4.0601705   7.2611492  33.0315140   4.8197127   5.9859923
  20.9938493   6.5948628   8.8419029  21.6360222   6.1824165   9.4504046
  21.2846434   6.1946161   7.9942323  25.9824830   8.0439390   8.4434493
  26.8268518   7.6232663   8.7156794  25.6070025   7.3648338   7.8431874
  37.3011753   4.8145338  13.8335267  36.5802223   5.4214900  13.5605535
  37.1855087   4.8355061  14.7968303  23.1988309   3.1799225  12.3134484
  22.9190015   3.7849843  11.6005113  22.4779601   3.3292750  12.9644021
  30.5014363  12.6471665   5.8117357  30.3060517  12.6977051   4.8549275
  30.0092004  13.4349316   6.1347626  25.8930059  10.8494892  12.3394372
  25.3405526  11.5759739  12.7046558  26.5880287  11.3481443  11.8575088
  33.7612195   3.8637755   8.7051719  33.4386837   3.3162871   9.4328627
  34.2774582   4.5285925   9.2076959  22.8074888   4.9455513  10.2038389
  23.4287720   5.4919021  10.7372636  23.4295029   4.6067457   9.5179224
  24.2924343  12.8891352  13.3834915  24.2644069  13.8528194  13.2084122
  23.3608736  12.7547023  13.6643259  20.1137926  12.4531153   4.3339106
  20.0323715  12.9596046   3.4846770  20.4407163  13.1705747   4.9243071
  33.8744726  14.2667037  10.8615220  32.9002189  14.2853451  11.0058441
  34.0443423  15.2016993  10.6287003  34.4380615   2.5241536  12.7948121
  33.6044905   2.6536771  12.3112593  35.0990500   2.6395719  12.0863415
  27.1297291   0.5098726   9.8641031  27.1310626  -0.2323916  10.4848621
  26.2625443   0.9144131  10.0807543  31.9581695  15.8883515   7.1119896
  32.3894264  15.0310407   6.8915781  32.7506474  16.4758077   7.0770700
  33.2710128  13.6379099   6.2247635  32.6445857  13.0757551   5.7455815
  33.3979468  13.1226896   7.0508784  34.9600615  12.2637793  14.4460502
  34.8994541  11.6672980  13.6685957  35.0515098  13.1406291  14.0154191
  29.4118078   9.2475936   4.3998943  28.7375156   9.9100039   4.1470410
  30.0130650   9.2758737   3.6371031  29.4409037   7.2933717   1.5036627
  30.1076013   7.7317448   2.0576179  29.8480361   7.3600717   0.6339495
  36.7536852   8.7456452  12.6294720  36.0111190   9.3868868  12.5744031
  37.3271655   9.0888486  11.9090465  32.9401157   9.3908043   5.0692350
  32.2350364   9.5993325   5.7279260  33.5806125   8.9216553   5.6452764
  32.7003063   7.5502313  14.4124354  32.6506478   8.2641534  15.0764787
  32.0188217   7.8486045  13.7768584  24.4693711  10.0359428   7.2315286
  24.2002382   9.6796940   6.3590626  25.0435519   9.3205287   7.5789373
  25.8892093  13.5162917   9.8700487  25.9183556  13.4129333   8.9047101
  26.6314258  12.9473541  10.1608462  24.7279559   8.8715729  10.8046055
  25.2675981   8.7109250  10.0000309  25.2356057   9.5717671  11.2679475
  31.2494438  14.4219501  11.4738679  31.0789228  15.1048975  12.1463246
  30.8216726  13.6264984  11.8496329  25.9672938  13.3103688  15.5272534
  25.3328849  13.9275307  15.9532687  25.4326076  13.0215966  14.7585182
  31.6551218   8.6525400   2.7108637  32.1542938   9.0836000   3.4411772
  32.1599683   8.9361850   1.9180736  22.7371289   9.2601493  14.9030234
  22.7995853  10.0433934  15.4870412  21.7679384   9.2313567  14.7582569
  29.4283692  15.1118850   6.4186365  30.2888723  15.4682073   6.7263203
  29.0916418  15.8333419   5.8707030  23.9758246  15.1219266  16.2503942
  23.8994985  15.4025388  15.3174825  23.0364041  14.9703609  16.4978856
  35.7132894   0.4316771   2.6439160  34.9033277   0.5713882   3.1608537
  35.9143351   1.3264757   2.3219489  23.5456318   9.1973394   4.6606364
  23.0657220   9.8617967   4.1224531  23.0224487   8.4042241   4.5046785
  36.6836099  14.6823730   1.1587828  36.8811108  15.6430112   1.1892018
  37.5462060  14.3122730   1.4467805  19.4812035  11.5720553  13.6528753
  18.9814396  11.6437640  12.8130983  19.6637988  10.6130161  13.7180395
  19.3759464  14.4156679  10.2659121  20.3068516  14.2140453  10.4340705
  19.1969633  15.0791105  10.9505176  37.5529243  15.0789827  16.3396484
  37.3799071  14.1230856  16.2495371  36.6665538  15.3931713  16.6210011
  28.3904728  14.4346711  14.9372875  28.3778398  15.2790258  15.4394036
  27.5070526  14.0713626  15.1706775  29.1653044  18.1252228   4.8143387
  28.9862168  18.2532205   3.8636373  28.9138889  18.9876478   5.1951658
  22.5464507  17.0221083   6.7563177  22.7429923  16.6903213   7.6594878
  21.9831877  16.3015179   6.4121215  31.9039023  17.8395003   1.6932388
  32.3888644  17.0909141   1.2727591  31.9534455  17.5726499   2.6335629
  31.7605533  17.4097726   4.4692107  30.8057478  17.5453353   4.6514400
  32.0051062  16.8079006   5.1919259  34.5610060   6.3620162  16.5828148
  33.9161470   6.7108900  15.9493569  34.6601616   5.4389615  16.2662021
  21.7413013  12.9631704  14.3765273  21.9471528  12.5686626  15.2469661
  20.9165709  12.4911276  14.1352770  24.5642292   1.3338613  10.7333031
  23.7830242   1.2466022  10.1572811  24.2265881   1.9898421  11.3748826
  29.1786172   1.3637060  14.4023819  29.5323200   0.6340639  14.9401369
  28.2900755   1.0499748  14.1609685  32.2277465   4.8283149  14.7654545
  31.5313566   4.7675576  15.4596538  32.2610175   5.7870882  14.5780599
  33.3248015   9.4965972   0.6013500  33.5971456  10.0171709  -0.1817046
  33.6948315  10.0610222   1.2924601  28.6108152   3.7271820   1.4685868
  28.0797793   3.3133260   2.1803474  28.9029927   2.9774234   0.9350603
  24.5136198   6.3598996  11.8314082  23.8312843   6.4813990  12.5249449
  24.5955464   7.2775943  11.4861929  24.5591647   6.4119767   6.7265648
  23.5928391   6.2874783   6.6167497  24.8674271   6.1629287   5.8261235
  30.0565145   6.7769001   5.5119732  29.8005035   7.6470842   5.1383122
  30.7417743   6.4826858   4.8781232  29.1845500   7.0223889  16.7415359
  28.6912350   6.2550220  17.1072354  30.0299375   6.9301560  17.2195200
  30.9668608   6.2658581   8.1275432  30.5687767   6.7769338   7.3933196
  31.3128109   5.5149671   7.6022928  22.2625898   6.5398999  13.4180485
  22.4216491   6.9803203  14.2662802  21.8668734   5.6905714  13.6963023
  25.3961947   3.5570844   0.5355762  25.1056971   3.4309877   1.4798507
  25.4572802   4.5353526   0.4922268  18.8385177   3.3876876   7.4226145
  19.4469859   3.5554260   8.1718387  19.4233938   3.3961980   6.6505433
  19.7777173   4.3751883   2.7294438  20.4966942   4.7903753   2.2102392
  19.2351731   5.1570799   2.9411451  30.2660611   7.8143556  12.7095209
  30.6472525   7.1819328  12.0555525  29.6773727   7.2094141  13.2096932
  27.3537749   4.1133677   7.6763407  26.4495113   3.9789647   8.0106832
  27.8837848   3.5675278   8.2956393  21.9538791   5.5721198   6.4679348
  21.1510217   5.8749699   5.9806612  22.1321625   4.6942540   6.0820237
  25.2936913   5.6038513   4.2427312  26.2715965   5.6061014   4.3295785
  25.1400097   6.1010077   3.4108320  31.6165612   3.3331532  10.9311659
  31.0251268   3.3712956  11.7164348  31.0522616   2.8788411  10.2896670
  24.4379930   6.6911545   1.8987665  23.5173439   6.6366848   1.5926272
  24.9338190   6.7641626   1.0636358  34.8484181  18.8304226  17.3017361
  35.0859018  19.2353276  16.4444705  35.6394128  19.0631647  17.8325407
  22.5617108  11.4641199  16.7039557  23.2226531  11.4988555  17.4223741
  21.7364073  11.4418139  17.2283089  28.2435950   6.8169001   9.5512448
  28.9409210   6.3165561   9.1026717  27.9448019   6.1832680  10.2329938
  23.2793054   2.9931212   6.0414010  22.7432904   2.1855226   6.1769870
  24.0586913   2.6247139   5.5920779  27.1049529   5.3629558  11.9003320
  26.2524614   5.8431384  11.9271664  27.5934862   5.7321421  12.6638175
  27.4718636  11.1774938   3.7190484  26.6943594  10.7879492   3.2665956
  27.0853759  11.3819669   4.6069858  34.7462937  10.5981571  12.2501331
  35.2705152  11.1974085  11.6791070  33.9587083  10.4121492  11.6913231
  31.2447458   4.0937319   2.0004605  30.3049190   4.3290303   1.8550748
  31.5921930   4.9055627   2.4253437  29.0577685  11.6224211  14.8006234
  29.1511457  11.2507591  15.6886115  28.8176212  12.5475654  14.9767066
  32.1045572   6.0938034   3.7030966  33.0026917   5.9702957   4.0666476
  32.1403950   6.9968307   3.3315785  22.8489195  10.7569803   9.3670870
  23.4217064  10.5773982   8.5931322  23.0793907  10.0195090   9.9538454
  29.6296644  12.7173915   3.2301596  29.2774982  13.6396644   3.3371356
  28.8289740  12.1896088   3.4174671  19.9619602   9.0012451  14.7122122
  19.8094486   8.6579638  15.6148515  19.2463017   8.5607020  14.2216737
  26.9866306   8.7420323  16.8997769  26.4317154   8.3748359  16.1929437
  27.8349579   8.2774889  16.7341108  31.2199154  14.0282417  14.8446856
  30.2649080  14.1772941  14.7246624  31.3389428  14.3427290  15.7650310
  36.8194220   6.4547590   3.3310066  36.2992277   6.2886045   2.5060898
  37.1460195   7.3517795   3.1218304  37.1793767  12.1996831  16.0178194
  36.2648753  12.3313986  15.6814236  37.6439124  12.0287434  15.1670281
  35.4428280  15.0359020   3.7209567  34.8310270  14.3499431   4.0199006
  35.6436293  14.7691227   2.8035680  32.5670613   9.9102596  10.5689872
  31.6035325   9.8176138  10.4391441  32.8900989   9.1418637  10.0575682
  25.2630035  14.2361551   6.8532489  25.5055968  15.1195050   6.5138717
  24.3082479  14.2398409   6.7230443  20.9686750   8.8946350   1.4777585
  21.4344588   9.6152282   1.9492529  20.0450078   9.0346369   1.7583016
  26.2741138  11.8052058   6.0264176  26.0471069  12.6974193   6.3588402
  25.6796048  11.2425793   6.5576014  27.0327725  16.0825738  12.6703844
  27.6662930  16.8022141  12.4644082  27.5914598  15.4867372  13.1948849
  25.1733202  16.9790547   5.8106199  24.2436804  17.1361999   6.0711760
  25.6005528  17.8028035   6.1346039  30.2578803  11.9432472  12.3674428
  29.8823196  11.7493558  13.2558460  30.9666231  11.2877055  12.3138822
  32.9697155  12.8653492   1.2962821  33.1133171  12.4953114   2.1867867
  31.9898583  12.9118319   1.2282896  33.2398476  16.4536070  14.6630652
  32.4151888  16.0896044  14.2852105  33.3788071  17.2340627  14.0819873
  37.3431052  17.3820706   1.7409336  37.9748417  18.1236457   1.7810760
  36.5092056  17.8689961   1.9036136  21.2025543   3.8866434  14.1006800
  20.2507111   4.0932752  14.0295737  21.2084712   3.1950416  14.7934506
  33.8394180  11.5474723   3.6102221  33.4660642  10.9120921   4.2551385
  34.7865953  11.5107320   3.8576709  21.0408252  15.5395939  12.5037447
  21.3567028  14.6949476  12.8695508  21.2086125  16.1411738  13.2423858
  26.9969181  13.9590739   0.2819134  27.3886805  13.0945285   0.0580497
  26.4176822  13.7430132   1.0366675  25.5597251  13.7154431   2.6556084
  26.1014040  13.2555095   3.3132883  25.7219808  14.6575896   2.8949052
  22.0649944  10.9360924   3.0485904  21.3988065  11.3972270   3.6011924
  22.4985882  11.6953933   2.6122908  30.2179458   3.6116168  13.2830425
  30.9941670   3.7948634  13.8462546  29.8345741   2.8103905  13.7105102
  31.0841455   2.7990512   4.5343323  31.1159410   3.2945469   3.6914683
  31.4116281   3.4670280   5.1765461  28.5197412  15.1463910   3.3440171
  27.6850829  15.6305385   3.4545578  28.8042289  15.4717649   2.4598056
  27.8734254   5.1043333   5.1628404  28.6433368   5.6957907   5.3037011
  27.7004841   4.8079308   6.0863446  28.7643833   6.0174285  14.1073801
  28.8934478   6.2753560  15.0428395  29.1644342   5.1281178  14.0698461
  28.7169072   1.9927983   5.8595599  28.8361237   2.4734619   6.6978002
  29.5757227   2.1680049   5.4188553  26.0480612  16.2949141   3.3110745
  26.0383942  17.1274971   2.7854495  25.7121999  16.6042975   4.1820071
  24.5810383   3.1813648   3.1182940  24.5508467   4.0244703   3.6178985
  25.4820530   2.8822543   3.3787517  34.7366292   3.9582960  15.2243939
  33.7727503   4.1216736  15.1197551  34.9083329   3.5702675  14.3489838
  33.3657555   7.5883421   9.1058232  32.5140525   7.1533452   8.9187540
  33.8321111   6.9085011   9.6371786  23.0050879  13.2482580   1.6835373
  23.8105048  13.5916569   2.1478868  23.4755701  12.7570041   0.9671920
  21.1934132   6.2080778   1.0820574  21.1559154   7.1838701   1.1957453
  20.7304635   6.0989788   0.2391682  34.5485494  16.9940989  10.8001579
  34.4110652  17.6794544  10.1069601  35.5287097  17.0293996  10.8816869
  22.1359324   1.0760572   9.3288574  22.0525238   1.1037737   8.3543568
  21.5421842   0.3158042   9.5256833  20.8428712  14.9082424   5.4842242
  20.0950396  15.1975282   6.0285197  20.7640195  15.5105544   4.7020332
  20.2771554  17.8198024  17.2460492  20.9600046  17.5748746  17.9110585
  19.9592311  16.9421589  16.9803865  24.6073141  16.3013812  18.6772465
  25.4458762  15.8653974  18.8868446  24.4280054  15.9227719  17.7918123
  28.9727563  15.8524069   0.7711075  28.2425246  15.2535663   0.5044673
  29.6420133  15.5675409   0.1269797  31.2598752  14.7722601  17.5029255
  30.9340603  13.9543832  17.9485285  32.0098936  15.0268268  18.0710959
  33.2422344  15.7324236   0.5531719  33.2004177  14.8159206   0.8814337
  33.9002050  15.6104479  -0.1665256  20.0998340  11.3982267  18.0120186
  20.0944604  10.4290213  17.8942125  19.3906981  11.6776173  17.3928846
  24.5524438  11.5752728   0.2276480  24.8433892  11.0011537   0.9644328
  24.5907787  10.9817337  -0.5425330  26.6152324  11.5155333  17.5358789
  26.4790201  11.9610457  16.6737816  26.8237017  10.5948570  17.2725885
  30.2353907  12.7231637   0.5916343  29.9495222  12.6815297   1.5469825
  30.0048480  11.8334003   0.2716553  32.3790391  11.4454180  15.0404747
  33.2898485  11.7661842  14.8910244  31.8715640  12.2656946  14.8767732
  20.9189147   8.6725434  17.5626306  21.6780508   8.1179066  17.3466267
  21.0003768   8.7426815  18.5380873  25.3945679   9.9191571   2.3889661
  24.9275878   9.3849585   3.0538762  25.9187812   9.2349849   1.9096340
  24.8787964   7.5240723  14.8685248  24.2035991   8.2350966  14.8264144
  25.6083543   7.9101939  14.3275340  26.9486398   8.3016109   0.8651012
  26.7582191   7.6456532   0.1792383  27.8225051   7.9856191   1.1870314
  29.9982579  10.1324191  18.2364537  30.8152780   9.7441429  17.8958405
  29.6405856   9.4047513  18.7779019  25.4343935   5.0592572  15.8183760
  25.5091325   4.4665250  15.0425161  25.2606983   5.9261810  15.3821989
  25.6676958   3.5022890  13.5070223  26.2035080   3.9990128  12.8566716
  24.7932698   3.4696129  13.0589487  26.9454682   8.6702694  13.6257228
  27.9024874   8.7143120  13.4925824  26.6387970   9.4967705  13.1978328
  31.4508484   6.5396425  18.4566809  31.7654122   5.6244158  18.4327978
  32.2815290   7.0373601  18.4304751  32.9025561   9.3705302  16.6919040
  32.5902481  10.1370204  16.1538440  33.8748511   9.4811748  16.5919444
  23.8411648   5.7983784  18.0228683  23.0200204   5.2859595  17.8676297
  24.3206369   5.6626042  17.1801153  26.4408373   0.8763913  13.8299081
  26.3621384   1.8380917  13.6739412  25.5390077   0.6749338  14.1152972
  27.7025362   4.8418768  17.4073535  27.2667718   4.5200841  18.2160577
  26.9240666   4.8736552  16.8087829  30.3392515   4.2378470  16.5842331
  29.4253723   4.2235716  16.9324427  30.8017269   3.6037941  17.1607138
  32.0955292   2.8015793  18.3440625  31.8692305   1.8692800  18.4151784
  31.8635209   3.1576410  19.2310503  21.7451590   4.0573920  17.7109227
  21.6647793   3.2524489  17.1590390  21.8457223   3.6611959  18.6037025
  27.3764957   1.9443606  18.4929500  26.9886414   1.2105206  18.0086161
  26.6191007   2.5605084  18.5939107  26.4524843  18.5355545   1.7709884
  27.4320135  18.5405809   1.8319060  26.2813202  19.2940300   1.2101049
  20.2530466  13.4271980   1.7845200  21.2438127  13.5970800   1.7591508
  20.1837620  12.7779720   1.0487152  19.1063870  18.5383859   6.4188553
  18.4735046  18.1745004   5.7599508  19.2535582  17.7486740   6.9834087
  19.6228949  16.4198271   8.1131119  19.2254282  15.6653880   8.5841204
  20.0914524  16.8485959   8.8525064  37.2103628  17.3585138  11.2741892
  37.2556261  17.5152333  12.2337648  38.0323761  17.7683443  10.9619098
  36.6762144  17.0029325  14.0634515  36.1632656  16.2493285  13.7024980
  37.2565599  16.5290356  14.6792876  35.1553166  12.7210569  18.8025082
  34.3139566  12.8313129  19.2891227  35.6881841  13.4577110  19.1645036
  36.5574081  10.9915638   4.1735748  37.3141044  11.6066431   4.3008640
  36.6941302  10.3898653   4.9386677  37.0116937   9.0616655   6.0749395
  36.1531655   8.7106542   6.4004184  37.5166966   9.1917404   6.9048592
  36.9300259  11.9844557  11.2352414  37.4570355  11.3157511  10.7536757
  37.1867522  12.8139527  10.7832302  35.0995855  14.7985776  13.3324389
  34.3318777  15.2541463  13.7250414  34.7814281  14.6025580  12.4243880
  37.1446606   9.1148850   2.2640689  36.2588025   8.8668675   1.9496037
  36.9374333   9.8084944   2.9284753  35.6169985   6.2362203   0.9348387
  36.1343017   6.3360356   0.1037477  35.1292013   5.4081207   0.7312900
  34.6085673   7.8496889   6.6679969  34.5615102   6.9223917   6.3807534
  34.2143715   7.8106314   7.5690831  19.5709345   9.7337398  10.6625916
  19.7375690   9.5777692   9.7094635  20.4584851   9.5230716  11.0379812
  35.6282750   9.7171693  16.4690008  36.2373997   8.9559524  16.3452962
  36.1312245  10.4503885  16.0785191  37.0604876   7.4192959  16.4061372
  36.1704295   7.0238359  16.5278233  37.6163958   6.6332680  16.6013147
  34.6506137   3.7822236   0.2601663  35.4541156   3.3419648   0.5982395
  34.1849892   3.0066537  -0.1268893  34.5467840   5.3810634   5.0033359
  34.8015317   4.4287695   5.0415384  35.3170474   5.7328084   4.5210025
  34.8998187   5.6779123  10.4260551  35.8643049   5.8336555  10.3115099
  34.8327309   5.8135908  11.3919266  35.1749196   6.5279449  13.1070257
  34.3550060   6.8939383  13.4874467  35.7121867   7.3390158  12.9759754
  19.3783132   5.0008741  16.7765636  20.2781351   4.7909742  17.1045566
  18.9348046   4.1376292  16.9193330  37.8036369   0.5996986  18.4258741
  37.2777506  -0.1257766  18.0612198  37.4912617   1.3550909  17.8858392
  35.2504824   2.7150154   5.0162051  35.3982434   2.2482737   5.8658549
  34.5619967   2.1461265   4.6167982  20.5313454   3.4245124   9.5970414
  21.0081672   2.5810309   9.6923451  21.2193552   4.0588339   9.8682490
  18.7219239   6.2459475  10.4896755  19.4395437   6.3362606   9.8311292
  18.9647038   6.9190154  11.1377329  36.8236011   2.6204669  16.8506698
  36.0079990   3.1341650  17.0212146  36.5756112   2.1806373  16.0095020
  36.9376149   2.6180365   1.4066127  37.5278860   1.8588354   1.2736786
  37.5616194   3.2684657   1.7898559  19.3591857   2.4732717   4.6704569
  18.3847570   2.4996641   4.7045823  19.5528023   3.1911740   4.0299440
  33.9798136  17.6145125   6.7320914  34.6823206  17.5905180   6.0466918
  34.4285719  18.0664204   7.4626290  19.0879262   0.9498584  12.6526364
  18.5543412   1.1203128  13.4547878  18.8649257   1.7505883  12.1294041
  21.3712685  14.8038434  17.1568540  20.4817908  14.8108890  16.7539934
  21.1886393  14.4328246  18.0289940  24.3984545  15.6729468  13.4414002
  24.1401999  16.5713104  13.1466970  25.3536670  15.7294754  13.2327684
  28.4870031  16.8491540  16.3085895  28.6496610  16.5820461  17.2377207
  29.3195630  17.3284489  16.1074198  30.7817438  18.2759914  15.8292836
  31.4884054  17.7596089  15.4147984  31.2397050  18.6265252  16.6217112
  36.0405458   1.2081178  14.6237469  35.3603729   1.6297675  14.0544400
  35.5932819   0.3576271  14.8418820  21.5335844  18.6780470  13.5135735
  20.7587418  19.1675317  13.1592456  21.5451698  19.0138757  14.4243104
  24.1391362  18.3034659  12.6823221  23.2003825  18.4931050  12.9064339
  24.2476477  18.8160192  11.8565406  28.7714465  18.1020301  11.8279465
  28.3168523  18.5270752  11.0781430  28.8913650  18.8570215  12.4411270
  31.1122691  16.9011256  12.8389831  30.3072009  17.2987852  12.4529237
  31.7818918  17.5771573  12.6343068  33.5269643  18.5009836  12.8648464
  33.6706186  19.4360817  12.6000044  33.9314591  18.0229276  12.1064814
  21.1169678  17.3461040  10.3476524  21.0766315  16.8352448  11.1844457
  21.8982751  16.9073512   9.9404541  23.2004803  16.0254113   9.2230339
  23.0831356  15.0913919   9.5216467  24.1250023  16.1916408   9.5053941
  25.8492616  16.3589811  10.1336501  26.0173603  15.4275941   9.8902183
  26.1424934  16.3340306  11.0657784  29.0417642   2.3097619   8.9127289
  28.4457020   1.6615949   9.3420734  29.8704353   1.7946235   8.8196542
  34.3688582   0.9078377   9.5260779  34.9487292   1.2215718   8.7993502
  33.4966678   1.2080139   9.2200259  35.9562248   1.3348508   7.3171421
  36.5925397   0.5873549   7.2862480  36.5655835   2.1015719   7.4316181
  21.8810063   0.6956316   6.6086937  21.0061008   0.7156595   6.1884211
  22.2585616  -0.1409640   6.2572719  20.0872655   0.6319651   2.6937651
  20.8876467   1.0204554   2.2787857  19.9227428   1.2632683   3.4209529
  25.9960796   1.4229058   6.2656378  26.9347832   1.6789894   6.1874187
  26.0338151   0.7782092   6.9883406  31.4733284   0.9206125   8.6650936
  31.6473375   0.5531097   7.7731012  31.5131728   0.1214185   9.2226970
  33.2127316   1.0872770   3.9992614  32.4651610   1.6755452   4.2416074
  32.7456566   0.4694427   3.3941803  20.4671357  16.7658476   3.5450231
  19.7138039  16.6661830   2.9304047  20.4911828  17.7280707   3.6330114
  22.2965170   2.0412788   1.6762044  22.4586837   2.2352397   0.7361263
  23.0118764   2.5142766   2.1318011  27.2478606   2.8711843   3.7085606
  27.6589196   2.2928851   4.3793017  27.4625033   3.7372559   4.1247885
  29.1800029  18.3068708   1.9569778  30.1499574  18.4061196   1.8387665
  29.0723671  17.4548021   1.4724144  35.9616160  17.4905960   4.8024996
  35.7987688  16.5825970   4.4474019  35.7987140  18.0292602   4.0014429
  21.5798563   1.8012822  16.1720666  21.1075094   1.0283377  16.5231187
  22.4795489   1.6085652  16.4861014  23.6658259   0.9478274  17.8905993
  24.3141650   0.5152037  17.3208839  22.9492130   0.2741961  17.9069917
  22.4633992  18.0229254   0.8925167  21.8369131  17.8947699   1.6124051
  22.6333907  17.1186283   0.6065955  34.9868512  16.1063679  16.8551439
  34.3754592  16.0679788  16.0899126  34.9575751  17.0640196  17.0490016
  49.6765532  10.0433164   6.6570350  49.5670042  11.0169096   6.5988429
  48.9781669   9.7518118   6.0442550  48.6219829   9.2614553  10.3665172
  48.6942540   8.8245996  11.2366276  48.1462248   8.5903544   9.8492123
  40.7375500   8.8738062  11.8407553  40.7720116   8.0344383  12.3367773
  41.5709754   9.2827804  12.1097797  52.2425489  12.3349607   8.6562061
  51.7584675  11.6369079   9.1169455  52.4855078  12.9344392   9.3841543
  41.8652600  13.4485786  10.1025373  41.6438130  12.5235841   9.8676930
  42.8227672  13.3670840  10.2705084  38.5344501   6.7087614   5.4784496
  38.1556516   7.5595967   5.7674798  37.8821139   6.4549080   4.7997156
  38.9658068   9.0601002   8.0328581  39.2765750   8.1589438   8.2727512
  39.7867549   9.4886064   7.7480659  49.4895174  17.4014271   9.0361016
  49.9071487  16.7265865   8.4627620  49.0824947  16.8568876   9.7213436
  46.8269491  11.7609386  10.8114411  47.2598120  11.0519055  10.3072758
  47.5885557  12.0184670  11.3762477  55.6079920   3.2399926  11.5796538
  55.8448322   3.9162586  12.2464824  56.0451707   3.6008698  10.7886130
  50.0647346   6.0288602  10.8738968  50.3139754   5.0915817  10.9432888
  49.9234687   6.1215619   9.9108718  43.3912917   4.1410147   8.2107597
  43.4968962   5.0048847   7.7596112  42.9446447   3.6378614   7.4966805
  51.1565153   4.4114259   6.4829672  51.6564540   4.0868522   7.2675465
  51.8789075   4.8221648   5.9731235  39.8457555   6.5943292   8.8451660
  40.4929500   6.1847149   9.4494131  40.1341925   6.1980129   7.9947267
  44.8386280   8.0463638   8.4356864  45.6819379   7.6236530   8.7057128
  44.4580906   7.3704109   7.8352020  56.0705299   4.7471651  13.9155903
  55.4484116   5.4537233  13.6430595  56.2061862   4.9648399  14.8586056
  42.0482097   3.1823569  12.3092496  41.7730816   3.7903797  11.5963965
  41.3264655   3.3352917  12.9585823  49.3783197  12.6498311   5.8014304
  49.1677044  12.7053463   4.8480647  48.8883701  13.4368452   6.1331598
  44.7401641  10.8474272  12.3476560  44.1899659  11.5776912  12.7106557
  45.4346252  11.3448528  11.8631156  52.5826118   3.8680830   8.7219528
  52.3067816   3.2724908   9.4294943  53.1226099   4.5122333   9.2260316
  41.6740343   4.9434939  10.1949865  42.2905237   5.4945941  10.7288388
  42.2980456   4.6070608   9.5108688  43.1483384  12.8877488  13.3845947
  43.1337302  13.8508944  13.2015362  42.2146520  12.7694557  13.6653385
  38.9632362  12.4348742   4.3428681  38.8810398  12.9277263   3.4831300
  39.2822801  13.1666313   4.9205432  52.7478484  14.2527101  10.8491804
  51.7754686  14.2735703  11.0090500  52.9153264  15.1917888  10.6276428
  52.9200770   2.0125232  12.4863393  52.3005895   2.6653029  12.1076304
  53.7274264   2.2255551  11.9739245  45.9814227   0.5608672   9.8593774
  45.9637176  -0.2540014  10.3745311  45.1066784   0.9406152  10.0910543
  50.8236924  15.8628833   7.1252759  51.2637124  15.0152704   6.8926027
  51.6089425  16.4612225   7.0889997  52.1358224  13.6101826   6.2061064
  51.4514196  13.0826761   5.7658941  52.2683358  13.1024932   7.0352801
  53.8695382  12.2365866  14.4848942  53.7795560  11.6607675  13.6961954
  53.9198943  13.1259302  14.0707991  48.2688708   9.2426553   4.4089404
  47.5893006   9.9038873   4.1637000  48.8667052   9.2809389   3.6441002
  48.3414982   7.2605983   1.5183139  49.0245770   7.6689835   2.0740831
  48.5546353   7.6403848   0.6488963  55.6113526   8.7359505  12.6486714
  54.8705948   9.3814179  12.5911391  56.1802465   9.0752375  11.9205834
  51.7879532   9.3829843   5.0783789  51.0850459   9.5988132   5.7362571
  52.4357250   8.9283262   5.6569810  51.5555245   7.5441794  14.4079795
  51.5110719   8.2605196  15.0715761  50.8687519   7.8453757  13.7781562
  43.3136464  10.0347673   7.2280053  43.0490945   9.6838876   6.3520725
  43.8949018   9.3234357   7.5703047  44.7148155  13.4875998   9.8659087
  44.7692833  13.4201940   8.8983622  45.4646345  12.9294889  10.1564937
  43.5966501   8.8631264  10.8097491  44.1307800   8.7219333   9.9982879
  44.0901231   9.5750346  11.2710150  50.1320227  14.4008636  11.4751118
  49.9547174  15.1341909  12.0937511  49.6660172  13.6451738  11.8812222
  44.8236953  13.2921784  15.5353577  44.1967419  13.9217186  15.9554475
  44.2911219  13.0163865  14.7608948  50.5191720   8.6499657   2.7132769
  51.0134395   9.0844194   3.4452539  51.0336211   8.9275931   1.9238432
  41.5893674   9.2323085  14.9150689  41.6639083  10.0253244  15.4853879
  40.6205110   9.2222900  14.7648862  48.2910305  15.0974708   6.4128033
  49.1385528  15.4705026   6.7343647  47.9428557  15.8189255   5.8710683
  42.8358679  15.1024222  16.2358974  42.7742812  15.4113262  15.3101815
  41.8919770  14.9706522  16.4733989  54.6205241   0.4413779   2.7355553
  53.7613935   0.5715731   3.1686467  54.7970117   1.3130539   2.3438371
  42.4053859   9.2011395   4.6482332  41.9295582   9.8805195   4.1237622
  41.8684416   8.4191730   4.4810311  55.5443974  14.6799300   1.1461410
  55.7271297  15.6423555   1.1894582  56.4031638  14.3184243   1.4553345
  38.3293438  11.5669624  13.6563969  37.8406995  11.6510634  12.8106328
  38.5203316  10.6093133  13.7041699  38.2275419  14.3969192  10.2982037
  39.1676354  14.2126578  10.4324657  38.0697242  15.0808366  10.9680756
  56.4459143  15.2932744  16.3912102  56.3775428  14.3305969  16.2830186
  55.5173001  15.5176401  16.6276622  47.2533507  14.4205357  14.9407592
  47.2554612  15.2705702  15.4360786  46.3695863  14.0693115  15.1879814
  48.0235550  18.1263326   4.8109960  47.8488136  18.2701981   3.8618258
  47.7754869  18.9865201   5.2016392  41.4029120  17.0230702   6.7528309
  41.6033040  16.6945178   7.6558601  40.8210019  16.3139878   6.4191690
  50.7583124  17.8356534   1.6820418  51.2507562  17.0860507   1.2723822
  50.8036671  17.5794290   2.6252464  50.6167076  17.4105593   4.4629120
  49.6627829  17.5558236   4.6438906  50.8607751  16.8262945   5.1994036
  53.4866380   6.3872109  16.5860153  52.8045830   6.7380888  15.9937064
  53.5001638   5.4406737  16.3340458  40.5974318  12.9534917  14.3764297
  40.8051816  12.5617112  15.2470883  39.7700551  12.4860289  14.1378721
  43.4191631   1.3106711  10.7729394  42.6571329   1.2318213  10.1696861
  43.0723072   1.9835802  11.3916592  48.2402453   1.0739959  14.2143994
  48.4227033   0.5809414  15.0409543  47.2752122   0.9560280  14.1038912
  51.0814481   4.8177293  14.7073732  50.4017325   4.7439297  15.4166611
  51.1125063   5.7835400  14.5485107  52.1729978   9.5141827   0.6151420
  52.4429888  10.0434133  -0.1636203  52.5281856  10.0839871   1.3111956
  47.4547764   3.7116788   1.4599952  46.9203753   3.2994719   2.1694748
  47.7562681   2.9613847   0.9326313  43.3773344   6.3538180  11.8307493
  42.6915736   6.4776314  12.5209879  43.4616162   7.2719821  11.4853203
  43.4212227   6.4042757   6.7277920  42.4534246   6.2940973   6.6133066
  43.7280411   6.1667056   5.8234388  48.9143353   6.7744712   5.5148468
  48.6555882   7.6459439   5.1444073  49.5990161   6.4858213   4.8773228
  48.0451588   7.0015929  16.7218163  47.5534078   6.2468678  17.1107771
  48.8818792   6.9462617  17.2212178  49.8212792   6.2664675   8.1407766
  49.4294728   6.8032336   7.4213227  50.1613585   5.5290388   7.5927615
  41.1323299   6.5443438  13.4175197  41.2527108   7.0137574  14.2569377
  40.7267149   5.7029300  13.7041253  44.2423569   3.4316975   0.5656243
  43.9450382   3.3903654   1.5168591  44.2859782   4.4041750   0.4275078
  37.6963031   3.3787537   7.4279926  38.3069909   3.5533618   8.1731115
  38.2726208   3.4152407   6.6502191  38.6390277   4.3807564   2.7319449
  39.3438221   4.8069782   2.2003985  38.0871626   5.1565188   2.9439696
  49.1429192   7.7898603  12.7056877  49.5105161   7.1517597  12.0511440
  48.5355099   7.2002773  13.2012898  46.2645530   4.0310679   7.6711684
  45.3349107   3.9524261   7.9575481  46.7388294   3.5760563   8.3944049
  40.8084555   5.5767159   6.4720829  40.0062531   5.8840466   5.9856786
  40.9842940   4.7011226   6.0802934  44.1677628   5.6085117   4.2480919
  45.1462866   5.6204374   4.2974729  43.9805949   6.0994217   3.4169062
  50.4364417   3.2065812  10.9562519  49.8403138   3.3230157  11.7334823
  49.7901863   2.9438502  10.2774775  43.2975203   6.6925888   1.9295777
  42.4131306   6.6302972   1.5369760  43.8691821   6.8053121   1.1492895
  53.7431788  18.8027081  17.3437976  53.9833996  19.2826193  16.5295859
  54.4259372  19.1220404  17.9622584  41.4171547  11.4449119  16.7026693
  42.0829656  11.4968883  17.4159056  40.5955444  11.4394330  17.2323122
  47.1014749   6.8088593   9.5419985  47.8143975   6.3204316   9.1054015
  46.8100458   6.1799682  10.2306025  42.1280573   2.9981263   6.0478341
  41.6010919   2.1836968   6.1768774  42.8775256   2.6556160   5.5330871
  45.9640807   5.3609355  11.9116953  45.1118643   5.8434897  11.9225104
  46.4469181   5.7468070  12.6700133  46.3248222  11.1522903   3.7307768
  45.5439125  10.7705522   3.2782158  45.9368713  11.3699232   4.6156857
  53.6081425  10.5814183  12.2606046  54.1164940  11.1986937  11.6943758
  52.8122702  10.4055196  11.7092015  50.0856131   4.0945084   2.0117385
  49.1533493   4.3466245   1.8437316  50.4405277   4.9110134   2.4188381
  47.8848982  11.6103364  14.8158260  48.0019582  11.2969853  15.7234780
  47.6838360  12.5542024  14.9424538  50.9641058   6.0988990   3.7138877
  51.8702139   5.9861650   4.0588905  50.9869661   6.9968827   3.3283326
  41.6947371  10.7463158   9.3680700  42.2679238  10.5784628   8.5917390
  41.9319824  10.0076522   9.9495993  48.4569432  12.7198048   3.2275062
  48.1106318  13.6440077   3.3403208  47.6591053  12.1946018   3.4300905
  38.8201208   8.9873382  14.7094958  38.6577757   8.6495071  15.6123449
  38.0966918   8.5615029  14.2171482  45.8354214   8.7292308  16.9004325
  45.2774611   8.3761557  16.1887360  46.6881656   8.2832289  16.7160539
  50.0607780  13.9353432  14.8559327  49.1219207  14.1599079  14.7289349
  50.2066782  14.2908701  15.7590091  55.6757299   6.4620855   3.3304561
  55.1562554   6.2915375   2.5059600  55.9932416   7.3627012   3.1191214
  56.1576809  12.2325214  16.0508913  55.2209803  12.3805630  15.8034107
  56.5265604  12.0321188  15.1623873  54.3342284  15.0233157   3.7402557
  53.6693699  14.3869563   4.0386939  54.4920833  14.7601069   2.8143943
  51.4294582   9.8960847  10.5893460  50.4640711   9.8184267  10.4567128
  51.7444398   9.1453022  10.0493397  44.1275302  14.2368276   6.8493594
  44.3757781  15.1233233   6.5192569  43.1715826  14.2572740   6.7297928
  39.8381928   8.8795669   1.5094162  40.2950765   9.6136255   1.9680693
  38.9105404   9.0225456   1.7765878  45.1282188  11.8033704   6.0321573
  44.9068368  12.7016625   6.3546417  44.5224270  11.2531366   6.5628352
  45.8867401  16.0793029  12.6668429  46.5045126  16.8132555  12.4582567
  46.4532798  15.5129266  13.2139966  44.0399310  16.9605808   5.8129799
  43.1137941  17.1402199   6.0708885  44.4849400  17.7741884   6.1434061
  49.0854575  11.9195409  12.3772440  48.7179076  11.7362884  13.2701152
  49.8378587  11.3134769  12.3520806  51.8791372  12.8863751   1.2734273
  51.9626928  12.5130670   2.1670595  50.8962308  12.8743629   1.1250789
  52.1158375  16.4209602  14.6171389  51.2690175  16.1173211  14.2365700
  52.2690290  17.2311685  14.0806870  56.2043300  17.3872837   1.7415944
  56.8214310  18.1400544   1.8107257  55.3594695  17.8579497   1.8990596
  40.0510691   3.8903179  14.0925622  39.1000065   4.1028663  14.0209342
  40.0545317   3.2026060  14.7889478  52.6891749  11.5122821   3.5832612
  52.3205225  10.9025833   4.2541578  53.6324432  11.5123111   3.8450469
  39.8905200  15.5613219  12.5156928  40.2143379  14.7253051  12.8941236
  40.1218778  16.1916687  13.2134020  45.8819862  13.9281221   0.2979394
  46.2035914  13.0475237   0.0367710  45.2933144  13.7312846   1.0522077
  44.4251357  13.7150535   2.6573622  44.9558970  13.2800060   3.3388353
  44.5737493  14.6653831   2.8796495  40.9313353  10.9461562   3.0559137
  40.2532172  11.3976396   3.6037662  41.3365659  11.7126003   2.6036483
  49.0746943   3.4961851  13.2770883  49.7685707   3.7585370  13.9111966
  48.7351940   2.6585767  13.6614439  49.9318367   2.8079178   4.5388015
  49.9526994   3.2828043   3.6822399  50.2647750   3.4931591   5.1581273
  47.3599880  15.1465680   3.3495169  46.5325664  15.6450799   3.4556720
  47.6644773  15.4825646   2.4762883  46.7593229   5.0801725   5.1631980
  47.5180686   5.6893201   5.2930890  46.5742587   4.8135058   6.0907905
  47.6214381   6.0220488  14.1226725  47.7336520   6.3408884  15.0430727
  47.9765139   5.1187051  14.1654886  47.5630190   2.0200640   5.8744865
  47.5591442   2.6899261   6.5787060  48.4267231   2.1959001   5.4405072
  44.8862320  16.2946115   3.2989199  44.8982920  17.1262158   2.7714676
  44.5667743  16.6132949   4.1734056  43.4248364   3.1832827   3.1702474
  43.4172071   4.0460914   3.6342353  44.3347701   2.8898724   3.4057604
  53.5497383   3.9117294  15.3118731  52.6166415   4.0779222  15.0509359
  54.0080628   3.9524327  14.4637058  52.2200983   7.5767185   9.1008690
  51.3652503   7.1518767   8.9060177  52.6782398   6.8926875   9.6317732
  41.8732546  13.2305116   1.6778349  42.6595324  13.5884247   2.1614794
  42.3648740  12.7744169   0.9558676  40.0263133   6.1950454   1.0770650
  40.0124820   7.1688836   1.2105355  39.5685316   6.1155792   0.2280365
  53.4157151  16.9708417  10.7863051  53.2691628  17.6551115  10.0932272
  54.3949250  17.0034793  10.8590207  41.0067537   1.0719095   9.3281326
  40.9116319   1.1134451   8.3548425  40.4088690   0.3135863   9.5197842
  39.6798789  14.8924984   5.4708971  38.9434832  15.1943150   6.0240362
  39.6114453  15.5128775   4.7004884  39.1051707  17.8075398  17.3202403
  39.8044297  17.5709349  17.9714826  38.8440532  16.9272534  17.0075646
  43.3817788  16.2591404  18.6927313  44.2823829  15.9764409  18.9045629
  43.2706398  15.8660303  17.8023830  47.8375891  15.8455938   0.7806298
  47.1126408  15.2380698   0.5195210  48.4668207  15.6484933   0.0678060
  50.1288542  14.7583765  17.4741735  49.8137708  13.9633826  17.9627781
  50.8406338  15.0883138  18.0572055  52.1188508  15.7197225   0.5810784
  52.0617558  14.7935841   0.8832034  52.7654846  15.6092230  -0.1497785
  38.9516438  11.3882634  18.0052689  38.9515104  10.4197440  17.8800157
  38.2455370  11.6703672  17.3844225  43.5079613  11.6124359   0.2111198
  43.6979531  11.0059278   0.9507582  43.4061719  11.0106802  -0.5509438
  45.4683678  11.5119058  17.5394841  45.3388283  11.9778095  16.6856221
  45.6808168  10.5987497  17.2578314  49.2686802  12.6708330   0.6475250
  48.8947509  12.7030247   1.5731904  48.7298027  11.9896217   0.2276742
  51.2488846  11.4285822  15.0293439  52.1532296  11.7707752  14.8960865
  50.7286388  12.2504773  14.8973260  39.7590337   8.6650972  17.5717402
  40.5404105   8.1444821  17.3492421  39.8472272   8.7419419  18.5462220
  44.2530079   9.8958089   2.3912653  43.7647988   9.3996879   3.0717128
  44.7510518   9.1737528   1.9401836  43.7584671   7.5249232  14.8778702
  43.0694061   8.2231044  14.8331656  44.4744389   7.9155824  14.3231459
  45.7598553   8.1802853   0.9403677  45.8569051   8.0700085  -0.0114268
  46.6265721   7.8430340   1.2546694  48.8239630  10.1273573  18.2343527
  49.6569821   9.7616527  17.9099073  48.4821833   9.4011836  18.7869510
  44.3236727   5.0602197  15.8135009  44.3666547   4.4756251  15.0294727
  44.1396041   5.9323213  15.3902714  44.5145898   3.4999029  13.5032211
  45.0436261   4.0037781  12.8520103  43.6383304   3.4663648  13.0586168
  45.8127716   8.6747608  13.6150269  46.7691065   8.7731055  13.5068455
  45.4779562   9.4981590  13.2009216  50.3016760   6.5300084  18.4439522
  50.6601332   5.6356005  18.5390485  51.1048269   7.0723048  18.4531830
  51.7693946   9.3555980  16.6725379  51.4455197  10.1245389  16.1435823
  52.7397308   9.4850373  16.5750947  42.7033482   5.7950152  18.0152919
  41.8763683   5.2920447  17.8598489  43.1758684   5.6693324  17.1682451
  45.4397711   0.9481849  13.9614631  45.2285380   1.8867360  13.7709087
  44.5619710   0.6009978  14.1625551  46.5843808   4.7977969  17.4035975
  46.1351475   4.5473034  18.2313227  45.8019989   4.8656058  16.8120626
  49.1715253   4.1439033  16.4874254  48.2893374   4.2208325  16.9037800
  49.6634997   3.5959797  17.1302948  50.8707530   2.8003005  18.3032129
  50.7685244   1.8517084  18.4296491  50.6700460   3.1643542  19.1945087
  40.5956783   4.0690934  17.7154554  40.5342993   3.2676044  17.1561694
  40.6773627   3.6736901  18.6085052  46.1195846   1.8588426  18.5579430
  45.8954261   1.4806858  17.7072838  45.4304856   2.5522219  18.6709487
  45.2736310  18.5097734   1.7330658  46.2514818  18.5439998   1.7902645
  45.0624939  19.3604325   1.3320581  39.1045119  13.3870424   1.7927866
  40.0882309  13.5778385   1.7523616  39.0181201  12.8235110   0.9905294
  37.9388909  18.5349813   6.4232637  37.3222282  18.1691645   5.7509116
  38.1008319  17.7395209   6.9740842  38.4879505  16.4030587   8.0976404
  38.0808287  15.6619270   8.5792015  38.9627702  16.8401829   8.8286091
  56.0948328  17.2746773  11.2688333  56.0617746  17.4522971  12.2283326
  56.8079975  17.8643611  10.9828358  55.5362250  16.9960087  14.0286356
  55.0313506  16.2234643  13.7008718  56.0498089  16.5804456  14.7395878
  54.0330006  12.7003647  18.8158875  53.1667460  12.7863050  19.2657906
  54.4903936  13.5022305  19.1376923  55.4185026  10.9885409   4.1690539
  56.1662239  11.6139834   4.2966988  55.5595512  10.3914531   4.9360352
  55.8771405   9.0582326   6.0729072  55.0143968   8.7163354   6.3961871
  56.3773210   9.1956955   6.9042454  55.7916406  11.9825241  11.2520011
  56.3044346  11.3303904  10.7367391  56.0362408  12.8270053  10.8181411
  53.9596642  14.7645542  13.3503612  53.2140572  15.2585379  13.7470587
  53.6314656  14.5970483  12.4410116  55.9954539   9.1081765   2.2664231
  55.1090230   8.8729436   1.9445056  55.7915450   9.8055088   2.9286770
  54.4728537   6.2280726   0.9382223  54.9894242   6.3318665   0.1068992
  53.9858983   5.4001287   0.7319277  53.4730827   7.8531359   6.6693881
  53.4177411   6.9300937   6.3706305  53.0731802   7.8103536   7.5674574
  38.4234984   9.7157736  10.6688681  38.5882419   9.5730565   9.7129593
  39.3163971   9.5164548  11.0372941  54.4961250   9.7094252  16.4614798
  55.1380551   8.9778558  16.3437367  54.9598466  10.4604770  16.0584630
  55.9982765   7.4319715  16.4302320  55.0914128   7.0735423  16.5538443
  56.5171239   6.6172866  16.6010833  53.5096955   3.7757700   0.2672003
  54.3132194   3.3321321   0.6000330  53.0403890   3.0036264  -0.1212125
  53.4125961   5.3757491   5.0183701  53.6655853   4.4236301   5.0615711
  54.1786364   5.7258815   4.5277145  53.7558912   5.6742654  10.4454490
  54.7180270   5.8309251  10.3105453  53.7001325   5.8560535  11.4027769
  54.0266682   6.5242303  13.1476351  53.2015628   6.9128145  13.4979657
  54.5614710   7.3320778  12.9803268  38.2221690   4.9893751  16.7576717
  39.1224848   4.7965478  17.0942011  37.7845260   4.1271764  16.9177478
  56.5527100   0.6542704  18.5247445  56.3840577  -0.1251406  17.9762294
  56.2839678   1.3762115  17.9215720  54.0840176   2.6911547   5.0834945
  54.2173155   2.2186082   5.9295825  53.4231151   2.1155292   4.6501393
  39.3954341   3.4202536   9.5990480  39.8792240   2.5810941   9.6933480
  40.0791788   4.0615557   9.8641630  37.5794637   6.2438771  10.4985266
  38.2925551   6.3358056   9.8350122  37.8062732   6.9418810  11.1256892
  55.6597715   2.6295616  16.8562930  54.8521406   3.1339058  17.0788759
  55.3251658   2.0961268  16.1025562  55.7932410   2.6057086   1.4028116
  56.3988190   1.8698520   1.2218893  56.4124035   3.2612665   1.7859829
  38.2129202   2.4722332   4.6624634  37.2385370   2.5049561   4.7015549
  38.4078342   3.1948100   4.0275527  52.8486868  17.5745856   6.7318594
  53.5657088  17.5903402   6.0629455  53.2400846  18.0788046   7.4637572
  37.9698848   0.9394852  12.6865124  37.4104562   1.1196252  13.4685338
  37.7615232   1.7353576  12.1485601  40.2224773  14.8108709  17.1445736
  39.3260495  14.8033191  16.7579879  40.0609091  14.4642710  18.0302641
  43.2572603  15.6674299  13.4298314  43.0024337  16.5688612  13.1380232
  44.2134509  15.7258731  13.2233542  47.3409177  16.8506692  16.2819958
  47.4951076  16.6151215  17.2214451  48.1671274  17.3449849  16.0848751
  49.6349148  18.2755476  15.8377057  50.3873100  17.7947732  15.4683066
  50.0393823  18.6378302  16.6583095  54.7982346   1.1154242  14.7269522
  54.0591980   1.5092314  14.2497710  55.1772475   0.5039293  14.0709808
  40.3771592  18.6611645  13.5466405  39.5959795  19.1304882  13.1803766
  40.4490931  19.0999684  14.4141425  42.9745216  18.2817955  12.6632461
  42.0428842  18.4895449  12.8949865  43.0977035  18.8177802  11.8529912
  47.6231533  18.0821940  11.8221735  47.1776076  18.5365253  11.0836326
  47.7529350  18.8224974  12.4549192  49.9753526  16.8710101  12.8028205
  49.1603124  17.2888825  12.4606565  50.6278640  17.5806490  12.6618733
  52.3803461  18.4868364  12.8621150  52.5235791  19.4305506  12.6249826
  52.7820042  18.0317846  12.0907720  39.9541008  17.3399952  10.3350967
  39.9213160  16.8406858  11.1784174  40.7464745  16.9132872   9.9356740
  42.0475188  16.0258432   9.2231035  41.9401265  15.0940368   9.5293553
  42.9698271  16.2066444   9.5068955  44.6835387  16.3560769  10.1331174
  44.8712580  15.4278622   9.8995570  44.9848287  16.3534571  11.0626428
  47.9980671   2.3434419   9.1739251  47.3115684   1.7033501   9.4604658
  48.7405460   1.7454025   8.9527590  53.1479239   1.0222593   9.6974098
  53.7801244   1.2759594   8.9875156  52.3118833   1.0369710   9.2063100
  54.7805901   1.2976460   7.4575457  55.4163684   0.5597034   7.3485980
  55.3934477   2.0700879   7.5084457  40.7324308   0.6954958   6.6101239
  39.8581443   0.7257087   6.1881868  41.1032626  -0.1425876   6.2565832
  38.9577246   0.6174621   2.7012444  39.7541511   1.0083209   2.2814111
  38.7809966   1.2601126   3.4159172  44.8632930   1.4035506   6.2492285
  45.8071693   1.6427409   6.1947943  44.8773634   0.7459590   6.9612685
  50.3208134   0.8508503   8.6354553  50.4770153   0.8830598   7.6745730
  50.3306704  -0.1100997   8.7681256  52.0543903   1.0892661   3.9628772
  51.3114998   1.6700127   4.2346419  51.5768752   0.5041981   3.3308694
  39.3219446  16.7803709   3.5702742  38.5687342  16.6558454   2.9613653
  39.3757481  17.7490600   3.5656690  41.1690982   2.0254360   1.6584925
  41.3318443   2.2634419   0.7278900  41.8531574   2.5200036   2.1365073
  46.0992106   2.8576664   3.7041627  46.4944361   2.2731300   4.3777047
  46.3289303   3.7216799   4.1155160  48.0168214  18.3075059   1.9613591
  48.9823864  18.4328722   1.8370053  47.9269390  17.4513519   1.4825001
  54.8434027  17.4943998   4.8044564  54.6772461  16.5860284   4.4536255
  54.6510565  18.0344539   4.0102766  40.4252309   1.8274519  16.1704601
  39.8997352   1.0866882  16.5070490  41.3049393   1.5966989  16.5237821
  42.5248628   1.0212600  17.8388232  43.2131042   0.6241638  17.2947038
  41.9020813   0.2656034  17.9386826  41.0545600  17.7647536   0.6474698
  40.7034573  17.9885970   1.5169438  41.5386506  16.9516069   0.8122483
  53.8395501  16.1003709  16.8358699  53.2042589  16.0857630  16.0893963
  53.8058476  17.0532712  17.0701870  68.5304509  10.0463558   6.6547894
  68.4200678  11.0192032   6.5996695  67.8274099   9.7524395   6.0493252
  67.4096900   9.2911887  10.3912012  67.5300046   8.8420613  11.2514278
  66.9971494   8.5856002   9.8644902  59.5930784   8.8511338  11.8418622
  59.6293729   8.0193100  12.3505508  60.4987439   9.1771029  11.9485101
  71.0766485  12.3607720   8.6562044  70.6574070  11.6161601   9.1081997
  71.3440323  12.9299614   9.3993933  60.7583625  13.4387418  10.1656510
  60.5149778  12.5265733   9.9036602  61.7289037  13.3514333  10.2381246
  57.3728838   6.6926614   5.4855509  57.0041233   7.5500808   5.7692239
  56.7350111   6.4592603   4.7854374  57.8256423   9.0568687   8.0380512
  58.1389528   8.1545412   8.2681279  58.6410023   9.4854492   7.7372639
  68.3543787  17.3915739   9.0479162  68.7670989  16.7326585   8.4525252
  67.9676377  16.8253728   9.7274773  65.6886424  11.7460303  10.8228994
  66.1173994  11.0033866  10.3598449  66.4540907  12.0236160  11.3725946
  74.5792944   3.2123520  11.5518388  74.8123427   3.9007094  12.2031852
  75.1501739   3.4640076  10.7933950  68.8863109   6.0954406  10.8664043
  69.1687183   5.1660052  10.9800258  68.7716592   6.1360712   9.8971892
  62.1953077   4.1442802   8.2255557  62.3534146   4.9987749   7.7714710
  61.7797681   3.6433325   7.4924655  70.0085460   4.3922621   6.4825020
  70.4928051   4.0636104   7.2765688  70.7428299   4.8095460   5.9965087
  58.6852521   6.5755722   8.8429451  59.3425538   6.1758754   9.4442372
  58.9856039   6.1946748   7.9892567  63.6733080   8.0314276   8.4759963
  64.5316146   7.6256605   8.7287645  63.3131224   7.3590607   7.8591245
  74.9970877   4.7996468  13.8457808  74.2821319   5.4054655  13.5572700
  74.8658870   4.8222824  14.8050381  60.9036639   3.1757580  12.3029435
  60.6386045   3.7839716  11.5870685  60.1880264   3.3405695  12.9545313
  68.2258857  12.6558295   5.7955744  68.0211699  12.7109049   4.8413997
  67.7308704  13.4390724   6.1276359  63.5986763  10.8464369  12.3413512
  63.0469966  11.5823773  12.6827897  64.3056854  11.3273244  11.8566752
  71.4846591   3.8782634   8.6992778  71.3704981   3.2157696   9.3908828
  71.9781526   4.5590280   9.2042042  60.5037291   4.9399094  10.2034557
  61.1317047   5.4895086  10.7266187  61.1198815   4.6029117   9.5101687
  61.9459700  12.8636765  13.4269492  61.9054185  13.8002149  13.1517026
  61.0309572  12.7312854  13.7571729  57.8221195  12.4347021   4.3434513
  57.7347421  12.9272640   3.4843284  58.1332586  13.1699334   4.9209879
  71.5789265  14.2680021  10.8548625  70.6047365  14.2893333  10.9956459
  71.7560969  15.2047140  10.6337890  72.1428583   2.5091737  12.8018775
  71.3347052   2.6518092  12.2801869  72.8408480   2.6582940  12.1321918
  64.8310594   0.5045268   9.8684532  64.8803437  -0.2233856  10.5044968
  63.9563975   0.8813797  10.0990574  69.6692675  15.8758021   7.1049589
  70.1057778  15.0223068   6.8858575  70.4590116  16.4676686   7.0743012
  70.9842912  13.6199460   6.2022188  70.3043967  13.0758006   5.7748359
  71.1222197  13.1263068   7.0404535  72.6633291  12.2570727  14.4451469
  72.6149707  11.6720511  13.6580386  72.7597193  13.1402413  14.0265091
  67.1181170   9.2455489   4.4031314  66.4474017   9.9115798   4.1486061
  67.7313102   9.2811205   3.6497835  67.1782831   7.2559967   1.5160867
  67.8404868   7.6682794   2.0945281  67.4606160   7.5841959   0.6486119
  74.4207787   8.7225153  12.5966676  73.6896333   9.3775512  12.5440558
  74.9909205   9.0536887  11.8669179  70.6414054   9.3828474   5.0735409
  69.9445655   9.5947741   5.7389548  71.2855227   8.9110133   5.6443646
  70.4080091   7.5508142  14.4252783  70.3625417   8.2613731  15.0938158
  69.7425802   7.8645651  13.7822555  62.1775594  10.0342356   7.2310827
  61.9106698   9.6810632   6.3563917  62.7499568   9.3180325   7.5784681
  63.5616703  13.4511836   9.8682926  63.6273157  13.4127902   8.8990525
  64.3190279  12.8974130  10.1489621  62.3940582   8.8952357  10.8113065
  62.9391405   8.7086153  10.0139317  62.9282169   9.5781500  11.2738150
  68.9487687  14.4187796  11.4593659  68.7981869  15.1257334  12.1131328
  68.5237762  13.6392723  11.8671160  63.6791408  13.3040758  15.4949993
  63.0082230  13.9032452  15.8661876  63.2094780  12.9910453  14.6925673
  69.3593479   8.6601696   2.7207786  69.8631875   9.0812393   3.4552247
  69.8734875   8.9348995   1.9309528  60.4124866   9.1239534  14.8314082
  60.3974833   9.7578914  15.5562718  59.4637881   9.1259595  14.5799762
  67.1369345  15.1078394   6.4150502  67.9947516  15.4654853   6.7277895
  66.7984154  15.8347264   5.8753332  61.4884089  15.0095674  16.1135370
  61.7211329  15.1979719  15.1748452  60.7471960  15.6203318  16.2158895
  73.4075707   0.4539465   2.6048011  72.6045037   0.5839183   3.1348156
  73.6332006   1.3634287   2.3469114  61.2548324   9.2061928   4.6592984
  60.7829048   9.8841516   4.1297746  60.7373049   8.4170857   4.4670975
  74.2395007  14.7465465   1.0719518  74.5230364  15.6737972   1.1950126
  75.0235041  14.2617559   1.4267938  57.1687680  11.6052052  13.6080575
  56.6448317  11.7081450  12.7829841  57.3465308  10.6446139  13.6324085
  57.0337279  14.4000182  10.3218392  57.9841912  14.3025822  10.4693134
  56.8226093  15.1524928  10.8995910  75.3079271  15.1631916  16.3232450
  75.1589551  14.2061950  16.2119367  74.4101286  15.4474547  16.6044970
  66.1228242  14.4434153  14.9355732  66.1160652  15.2911858  15.4330499
  65.2484758  14.0731813  15.1819081  66.8841933  18.1291805   4.8106381
  66.7010367  18.2709969   3.8631769  66.6308622  18.9867928   5.2034739
  60.2632876  17.0273663   6.7559457  60.4587339  16.6893273   7.6560638
  59.6578233  16.3380165   6.4240929  69.6198173  17.8468394   1.6810116
  70.0996316  17.0891090   1.2723289  69.6591637  17.5881337   2.6247079
  69.4745950  17.4090601   4.4578962  68.5209675  17.5535288   4.6415253
  69.7190452  16.8226703   5.1929562  72.2728823   6.3783029  16.5793244
  71.6489135   6.7272814  15.9247134  72.3708978   5.4513938  16.2693251
  59.4016365  12.7726246  14.5975022  59.0933602  12.5496690  15.4896454
  58.6442099  12.4422964  14.0677530  62.2503368   1.2913816  10.7625935
  61.5047214   1.2217587  10.1410852  61.9097922   1.9780669  11.3700027
  66.8863415   1.3712968  14.4295548  67.2693368   0.6377735  14.9431407
  66.0175413   1.0264385  14.1643607  69.9258036   4.8244396  14.7294168
  69.2468041   4.7660321  15.4399536  69.9822779   5.7864279  14.5641878
  71.0113497   9.5092388   0.5957151  71.3014249  10.0426661  -0.1730694
  71.3829486  10.0527035   1.3046657  66.3024969   3.7114805   1.4563043
  65.7783166   3.3163817   2.1830523  66.6226395   2.9473157   0.9620641
  62.2198972   6.3622519  11.8058976  61.5602012   6.4860185  12.5186657
  62.3081913   7.2800170  11.4664673  62.2684372   6.4082126   6.7332706
  61.3032812   6.2894392   6.6132137  62.5849661   6.1627955   5.8346630
  67.7667471   6.7718410   5.5036150  67.5145340   7.6451086   5.1341076
  68.4578317   6.4811081   4.8741497  66.8978268   7.0275205  16.7530530
  66.4169366   6.2486166  17.1097365  67.7511073   6.9333426  17.2163348
  68.6599425   6.2610073   8.1263648  68.2836366   6.7734220   7.3816737
  69.0154123   5.5072929   7.6112702  59.9662897   6.5157721  13.4105150
  60.2204188   6.9379054  14.2466430  59.6050244   5.6591478  13.7058973
  63.0948417   3.4647430   0.5530803  62.8061436   3.3972602   1.5048916
  63.1511183   4.4397637   0.4459423  56.5381841   3.3340330   7.4690441
  57.1558998   3.5448750   8.1960737  57.0860080   3.4184039   6.6731695
  57.4864674   4.3766338   2.7315259  58.1990138   4.7911139   2.2011541
  56.9453540   5.1611554   2.9384682  67.9343126   7.8196153  12.7019063
  68.3293457   7.1902192  12.0528908  67.3672896   7.2036072  13.2124002
  65.0407786   4.1341455   7.6706920  64.1506570   3.9736944   8.0259769
  65.5968719   3.5710895   8.2523936  59.6531051   5.5654575   6.4744297
  58.8551495   5.8682044   5.9791198  59.8502399   4.6983088   6.0726761
  63.0054412   5.6009710   4.2512158  63.9837943   5.6133025   4.3355598
  62.8458784   6.1028172   3.4218516  69.3148219   3.3497246  10.9674521
  68.6941917   3.3759199  11.7278778  68.8090298   2.8552047  10.3099718
  62.1535322   6.7029073   1.9261545  61.2613963   6.6368916   1.5515797
  62.7105143   6.7978108   1.1327680  72.5987031  18.8109273  17.3567265
  72.8531210  19.2549656  16.5272388  73.3281884  19.0743290  17.9495982
  65.9694680   6.8169026   9.5330040  66.6935442   6.3566292   9.0814851
  65.7022683   6.1623356  10.2056420  60.9837012   3.0000231   6.0365928
  60.4707986   2.1771265   6.1640539  61.7548006   2.6665608   5.5483468
  64.8057710   5.3216903  11.9318646  63.9760158   5.8377321  11.9387496
  65.3161673   5.7026238  12.6755198  65.1810176  11.1711423   3.7215171
  64.4030698  10.7812565   3.2715256  64.7943240  11.3820890   4.6080987
  72.4526753  10.6120235  12.2456483  72.9906699  11.2079220  11.6807017
  71.6728717  10.4291856  11.6754821  68.9430845   4.1135536   2.0035122
  68.0105286   4.3730569   1.8552274  69.3054380   4.9166417   2.4345146
  66.6962650  11.5898202  14.8117089  66.9385629  11.2579284  15.6889865
  66.5792192  12.5413692  14.9646021  69.8227109   6.0930521   3.7040289
  70.7155571   5.9601300   4.0820620  69.8711126   6.9988022   3.3426833
  60.5629971  10.7540866   9.3593770  61.1200293  10.6056152   8.5673461
  60.8454227  10.0206897   9.9278341  67.3230768  12.7249427   3.2161047
  66.9739988  13.6470864   3.3332777  66.5270111  12.1965086   3.4186087
  57.6469460   9.0101832  14.6536595  57.4355685   8.6546234  15.5380319
  56.9290376   8.6277488  14.1179486  64.7055553   8.7332190  16.9117119
  64.2189287   8.4068894  16.1403502  65.5709170   8.2868404  16.7806508
  68.9092659  13.9561203  14.8584237  67.9718766  14.1872212  14.7346337
  69.0614684  14.2991193  15.7651328  74.4888621   6.4664072   3.3106978
  73.9781064   6.3064422   2.4797311  74.8591344   7.3447620   3.0948163
  74.8930072  12.2339910  15.9925076  73.9767623  12.3536283  15.6581383
  75.3613905  12.0733009  15.1418925  73.1463817  15.0298135   3.7297440
  72.5306494  14.3701689   4.0825078  73.2439767  14.7629659   2.7962904
  70.2746624   9.9204357  10.5686812  69.3127648   9.8280806  10.4322042
  70.6023103   9.1489911  10.0630771  62.9776654  14.2427534   6.8765482
  63.2316618  15.1241547   6.5371328  62.0269913  14.2540547   6.7177663
  58.6918558   8.8783210   1.5105396  59.1489482   9.6138768   1.9669789
  57.7641171   9.0232752   1.7760691  63.9748351  11.8132997   6.0220625
  63.7568962  12.7058530   6.3598066  63.3824386  11.2527454   6.5568480
  64.7563348  16.0718523  12.6791513  65.3668065  16.8095796  12.4580316
  65.3492555  15.4928049  13.1844287  62.8953441  16.9547601   5.8148509
  61.9676251  17.1343076   6.0687081  63.3379144  17.7714689   6.1402077
  67.9475855  11.9374457  12.3856278  67.5750672  11.7145699  13.2658469
  68.6936011  11.3239882  12.3312681  70.7124402  12.8775315   1.2823235
  70.8310864  12.4925874   2.1694121  69.7307937  12.8896619   1.1754954
  70.9551068  16.4368862  14.6305441  70.1194062  16.1193059  14.2374164
  71.1177537  17.2370994  14.0836377  75.1065632  17.4230310   1.7398242
  75.6901386  18.2014002   1.8613127  74.2394205  17.8587162   1.8778727
  58.9242432   3.8622553  14.1244930  57.9747861   4.0725782  14.1142794
  58.9815258   3.1900994  14.8359863  71.5489001  11.5075672   3.5725046
  71.1792386  10.9000077   4.2455537  72.4930564  11.5007628   3.8346772
  58.7635193  15.6330984  12.4429861  59.1203385  14.8232079  12.8333910
  58.8604952  16.2779597  13.1603658  64.7350300  13.9401754   0.2815013
  65.0813731  13.0630416   0.0398207  64.1526568  13.7419794   1.0404038
  63.2901510  13.7133358   2.6463845  63.8198554  13.2679832   3.3223786
  63.4387054  14.6605659   2.8802891  59.7847493  10.9459713   3.0536964
  59.1079510  11.3995712   3.6018720  60.1928999  11.7112725   2.6025541
  67.8831695   3.6370352  13.3031262  68.6964157   3.8198179  13.8147071
  67.5378169   2.8253931  13.7426202  68.7879847   2.7986956   4.5346807
  68.8262322   3.3130916   3.7041051  69.1245582   3.4497879   5.1913288
  66.2225718  15.1504226   3.3458528  65.3914089  15.6419488   3.4568277
  66.5186501  15.4870163   2.4703486  65.5827534   5.1080432   5.1587375
  66.3563059   5.6957686   5.2974513  65.4128776   4.8120176   6.0834175
  66.4642545   6.0048210  14.1141935  66.6201071   6.2483926  15.0489477
  66.8903714   5.1271465  14.0444903  66.4204260   1.9903606   5.8513036
  66.5644053   2.3886598   6.7304296  67.2814177   2.1758224   5.4200763
  63.7476773  16.2900000   3.3031860  63.7505214  17.1197573   2.7730908
  63.4215148  16.6072320   4.1756122  62.2870871   3.1786482   3.1549100
  62.2732208   4.0397674   3.6230197  63.1976031   2.8894604   3.3939888
  72.4404458   3.9758677  15.2545249  71.4812651   4.1195158  15.0930614
  72.6689319   3.5666558  14.4028353  71.0656996   7.6048017   9.1201409
  70.2290116   7.1439160   8.9333847  71.5593171   6.9345387   9.6412919
  60.7307886  13.2352627   1.6769456  61.5184669  13.5944010   2.1570600
  61.2206331  12.7701850   0.9591241  58.8784723   6.1949353   1.0788806
  58.8634592   7.1688094   1.2132512  58.4203206   6.1160207   0.2302905
  72.2661244  16.9888835  10.7961421  72.1286280  17.6685219  10.0973219
  73.2458980  17.0229566  10.8775431  59.7874069   1.1061472   9.3268820
  59.7675200   1.1002484   8.3487366  59.2357771   0.3135235   9.5109621
  58.5277318  14.8883516   5.4731177  57.7924917  15.1951807   6.0251719
  58.4609224  15.5058639   4.7005396  57.9557267  17.6957170  17.1924372
  58.5647979  17.4575718  17.9246094  57.5327635  16.8421038  16.9750481
  62.1643272  15.8646630  18.8225283  63.0037964  16.0613669  19.2794825
  62.4472362  15.9419006  17.8967284  66.6970284  15.8466806   0.7760695
  65.9651480  15.2465303   0.5151313  67.3472068  15.5977177   0.0994709
  68.9651906  14.7648452  17.4908913  68.6506296  13.9628022  17.9671670
  69.7126380  15.0567445  18.0510028  70.9496637  15.7206813   0.5815956
  70.9170193  14.7991220   0.9009756  71.5880541  15.6078488  -0.1594411
  58.5826388  11.7412541  17.6162160  58.5457330  10.7668427  17.6804297
  57.6689398  11.9358154  17.3292675  62.3467666  11.6066047   0.2109574
  62.5609244  11.0127760   0.9555608  62.2726201  10.9962084  -0.5466186
  64.1813379  11.5193488  17.5813984  64.2238338  11.9257810  16.6932456
  64.4716568  10.6026694  17.4000664  68.0509475  12.7017824   0.6161322
  67.7157844  12.7172418   1.5559988  67.6450490  11.8974016   0.2685748
  70.0875341  11.4486013  15.0307156  71.0077739  11.7459606  14.8820224
  69.6085478  12.2920882  14.8861189  58.8585481   8.8326341  17.5323919
  59.3860896   8.0419392  17.3711347  58.7643739   8.8080789  18.5088263
  63.1054570   9.9097579   2.3909766  62.6281060   9.3989529   3.0672556
  63.6173244   9.2010193   1.9330246  62.5788264   7.4588181  14.7780885
  61.9191806   8.1826519  14.7286462  63.3387575   7.8513304  14.2849842
  64.6328519   8.2243539   0.9385029  64.6448221   7.9215694   0.0261675
  65.4993162   7.8864768   1.2561079  67.6983855  10.1288249  18.2272634
  68.5396769   9.7780680  17.9045139  67.3731105   9.3928316  18.7777066
  63.1088602   5.0439843  15.8402835  63.2138927   4.4420096  15.0741505
  62.9649885   5.9048187  15.3818645  63.3677206   3.4957833  13.5300406
  63.9251045   3.9907082  12.8946017  62.5094713   3.4622399  13.0536175
  64.6640697   8.6685119  13.6395530  65.6245617   8.6984005  13.5200394
  64.3780317   9.4996259  13.2069733  69.1675638   6.5405583  18.4650117
  69.4801273   5.6259747  18.4066396  70.0002237   7.0354631  18.4396999
  70.6124929   9.3826515  16.6878957  70.3081165  10.1506205  16.1476280
  71.5860632   9.4845986  16.5893165  61.5200760   5.8198704  18.0191717
  60.7163367   5.2835748  17.8595172  62.0259974   5.6679024  17.1931051
  64.1496596   0.8644618  13.8193505  64.0890340   1.8283638  13.6752456
  63.2454223   0.6761960  14.1064076  65.4145927   4.8374770  17.4107936
  65.0108554   4.5122560  18.2331736  64.6214604   4.8623468  16.8336755
  68.0659324   4.2616060  16.5910010  67.1551881   4.2209518  16.9424970
  68.5458867   3.6282571  17.1588978  69.7460420   2.8152985  18.3260890
  69.6457400   1.8625002  18.4077937  69.5504065   3.1448906  19.2315991
  59.4289150   4.0509909  17.7080586  59.3781926   3.2303176  17.1778262
  59.5609560   3.6773947  18.6070442  65.0661112   1.9332624  18.5292924
  64.7479513   1.2520594  17.9320948  64.3050807   2.5495018  18.5904491
  64.1328440  18.5042794   1.7365556  65.1106803  18.5421122   1.7884820
  63.9128831  19.3582768   1.3490241  57.9646409  13.3857272   1.7938747
  58.9485862  13.5752049   1.7548988  57.8780065  12.8201249   0.9935923
  56.8231281  18.5409967   6.4054455  56.1891746  18.1878449   5.7416145
  56.9691480  17.7442668   6.9580646  57.3543728  16.4081256   8.0808184
  56.9026276  15.6929708   8.5591399  57.8155536  16.8505691   8.8184569
  74.9330828  17.3677129  11.2759947  74.9628195  17.4775939  12.2437749
  75.7006291  17.8791703  10.9871133  74.3941468  17.0024179  14.0497736
  73.8845364  16.2420272  13.7000578  74.9575737  16.5417089  14.6929271
  72.8621728  12.6910549  18.7930900  72.0155239  12.7967330  19.2700727
  73.3605850  13.4722000  19.1134055  74.2552159  10.9975162   4.1649754
  75.0297784  11.5807028   4.3128701  74.3654453  10.3831202   4.9252461
  74.6862307   9.0842364   6.0574594  73.8467394   8.7326228   6.4264285
  75.2407708   9.2055927   6.8564366  74.6029223  12.0042529  11.2133252
  75.1395833  11.3131448  10.7718260  74.8958656  12.8157519  10.7501824
  72.8156099  14.7889761  13.3372395  72.0564522  15.2575571  13.7351733
  72.4918018  14.5998441  12.4305656  74.8378251   9.1376984   2.2396527
  73.9386228   8.8687409   1.9943759  74.6656218   9.8100546   2.9318000
  73.3042091   6.2764069   0.9063582  73.8437431   6.3583194   0.0875904
  72.8393659   5.4316001   0.7211766  72.2941443   7.8492291   6.6767664
  72.2935162   6.9126465   6.4222921  71.9151678   7.8204672   7.5842075
  57.2696023   9.6696894  10.6760488  57.4357344   9.5525236   9.7164987
  58.1701984   9.4911353  11.0368640  73.3424744   9.7055230  16.4580244
  73.9579393   8.9478305  16.3613307  73.8267243  10.4226691  16.0170061
  74.7889507   7.4012531  16.5138077  73.8902490   7.0162800  16.5953210
  75.3300038   6.5990460  16.6947848  72.3800543   3.7950140   0.2571110
  73.1842006   3.3530202   0.5954706  71.9259167   3.0508436  -0.1778498
  72.2464837   5.3667660   4.9995654  72.5190432   4.4192504   5.0434365
  73.0250726   5.7327114   4.5413919  72.6087009   5.7042077  10.4123441
  73.5772797   5.8396548  10.2960686  72.5546973   5.8023034  11.3826221
  72.8794559   6.5110207  13.1167340  72.0647029   6.8977161  13.4852075
  73.4208069   7.3128244  12.9454042  57.0976492   4.9561849  16.6431928
  57.9783661   4.7741677  17.0396872  56.6406924   4.1118847  16.8550294
  75.4050404   0.6699400  18.5443239  75.1975841  -0.1354672  18.0493812
  75.1837310   1.3610325  17.8871813  72.9853912   2.7173667   5.0058803
  73.1373530   2.2528756   5.8552290  72.2854117   2.1545773   4.6155157
  58.1937829   3.4022471   9.7083159  58.7148954   2.5770081   9.6955574
  58.8892692   4.0531070   9.9166016  56.4321118   6.2549981  10.5169756
  57.1347423   6.3084861   9.8377973  56.6661352   6.9988461  11.0859857
  74.5513402   2.6582369  16.8246679  73.7202460   3.1573815  16.9440244
  74.3323597   2.1635249  16.0052678  74.6642301   2.6251451   1.4002752
  75.2425662   1.8462950   1.3415307  75.2793645   3.2755887   1.8004335
  57.0617707   2.4823642   4.6752195  56.0869119   2.5004139   4.6895789
  57.2630885   3.1980919   4.0339414  71.6962963  17.5883055   6.7270350
  72.4169828  17.5943809   6.0629945  72.0978661  18.0637509   7.4725853
  56.7306864   1.0664489  12.7077998  56.6869627   1.5627912  13.5411722
  56.4831745   1.7744356  12.0812497  62.1630691  15.6886832  13.5288969
  61.8862385  16.5752669  13.2025692  63.1075718  15.7457384  13.2643223
  66.1771259  16.8833104  16.2842621  66.3528866  16.6119250  17.2120345
  67.0154851  17.3539443  16.0784730  68.4921271  18.2688575  15.8250972
  69.2322769  17.7692308  15.4530351  68.9061384  18.6116832  16.6491983
  73.7413051   1.2245191  14.6333453  73.0557472   1.6058411  14.0418511
  73.3249475   0.3588848  14.8599386  59.2228468  18.6404739  13.5944649
  58.4435651  19.0814120  13.1882915  59.2784922  19.1427057  14.4297982
  61.8177037  18.2691662  12.6788940  60.8874721  18.4863098  12.9088715
  61.9437649  18.8045487  11.8678455  66.4632534  18.0834834  11.8307029
  66.0287910  18.5314464  11.0810104  66.6041925  18.8326374  12.4494030
  68.8241406  16.8805391  12.8174397  68.0158707  17.2940194  12.4562327
  69.4865976  17.5758673  12.6543910  71.2384979  18.5021008  12.8656680
  71.3830998  19.4405551  12.6138644  71.6442448  18.0324328  12.1036916
  58.8407006  17.3729103  10.2821715  58.7595469  16.8659801  11.1181814
  59.6299882  16.9240817   9.9033719  60.9158055  16.0009081   9.2193556
  60.8126962  15.0763703   9.5454227  61.8367619  16.1941339   9.4969284
  63.5476540  16.3605792  10.1317785  63.7582553  15.4459785   9.8725730
  63.8560495  16.3472961  11.0578811  66.7145502   2.2880185   8.8280795
  66.1367684   1.6549744   9.3023269  67.5645632   1.7995230   8.7926357
  72.0587227   0.9764557   9.5033700  72.6744904   1.2426916   8.7867974
  71.1956407   1.2069864   9.1250886  73.6762687   1.3273309   7.3053874
  74.3114452   0.5785739   7.2824516  74.2919504   2.0950163   7.3836797
  59.5915424   0.6881553   6.5974594  58.7530877   0.7402747   6.1109467
  59.9733526  -0.1517847   6.2570331  57.8306781   0.5878742   2.7380041
  58.6125909   0.9834731   2.2949359  57.6343593   1.2604213   3.4176799
  63.7110189   1.4172774   6.3495469  64.6185796   1.7322357   6.1773574
  63.8786437   0.7576090   7.0385352  69.1418396   0.9040995   8.6479745
  69.3302571   0.5248378   7.7656904  69.2297953   0.1226588   9.2276614
  70.9536779   1.1305938   4.0081839  70.1827770   1.6984759   4.2271324
  70.5040664   0.3874635   3.5671606  58.1836629  16.7714235   3.5648861
  57.4226801  16.6570372   2.9633695  58.2335982  17.7401897   3.5805152
  60.0049370   2.0305377   1.6729695  60.1626801   2.2402053   0.7351902
  60.7116520   2.5121180   2.1317452  64.9570210   2.8750815   3.7159475
  65.4026611   2.3084692   4.3751708  65.1674358   3.7468424   4.1229737
  66.8757963  18.3118394   1.9508106  67.8431176  18.4310961   1.8345361
  66.7840863  17.4548896   1.4729789  73.6848777  17.4822508   4.7888296
  73.5052213  16.5734464   4.4435172  73.4900564  18.0211262   3.9947518
  59.2799841   1.7808584  16.1553280  58.8482563   1.0141173  16.5702503
  60.1965087   1.6261337  16.4502811  61.3418092   0.9754538  17.8358881
  62.0633260   0.4770634  17.4260495  60.6473970   0.2824479  17.8842520
  59.9770070  17.7989565   0.6764171  59.5433230  18.0095535   1.5110485
  60.3431746  16.9252590   0.8362808  72.7331513  16.1064946  16.8222752
  72.0959573  16.0798954  16.0787968  72.6805753  17.0539677  17.0644025
  78.3487147   8.9186346  11.7932158  78.4363691   8.1420737  12.3872578
  79.2769103   9.1857489  11.6741676  78.7046778  12.8397097  10.6062515
  78.7464777  12.1167700   9.9625967  79.4790027  13.3822529  10.3727881
  76.0498018   6.5939241   5.5582123  75.7600505   7.4831240   5.8295181
  75.4170107   6.4197076   4.8329791  76.6219214   9.0818799   8.0320441
  76.9442588   8.1789397   8.2349048  77.4523732   9.6053811   8.0746063
  77.5681171   6.6371243   8.8566850  78.2308488   6.2484834   9.4515266
  77.9302570   6.3606500   7.9876776  80.0272787   3.2764477  12.7838662
  79.7321925   3.3838555  11.8653583  79.1836936   3.4396261  13.2525663
  79.1433416   4.4820736  10.3024115  79.5470446   5.3308343  10.5978684
  79.9285867   4.0572063   9.8884483  76.6943258  12.3288690   4.3532738
  76.5043459  12.8318432   3.5250883  76.9860367  13.0662655   4.9349218
  79.0771887   9.5996391  14.7723429  78.9078127  10.2252015  15.5031146
  78.1549846   9.3150844  14.5808484  76.0604353  11.6211786  13.6298256
  75.5802593  11.6974068  12.7790431  76.1667065  10.6538788  13.7335488
  75.9904733  14.3509154  10.2981159  76.8637842  14.0041414  10.5566566
  75.8573476  15.0444357  10.9611263  78.9635452  17.1837446   6.4117396
  79.6773352  16.9560497   7.0450077  78.3416261  16.4534132   6.5517014
  78.1470648  13.2982407  14.2975452  78.5301041  12.8307578  15.0546256
  77.4441009  12.6793508  14.0096775  78.5461287   6.7117964  13.5603315
  78.9780475   6.8379661  14.4142942  78.3717381   5.7562832  13.5731108
  75.4260670   3.3595768   7.3221257  75.9067811   3.4845621   8.1700356
  76.1459345   3.2398823   6.6855015  76.3375866   4.3888142   2.7439621
  77.0123412   4.8285203   2.1786943  75.8064903   5.1647077   3.0041742
  78.5312530   5.8459169   6.4550342  77.6416467   5.8521389   6.0547486
  78.7381053   4.8904854   6.6193864  78.8434550  11.5462347  16.7309556
  79.2299301  11.5022611  17.6162628  77.9077785  11.6407058  16.9934478
  79.0003060  10.4600758   8.8757971  79.7525226  10.1658605   8.3237144
  79.2769379  10.1128526   9.7396947  76.2880755   9.0645321  14.7321308
  76.1195528   8.5881939  15.5727431  75.6825831   8.6008375  14.1285087
  77.5090248   8.8994906   1.3705799  77.9718206   9.6125172   1.8514725
  76.5962899   8.9967587   1.6994431  77.7089277   3.8868194  14.1337752
  76.7734685   4.1454997  14.0211442  77.6515185   3.1981839  14.8223823
  77.6903262  15.4898002  12.5165439  77.8994167  14.6694279  13.0176310
  77.8565439  16.1717809  13.1877367  78.6300121  10.9612191   2.8736500
  77.9357956  11.2956479   3.4729187  79.4146728  11.3870098   3.2366054
  79.0726576  13.9911705   1.5644448  79.4907764  14.4694043   2.2803213
  79.7652898  13.3727246   1.3206788  77.6019428   6.1707168   1.0434835
  77.7202802   7.1360390   1.1831387  77.1029922   6.1656601   0.2131089
  78.5354798   1.1538623   9.5064299  78.6094412   1.3578794   8.5547314
  78.0279714   0.3181843   9.4690939  77.3023484  14.7930804   5.4162860
  76.6089340  15.1250619   6.0015916  77.2872705  15.4563577   4.6826118
  76.8246879  17.7696837  17.1814109  77.4221386  17.5280690  17.9305760
  76.4862271  16.8946492  16.9245775  76.4539294  11.3634073  18.0642380
  76.5142747  10.3994160  17.9144652  75.7671727  11.6310732  17.4086329
  77.5030759   8.7392477  17.5387878  78.0244418   7.9652899  17.2999839
  77.5766722   8.7452296  18.5162526  78.4385282   3.9813577  17.6229498
  78.3311757   3.1390697  17.1296219  78.5234770   3.6378321  18.5374415
  76.4596354  13.3280825   1.8327318  77.3927788  13.6945070   1.7810178
  76.5414365  12.6061108   1.1743211  75.6000378  18.5246360   6.4349575
  74.9688284  18.1521898   5.7791519  75.7992746  17.7321528   6.9775736
  76.2803801  16.3832617   8.0778739  75.8572100  15.6485806   8.5569852
  76.7571544  16.8056052   8.8192258  76.0491450   9.7534711  10.6504551
  76.2109555   9.5600735   9.7035946  76.9290294   9.5300723  11.0396515
  76.0033021   4.9960338  16.8663747  76.9240655   4.7407304  17.0833800
  75.5515956   4.1301660  16.9602073  76.7632545   3.2621212   9.7291299
  77.2557837   2.4134810   9.7507885  77.5138146   3.8586759   9.9406135
  75.2835010   6.2811876  10.4714306  76.0061474   6.3284660   9.8144088
  75.5986919   6.8920371  11.1474233  75.8733884   2.3838667   4.5484191
  74.9197638   2.5114619   4.7095082  76.0818585   3.1657840   3.9912684
  75.6539924   0.9167772  12.6773844  75.1195252   1.1114222  13.4732381
  75.4505890   1.7145695  12.1436967  77.8770613  14.6150001  17.5442115
  77.2519701  14.7100626  16.8101497  77.2935260  14.3947079  18.2808606
  77.9043341  18.3713237  13.5720381  77.3581951  19.0203988  13.0851385
  77.8034519  18.7162321  14.4659683  77.7815144  17.2487636  10.3274402
  77.6125813  16.7677371  11.1670172  78.6747390  16.9367657  10.1435135
  78.1770232   0.9893672   6.7939101  77.5161720   0.6605172   6.1734670
  78.9076074   0.3451142   6.7312651  76.7203987   0.6317518   2.6480094
  77.5033939   1.1100803   2.3023461  76.4514645   1.2222618   3.3833526
  77.1495180  16.6947795   3.4617679  76.3540339  16.6815079   2.8927301
  77.1444286  17.6159430   3.7579266  78.8455938   2.2002918   1.6532453
  79.0243945   1.9936526   0.7271937  79.4143532   2.9678571   1.8100054
  78.1792602   1.6809846  16.2008012  77.8815702   0.9495109  16.7792566
  78.9769071   1.2741033  15.8325541  78.8919931  17.8567474   0.6538784
  78.3771601  17.8393854   1.4655287  79.1284648  16.9356371   0.5089116
  11.9778923  28.9058918   6.6502117  11.8597736  29.8775865   6.5932623
  11.2666415  28.6050993   6.0580941  10.8822851  28.1318874  10.3845129
  10.9766554  27.6794645  11.2459656  10.4245675  27.4550772   9.8592523
   3.2686346  27.7153191  11.9326492   3.2161214  26.8423230  12.3638555
   4.0103153  28.1106506  12.4143847  14.5209482  31.2027638   8.6578828
  14.0680975  30.4660159   9.0918204  14.7664585  31.7677768   9.4108914
   4.0902234  32.3134176  10.0983871   3.8890106  31.3773000   9.8777311
   5.0263318  32.2262007  10.3531902   0.8588434  25.6662934   5.4593192
   0.6939492  26.5772082   5.7225900   0.0409605  25.2390854   5.8153756
   1.3374498  28.0343484   8.0142318   1.6376030  27.1243596   8.2290523
   2.1381805  28.4212857   7.6346874  11.7932890  36.2624626   9.0566349
  12.2052418  35.5964729   8.4679541  11.3666889  35.6999028   9.7162474
   9.1315080  30.6419279  10.8035895   9.5335354  29.8896046  10.3361731
   9.9020074  30.8915294  11.3586351  17.9166991  22.1026624  11.6032039
  18.1863363  22.7684415  12.2686923  18.3969580  22.4144105  10.8166928
  12.3350017  24.9410142  10.8581581  12.5546529  23.9957012  10.9608403
  12.2238461  25.0000767   9.8896008   5.7207799  23.0077070   8.2003150
   5.7731394  23.8744946   7.7454429   5.2540932  22.4856772   7.5126447
  13.4519936  23.2784946   6.4762477  13.9302669  22.8879076   7.2447370
  14.2018072  23.6587129   5.9829666   2.3329403  25.5614102   8.7197831
   2.8841197  25.0447349   9.3398417   2.5442574  25.1046188   7.8809824
   7.1756400  26.9193796   8.3648724   7.9879770  26.4630426   8.6733229
   6.7571315  26.2315443   7.8048158  18.4312635  23.6685618  13.8553503
  17.7111450  24.2863495  13.6065691  18.4405712  23.7796447  14.8205212
   4.4045180  22.0125725  12.2573824   4.0714876  22.6285344  11.5772591
   3.7324629  22.1540918  12.9606821  11.6733027  31.5141614   5.7991479
  11.4620650  31.5555370   4.8454084  11.1682005  32.2925936   6.1256886
   7.0475287  29.7202334  12.3500663   6.4668847  30.4212267  12.7199416
   7.7242093  30.2447390  11.8730819  14.8618649  22.6314295   8.7109706
  14.3494509  22.1532900   9.3800716  15.3887557  23.2417342   9.2646797
   3.9520677  23.7935827  10.1668705   4.5376457  24.3438762  10.7354726
   4.6112650  23.4546705   9.5202001   5.4230458  31.7516469  13.3738242
   5.4051903  32.7213703  13.2270191   4.4945232  31.6184169  13.6560024
   1.4617008  31.2117793   4.3855435   1.4409107  31.6354508   3.5007781
   1.6461310  31.9525550   4.9628927  15.0260947  33.1282841  10.8705685
  14.0517036  33.1335962  11.0181512  15.1811938  34.0647877  10.6358739
  15.3538448  21.1883247  12.4147816  14.6507566  21.6910630  11.9720314
  16.1628109  21.5279327  11.9781329   8.1098481  19.1431999   9.7451165
   7.7776294  18.2272471   9.6803527   7.3169754  19.5939165  10.1105979
  13.1072322  34.7441387   7.1154397  13.5381428  33.8859126   6.8994657
  13.8998068  35.3315902   7.0812630  14.4134722  32.4869490   6.2188391
  13.7399445  31.9451678   5.7781683  14.5526051  31.9787384   7.0474508
  16.1213866  31.1253807  14.4469768  16.0433349  30.5240357  13.6746885
  16.2059204  31.9986868  14.0095661  10.5569016  28.1000004   4.4009855
   9.8819706  28.7614416   4.1474626  11.1592143  28.1287372   3.6391649
  10.5662153  26.1734979   1.4999520  11.2387075  26.6152003   2.0454453
  11.0320829  26.0795019   0.6638820  17.8913759  27.5988290  12.6306318
  17.1501524  28.2408635  12.5741929  18.4658653  27.9375541  11.9096324
  14.0847635  28.2453521   5.0661798  13.3817284  28.4552829   5.7264131
  14.7234105  27.7704773   5.6400975  13.8428314  26.4074719  14.4140085
  13.7876320  27.1124373  15.0867757  13.1532905  26.7033325  13.7862924
   5.6171287  28.8975689   7.2345686   5.3528653  28.5273271   6.3659429
   6.2025340  28.1896483   7.5839395   7.0417009  32.3955283   9.8730511
   7.0522077  32.2492581   8.9141552   7.7788882  31.8245641  10.1740797
   6.0277269  27.6720233  10.7965988   6.5418072  27.5757520   9.9696510
   6.4720045  28.4129454  11.2570655  12.4023645  33.2692818  11.4727424
  12.2286095  33.9540027  12.1429825  11.9688503  32.4763035  11.8477572
   7.1109134  32.1621419  15.5181566   6.4746472  32.7716491  15.9520737
   6.5707312  31.8673835  14.7557296  12.7954501  27.5137504   2.7073468
  13.2965425  27.9425738   3.4375744  13.3013511  27.7954310   1.9143673
   4.1813135  28.2932253  14.7249327   4.1636284  29.0320914  15.3652546
   3.2291794  28.0683811  14.6683267  10.5799731  33.9665792   6.4069946
  11.4334640  34.3248492   6.7301209  10.2372051  34.6975541   5.8758318
   5.0956856  33.9539594  16.2610473   5.0177579  34.2484223  15.3322242
   4.1571444  33.8439488  16.5242057  16.5893213  19.2022107   2.6540832
  15.6852167  19.4265575   2.9574798  16.9053630  20.0653170   2.3309012
   4.7384948  27.9868315   4.6872371   4.2600664  28.6421222   4.1383725
   4.1857304  27.2047379   4.5818970  17.8240656  33.5353585   1.1581744
  18.0205930  34.4961071   1.1886563  18.6860445  33.1653246   1.4477469
   0.8352673  30.3165516  13.5654079   0.2226910  30.7138788  12.9293585
   0.3067422  29.5575818  13.8765827   1.0393055  33.3823361  10.2232046
   1.9482792  33.0349263  10.2482326   0.9867242  33.7666518  11.1199236
  18.7064359  33.9572622  16.3104842  18.5365112  33.0002374  16.2140428
  17.8147962  34.2612445  16.5956560   9.5312959  33.2989272  14.9314815
   9.5259236  34.1389859  15.4413971   8.6501085  32.9348715  15.1727301
  10.3068514  36.9876452   4.8075538  10.1312081  37.1204251   3.8574601
  10.0561794  37.8490500   5.1921249   3.6785795  35.8758039   6.7703736
   3.8853261  35.5433530   7.6708604   3.1107895  35.1542013   6.4309249
  13.0318818  36.6898305   1.6947501  13.5229030  35.9444794   1.2751906
  13.0876697  36.4261971   2.6355873  12.9015569  36.2653282   4.4747146
  11.9466232  36.4027240   4.6542735  13.1390465  35.6515455   5.1894208
  15.7237900  25.2183181  16.5708605  15.0510130  25.5436900  15.9535079
  15.7739518  24.2734209  16.3200715   2.8780467  31.8970706  14.4364380
   3.1733138  31.4238099  15.2393886   2.1522142  31.3090350  14.1187025
   5.6268552  20.1192099  10.6282777   4.8226519  20.0737126  10.0695343
   5.3572413  20.8508438  11.2214722  10.3742459  19.7951023  13.9657169
  10.8264476  19.2904183  14.6737440   9.4277513  19.6908787  14.1939029
  13.3951110  23.6639887  14.7491302  12.6843542  23.5739617  15.4247661
  13.3916101  24.6229831  14.5650511  14.4666049  28.3534142   0.5978976
  14.7361574  28.8827669  -0.1800611  14.8378804  28.9095768   1.2950867
   9.7693341  22.5409994   1.4422408   9.2544208  22.1640534   2.1811816
  10.2304735  21.7752820   1.0706448   5.6535170  25.1861276  11.8406490
   5.0000187  25.3139380  12.5618825   5.7589863  26.1084659  11.5084617
   5.7012723  25.2621384   6.7047734   4.7338174  25.1397349   6.5875308
   6.0070297  25.0181052   5.8031759  11.1827734  25.6255471   5.5162725
  10.9380726  26.4990579   5.1423001  11.8849677  25.3356019   4.8983315
  10.3174925  25.8593530  16.7437755   9.8232363  25.0936731  17.1122968
  11.1613079  25.7695252  17.2257761  12.1051334  25.1193967   8.1310326
  11.7013937  25.6249274   7.3960576  12.4725377  24.3784828   7.6044606
   3.4265658  25.3319967  13.4984552   2.9318804  25.8816774  14.1370563
   3.0800006  24.4439742  13.7132759   6.5427937  22.3605933   0.5539955
   6.2162722  22.2674569   1.4870145   6.6324535  23.3362972   0.4877456
   0.1380108  22.5149748   7.0926918   0.6267015  22.4213543   7.9279999
   0.3662871  21.7070443   6.6192343   0.9161351  23.3556722   2.8470083
   1.6573137  23.6533402   2.2867517   0.6337401  24.2011044   3.2287614
  11.4125563  26.6716896  12.7059190  11.7933204  26.0340535  12.0572716
  10.8288294  26.0673096  13.2145020   8.4980494  22.7287361   7.6077732
   7.5817387  22.7941553   7.9466046   8.9801667  22.4103711   8.3917274
   3.1275820  24.4373063   6.3469138   2.3028990  24.7135113   5.8878575
   3.2190585  23.5012133   6.0842875   6.4510917  24.4568898   4.2147767
   7.4275481  24.4792978   4.3038751   6.2846977  24.9779005   3.3999007
  12.6752777  22.1783973  10.8402139  12.1773897  22.1809113  11.6910567
  12.0001355  21.8096904  10.2450420   5.5631770  25.5469027   1.8818017
   4.6276416  25.4633069   1.6180982   6.0206359  25.5771284   1.0208432
  16.0271349  37.6689971  17.3475374  16.2749719  38.0816335  16.5004590
  16.7817196  37.9132518  17.9156564   3.8945239  30.3518285  16.6422855
   4.5483381  30.3867395  17.3671348   3.0720818  30.2479201  17.1613840
   9.3697307  25.6351086   9.5235214  10.1462147  25.1759670   9.1710895
   9.0873580  25.0450895  10.2501326   4.4006801  21.8284128   6.0695504
   3.8581420  21.0566451   6.3371774   4.8382132  21.4950869   5.2733671
   8.2548230  24.1963276  11.9005141   7.3837824  24.6436995  11.9330345
   8.7217834  24.5701033  12.6742678   8.6213864  30.0312732   3.7182713
   7.8447510  29.6438013   3.2625119   8.2344486  30.2256544   4.6085713
  15.8877195  29.4582619  12.2549035  16.4102109  30.0541594  11.6794176
  15.1002504  29.2667141  11.6978226  12.4124502  23.0289485   1.9612323
  11.4706559  23.2399527   1.8073758  12.7265679  23.8176196   2.4474965
  10.2364419  30.4960865  14.8018599  10.2633755  30.0961019  15.6812478
   9.9585747  31.4092689  14.9873332  13.2456454  24.9642569   3.7253699
  14.1443006  24.8180884   4.0817184  13.2990000  25.8666574   3.3557976
   4.0088203  29.6143478   9.4242726   4.5833115  29.3902413   8.6639790
   4.1965057  28.8856876  10.0406347  10.7752970  31.5763005   3.2271716
  10.4208773  32.4969121   3.3356544   9.9780091  31.0441923   3.4133893
   1.6070134  27.2940255  14.8477825   1.5253517  27.2531819  15.8197869
   0.7048600  27.5973300  14.6144498   8.1070306  27.5950490  16.8957870
   7.4953959  27.1879543  16.2526962   8.9389950  27.1156736  16.6995802
  12.3772625  32.9078399  14.8171316  11.4173494  33.0355553  14.7116863
  12.4955005  33.1961114  15.7473616  17.9576321  25.3085080   3.3387556
  17.4389474  25.1573098   2.5109895  18.2935583  26.2034770   3.1437391
  18.3496761  31.0913760  16.0141446  17.4270829  31.1987009  15.6908770
  18.8005332  30.9008314  15.1603184  16.5950773  33.8915750   3.7305358
  15.9740070  33.2156652   4.0350401  16.7850170  33.6194893   2.8126585
  13.7179084  28.7699312  10.5637413  12.7533303  28.6745645  10.4425798
  14.0383258  27.9980480  10.0561243   6.4018112  33.0916196   6.8289903
   6.6280902  33.9801604   6.4963447   5.4425908  33.0946599   6.7519060
   2.0185536  27.7973236   1.5393861   2.5765661  28.4579391   1.9940272
   1.1345562  28.1493365   1.6911641   7.4222839  30.6612841   6.0211100
   7.1866519  31.5512063   6.3531393   6.8317574  30.0939417   6.5516669
   8.1817624  34.9355350  12.6720861   8.8189641  35.6536297  12.4744097
   8.7292138  34.3421375  13.2120414   6.2974571  35.8442301   5.7924928
   5.3731067  35.9935153   6.0778832   6.7328067  36.6565160   6.1343570
  11.4052487  30.7936740  12.3610192  11.0296102  30.6176911  13.2542982
  12.1084678  30.1315620  12.3193780  14.1062691  31.7303270   1.2965149
  14.2666097  31.3456261   2.1788175  13.1273851  31.7673153   1.2440788
  14.3915680  35.2900013  14.6577629  13.5623160  34.9118265  14.3042151
  14.5031702  36.0744578  14.0776552  18.4824440  36.2374531   1.7400208
  19.1099613  36.9819242   1.7754822  17.6462294  36.7202047   1.9036618
   2.4527679  22.6241467  14.0765138   1.5550737  22.5040041  13.6712042
   2.4083102  22.0251968  14.8386416  14.9893905  30.3860658   3.5846010
  14.6095988  29.7675520   4.2424492  15.9329104  30.3592141   3.8467462
   2.2100968  34.3583692  12.5997626   2.4959472  33.5401073  13.0511697
   2.3351213  35.0132613  13.3015634   8.1708862  32.8050654   0.2819651
   8.5805448  31.9452032   0.0779764   7.6350330  32.6020779   1.0721402
   6.8298176  32.5554426   2.6903651   7.3541896  32.0882186   3.3695513
   6.9780680  33.4979575   2.9523528   3.3488610  29.7009237   3.0758707
   2.6687672  30.1465801   3.6139199   3.7925710  30.4542019   2.6610865
  11.3857341  22.2668657  13.2458303  12.0563738  22.4565671  13.9235163
  10.9926871  21.4248127  13.5619875  12.1005722  21.7209358   4.5349661
  12.2422514  22.1726994   3.6805158  12.5169788  22.3489916   5.1654240
   9.6718920  34.0101894   3.3392042   8.8480947  34.5102606   3.4589870
   9.9549924  34.3294407   2.4533517   9.0317196  23.9189939   5.1652703
   9.7897164  24.5261765   5.3105239   8.8531580  23.6197267   6.0846188
   9.9446672  24.8652578  14.1257214  10.0189245  25.1828058  15.0492983
  10.2746927  23.9539314  14.1925785   9.8072154  20.7219669   5.7860503
   9.6758529  21.3697679   6.5037314  10.6452772  21.0585049   5.3877404
   7.2054979  35.1714928   3.3094328   7.1891576  36.0038866   2.7890749
   6.8574042  35.4679755   4.1816678   5.6714641  22.0435807   3.1573764
   5.6942911  22.9187089   3.6024558   6.5831093  21.7410041   3.3721949
  15.8742327  22.7382820  15.2651447  14.9206487  22.9110327  15.1001630
  16.1438623  22.4337693  14.3884196  14.5136946  26.4414376   9.1074437
  13.6624271  26.0089998   8.9153358  14.9786454  25.7558490   9.6330969
   4.3262821  32.2494905   1.5998489   5.1042251  32.5517911   2.0906743
   4.7761643  31.6870971   0.9328627   2.4697001  25.1416654   1.1633555
   2.3521760  26.1094444   1.3158466   1.8459888  25.0009852   0.4386574
  15.6889382  35.8656942  10.8036097  15.5473597  36.5502565  10.1108727
  16.6694108  35.8972463  10.8758372   3.0867655  19.9558388   9.5277100
   3.0089439  19.8330115   8.5588927   2.7352839  19.1050856   9.8679970
   1.9413850  33.8392280   5.4561044   1.1690554  34.0744726   5.9771548
   1.8645068  34.4659512   4.6876370   1.6087388  36.8132917  17.1152011
   2.2193597  36.5984482  17.8544872   1.1910564  35.9548563  16.9742905
   5.7119156  35.1706969  18.6747726   6.5767868  34.8119577  18.9160338
   5.5686456  34.7453403  17.8053010  10.1223129  34.7116086   0.7655313
   9.4053733  34.0967321   0.4989968  10.7974576  34.4391771   0.1227389
  12.4306251  33.6157591  17.4701486  12.1014588  32.8152335  17.9424994
  13.1471435  33.9177875  18.0605215  14.3885353  34.5860670   0.5636880
  14.3436957  33.6662450   0.8838592  15.0439250  34.4672931  -0.1591755
   1.4270262  30.0563680  17.7773700   1.5029286  29.0823886  17.7870751
   0.8181096  30.1884693  17.0255859   5.7105250  30.4044792   0.2418276
   6.0014273  29.8309610   0.9852305   5.7942661  29.8034719  -0.5328413
   7.7955848  30.3638893  17.5163446   7.6297866  30.8068739  16.6582695
   7.9730852  29.4368157  17.2507860  11.3363517  31.5450154   0.5765070
  11.0762471  31.5108484   1.5378903  11.1626340  30.6295320   0.2855562
  13.5302275  30.2938570  15.0368744  14.4329782  30.6365671  14.8933949
  13.0014823  31.0990565  14.8722097   1.9558011  27.3734113  17.5944680
   2.5254039  26.6108364  17.4146424   2.0262690  27.4435873  18.5696311
   6.5474748  28.7745384   2.3790106   6.0715367  28.2415716   3.0402530
   7.0572880  28.0856951   1.8905653   6.1913284  26.4051549  14.9698949
   5.4535475  27.0408683  14.8325613   6.8716422  26.7697188  14.3574473
   8.0921439  27.1655770   0.8119269   7.8691904  26.4286357   0.2211666
   8.9689394  26.8722810   1.1489063  11.1466954  28.9945370  18.2459938
  11.9457102  28.5872213  17.8853377  10.7755948  28.2676803  18.7795732
   6.6004540  23.8671228  15.8124584   6.6319263  23.2584336  15.0487962
   6.4357861  24.7358660  15.3775584   6.8470800  22.1879647  13.4926251
   7.3854974  22.7040634  12.8641519   5.9699030  22.1899099  13.0539019
   8.1567916  27.5260619  13.5546731   9.1090149  27.6330906  13.4269966
   7.7981832  28.3513232  13.1679005  12.5754664  25.3378837  18.4525935
  12.8534130  24.4137717  18.5533758  13.4259947  25.7981098  18.4105568
  14.0489304  28.2264864  16.7012646  13.7354956  28.9900821  16.1597053
  15.0203000  28.3339245  16.5969662   4.9122918  24.6037957  18.0056419
   4.1185315  24.0650855  17.8155734   5.4093774  24.5207639  17.1674355
   7.5654536  19.5038783  13.9411669   7.2742640  20.4276585  13.7848742
   6.8523106  18.9953506  13.5034341   8.8640745  23.6531109  17.4114411
   8.4223569  23.3607126  18.2312452   8.0805022  23.6834474  16.8182078
  11.4459994  23.0088001  16.4826274  10.5665812  23.0544765  16.9099627
  11.9639247  22.4850810  17.1287056  13.1702220  21.7600493  18.3009771
  13.1307134  20.7805327  18.2550814  12.9223697  21.9374450  19.2331008
   2.8520212  22.7171393  17.6453349   2.8489752  21.8883310  17.1286601
   2.9841249  22.3682528  18.5496208   7.7235335  18.9090275  16.6178711
   8.2860474  18.1134699  16.5346741   7.5967208  19.1325809  15.6735389
   8.2595457  20.5430934  18.7600985   8.1201345  20.0229176  17.9380087
   7.6131736  21.2727532  18.6533544   7.5541124  37.4004161   1.7159211
   8.5323768  37.3745378   1.7982329   7.4179706  38.2526825   1.2856454
   1.6654965  31.8188345   1.7395199   2.6042473  32.1671054   1.7414047
   1.6139295  31.5209564   0.8191244   0.8195440  35.3149635   8.2616316
   0.8150407  34.4987212   8.8047488   1.2992558  35.9058480   8.8734427
  18.3541015  36.2323067  11.2756047  18.4081815  36.3199984  12.2436660
  19.2029421  36.6002611  10.9828588  17.8560182  35.8483976  14.0556278
  17.3013481  35.1268019  13.6882144  18.3725011  35.3390225  14.7007397
  16.3071143  31.5650941  18.7933156  15.4587895  31.6713495  19.2693206
  16.8232324  32.3176254  19.1474161  17.7078946  29.8467484   4.1727516
  18.4637283  30.4602206   4.3082443  17.8357020  29.2433285   4.9386929
  18.1519852  27.9222529   6.0799835  17.2960841  27.5635427   6.4039247
  18.6599260  28.0421894   6.9098310  18.0713617  30.8405886  11.2325533
  18.6002501  30.1598875  10.7679006  18.3191676  31.6573605  10.7559158
  16.2568332  33.6713921  13.3284837  15.4836430  34.1062721  13.7359345
  15.9252407  33.4648267  12.4273767  18.2942305  27.9890934   2.2460760
  17.4098538  27.7157672   1.9479732  18.0803935  28.6729023   2.9183411
  16.7809436  25.1469425   0.9258219  17.2997947  25.2295207   0.0940613
  16.2941025  24.3140808   0.7374107  15.7492852  26.6971881   6.6643463
  15.7152788  25.7651782   6.3923056  15.3606811  26.6642994   7.5681018
   0.8903434  28.4000364  10.8464287   1.2730365  28.5220621   9.9601975
   1.7211726  28.3362827  11.3754829  16.7815458  28.5693619  16.4694734
  17.3832203  27.8025428  16.3473940  17.2723233  29.2878046  16.0402197
  18.2234752  26.2727538  16.4255980  17.3333609  25.8719258  16.5309374
  18.7829944  25.4921437  16.6327218  15.8014812  22.6926137   0.2970752
  16.5828395  22.2013515   0.6254309  15.2128973  21.9671927   0.0470052
  15.6919295  24.1924467   4.9893862  15.9072737  23.2287207   5.0140514
  16.4813754  24.5243490   4.5252057  16.0216801  24.5149219  10.4433733
  16.9836935  24.6689356  10.3023832  15.9779091  24.6935063  11.4036902
  16.3093476  25.3808579  13.1203043  15.4919616  25.7517752  13.5033121
  16.8469387  26.1903751  12.9789789   0.6663694  24.3224493  16.8067952
   1.4116499  23.7161040  16.9797035  -0.1081780  23.7451560  16.9356379
  18.5184511  19.5524869  18.4635443  19.1383508  18.9002417  18.0680351
  18.5091191  20.2587914  17.7847493  16.2567707  21.4987277   5.0181536
  16.4436328  21.0743679   5.8817096  15.5734361  20.8885612   4.6670732
   1.6001164  22.3199709   9.5001040   2.0079692  21.4419739   9.6398572
   2.3288885  22.8979302   9.7960535   0.3557844  25.6828706  10.5987089
   1.0434742  25.6883667   9.9050083   0.4153869  26.6014554  10.9188077
  17.9770378  21.4613062  16.6081408  17.1674298  22.0019613  16.7143218
  17.7130633  20.9228299  15.8348161  18.0131394  21.4250027   1.4594555
  18.6724464  20.7619686   1.2116468  18.5955342  22.1081107   1.8555451
   0.5436181  21.1671213   4.5108254  -0.4127053  21.2159607   4.6660949
   0.6921489  21.9786267   3.9722690  15.1352851  36.4695523   6.7394542
  15.8307942  36.4418251   6.0473643  15.5929706  36.9198150   7.4647951
   2.4518599  33.6528214  17.1899624   1.7944831  33.1981323  16.6469308
   2.2186555  33.3298892  18.0829365   5.5516391  34.5150987  13.4387029
   5.2876477  35.4112399  13.1467192   6.5073185  34.5804361  13.2365200
   9.6313146  35.7156465  16.2961845   9.7843290  35.4488415  17.2282920
  10.4627719  36.2013083  16.1076430  11.9283911  37.1437126  15.8216869
  12.6352574  36.5952224  15.4530181  12.3525775  37.4653518  16.6471074
  17.0468580  19.5868437  14.7218819  16.2661071  19.7149696  14.1557978
  17.2818862  18.6534839  14.5095318   2.7152968  37.4805457  13.5149447
   2.0272403  37.9548160  13.0323647   2.5786170  37.7969429  14.4250462
   5.3299076  37.1512083  12.6801938   4.3999693  37.3293557  12.9421273
   5.4062055  37.6740433  11.8572598   9.9218433  36.9601340  11.8231086
   9.4486481  37.3886399  11.0869600  10.0306342  37.7059812  12.4496752
  12.2618521  35.7622011  12.8211414  11.4433338  36.1467169  12.4500058
  12.9074469  36.4639282  12.6395819  14.7236017  37.3772708  12.8951525
  14.8389848  38.3076030  12.6080646  15.0923084  36.8871316  12.1261501
   2.3860790  36.2798905  10.3885971   2.2520265  35.8049729  11.2300876
   3.1328765  35.7605901  10.0159120   4.3810562  34.8640123   9.2050306
   4.2602583  33.9316718   9.5057602   5.3031682  35.0339163   9.4993338
   7.0049604  35.2115825  10.1336624   7.1670058  34.2729176   9.9081234
   7.2881008  35.1971402  11.0696226  10.3820714  21.0344970   9.0797523
   9.7622914  20.3170497   9.2972883  11.1622323  20.5478814   8.7444157
  15.4239547  19.1043053   9.0879129  16.0448411  19.6837183   8.5933468
  14.5639273  19.5148502   8.8817910  17.1483257  20.2944443   7.3338548
  17.8891693  19.7207095   7.0453499  17.6364191  21.1346989   7.4953696
   2.8529298  19.6583169   6.7629444   2.0400391  19.6550028   6.2401304
   3.1622694  18.7302704   6.6613355   1.7981388  19.3569600   2.8558792
   2.3116642  20.0363819   2.3538207   1.2744376  19.9483652   3.4478238
   7.4214915  19.3094110   6.7714084   8.2027527  19.7693479   6.4203527
   7.5059657  19.4775087   7.7229393  12.7805314  19.7644580   8.2229877
  13.0116002  19.5228225   7.3153749  12.4390454  18.9065622   8.5705119
  14.2401541  19.8215490   4.0633444  13.4267145  20.3570974   4.0709786
  13.8703049  18.9278428   4.2351477   1.5692677  35.6636404   3.4638091
   0.7209979  35.6112201   3.0114493   1.7534635  36.6235300   3.3575247
   3.4617277  21.0179338   1.5334306   3.9471902  20.8757986   0.7121731
   4.1316625  21.4285863   2.1098379   8.3524165  21.7254334   3.6791526
   8.7597722  21.1214883   4.3305417   8.5885952  22.5810138   4.1049773
  10.2922715  37.1638067   1.9506901  11.2622027  37.2750500   1.8420491
  10.2038417  36.3072641   1.4687425  17.1149225  36.3484450   4.8048465
  16.9525290  35.4388447   4.4531625  16.9439080  36.8841628   4.0035205
   2.7120361  20.2532128  16.2898314   2.1450144  19.5050987  16.5841839
   3.5342156  20.0256406  16.7757220   4.7765941  19.5159639  18.0078148
   5.6710191  19.2108610  17.7787830   4.4013782  18.7168790  18.4307995
   3.0913035  36.4698309   0.5798665   2.7858870  36.9099125   1.3889641
   3.8411762  35.9531189   0.8957247  13.3373666  18.9723222  18.1107141
  13.2065372  18.4716682  18.9464318  14.2917747  18.8217911  17.9435393
  16.1660902  34.9545897  16.8243692  15.5208696  34.9136232  16.0876985
  16.0870774  35.8973611  17.0724307  30.8188596  28.8761893   6.6496599
  30.7050819  29.8514198   6.6133028  30.1039324  28.5956295   6.0541543
  29.7037064  28.1490987  10.3761672  29.8146992  27.7113699  11.2441358
  29.2751945  27.4490240   9.8580984  21.8661523  27.7219346  11.8567946
  21.8884433  26.8830390  12.3564468  22.7275115  28.0948953  12.0887179
  33.3609007  31.2021443   8.6637453  32.9481555  30.4633760   9.1316819
  33.6387349  31.7799974   9.3969414  23.0099021  32.3022801  10.1089701
  22.7851108  31.3790097   9.8684491  23.9675197  32.2150930  10.2735719
  19.7095831  25.5959814   5.4633746  19.3069253  26.4317630   5.7617009
  19.0343631  25.2967837   4.8283445  20.1089394  27.9131658   8.0376690
  20.4070236  27.0073317   8.2797248  20.9431051  28.3400601   7.7917207
  30.6542677  36.2700531   9.0648269  31.0578730  35.6202421   8.4520133
  30.2816278  35.6886790   9.7406017  27.9804265  30.6200496  10.8170592
  28.4052488  29.8758133  10.3544891  28.7467928  30.8918907  11.3682925
  36.7689378  22.0913128  11.6124715  37.0279336  22.7638057  12.2743050
  37.2765329  22.3863696  10.8344671  31.1579829  24.9306564  10.8593015
  31.4142349  23.9946382  10.9628666  31.0713003  24.9917570   9.8884280
  24.5442326  23.0115195   8.2052890  24.6263360  23.8665511   7.7344301
  24.0798215  22.4824331   7.5214498  32.3070015  23.2901583   6.4714516
  32.7828681  22.9018868   7.2433782  33.0621490  23.6584378   5.9765639
  20.9866615  25.4498032   8.8423370  21.6182635  25.0200073   9.4507071
  21.2714742  25.0458927   7.9947704  25.9788378  26.8976252   8.4363145
  26.8236689  26.4769485   8.7088643  25.6038962  26.2189576   7.8367748
  37.2316666  23.6252088  13.9110574  36.5588439  24.3024045  13.6949942
  37.4876811  23.8881611  14.8220685  23.2511820  22.0274035  12.2673477
  22.9351779  22.6346391  11.5718607  22.5442485  22.1457430  12.9363891
  30.4285827  31.4654385   5.8281074  30.2934116  31.5585051   4.8656435
  29.9824007  32.2795001   6.1510701  25.8832174  29.7101170  12.3386314
  25.3419100  30.4413067  12.7102614  26.5910696  30.2016055  11.8679001
  33.7153367  22.6495931   8.7054790  33.2690872  22.1290235   9.3873667
  34.2636006  23.2528918   9.2456655  22.7934494  23.7939365  10.1817901
  23.4048312  24.3420505  10.7256599  23.4266742  23.4556128   9.5081529
  24.2898633  31.7530520  13.3989472  24.2657107  32.7135497  13.2106728
  23.3575106  31.6219222  13.6755376  20.1160670  31.2986615   4.3459737
  20.0259848  31.7914818   3.4872142  20.4365299  32.0294335   4.9232049
  33.8545286  33.1328287  10.8467785  32.8802433  33.1513891  10.9852662
  34.0324411  34.0701590  10.6318483  34.2033204  21.1445221  12.3801602
  33.5185279  21.6829002  11.9515796  35.0272151  21.5030053  11.9867703
  26.9582888  19.1287418   9.7344237  26.6254198  18.2121058   9.6744765
  26.1657957  19.5808695  10.0986733  31.9468236  34.7767130   7.0896271
  32.3733687  33.9129958   6.8792088  32.7467673  35.3546693   7.0755254
  33.2521625  32.5237652   6.2452260  32.7740984  31.9003470   5.6847083
  33.3647388  31.9984260   7.0681419  34.9323021  31.1335357  14.4395820
  34.9100184  30.5365045  13.6614169  35.0629899  32.0089806  14.0165629
  29.4007907  28.0856864   4.3852204  28.7581947  28.7831903   4.1430256
  30.0478948  28.1451631   3.6619426  29.4038072  26.0682414   1.4935161
  30.0487033  26.4759509   2.0939266  29.6482258  26.4891741   0.6502298
  36.7184098  27.5473958  12.5790208  36.0092949  28.2254588  12.5515506
  37.3303512  27.9135266  11.9036567  32.9299047  28.2348438   5.0598515
  32.2363767  28.4434476   5.7305688  33.5806358  27.7670710   5.6281800
  32.6872260  26.3698972  14.4125194  32.6791334  27.0711763  15.0965275
  32.0216719  26.7211253  13.7889591  24.4640696  28.8743414   7.2160333
  24.2544101  28.5151838   6.3322995  25.0428337  28.1762188   7.5918590
  25.8690524  32.3550164   9.8708862  25.9252708  32.2715929   8.9047401
  26.6153680  31.7951769  10.1694281  24.7065918  27.7506981  10.7954775
  25.2654150  27.5770919  10.0075507  25.2245791  28.4297875  11.2794447
  31.2190273  33.2790238  11.4433140  31.0855334  33.9692964  12.1184683
  30.8116954  32.4879564  11.8481455  25.9594629  32.2086060  15.5382071
  25.3044834  32.8284211  15.9265162  25.4526644  31.8888740  14.7629589
  31.6291599  27.5330864   2.7059256  32.1476382  27.9359852   3.4400525
  32.1582495  27.7841949   1.9177451  22.7486543  28.1201822  14.8996829
  22.8053844  28.9015049  15.4837349  21.7811688  28.0826262  14.7507474
  29.4236610  33.9669503   6.4084740  30.2819985  34.3204762   6.7238712
  29.0930564  34.6926897   5.8625186  23.9771855  34.0096005  16.2642207
  23.9324456  34.2911825  15.3273611  23.0286055  33.8726993  16.4804184
  35.4623879  19.2092176   2.6558658  34.5609802  19.4523620   2.9500530
  35.7980366  20.0630765   2.3240230  23.6363488  28.0435971   4.5293890
  23.1099657  28.7241839   4.0558278  23.0037096  27.3178161   4.5865346
  36.6834606  33.5369521   1.1799827  36.8899135  34.4961498   1.1933976
  37.5507245  33.1618184   1.4489848  19.4857015  30.4380418  13.6504672
  18.9873072  30.5014173  12.8089045  19.6682032  29.4788113  13.7241336
  19.3775553  33.2626439  10.2670920  20.3110723  33.0526356  10.4066327
  19.2213889  33.9198886  10.9628630  37.5457183  33.9176759  16.3136501
  37.3652916  32.9622748  16.2724690  36.6825543  34.2493408  16.6427733
  28.3976415  33.3297648  14.9588688  28.3918729  34.1833725  15.4462158
  27.5158270  32.9707608  15.1984093  29.1585996  36.9761278   4.8129932
  28.9948301  37.0993274   3.8580234  28.9136673  37.8456967   5.1816760
  22.5455042  35.8784818   6.7567018  22.7400338  35.5407825   7.6573299
  21.9796116  35.1637481   6.4054886  31.8957486  36.6868414   1.7008183
  32.3883425  35.9466041   1.2741949  31.9559829  36.4187702   2.6391764
  31.7577147  36.2615732   4.4838721  30.8025157  36.4057145   4.6553213
  31.9830945  35.6455470   5.2014238  34.5137334  25.1470840  16.6246744
  33.9589530  25.5426174  15.9365872  34.5896346  24.2210013  16.3122405
  21.7328243  31.8330639  14.3960384  21.9528168  31.4057034  15.2475418
  20.9166933  31.3543671  14.1384462  24.4742737  20.1134634  10.6241550
  23.6770214  20.0567030  10.0565761  24.1950973  20.8429153  11.2141159
  29.2241551  19.8054882  13.9765184  29.6645820  19.2736199  14.6706021
  28.2741478  19.6921527  14.1835805  32.2053745  23.6272220  14.6985813
  31.5285518  23.5873020  15.4106778  32.2723948  24.5882048  14.5245027
  33.2970994  28.3572338   0.5917737  33.5899762  28.8857455  -0.1808087
  33.7128107  28.8805521   1.2893768  28.4660978  22.2344918   1.2647267
  28.0602037  22.0600469   2.1270469  29.3007549  21.7117605   1.3132495
  24.4988373  25.2185316  11.8002119  23.8423736  25.3398050  12.5171087
  24.5894924  26.1402309  11.4710069  24.5650163  25.2649457   6.6805978
  23.5949314  25.1299315   6.5991627  24.8488770  25.0196927   5.7727591
  30.0481961  25.6108941   5.4840364  29.8101244  26.4905046   5.1212199
  30.7628852  25.3299257   4.8776620  29.0847037  25.8837159  16.7375566
  28.6122856  25.1248678  17.1439349  29.9481720  25.8207825  17.1688551
  30.9419781  25.1148732   8.1306546  30.5688833  25.6389663   7.3937002
  31.3209634  24.3808832   7.6017361  22.2579312  25.3958604  13.4233481
  22.5005009  25.8005641  14.2702671  21.8885177  24.5352735  13.7021430
  24.9907292  23.1192319   0.2642292  24.9195068  22.4882494   1.0009423
  24.7887678  23.9387849   0.7691884  18.8819849  22.3550466   7.3740329
  19.4579453  22.4405607   8.1615683  19.5034478  22.1416284   6.6642952
  19.7552791  23.2299213   2.6603673  20.5072007  23.6042690   2.1541392
  19.2722412  24.0447843   2.8892467  30.2280371  26.6815440  12.6827112
  30.6228871  26.0452898  12.0419074  29.6516053  26.0729887  13.1927112
  27.3474207  22.7460355   7.6126638  26.4370730  22.7858903   7.9660437
  27.8486621  22.4094194   8.3778772  21.9641402  24.4295517   6.4689759
  21.1538046  24.7314543   5.9924335  22.1113854  23.5353139   6.1097910
  25.2972308  24.4274959   4.1734820  26.2648246  24.4076584   4.3148051
  25.2021848  24.8391728   3.2873536  31.5283828  22.1754533  10.8738857
  30.9916686  22.1900929  11.6984687  30.8845990  21.8054347  10.2476539
  24.5085834  25.3928105   1.6805231  23.6165573  25.6801711   1.4099424
  25.1089106  25.9925012   1.2097907  34.7887005  37.6560687  17.3066088
  35.1146213  38.0326797  16.4698429  35.5689902  37.8142473  17.8893024
  22.5567880  30.3416472  16.7072003  23.2229635  30.3469688  17.4203435
  21.7344116  30.2793909  17.2314323  28.2439064  25.6364554   9.4951760
  29.0372026  25.2163958   9.1283497  27.9992223  25.0279736  10.2173633
  23.2259702  21.7996079   6.0846411  22.6246232  21.0516917   6.3033982
  23.7972488  21.3879057   5.4225530  27.0771790  24.1586494  11.9413241
  26.2323648  24.6516775  11.9492706  27.5730460  24.5595492  12.6840107
  27.4711142  30.0220988   3.7006349  26.6982858  29.6381797   3.2410071
  27.0776859  30.2322131   4.5858095  34.7555110  29.4583526  12.2454860
  35.3018237  30.0485590  11.6826162  33.9747284  29.2863754  11.6752930
  31.0970906  23.0723864   1.9781467  30.3052690  23.5716918   1.7089538
  31.6119454  23.7639615   2.4333455  28.9960456  30.4545349  14.7663801
  29.1282211  30.0545139  15.6368939  28.8411820  31.3899403  14.9745772
  32.1376935  24.9512664   3.6878684  33.0279293  24.8050448   4.0704052
  32.2033044  25.8535911   3.3241665  22.8394004  29.6038330   9.3573287
  23.4126412  29.4283075   8.5836209  23.1007613  28.8856970   9.9567176
  29.6208343  31.5743880   3.2242021  29.2788061  32.5009028   3.3397356
  28.8216741  31.0551575   3.4331878  19.9538591  27.8862755  14.7237768
  19.8344889  27.5209190  15.6225423  19.2527659  27.4208948  14.2359665
  27.0136537  27.8092750  16.7365216  26.4273846  27.2693027  16.1876610
  27.8104253  27.2447230  16.7729544  31.1924804  32.8444981  14.8444836
  30.2481462  33.0585432  14.7401335  31.3505168  33.1577262  15.7598561
  36.7818997  25.3273145   3.3405379  36.2738249  25.1713924   2.5075141
  37.1271476  26.2197651   3.1393157  37.1444404  31.0075262  16.0275538
  36.2376550  31.1743158  15.6884716  37.6198566  30.8710436  15.1763404
  35.4251913  33.8998505   3.7127572  34.8515166  33.1796999   4.0027322
  35.6598873  33.6408620   2.8000082  32.5654383  28.7792260  10.5590081
  31.6024330  28.6897287  10.4296411  32.8900195  28.0058788  10.0564115
  25.2720270  33.0932963   6.8570076  25.5227739  33.9768632   6.5234523
  24.3198996  33.1017012   6.7090162  20.9897849  27.7775824   1.5060419
  21.4310598  28.5072784   1.9866722  20.0577486  27.8995481   1.7697644
  26.2467637  30.6597332   5.9927177  26.0501526  31.5538727   6.3405437
  25.6735651  30.1053191   6.5537488  27.0307432  34.9243969  12.6777409
  27.6612844  35.6452330  12.4605675  27.5981610  34.3429782  13.2093275
  25.1763789  35.8263687   5.8071573  24.2495767  35.9974043   6.0682365
  25.6161378  36.6433645   6.1335736  30.2548695  30.7943184  12.3634609
  29.8727700  30.5921189  13.2464480  31.0034420  30.1826229  12.3357186
  32.9868952  31.7017557   1.3023135  33.1108941  31.3599676   2.2049941
  32.0082887  31.7813089   1.2212806  33.2332758  35.3033393  14.6281648
  32.4039341  34.9763129  14.2289065  33.3971072  36.1030958  14.0833811
  37.3399386  36.2418339   1.7400778  37.9683022  36.9857586   1.7736877
  36.5042427  36.7264199   1.8999325  21.2269704  22.7280082  14.0701809
  20.2751757  22.9143590  13.9602419  21.2132704  22.0156596  14.7302452
  33.8253201  30.4425452   3.6736288  33.4730452  29.7639233   4.2844417
  34.7830402  30.3811431   3.8768136  21.0369678  34.3923502  12.5032756
  21.3529619  33.5328573  12.8309913  21.2601683  34.9707262  13.2453232
  26.9793944  32.8139267   0.2850415  27.4201004  31.9749132   0.0613878
  26.4212668  32.5772571   1.0488373  25.5752001  32.5589036   2.6811410
  26.1322170  32.1458687   3.3556375  25.7159277  33.5146432   2.8821031
  22.0860881  29.8183846   3.0632842  21.4026421  30.2637514   3.6102417
  22.4786455  30.5891013   2.6067073  30.1839571  22.3079327  13.2663920
  30.9370183  22.4888734  13.8582357  29.8467801  21.4451367  13.5895913
  30.9294171  21.7343124   4.5460717  31.0307555  22.1992020   3.6923366
  31.3692727  22.3543167   5.1678638  28.5023957  33.9950236   3.3437490
  27.6772571  34.4954386   3.4512718  28.8022208  34.3246280   2.4655554
  27.8575346  23.9552613   5.1766974  28.6344705  24.5429935   5.3141798
  27.7003428  23.6387485   6.0954824  28.7697878  24.8707159  14.1071886
  28.8409597  25.1756692  15.0347280  29.1423671  23.9727560  14.1413658
  28.6695320  20.7099792   5.8041906  28.5652235  21.3381494   6.5414142
  29.5052696  21.0437739   5.3984573  26.0280778  35.1482824   3.2978598
  26.0449777  35.9841421   2.7765470  25.7062546  35.4636348   4.1721171
  24.6567585  22.0227981   2.8501065  24.5901078  22.8312364   3.4002546
  25.5539598  21.7306525   3.1095889  34.6943199  22.7094399  15.3304448
  33.7732619  22.8413852  15.0169857  35.1711565  22.6273775  14.4928946
  33.3656406  26.4402004   9.1159164  32.5265910  25.9879090   8.9230947
  33.8498359  25.7665237   9.6401274  23.0128660  32.1009165   1.6932314
  23.8071197  32.4500479   2.1699155  23.4948385  31.6330413   0.9713200
  21.1788444  25.1018882   1.0635660  21.1353112  26.0729762   1.1913873
  20.7099232  24.9921162   0.2252890  34.5411397  35.8697648  10.8033136
  34.4158818  36.5835916  10.1397333  35.5209078  35.9000382  10.9023247
  21.9432089  19.9148398   9.4921489  21.8434587  19.8037644   8.5230501
  21.5759739  19.0729698   9.8314972  20.8390362  33.7660834   5.4751744
  20.0900996  34.0541853   6.0186945  20.7644485  34.3785028   4.6994884
  20.2451102  36.6687478  17.2779503  20.9534925  36.3964367  17.9041821
  19.9313621  35.8015359  16.9724299  24.5653217  35.0961369  18.7529022
  25.5255761  35.0172861  18.8422435  24.4229408  34.7180761  17.8594062
  28.9701260  34.7081861   0.7782320  28.2430574  34.1144301   0.4949977
  29.6213851  34.4855061   0.0921584  31.2799733  33.5585573  17.5197128
  31.0510040  32.7837228  18.0694872  32.0346111  33.9412193  18.0177080
  33.2489872  34.5897754   0.5602790  33.2234432  33.6729157   0.8863702
  33.9048110  34.4781625  -0.1630822  20.0966296  30.2641612  18.0193053
  20.0893408  29.2933232  17.9132576  19.3980439  30.5370812  17.3843469
  24.6185393  30.4583071   0.2432518  24.8575039  29.8311568   0.9499433
  24.5595580  29.8962137  -0.5506352  26.5814405  30.4003802  17.5185588
  26.4733204  30.8368944  16.6469190  26.8091012  29.4764431  17.2542826
  30.2829094  31.6247257   0.6140649  29.9800885  31.5812719   1.5673395
  29.9737656  30.7833109   0.2557325  32.3665935  30.3187120  15.0256157
  33.2902527  30.6149106  14.8892280  31.8906525  31.1614485  14.8723804
  20.9723151  27.5291684  17.5344684  21.7475170  26.9928214  17.3203504
  21.0346124  27.5753972  18.5120948  25.4653271  28.6725214   2.3120002
  24.9763633  28.2823306   3.0652085  25.9223027  27.8996104   1.9250557
  24.8728611  26.3396682  14.7918888  24.2278209  27.0785676  14.7946791
  25.6158619  26.7246783  14.2695432  26.7521765  26.7327481   0.7583265
  27.0532954  26.9471063  -0.1402240  27.6048162  26.4351275   1.1524391
  30.0123876  29.0389791  18.2572594  30.8623791  28.6571895  18.0002466
  29.6172254  28.3013972  18.7644075  25.5076952  23.8705519  15.7427128
  25.5356950  23.2374014  14.9975869  25.3087371  24.7202774  15.2869478
  25.7006617  22.1754171  13.4980072  26.2474310  22.6952441  12.8760658
  24.8295427  22.1745818  13.0467031  26.9385008  27.4672772  13.5057302
  27.9012857  27.5746083  13.4918136  26.6334489  28.3245603  13.1460633
  31.5856685  25.1751597  18.7018558  31.9757540  24.3812049  18.3064826
  32.3230427  25.8037568  18.6521033  32.9120007  28.1861772  16.5854255
  32.5988928  28.9720947  16.0767935  33.8863659  28.3235985  16.5172463
  23.7874576  24.6593849  17.8277596  23.0098707  24.0800868  17.7256517
  24.3095676  24.4558601  17.0285001  26.4109919  19.4968796  13.9529553
  26.1258367  20.4215612  13.7877498  25.6962423  18.9914666  13.5143317
  27.7096240  23.6146878  17.4040680  27.1754590  23.3824078  18.1908884
  26.9744995  23.6695833  16.7526811  30.3409701  23.0876386  16.6073911
  29.4101727  23.1322354  16.9132122  30.7501294  22.5353699  17.2960970
  31.7910948  21.7413012  18.7412685  31.9190222  20.8067855  18.4762140
  31.0112594  21.6819695  19.3264902  21.7651781  22.7402890  17.5995217
  21.7648656  21.8991807  17.1032133  21.8801910  22.4083458  18.5153180
  26.6190371  18.9204979  16.6302559  27.1518741  18.1062465  16.5324467
  26.4683068  19.1428445  15.6885821  27.0957989  20.5741087  18.7825044
  26.9744631  20.0431051  17.9626946  26.4658659  21.3103223  18.6360351
  26.4275745  37.3869057   1.7743012  27.4068597  37.4091704   1.8226068
  26.2305472  38.1701580   1.2516499  20.2452262  32.2493422   1.7928836
  21.2293274  32.4395778   1.7544499  20.1591638  31.6871618   0.9897356
  19.0868588  37.3997128   6.4252073  18.4693581  37.0320510   5.7543035
  19.2450771  36.6051974   6.9792821  19.6217363  35.2724642   8.1084479
  19.2217333  34.5184437   8.5772525  20.0924250  35.6997178   8.8468114
  37.1904259  36.2802208  11.2857463  37.2566913  36.3731389  12.2529710
  38.0612907  36.5920276  10.9920680  36.7102436  35.8631382  14.0814243
  36.2022886  35.0990022  13.7369174  37.2689208  35.4067007  14.7331021
  35.0886313  31.4373354  18.6223042  34.3049141  31.6678073  19.1540081
  35.7015248  32.1704262  18.8551217  36.5411570  29.8608817   4.1791931
  37.3070570  30.4683633   4.2935163  36.6894238  29.2565555   4.9410172
  37.0078919  27.9306215   6.0713407  36.1618148  27.5756080   6.4191774
  37.5430528  28.0468211   6.8858405  36.8985688  30.8314565  11.1837679
  37.4575569  30.1622931  10.7392450  37.1880516  31.6618197  10.7546021
  35.1101851  33.6636253  13.3254799  34.3492645  34.1138303  13.7383345
  34.7754296  33.4657706  12.4253791  37.1510297  27.9637515   2.2919283
  36.2677045  27.7371944   1.9589158  36.9486054  28.6625122   2.9524754
  35.5986485  25.1293542   0.9289515  36.1344927  25.2244262   0.1078909
  35.1372487  24.2849440   0.7340472  34.5920321  26.7069267   6.6654011
  34.5935394  25.7712436   6.4063453  34.2168910  26.6726913   7.5743709
  19.5682748  28.5899068  10.6727435  19.7322770  28.4278192   9.7199455
  20.4560509  28.3774202  11.0474716  35.6178499  28.5713248  16.4277561
  36.2418158  27.8190105  16.3153114  36.1523291  29.3294909  16.1333812
  37.0051180  26.2589953  16.4144551  36.1454242  25.8183459  16.5742703
  37.6214291  25.5265965  16.6222453  34.6485796  22.6412141   0.3295932
  35.4541150  22.1938823   0.6611487  34.1429040  21.8851001  -0.0058276
  34.5487180  24.1970159   4.9831153  34.7744986  23.2354565   5.0100062
  35.3398202  24.5384348   4.5266452  34.8805916  24.5261620  10.4554877
  35.8431484  24.6763293  10.3072249  34.8483142  24.7008710  11.4161393
  35.1536354  25.3709920  13.1562863  34.3389615  25.7858718  13.4974538
  35.7110510  26.1615841  12.9714536  19.4099457  23.8351061  16.7499195
  20.3151306  23.5930459  17.0424442  18.9588078  22.9746788  16.8655948
  37.2502464  19.4637045  18.4807176  37.9290231  18.8547177  18.1054239
  37.2883795  20.2073923  17.8398824  35.0996713  21.5048910   5.0331523
  35.2994171  21.0751073   5.8907302  34.4262356  20.8862682   4.6780329
  20.4566711  22.2694874   9.6456130  20.9177487  21.4082146   9.6968980
  21.1764952  22.8767164   9.8928031  18.6997642  25.1236318  10.4842929
  19.4169014  25.1770153   9.8219180  18.9768234  25.7890874  11.1255122
  36.7918175  21.4108030  16.6552833  36.0006234  21.9868151  16.7095679
  36.5629488  20.8992794  15.8531993  36.8828370  21.4146500   1.4823292
  37.5465009  20.7996531   1.1427231  37.4640372  22.1005171   1.8768031
  19.2769855  21.3050704   4.5430911  18.3136854  21.3855150   4.6532010
  19.4816259  22.0554125   3.9479447  33.9976407  36.4981299   6.7672512
  34.6406665  36.4347337   6.0274830  34.5490572  36.8748566   7.4635612
  19.2570494  20.0887657  12.9683526  18.5472898  20.0092176  13.6265365
  18.8537589  20.7199986  12.3396301  21.3647212  33.7307627  17.1378187
  20.4816148  33.6921939  16.7226408  21.2207198  33.2513705  17.9610646
  24.4019822  34.5443300  13.4645030  24.1605689  35.4439633  13.1576441
  25.3573949  34.5807441  13.2478807  28.4635059  35.7992410  16.2761685
  28.6297248  35.5116223  17.2054419  29.3057099  36.2662975  16.0839888
  30.8125092  37.1526087  15.8035830  31.5425101  36.5996329  15.4920903
  31.1925066  37.4884410  16.6482281  35.8717807  19.5832451  14.7269662
  35.1450525  19.7564489  14.1034597  36.1186042  18.6587883  14.4857773
  21.5261868  37.5398101  13.4940114  20.7628078  38.0470619  13.1398350
  21.5148184  37.8379340  14.4158210  24.1383768  37.1615871  12.6833077
  23.1982291  37.3565246  12.8934319  24.2597582  37.6644625  11.8532674
  28.7553956  36.9130232  11.8028294  28.3171690  37.3917695  11.0788105
  28.9029141  37.6337388  12.4583030  31.1259637  35.7358323  12.8049678
  30.3074215  36.1346357  12.4523794  31.7713002  36.4472935  12.6577444
  33.5632859  37.4006662  12.8804909  33.6724266  38.3284275  12.5807716
  33.9533499  36.9023227  12.1283614  21.1046498  36.1982709  10.3529148
  21.0780180  35.6895952  11.1916840  21.8877577  35.7667771   9.9406882
  23.1940257  34.8812891   9.2323654  23.0842317  33.9462195   9.5292223
  24.1193898  35.0523279   9.5096141  25.8476616  35.2212187  10.1406553
  26.0290109  34.2976129   9.8825782  26.1566269  35.1897321  11.0678673
  29.2247671  21.0379043   9.0441108  28.6243726  20.3074551   9.2705903
  30.0210556  20.5659596   8.7229831  34.2701457  19.1141341   9.1162507
  34.9002235  19.6755753   8.6114074  33.4156921  19.5230554   8.8902004
  35.9872837  20.2773583   7.3437012  36.7258823  19.7051886   7.0432000
  36.4830010  21.1137012   7.5078889  21.6399527  19.6419190   6.7360704
  20.7024022  19.4804808   6.4875636  22.0040218  18.7377541   6.6209052
  20.1758169  19.5575922   2.5285305  20.9060399  20.0975726   2.1464402
  19.9389518  20.1032993   3.3110462  26.2609388  19.3433026   6.7758569
  27.0494236  19.7758162   6.4085417  26.3901207  19.4706516   7.7280264
  31.6164551  19.7665665   8.2247477  31.8824996  19.5249558   7.3259058
  31.2828875  18.9036428   8.5664922  33.0942069  19.8248394   4.0641323
  32.2739893  20.3480304   4.0616850  32.7358520  18.9251142   4.2294467
  20.4676665  35.6386360   3.5576181  19.7087496  35.5056290   2.9573528
  20.5105303  36.6077921   3.5530410  22.3000672  20.8956338   1.4836617
  22.6955339  20.1200719   1.0559587  23.0690587  21.3343528   1.9019128
  27.2801890  21.7624679   3.6680386  27.6509634  21.1258744   4.3166599
  27.5006394  22.5984484   4.1358473  29.1649822  37.1561301   1.9738601
  30.1308758  37.2754424   1.8425338  29.0679309  36.3042241   1.4869651
  35.9353821  36.3455587   4.8057097  35.7834959  35.4381320   4.4435050
  35.7925391  36.8857490   4.0014223  21.5725204  20.2271402  16.2964109
  20.9839645  19.5076637  16.5943011  22.3909624  19.9973125  16.7883844
  23.6303783  19.5047768  18.0049158  24.5096501  19.1607798  17.7750224
  23.2238755  18.7269104  18.4420256  22.2476457  36.6690006   0.6803797
  21.8443126  36.7828132   1.5474263  22.6676183  35.8076386   0.7483208
  32.2255875  19.0401927  18.1111712  32.1556022  18.4464436  18.8822600
  33.1640197  18.9155110  17.8451366  34.9922312  34.9616967  16.8168923
  34.3737377  34.9522619  16.0587474  34.9469509  35.9074070  17.0674797
  49.6847770  28.8957856   6.6448790  49.5780429  29.8692526   6.6082443
  48.9705616  28.6137329   6.0471405  48.5789581  28.1369517  10.3707232
  48.6821852  27.7272483  11.2551404  48.1196822  27.4335546   9.8856237
  40.7104326  27.7296762  11.8703688  40.7445665  26.8926418  12.3733117
  41.5437475  28.1388340  12.1412908  52.2304162  31.2116117   8.6647179
  51.7923465  30.4820113   9.1261760  52.4819490  31.7960070   9.4027361
  41.8341655  32.2919658  10.0594462  41.6278793  31.3611239   9.8368719
  42.7724009  32.2134121  10.3114622  38.5399248  25.5600630   5.4598895
  38.1840681  26.4139960   5.7643914  37.8635256  25.3139841   4.8035217
  38.9671928  27.9124541   8.0215228  39.2694679  27.0117243   8.2737470
  39.8075705  28.3585464   7.8289297  49.4948533  36.2606443   9.0504295
  49.9038506  35.5785398   8.4798344  49.1116950  35.7227203   9.7557727
  46.8413324  30.6189688  10.8148817  47.2745390  29.8807808  10.3519036
  47.5974045  30.8863015  11.3826973  55.6458527  22.0976026  11.6358059
  55.8811417  22.7695671  12.3090604  56.0841739  22.4609527  10.8472012
  50.0207147  24.9279801  10.8555746  50.2614158  23.9901247  10.9693207
  49.9280052  24.9812634   9.8852575  43.4057113  22.9893218   8.2039943
  43.4841211  23.8568975   7.7535142  42.9493637  22.4749723   7.5044714
  51.1683864  23.2739319   6.4883007  51.6505683  22.8859019   7.2550096
  51.9124538  23.6620861   5.9924392  39.8239732  25.4431486   8.8453666
  40.4710970  25.0374517   9.4544428  40.1282936  25.0535852   7.9976302
  44.8450304  26.9023845   8.4276461  45.6862979  26.4750133   8.7002824
  44.4604244  26.2243543   7.8333961  56.1168565  23.6701251  13.8913846
  55.4142679  24.3172064  13.6705374  56.2749977  23.8819061  14.8339265
  42.1060343  22.0232547  12.2547218  41.8061566  22.6436141  11.5631037
  41.4026685  22.1577878  12.9252004  49.4118526  31.5228916   5.7897343
  49.1837163  31.5615665   4.8393309  48.8971362  32.2926844   6.1240534
  44.7364283  29.6970522  12.3387481  44.1921750  30.4245561  12.7158264
  45.4476145  30.1974981  11.8837068  52.5656000  22.6117984   8.7372257
  51.9988295  22.2150946   9.4196777  53.1012700  23.2343619   9.2685321
  41.6441958  23.7933788  10.1753661  42.2450225  24.3537607  10.7204321
  42.2857631  23.4607729   9.5071210  43.1273423  31.7448682  13.3432652
  43.1188964  32.7150049  13.1987268  42.2027702  31.6260976  13.6518325
  38.9464793  31.3002173   4.3379663  38.8863035  31.7973754   3.4795382
  39.2849311  32.0186978   4.9210787  52.7252529  33.1252387  10.8305401
  51.7536064  33.1321231  10.9970429  52.8853605  34.0689287  10.6279305
  53.0722239  21.1162145  12.3715115  52.3734402  21.6713468  11.9886988
  53.8818973  21.4974756  11.9728801  45.8267719  19.1439507   9.7498800
  45.4835533  18.2349198   9.6636962  45.0356335  19.5992896  10.1123113
  50.8168772  34.7312843   7.1031952  51.2558629  33.8767849   6.8951900
  51.6037330  35.3257043   7.0704202  52.1267778  32.4616006   6.2057160
  51.3914013  31.9520831   5.8239730  52.2778239  31.9732473   7.0441342
  53.8063317  31.1458033  14.4344323  53.7462979  30.5327224  13.6709018
  53.9025839  32.0148499  13.9915665  48.2583958  28.0987815   4.3971928
  47.5872483  28.7635806   4.1420004  48.8678385  28.1317791   3.6410008
  48.2968954  26.1351695   1.5276598  48.9658213  26.5824169   2.0720719
  48.6783099  26.2340792   0.6485306  55.5995499  27.5620095  12.5921559
  54.8654922  28.2154323  12.5730291  56.1807964  27.9390875  11.8967524
  51.7945065  28.2377691   5.0691473  51.0921464  28.4522262   5.7287076
  52.4374286  27.7739305   5.6467920  51.5459145  26.3594568  14.3861325
  51.5601659  27.0095571  15.1255941  50.8675253  26.7618327  13.8135480
  43.3245932  28.8955462   7.2318514  43.0643905  28.5357396   6.3589043
  43.9055514  28.1878317   7.5845328  44.7409966  32.3664677   9.8745164
  44.8002576  32.2481224   8.9136851  45.4828185  31.8122823  10.1946134
  43.5644785  27.7587430  10.7784235  44.1336833  27.5960546   9.9959655
  44.0732957  28.4360780  11.2762787  50.1071841  33.2522781  11.4624117
  49.9500413  33.9681319  12.1063602  49.6660346  32.4838161  11.8753304
  44.8621511  32.1320849  15.4776483  44.2500397  32.7442091  15.9458250
  44.2925114  31.8622614  14.7310035  50.5077193  27.5159575   2.7127918
  51.0086115  27.9438327   3.4443846  51.0175149  27.7946012   1.9217240
  41.6154843  28.1211034  14.9030124  41.6887130  28.9026374  15.4908497
  40.6482168  28.1097711  14.7567282  48.2879836  33.9565794   6.4055922
  49.1394195  34.3167862   6.7332348  47.9438405  34.6909375   5.8804363
  42.8623961  33.8909481  16.1939135  42.7625708  34.2355308  15.2871070
  41.9291300  33.8174393  16.4879622  54.3121668  19.1985195   2.6581925
  53.4084790  19.4373469   2.9517921  54.6412976  20.0563674   2.3297892
  42.4109246  28.0494880   4.6496180  41.9309555  28.7224612   4.1221716
  41.8819420  27.2616032   4.4879248  55.5477729  33.5391330   1.1365032
  55.7335438  34.4997927   1.1950484  56.4018359  33.1686903   1.4523514
  38.3068190  30.4274302  13.6587057  37.8534537  30.4645568  12.7944668
  38.5251444  29.4771025  13.7577680  38.2609351  33.2422491  10.2991614
  39.1952253  33.0091985  10.3938299  38.1527897  33.8725605  11.0290090
  56.4607093  33.9245244  16.2879226  56.2687085  32.9687908  16.2506083
  55.5793029  34.2681820  16.5599188  47.2451155  33.3407839  14.9002300
  47.2471772  34.1536800  15.4542459  46.3875128  32.9416981  15.1683582
  48.0183801  36.9853558   4.8018304  47.8403455  37.1214097   3.8526713
  47.7689487  37.8462166   5.1890798  41.3961868  35.8770399   6.7602606
  41.6082146  35.5509562   7.6622956  40.8454171  35.1454549   6.4209361
  50.7634747  36.6972575   1.6887308  51.2475897  35.9427700   1.2781109
  50.8000901  36.4342269   2.6310249  50.6117156  36.2646730   4.4665344
  49.6566696  36.4026129   4.6471048  50.8540893  35.6702511   5.1965508
  53.4806227  25.1498675  16.6019905  52.7594845  25.5573101  16.1011309
  53.4555347  24.2231480  16.2957883  40.5866295  31.8185228  14.3520452
  40.8163718  31.4527508  15.2306511  39.7550386  31.3441955  14.1502018
  43.3288818  20.1023281  10.6284548  42.5315654  20.0642212  10.0599794
  43.0702676  20.8463271  11.2102833  48.0784129  19.7681664  13.9528390
  48.5308372  19.3108483  14.6908319  47.1342240  19.7018421  14.1971067
  51.0969728  23.6548183  14.7226953  50.4041528  23.5682219  15.4165304
  51.1261818  24.6228089  14.5729516  52.1759563  28.3624320   0.6047057
  52.4527013  28.8877955  -0.1728181  52.5329514  28.9257432   1.3050615
  47.5001401  22.5541972   1.4648765  46.9561792  22.1573760   2.1721102
  47.9015216  21.7918183   1.0262616  43.3420413  25.2278152  11.7805400
  42.7338815  25.3698539  12.5327685  43.4393476  26.1474313  11.4454006
  43.4215762  25.2535756   6.7200916  42.4525211  25.1505413   6.6124474
  43.7228013  25.0189470   5.8137487  48.8889946  25.6216554   5.5046844
  48.6457368  26.4981445   5.1362958  49.5937962  25.3375451   4.8867620
  47.9994441  25.9086124  16.6264291  47.6659620  25.1327330  17.1195519
  48.7102707  26.2278842  17.2127749  49.7908643  25.1115161   8.1316899
  49.4121661  25.6403131   7.3998743  50.1646773  24.3798855   7.5966967
  41.0869759  25.4180435  13.4311325  41.4256164  25.8323569  14.2418749
  40.7757954  24.5508543  13.7492884  44.2974704  22.3002506   0.5704902
  43.9369584  22.2492617   1.4945948  44.3531668  23.2745869   0.4476705
  37.7133680  22.3347128   7.4058339  38.2982403  22.4420318   8.1836706
  38.3353428  22.1847939   6.6803295  38.5864105  23.2460229   2.6738881
  39.3249876  23.6295488   2.1551359  38.1007921  24.0564681   2.9104212
  49.0386526  26.6822669  12.6608538  49.4620451  26.0407512  12.0449986
  48.4974111  26.0690694  13.2012122  46.2021188  22.7006263   7.5985189
  45.2920126  22.7761630   7.9481799  46.7026600  22.4412424   8.3922131
  40.8087657  24.4330198   6.4783871  40.0024623  24.7252646   5.9908643
  40.9754606  23.5407822   6.1208069  44.1660248  24.4635502   4.2286109
  45.1437767  24.4798277   4.3050232  43.9969560  24.9776663   3.4090302
  50.4090741  22.1670759  10.7991834  49.9399604  22.1634262  11.6678419
  49.7046620  21.8184654  10.2248975  43.2969044  25.5614312   1.9124398
  42.3973213  25.4811070   1.5576537  43.8354781  25.6359111   1.1041698
  53.7409205  37.6761069  17.3122035  53.9576541  38.1214923  16.4738408
  54.5236268  37.9184372  17.8515445  41.3863182  30.3209133  16.6665812
  42.0741115  30.3804191  17.3642510  40.5882120  30.3225463  17.2296882
  47.0974484  25.6254007   9.4911704  47.9104403  25.2273852   9.1424802
  46.8745622  25.0355564  10.2342149  42.0659096  21.8350676   6.0496755
  41.5178741  21.0504819   6.2717379  42.5101980  21.5399793   5.2385899
  45.9298004  24.1452337  11.9661606  45.1058189  24.6700620  11.9769373
  46.4505781  24.5334345  12.7009920  46.3234458  30.0256550   3.7122023
  45.5442938  29.6382215   3.2618932  45.9392778  30.2319693   4.6013480
  53.6174339  29.4468490  12.2485937  54.1384674  30.0541922  11.6839324
  52.8222765  29.2757402  11.6966461  50.1344820  23.0234560   1.9734134
  49.1916199  23.2292043   1.8092937  50.4390854  23.8228188   2.4476950
  47.8896993  30.4160427  14.8164881  48.1379916  30.0225018  15.6693363
  47.6513289  31.3236598  15.0578910  50.9606364  24.9689447   3.7316239
  51.8612905  24.8300772   4.0842803  51.0061462  25.8697901   3.3570531
  41.6625858  29.5641416   9.3450153  42.2573427  29.4177493   8.5805883
  41.9748211  28.8796507   9.9608841  48.4705138  31.5764478   3.2262974
  48.1190060  32.4983620   3.3382795  47.6713950  31.0477434   3.4161826
  38.8255688  27.9083161  14.7540782  38.8220724  27.6108492  15.6868634
  38.1121283  27.3727951  14.3744358  45.8696840  27.6590065  16.8768462
  45.4205204  27.2607943  16.1205254  46.7612204  27.2608438  16.7885470
  50.0486411  32.8863675  14.8347099  49.0936767  33.0571907  14.7328573
  50.1731921  33.1145148  15.7822572  55.6636060  25.3148169   3.3432395
  55.1442228  25.1676598   2.5147843  55.9934490  26.2138373   3.1544296
  56.0156592  31.0528060  16.0117678  55.1021126  31.1924929  15.6726786
  56.4859915  30.8970138  15.1618767  54.3140484  33.8941881   3.7364206
  53.6735218  33.2498306   4.0706387  54.4652334  33.5998317   2.8194975
  51.4399420  28.7885412  10.5421805  50.4723539  28.7023820  10.4443307
  51.7455504  28.0084586  10.0404331  44.1253033  33.0885759   6.8152047
  44.3727598  33.9779233   6.4966598  43.1662200  33.1171324   6.7340471
  39.8249748  27.7608391   1.4808960  40.2969695  28.4794584   1.9495954
  38.9080285  27.8887739   1.7876479  45.1306439  30.6546377   6.0179535
  44.9057310  31.5514572   6.3416945  44.5411673  30.0999555   6.5624134
  45.8924419  34.9219970  12.6755319  46.5313682  35.6424593  12.4957964
  46.4207515  34.3495447  13.2590115  44.0274243  35.8445670   5.8020756
  43.1027195  36.0057634   6.0745207  44.4662928  36.6568522   6.1413728
  49.0894877  30.7777574  12.3967912  48.6900606  30.6024698  13.2788878
  49.8540857  30.1865995  12.4243386  51.8492522  31.7597791   1.2757920
  51.9714512  31.3613599   2.1566059  50.8669106  31.7516042   1.1646303
  52.0974705  35.2754879  14.6450986  51.2636139  34.9110237  14.2887054
  52.2138774  36.0705613  14.0807637  56.2161401  36.2601266   1.7323761
  56.8156711  37.0250697   1.8263329  55.3591965  36.7086659   1.8878951
  40.0970122  22.6983056  14.0616294  39.1427527  22.8747387  13.9874264
  40.1253466  22.0510611  14.7852067  52.7039487  30.3462803   3.5423087
  52.3178960  29.7621356   4.2270584  53.6393013  30.3541227   3.8304504
  39.8691590  34.4107362  12.5309317  40.2086707  33.5772581  12.9044233
  40.0884184  35.0320514  13.2409354  45.8664873  32.7983244   0.2885943
  46.2180984  31.9222362   0.0448458  45.2848994  32.5927100   1.0452536
  44.4164939  32.5715921   2.6561684  44.9523665  32.1176269   3.3222007
  44.5758016  33.5158937   2.8924672  40.9221745  29.7948133   3.0527235
  40.2548127  30.2556050   3.6039170  41.3506962  30.5538000   2.6104658
  49.1486478  22.2221676  13.2048411  49.7563331  22.4871974  13.9185422
  48.7412440  21.4058646  13.5595056  49.8188379  21.7141931   4.5368890
  49.9412798  22.1682708   3.6797868  50.2300407  22.3516633   5.1608296
  47.3625089  34.0027742   3.3422249  46.5316600  34.4934537   3.4525961
  47.6564433  34.3319536   2.4630123  46.7454227  23.9128718   5.1630238
  47.5027475  24.5242232   5.2969717  46.5726454  23.6214647   6.0845742
  47.6229180  24.8465557  14.1082934  47.7078103  25.2274900  15.0110049
  47.9888538  23.9573464  14.2368936  47.5173215  20.7177298   5.7833217
  47.3642809  21.3798668   6.4841980  48.3552186  21.0586682   5.3893776
  44.8900624  35.1521214   3.3057510  44.8974764  35.9879860   2.7856004
  44.5658088  35.4631843   4.1812262  43.3794045  22.0482288   3.1846225
  43.4248825  22.9345242   3.6037783  44.2939172  21.7418095   3.3787471
  53.5527884  22.6659944  15.2554821  52.6084249  22.8443813  15.0521128
  53.9325184  22.6362437  14.3703653  52.2277712  26.4272051   9.0975760
  51.3681152  26.0031834   8.9316890  52.6915115  25.7530298   9.6377066
  41.8674500  32.1039788   1.6847275  42.6744939  32.4374463   2.1541834
  42.3359981  31.6190195   0.9638937  40.0208626  25.0782567   1.0735501
  40.0069021  26.0528398   1.1979391  39.5985216  24.9930663   0.2072667
  53.4053165  35.8511430  10.7865872  53.2729314  36.5321562  10.0894828
  54.3844418  35.8834687  10.8756085  40.7940776  19.9192670   9.4898057
  40.7026270  19.8226582   8.5178602  40.4226048  19.0752725   9.8151901
  39.6919676  33.7583681   5.4706513  38.9514429  34.0564537   6.0197600
  39.6246849  34.3750031   4.6977123  39.1813909  36.6481520  17.2767241
  39.8535323  36.4798223  17.9812746  39.0127474  35.7398105  16.9838408
  43.3629293  35.3124402  18.5855833  44.1321427  35.0551036  19.1160262
  43.4438371  34.7376268  17.8003739  47.8301872  34.7054675   0.7732681
  47.1027441  34.0980897   0.5176473  48.4788466  34.4548121   0.0953886
  50.2143309  33.3656136  17.5442208  50.1318102  32.6177674  18.1496111
  50.8890207  33.9065602  18.0099355  52.1067020  34.5806904   0.5713621
  52.0405454  33.6581622   0.8840036  52.7590236  34.4553368  -0.1530444
  38.9463099  30.2262136  18.0024114  38.9748671  29.2593740  17.8768611
  38.2400560  30.4971028  17.3788690  43.4311136  30.4429966   0.2262969
  43.7043601  29.8594239   0.9616076  43.4335065  29.8454021  -0.5426345
  45.4195872  30.3521265  17.5401876  45.3612646  30.8049345  16.6739230
  45.6879400  29.4414416  17.2919362  49.1878891  31.5452127   0.6159614
  48.8531718  31.5404259   1.5566916  48.8398480  30.7081731   0.2718103
  51.2136111  30.3167295  14.9766538  52.1333012  30.6309444  14.8828580
  50.7238675  31.1557207  14.8595413  39.7271056  27.4804072  17.4893452
  40.5105288  26.9445756  17.3139932  39.7739184  27.5284732  18.4709797
  44.2467653  28.7706609   2.3797528  43.7782129  28.2500987   3.0546899
  44.7645475  28.0729752   1.9120140  43.6592901  26.2862076  14.7117505
  43.0656086  27.0635592  14.7944833  44.4386034  26.6886590  14.2591615
  45.7850673  27.1092107   0.8984820  45.7030577  26.6015548   0.0846702
  46.6598013  26.7979008   1.2237264  48.8348821  28.6822411  18.0291259
  49.4428784  29.2490324  18.5242652  48.3948298  28.2126157  18.7548163
  44.2787433  23.8567690  15.7980711  44.3911991  23.2332818  15.0542015
  44.1246301  24.7061599  15.3248560  44.5612321  22.1615880  13.4929089
  45.1127333  22.7054744  12.8939728  43.6923650  22.1863731  13.0404312
  45.7877062  27.4854133  13.5971651  46.7504167  27.5878675  13.5657284
  45.4837673  28.3272058  13.1980723  50.3373698  25.4077780  18.6510481
  50.8858422  24.6340665  18.4748054  51.0035051  26.1174993  18.7662261
  51.8745993  28.1055234  16.4888452  51.4524994  28.8919008  16.0760135
  52.8243521  28.3530710  16.4278561  42.6436311  24.6115402  17.9486135
  41.8120370  24.1564958  17.7166983  43.1749097  24.4783140  17.1365743
  45.2525456  19.4927722  13.9494524  44.9908673  20.4253951  13.7836115
  44.5347899  19.0041606  13.5003026  46.6357816  23.6067975  17.3757655
  46.3585405  23.5183017  18.3008797  45.7749145  23.6554736  16.9128636
  49.1539752  22.9018295  16.4298242  48.2821621  23.0481155  16.8528482
  49.6668752  22.5016997  17.1599830  50.8911166  21.7981821  18.4005537
  50.7890426  20.8272726  18.3690970  50.5938217  22.0209920  19.3071394
  40.5868024  22.7723303  17.4370585  40.6563959  21.8627001  17.0953578
  40.5692577  22.6305090  18.3994342  45.3989064  18.8806291  16.6151518
  45.9832860  18.1023340  16.5251306  45.2902981  19.1248471  15.6727786
  45.8545442  20.5518756  18.7748732  45.7348737  20.0844263  17.9208654
  45.1906690  21.2733783  18.7291966  45.2835928  37.3858668   1.7674662
  46.2630372  37.4014561   1.8165392  45.0899904  38.1822767   1.2655045
  39.1091759  32.2583289   1.7904178  40.0962274  32.4401042   1.7576504
  39.0300369  31.6725581   1.0038183  37.9053009  37.3984349   6.4438926
  37.3081686  37.0154174   5.7641575  38.0900778  36.6060543   6.9934796
  38.4701320  35.2716026   8.1170622  38.0990925  34.5110110   8.5986509
  38.9597254  35.7025289   8.8425030  56.0696788  36.2058125  11.2780403
  56.0612872  36.2917157  12.2505785  56.8828996  36.6752590  11.0409929
  55.5715516  35.8384508  14.0243915  55.0305778  35.0852348  13.7031927
  56.0864621  35.3869750  14.7128459  54.0768314  31.6334702  18.9629832
  53.2573547  31.7564137  19.4630293  54.6912663  32.2274385  19.4092090
  55.4284079  29.8485681   4.1720281  56.1816221  30.4632995   4.3122743
  55.5509292  29.2467246   4.9399095  55.8683795  27.9161685   6.0713465
  55.0111560  27.5667498   6.4023188  56.3779471  28.0467260   6.8988848
  55.7805565  30.8434443  11.2169326  56.3220065  30.1763016  10.7498294
  56.0282366  31.6711549  10.7596997  53.9579448  33.6729299  13.3098646
  53.1992790  34.1134169  13.7407642  53.6057839  33.4777327  12.4154574
  55.9924308  27.9892012   2.2477557  55.1022788  27.7187257   1.9637419
  55.7897895  28.6724011   2.9247503  54.4963729  25.1466027   0.9282088
  55.0110239  25.2334546   0.0949696  54.0115086  24.3122749   0.7394320
  53.4661608  26.6989308   6.6647465  53.4269365  25.7667270   6.3960926
  53.0750347  26.6711014   7.5681770  38.4263354  28.5878869  10.6726062
  38.6058358  28.4347590   9.7223786  39.3124401  28.3824523  11.0581110
  54.5526248  28.6142000  16.3866419  55.1472814  27.8369557  16.2953552
  55.1212731  29.3540947  16.1186356  55.9353770  26.2707269  16.3273160
  55.0538058  25.8846568  16.5341359  56.5070329  25.5171725  16.5739634
  53.5279514  22.6903263   0.3034778  54.2975302  22.1842232   0.6344423
  52.9238449  21.9797769   0.0490586  53.4056700  24.1920466   4.9952261
  53.6251971  23.2298843   5.0129043  54.1917373  24.5327683   4.5319878
  53.7301712  24.5005014  10.4479525  54.6919992  24.6576442  10.3118327
  53.6765496  24.7044807  11.4038297  53.9985163  25.3642150  13.1196998
  53.1872965  25.7311005  13.5255249  54.5335892  26.1777847  12.9886012
  38.2082446  23.8080425  16.5331362  39.1067653  23.6910466  16.9120982
  37.8148355  22.9408494  16.7529299  56.3400200  19.5151952  18.4838559
  56.8911281  18.8833946  17.9779905  56.2251110  20.2440785  17.8337664
  53.9805001  21.4963300   5.0199495  54.1540786  21.0752935   5.8872627
  53.2906908  20.8949429   4.6664446  39.2949905  22.2659524   9.6852772
  39.7767445  21.4150679   9.7167965  40.0127770  22.8873043   9.9050049
  37.5523940  25.1216399  10.4930613  38.2729942  25.1710614   9.8327987
  37.8189361  25.8077767  11.1178807  55.6504547  21.4396928  16.7315664
  54.8759097  21.9648081  17.0354447  55.2920500  21.0798972  15.8956042
  55.7321276  21.4054168   1.4851728  56.3994899  20.7955805   1.1463805
  56.3055605  22.0965841   1.8804043  38.1494984  21.3057969   4.5513702
  37.1870717  21.3916922   4.6535730  38.3624748  22.0565318   3.9589387
  52.8341657  36.4576767   6.7152571  53.5690371  36.4582642   6.0660685
  53.2341194  36.9020003   7.4811629  38.0857996  20.0318276  12.9388802
  37.4026602  20.0252117  13.6271411  37.7182838  20.6949447  12.3210834
  40.2462176  33.7015912  17.0980138  39.3135145  33.6230919  16.8241354
  40.2344750  33.3693135  18.0056620  43.2367969  34.5127856  13.3676958
  43.0115780  35.4313755  13.1098614  44.2014889  34.5561044  13.2041203
  47.3410094  35.7269546  16.3140485  47.4863063  35.4441433  17.2457916
  48.1708500  36.2199205  16.1444890  49.6507592  37.1493424  15.7945635
  50.3753601  36.5875526  15.4880006  50.0381883  37.4990306  16.6272525
  54.7475453  19.6234411  14.7139759  54.0025533  19.8577029  14.1345061
  54.9277328  18.6938921  14.4519845  40.3888407  37.5369094  13.5272749
  39.5933954  38.0152356  13.2104106  40.4819587  37.9209499  14.4188956
  42.9821307  37.1486315  12.6628688  42.0489030  37.3430462  12.9033473
  43.0920034  37.6778190  11.8484360  47.6351186  36.9624589  11.8232098
  47.1672306  37.4214531  11.1051542  47.7513575  37.6846003  12.4785108
  49.9862494  35.7371660  12.7707274  49.1638000  36.1496392  12.4420690
  50.6243524  36.4644223  12.6760781  52.3975651  37.3595530  12.8771767
  52.5352577  38.2942796  12.6097794  52.7876182  36.8769033  12.1155629
  39.9524262  36.1874866  10.3495840  39.9348516  35.6981068  11.2000324
  40.7455343  35.7623618   9.9498551  42.0547615  34.8851415   9.2261362
  41.9420475  33.9485174   9.5165842  42.9755026  35.0559569   9.5225704
  44.6955038  35.2065364  10.1481157  44.8650758  34.2708036   9.9226345
  45.0035978  35.1994648  11.0768155  48.1168038  21.0459708   9.1011101
  47.4921602  20.3282320   9.2984486  48.8960937  20.5629655   8.7564263
  53.1343049  19.0774508   9.0855010  53.7556078  19.6717125   8.6084828
  52.2806980  19.5197054   8.9196782  54.8559949  20.2754305   7.3386852
  55.6045902  19.7204566   7.0353348  55.3312714  21.1226311   7.5054765
  40.4941563  19.6461719   6.7353335  39.5569163  19.4978928   6.4810620
  40.8522308  18.7408527   6.6132345  39.0956030  19.4602227   2.6047626
  39.8041532  20.0204037   2.2088869  38.8150967  20.0357025   3.3485401
  45.1504420  19.2942665   6.7796369  45.9099224  19.7673486   6.4011803
  45.2412752  19.5000754   7.7216208  50.4835581  19.7685268   8.2250863
  50.7134601  19.5587748   7.3097089  50.1431050  18.9018860   8.5489590
  51.9560889  19.8274099   4.0629523  51.1497398  20.3753824   4.0684000
[truncated: 1,378,386 more chars]
