# Supplementary material for: Simulation-Guided Engineering Enables a Functional Switch in Selinadiene Synthase toward Hydroxylation
Source: ACS Catal. 2024 Jul 9;14(14):11034–43. doi: 10.1021/acscatal.4c02032 (PMC11264211; doi:10.1021/acscatal.4c02032)
Supplement: Supplementary file 2 — cs4c02032_si_002.zip [file cs4c02032_si_002.zip › sds_md/ccd/g305e/g305e_ccd_inp.pdb]

ATOM      1  N   GLU     4      14.010 -20.225   7.919  1.00  0.00      PROA N
ATOM      2  HT1 GLU     4      13.294 -20.974   7.772  1.00  0.00      PROA H
ATOM      3  HT2 GLU     4      14.810 -20.662   8.440  1.00  0.00      PROA H
ATOM      4  HT3 GLU     4      14.342 -19.896   6.982  1.00  0.00      PROA H
ATOM      5  CA  GLU     4      13.380 -19.129   8.711  1.00  0.00      PROA C
ATOM      6  HA  GLU     4      12.517 -18.776   8.161  1.00  0.00      PROA H
ATOM      7  CB  GLU     4      12.933 -19.655  10.075  1.00  0.00      PROA C
ATOM      8  HB1 GLU     4      12.328 -20.582   9.914  1.00  0.00      PROA H
ATOM      9  HB2 GLU     4      13.811 -19.955  10.696  1.00  0.00      PROA H
ATOM     10  CG  GLU     4      12.065 -18.683  10.857  1.00  0.00      PROA C
ATOM     11  HG1 GLU     4      12.639 -17.785  11.167  1.00  0.00      PROA H
ATOM     12  HG2 GLU     4      11.208 -18.343  10.233  1.00  0.00      PROA H
ATOM     13  CD  GLU     4      11.479 -19.297  12.115  1.00  0.00      PROA C
ATOM     14  OE1 GLU     4      10.391 -18.854  12.537  1.00  0.00      PROA O
ATOM     15  OE2 GLU     4      12.102 -20.223  12.681  1.00  0.00      PROA O
ATOM     16  C   GLU     4      14.352 -17.961   8.887  1.00  0.00      PROA C
ATOM     17  O   GLU     4      15.361 -18.086   9.588  1.00  0.00      PROA O
ATOM     18  N   LEU     5      14.039 -16.828   8.259  1.00  0.00      PROA N
ATOM     19  HN  LEU     5      13.153 -16.689   7.816  1.00  0.00      PROA H
ATOM     20  CA  LEU     5      14.940 -15.674   8.241  1.00  0.00      PROA C
ATOM     21  HA  LEU     5      15.962 -16.022   8.289  1.00  0.00      PROA H
ATOM     22  CB  LEU     5      14.747 -14.851   6.965  1.00  0.00      PROA C
ATOM     23  HB1 LEU     5      13.674 -14.553   6.888  1.00  0.00      PROA H
ATOM     24  HB2 LEU     5      15.334 -13.902   7.035  1.00  0.00      PROA H
ATOM     25  CG  LEU     5      15.164 -15.499   5.648  1.00  0.00      PROA C
ATOM     26  HG  LEU     5      14.561 -16.428   5.503  1.00  0.00      PROA H
ATOM     27  CD1 LEU     5      14.850 -14.556   4.497  1.00  0.00      PROA C
ATOM     28 HD11 LEU     5      15.040 -15.017   3.513  1.00  0.00      PROA H
ATOM     29 HD12 LEU     5      13.785 -14.240   4.520  1.00  0.00      PROA H
ATOM     30 HD13 LEU     5      15.473 -13.638   4.569  1.00  0.00      PROA H
ATOM     31  CD2 LEU     5      16.641 -15.869   5.661  1.00  0.00      PROA C
ATOM     32 HD21 LEU     5      16.951 -16.320   4.704  1.00  0.00      PROA H
ATOM     33 HD22 LEU     5      17.258 -14.961   5.837  1.00  0.00      PROA H
ATOM     34 HD23 LEU     5      16.864 -16.599   6.464  1.00  0.00      PROA H
ATOM     35  C   LEU     5      14.747 -14.751   9.434  1.00  0.00      PROA C
ATOM     36  O   LEU     5      13.634 -14.596   9.945  1.00  0.00      PROA O
ATOM     37  N   THR     6      15.847 -14.135   9.853  1.00  0.00      PROA N
ATOM     38  HN  THR     6      16.742 -14.322   9.456  1.00  0.00      PROA H
ATOM     39  CA  THR     6      15.822 -13.091  10.865  1.00  0.00      PROA C
ATOM     40  HA  THR     6      14.900 -13.129  11.427  1.00  0.00      PROA H
ATOM     41  CB  THR     6      16.992 -13.244  11.847  1.00  0.00      PROA C
ATOM     42  HB  THR     6      17.959 -13.150  11.302  1.00  0.00      PROA H
ATOM     43  OG1 THR     6      16.944 -14.551  12.431  1.00  0.00      PROA O
ATOM     44  HG1 THR     6      17.325 -15.142  11.753  1.00  0.00      PROA H
ATOM     45  CG2 THR     6      16.922 -12.190  12.950  1.00  0.00      PROA C
ATOM     46 HG21 THR     6      17.754 -12.338  13.667  1.00  0.00      PROA H
ATOM     47 HG22 THR     6      16.988 -11.157  12.550  1.00  0.00      PROA H
ATOM     48 HG23 THR     6      15.970 -12.291  13.515  1.00  0.00      PROA H
ATOM     49  C   THR     6      15.911 -11.737  10.175  1.00  0.00      PROA C
ATOM     50  O   THR     6      16.875 -11.455   9.464  1.00  0.00      PROA O
ATOM     51  N   VAL     7      14.895 -10.907  10.384  1.00  0.00      PROA N
ATOM     52  HN  VAL     7      14.108 -11.151  10.949  1.00  0.00      PROA H
ATOM     53  CA  VAL     7      14.860  -9.577   9.798  1.00  0.00      PROA C
ATOM     54  HA  VAL     7      15.351  -9.602   8.840  1.00  0.00      PROA H
ATOM     55  CB  VAL     7      13.410  -9.116   9.549  1.00  0.00      PROA C
ATOM     56  HB  VAL     7      12.854  -9.121  10.517  1.00  0.00      PROA H
ATOM     57  CG1 VAL     7      13.380  -7.705   8.971  1.00  0.00      PROA C
ATOM     58 HG11 VAL     7      12.336  -7.417   8.723  1.00  0.00      PROA H
ATOM     59 HG12 VAL     7      13.767  -6.950   9.686  1.00  0.00      PROA H
ATOM     60 HG13 VAL     7      13.980  -7.645   8.038  1.00  0.00      PROA H
ATOM     61  CG2 VAL     7      12.700 -10.093   8.620  1.00  0.00      PROA C
ATOM     62 HG21 VAL     7      11.669  -9.736   8.405  1.00  0.00      PROA H
ATOM     63 HG22 VAL     7      13.237 -10.172   7.650  1.00  0.00      PROA H
ATOM     64 HG23 VAL     7      12.617 -11.107   9.064  1.00  0.00      PROA H
ATOM     65  C   VAL     7      15.559  -8.623  10.765  1.00  0.00      PROA C
ATOM     66  O   VAL     7      15.155  -8.519  11.916  1.00  0.00      PROA O
ATOM     67  N   PRO     8      16.616  -7.931  10.307  1.00  0.00      PROA N
ATOM     68  CD  PRO     8      17.218  -7.954   8.961  1.00  0.00      PROA C
ATOM     69  HD1 PRO     8      17.597  -8.980   8.743  1.00  0.00      PROA H
ATOM     70  HD2 PRO     8      16.469  -7.652   8.195  1.00  0.00      PROA H
ATOM     71  CA  PRO     8      17.284  -6.970  11.180  1.00  0.00      PROA C
ATOM     72  HA  PRO     8      17.354  -7.371  12.180  1.00  0.00      PROA H
ATOM     73  CB  PRO     8      18.639  -6.779  10.505  1.00  0.00      PROA C
ATOM     74  HB1 PRO     8      19.313  -7.597  10.847  1.00  0.00      PROA H
ATOM     75  HB2 PRO     8      19.128  -5.806  10.723  1.00  0.00      PROA H
ATOM     76  CG  PRO     8      18.351  -6.965   9.056  1.00  0.00      PROA C
ATOM     77  HG1 PRO     8      19.236  -7.311   8.476  1.00  0.00      PROA H
ATOM     78  HG2 PRO     8      18.006  -5.995   8.620  1.00  0.00      PROA H
ATOM     79  C   PRO     8      16.523  -5.649  11.219  1.00  0.00      PROA C
ATOM     80  O   PRO     8      15.623  -5.443  10.404  1.00  0.00      PROA O
ATOM     81  N   PRO     9      16.877  -4.753  12.158  1.00  0.00      PROA N
ATOM     82  CD  PRO     9      17.799  -4.935  13.295  1.00  0.00      PROA C
ATOM     83  HD1 PRO     9      17.652  -5.919  13.795  1.00  0.00      PROA H
ATOM     84  HD2 PRO     9      18.842  -4.840  12.918  1.00  0.00      PROA H
ATOM     85  CA  PRO     9      16.254  -3.429  12.164  1.00  0.00      PROA C
ATOM     86  HA  PRO     9      15.189  -3.534  12.308  1.00  0.00      PROA H
ATOM     87  CB  PRO     9      16.980  -2.707  13.304  1.00  0.00      PROA C
ATOM     88  HB1 PRO     9      16.339  -1.955  13.806  1.00  0.00      PROA H
ATOM     89  HB2 PRO     9      17.898  -2.207  12.917  1.00  0.00      PROA H
ATOM     90  CG  PRO     9      17.456  -3.794  14.204  1.00  0.00      PROA C
ATOM     91  HG1 PRO     9      16.609  -4.102  14.861  1.00  0.00      PROA H
ATOM     92  HG2 PRO     9      18.309  -3.482  14.847  1.00  0.00      PROA H
ATOM     93  C   PRO     9      16.490  -2.704  10.843  1.00  0.00      PROA C
ATOM     94  O   PRO     9      17.615  -2.711  10.343  1.00  0.00      PROA O
ATOM     95  N   LEU    10      15.443  -2.104  10.273  1.00  0.00      PROA N
ATOM     96  HN  LEU    10      14.519  -2.181  10.666  1.00  0.00      PROA H
ATOM     97  CA  LEU    10      15.580  -1.355   9.019  1.00  0.00      PROA C
ATOM     98  HA  LEU    10      16.444  -1.713   8.477  1.00  0.00      PROA H
ATOM     99  CB  LEU    10      14.355  -1.551   8.120  1.00  0.00      PROA C
ATOM    100  HB1 LEU    10      13.458  -1.103   8.601  1.00  0.00      PROA H
ATOM    101  HB2 LEU    10      14.525  -1.001   7.163  1.00  0.00      PROA H
ATOM    102  CG  LEU    10      13.990  -2.987   7.730  1.00  0.00      PROA C
ATOM    103  HG  LEU    10      13.560  -3.500   8.628  1.00  0.00      PROA H
ATOM    104  CD1 LEU    10      12.934  -2.968   6.640  1.00  0.00      PROA C
ATOM    105 HD11 LEU    10      12.580  -3.996   6.409  1.00  0.00      PROA H
ATOM    106 HD12 LEU    10      12.050  -2.365   6.940  1.00  0.00      PROA H
ATOM    107 HD13 LEU    10      13.335  -2.526   5.702  1.00  0.00      PROA H
ATOM    108  CD2 LEU    10      15.210  -3.780   7.282  1.00  0.00      PROA C
ATOM    109 HD21 LEU    10      14.902  -4.788   6.929  1.00  0.00      PROA H
ATOM    110 HD22 LEU    10      15.728  -3.262   6.447  1.00  0.00      PROA H
ATOM    111 HD23 LEU    10      15.929  -3.922   8.116  1.00  0.00      PROA H
ATOM    112  C   LEU    10      15.801   0.140   9.255  1.00  0.00      PROA C
ATOM    113  O   LEU    10      15.372   0.705  10.265  1.00  0.00      PROA O
ATOM    114  N   PHE    11      16.474   0.767   8.299  1.00  0.00      PROA N
ATOM    115  HN  PHE    11      16.878   0.240   7.541  1.00  0.00      PROA H
ATOM    116  CA  PHE    11      16.734   2.199   8.326  1.00  0.00      PROA C
ATOM    117  HA  PHE    11      17.074   2.475   9.313  1.00  0.00      PROA H
ATOM    118  CB  PHE    11      17.832   2.539   7.310  1.00  0.00      PROA C
ATOM    119  HB1 PHE    11      18.815   2.263   7.744  1.00  0.00      PROA H
ATOM    120  HB2 PHE    11      17.690   1.928   6.389  1.00  0.00      PROA H
ATOM    121  CG  PHE    11      17.880   3.989   6.910  1.00  0.00      PROA C
ATOM    122  CD1 PHE    11      18.115   4.977   7.851  1.00  0.00      PROA C
ATOM    123  HD1 PHE    11      18.254   4.693   8.884  1.00  0.00      PROA H
ATOM    124  CE1 PHE    11      18.169   6.313   7.481  1.00  0.00      PROA C
ATOM    125  HE1 PHE    11      18.366   7.075   8.222  1.00  0.00      PROA H
ATOM    126  CZ  PHE    11      18.000   6.669   6.153  1.00  0.00      PROA C
ATOM    127  HZ  PHE    11      18.078   7.708   5.865  1.00  0.00      PROA H
ATOM    128  CD2 PHE    11      17.719   4.360   5.579  1.00  0.00      PROA C
ATOM    129  HD2 PHE    11      17.563   3.599   4.824  1.00  0.00      PROA H
ATOM    130  CE2 PHE    11      17.775   5.692   5.202  1.00  0.00      PROA C
ATOM    131  HE2 PHE    11      17.677   5.955   4.156  1.00  0.00      PROA H
ATOM    132  C   PHE    11      15.453   2.984   8.039  1.00  0.00      PROA C
ATOM    133  O   PHE    11      14.753   2.711   7.063  1.00  0.00      PROA O
ATOM    134  N   SER    12      15.141   3.938   8.911  1.00  0.00      PROA N
ATOM    135  HN  SER    12      15.705   4.059   9.736  1.00  0.00      PROA H
ATOM    136  CA  SER    12      14.091   4.917   8.653  1.00  0.00      PROA C
ATOM    137  HA  SER    12      13.966   5.008   7.587  1.00  0.00      PROA H
ATOM    138  CB  SER    12      12.747   4.461   9.210  1.00  0.00      PROA C
ATOM    139  HB1 SER    12      12.472   3.497   8.716  1.00  0.00      PROA H
ATOM    140  HB2 SER    12      12.820   4.272  10.306  1.00  0.00      PROA H
ATOM    141  OG  SER    12      11.747   5.440   8.943  1.00  0.00      PROA O
ATOM    142  HG1 SER    12      10.940   5.061   9.314  1.00  0.00      PROA H
ATOM    143  C   SER    12      14.472   6.248   9.287  1.00  0.00      PROA C
ATOM    144  O   SER    12      14.640   6.322  10.503  1.00  0.00      PROA O
ATOM    145  N   PRO    13      14.594   7.309   8.470  1.00  0.00      PROA N
ATOM    146  CD  PRO    13      14.494   7.327   6.998  1.00  0.00      PROA C
ATOM    147  HD1 PRO    13      15.231   6.608   6.572  1.00  0.00      PROA H
ATOM    148  HD2 PRO    13      13.466   7.049   6.674  1.00  0.00      PROA H
ATOM    149  CA  PRO    13      14.907   8.635   9.000  1.00  0.00      PROA C
ATOM    150  HA  PRO    13      15.547   8.542   9.857  1.00  0.00      PROA H
ATOM    151  CB  PRO    13      15.566   9.319   7.806  1.00  0.00      PROA C
ATOM    152  HB1 PRO    13      16.635   9.001   7.759  1.00  0.00      PROA H
ATOM    153  HB2 PRO    13      15.540  10.427   7.854  1.00  0.00      PROA H
ATOM    154  CG  PRO    13      14.841   8.747   6.631  1.00  0.00      PROA C
ATOM    155  HG1 PRO    13      15.452   8.786   5.701  1.00  0.00      PROA H
ATOM    156  HG2 PRO    13      13.902   9.319   6.453  1.00  0.00      PROA H
ATOM    157  C   PRO    13      13.662   9.415   9.438  1.00  0.00      PROA C
ATOM    158  O   PRO    13      13.745  10.621   9.664  1.00  0.00      PROA O
ATOM    159  N   ILE    14      12.526   8.727   9.561  1.00  0.00      PROA N
ATOM    160  HN  ILE    14      12.510   7.745   9.379  1.00  0.00      PROA H
ATOM    161  CA  ILE    14      11.253   9.368   9.856  1.00  0.00      PROA C
ATOM    162  HA  ILE    14      11.362  10.431   9.846  1.00  0.00      PROA H
ATOM    163  CB  ILE    14      10.161   8.926   8.860  1.00  0.00      PROA C
ATOM    164  HB  ILE    14      10.022   7.824   8.970  1.00  0.00      PROA H
ATOM    165  CG2 ILE    14       8.850   9.650   9.143  1.00  0.00      PROA C
ATOM    166 HG21 ILE    14       8.089   9.395   8.373  1.00  0.00      PROA H
ATOM    167 HG22 ILE    14       8.413   9.359  10.120  1.00  0.00      PROA H
ATOM    168 HG23 ILE    14       8.985  10.752   9.132  1.00  0.00      PROA H
ATOM    169  CG1 ILE    14      10.617   9.175   7.417  1.00  0.00      PROA C
ATOM    170 HG11 ILE    14      11.699   8.968   7.275  1.00  0.00      PROA H
ATOM    171 HG12 ILE    14      10.449  10.240   7.151  1.00  0.00      PROA H
ATOM    172  CD  ILE    14       9.894   8.324   6.393  1.00  0.00      PROA C
ATOM    173  HD1 ILE    14      10.226   8.569   5.360  1.00  0.00      PROA H
ATOM    174  HD2 ILE    14      10.094   7.242   6.564  1.00  0.00      PROA H
ATOM    175  HD3 ILE    14       8.795   8.475   6.443  1.00  0.00      PROA H
ATOM    176  C   ILE    14      10.810   9.029  11.274  1.00  0.00      PROA C
ATOM    177  O   ILE    14      10.857   7.873  11.686  1.00  0.00      PROA O
ATOM    178  N   ARG    15      10.373  10.050  12.004  1.00  0.00      PROA N
ATOM    179  HN  ARG    15      10.318  10.978  11.629  1.00  0.00      PROA H
ATOM    180  CA  ARG    15       9.932   9.899  13.391  1.00  0.00      PROA C
ATOM    181  HA  ARG    15      10.607   9.224  13.902  1.00  0.00      PROA H
ATOM    182  CB  ARG    15       9.924  11.267  14.087  1.00  0.00      PROA C
ATOM    183  HB1 ARG    15      10.472  11.983  13.430  1.00  0.00      PROA H
ATOM    184  HB2 ARG    15       8.889  11.674  14.174  1.00  0.00      PROA H
ATOM    185  CG  ARG    15      10.615  11.298  15.436  1.00  0.00      PROA C
ATOM    186  HG1 ARG    15      11.703  11.120  15.274  1.00  0.00      PROA H
ATOM    187  HG2 ARG    15      10.231  10.482  16.090  1.00  0.00      PROA H
ATOM    188  CD  ARG    15      10.389  12.636  16.126  1.00  0.00      PROA C
ATOM    189  HD1 ARG    15      10.379  13.452  15.368  1.00  0.00      PROA H
ATOM    190  HD2 ARG    15       9.385  12.616  16.604  1.00  0.00      PROA H
ATOM    191  NE  ARG    15      11.370  12.881  17.189  1.00  0.00      PROA N
ATOM    192  HE  ARG    15      11.352  12.288  17.990  1.00  0.00      PROA H
ATOM    193  CZ  ARG    15      12.266  13.870  17.204  1.00  0.00      PROA C
ATOM    194  NH1 ARG    15      13.101  13.976  18.234  1.00  0.00      PROA N
ATOM    195 HH11 ARG    15      13.128  13.248  18.907  1.00  0.00      PROA H
ATOM    196 HH12 ARG    15      13.803  14.682  18.221  1.00  0.00      PROA H
ATOM    197  NH2 ARG    15      12.343  14.760  16.215  1.00  0.00      PROA N
ATOM    198 HH21 ARG    15      11.713  14.692  15.443  1.00  0.00      PROA H
ATOM    199 HH22 ARG    15      13.082  15.422  16.227  1.00  0.00      PROA H
ATOM    200  C   ARG    15       8.526   9.299  13.431  1.00  0.00      PROA C
ATOM    201  O   ARG    15       7.721   9.558  12.538  1.00  0.00      PROA O
ATOM    202  N   GLN    16       8.235   8.517  14.471  1.00  0.00      PROA N
ATOM    203  HN  GLN    16       8.934   8.297  15.153  1.00  0.00      PROA H
ATOM    204  CA  GLN    16       6.899   7.945  14.682  1.00  0.00      PROA C
ATOM    205  HA  GLN    16       6.608   7.400  13.793  1.00  0.00      PROA H
ATOM    206  CB  GLN    16       6.885   7.015  15.899  1.00  0.00      PROA C
ATOM    207  HB1 GLN    16       7.173   7.627  16.791  1.00  0.00      PROA H
ATOM    208  HB2 GLN    16       5.838   6.656  16.057  1.00  0.00      PROA H
ATOM    209  CG  GLN    16       7.791   5.806  15.823  1.00  0.00      PROA C
ATOM    210  HG1 GLN    16       7.394   5.093  15.071  1.00  0.00      PROA H
ATOM    211  HG2 GLN    16       8.817   6.075  15.513  1.00  0.00      PROA H
ATOM    212  CD  GLN    16       7.869   5.084  17.152  1.00  0.00      PROA C
ATOM    213  OE1 GLN    16       9.079   4.736  17.571  1.00  0.00      PROA O
ATOM    214  NE2 GLN    16       6.849   4.849  17.800  1.00  0.00      PROA N
ATOM    215 HE21 GLN    16       5.965   5.020  17.377  1.00  0.00      PROA H
ATOM    216 HE22 GLN    16       6.965   4.292  18.617  1.00  0.00      PROA H
ATOM    217  C   GLN    16       5.858   9.024  14.951  1.00  0.00      PROA C
ATOM    218  O   GLN    16       6.167  10.061  15.540  1.00  0.00      PROA O
ATOM    219  N   ALA    17       4.621   8.760  14.545  1.00  0.00      PROA N
ATOM    220  HN  ALA    17       4.405   7.947  13.991  1.00  0.00      PROA H
ATOM    221  CA  ALA    17       3.496   9.631  14.879  1.00  0.00      PROA C
ATOM    222  HA  ALA    17       3.569   9.896  15.924  1.00  0.00      PROA H
ATOM    223  CB  ALA    17       3.522  10.887  14.019  1.00  0.00      PROA C
ATOM    224  HB1 ALA    17       2.680  11.569  14.270  1.00  0.00      PROA H
ATOM    225  HB2 ALA    17       4.470  11.443  14.175  1.00  0.00      PROA H
ATOM    226  HB3 ALA    17       3.459  10.617  12.941  1.00  0.00      PROA H
ATOM    227  C   ALA    17       2.179   8.883  14.694  1.00  0.00      PROA C
ATOM    228  O   ALA    17       2.071   8.010  13.829  1.00  0.00      PROA O
ATOM    229  N   ILE    18       1.181   9.229  15.502  1.00  0.00      PROA N
ATOM    230  HN  ILE    18       1.324   9.901  16.231  1.00  0.00      PROA H
ATOM    231  CA  ILE    18      -0.119   8.569  15.428  1.00  0.00      PROA C
ATOM    232  HA  ILE    18      -0.317   8.323  14.393  1.00  0.00      PROA H
ATOM    233  CB  ILE    18      -0.122   7.258  16.253  1.00  0.00      PROA C
ATOM    234  HB  ILE    18       0.763   6.662  15.927  1.00  0.00      PROA H
ATOM    235  CG2 ILE    18       0.006   7.543  17.747  1.00  0.00      PROA C
ATOM    236 HG21 ILE    18       0.167   6.599  18.310  1.00  0.00      PROA H
ATOM    237 HG22 ILE    18       0.864   8.217  17.958  1.00  0.00      PROA H
ATOM    238 HG23 ILE    18      -0.916   8.014  18.149  1.00  0.00      PROA H
ATOM    239  CG1 ILE    18      -1.377   6.429  15.957  1.00  0.00      PROA C
ATOM    240 HG11 ILE    18      -1.485   6.342  14.850  1.00  0.00      PROA H
ATOM    241 HG12 ILE    18      -2.278   6.947  16.350  1.00  0.00      PROA H
ATOM    242  CD  ILE    18      -1.328   5.030  16.535  1.00  0.00      PROA C
ATOM    243  HD1 ILE    18      -2.205   4.444  16.186  1.00  0.00      PROA H
ATOM    244  HD2 ILE    18      -0.411   4.495  16.205  1.00  0.00      PROA H
ATOM    245  HD3 ILE    18      -1.348   5.044  17.646  1.00  0.00      PROA H
ATOM    246  C   ILE    18      -1.247   9.498  15.880  1.00  0.00      PROA C
ATOM    247  O   ILE    18      -1.080  10.289  16.811  1.00  0.00      PROA O
ATOM    248  N   HSD    19      -2.391   9.397  15.203  1.00  0.00      PROA N
ATOM    249  HN  HSD    19      -2.440   8.810  14.388  1.00  0.00      PROA H
ATOM    250  CA  HSD    19      -3.582  10.168  15.560  1.00  0.00      PROA C
ATOM    251  HA  HSD    19      -3.287  11.203  15.546  1.00  0.00      PROA H
ATOM    252  CB  HSD    19      -4.693   9.944  14.521  1.00  0.00      PROA C
ATOM    253  HB1 HSD    19      -4.228   9.981  13.510  1.00  0.00      PROA H
ATOM    254  HB2 HSD    19      -5.158   8.941  14.622  1.00  0.00      PROA H
ATOM    255  ND1 HSD    19      -6.794  11.020  15.422  1.00  0.00      PROA N
ATOM    256  HD1 HSD    19      -7.091  10.209  15.926  1.00  0.00      PROA H
ATOM    257  CG  HSD    19      -5.752  11.003  14.519  1.00  0.00      PROA C
ATOM    258  CE1 HSD    19      -7.569  12.060  15.180  1.00  0.00      PROA C
ATOM    259  HE1 HSD    19      -8.512  12.280  15.685  1.00  0.00      PROA H
ATOM    260  NE2 HSD    19      -7.073  12.718  14.146  1.00  0.00      PROA N
ATOM    261  CD2 HSD    19      -5.939  12.075  13.712  1.00  0.00      PROA C
ATOM    262  HD2 HSD    19      -5.377  12.430  12.857  1.00  0.00      PROA H
ATOM    263  C   HSD    19      -4.052   9.747  16.959  1.00  0.00      PROA C
ATOM    264  O   HSD    19      -4.093   8.552  17.259  1.00  0.00      PROA O
ATOM    265  N   PRO    20      -4.392  10.723  17.827  1.00  0.00      PROA N
ATOM    266  CD  PRO    20      -4.409  12.178  17.584  1.00  0.00      PROA C
ATOM    267  HD1 PRO    20      -3.360  12.555  17.596  1.00  0.00      PROA H
ATOM    268  HD2 PRO    20      -4.882  12.444  16.613  1.00  0.00      PROA H
ATOM    269  CA  PRO    20      -4.739  10.392  19.218  1.00  0.00      PROA C
ATOM    270  HA  PRO    20      -3.918   9.840  19.656  1.00  0.00      PROA H
ATOM    271  CB  PRO    20      -4.960  11.766  19.872  1.00  0.00      PROA C
ATOM    272  HB1 PRO    20      -4.026  12.038  20.418  1.00  0.00      PROA H
ATOM    273  HB2 PRO    20      -5.787  11.779  20.616  1.00  0.00      PROA H
ATOM    274  CG  PRO    20      -5.175  12.718  18.751  1.00  0.00      PROA C
ATOM    275  HG1 PRO    20      -4.885  13.763  18.997  1.00  0.00      PROA H
ATOM    276  HG2 PRO    20      -6.261  12.719  18.487  1.00  0.00      PROA H
ATOM    277  C   PRO    20      -5.978   9.503  19.398  1.00  0.00      PROA C
ATOM    278  O   PRO    20      -6.120   8.863  20.436  1.00  0.00      PROA O
ATOM    279  N   LYS    21      -6.857   9.459  18.401  1.00  0.00      PROA N
ATOM    280  HN  LYS    21      -6.720  10.055  17.624  1.00  0.00      PROA H
ATOM    281  CA  LYS    21      -8.066   8.629  18.458  1.00  0.00      PROA C
ATOM    282  HA  LYS    21      -8.330   8.447  19.493  1.00  0.00      PROA H
ATOM    283  CB  LYS    21      -9.246   9.362  17.813  1.00  0.00      PROA C
ATOM    284  HB1 LYS    21      -9.119   9.410  16.707  1.00  0.00      PROA H
ATOM    285  HB2 LYS    21     -10.174   8.765  17.989  1.00  0.00      PROA H
ATOM    286  CG  LYS    21      -9.464  10.770  18.346  1.00  0.00      PROA C
ATOM    287  HG1 LYS    21      -8.756  10.996  19.179  1.00  0.00      PROA H
ATOM    288  HG2 LYS    21      -9.278  11.507  17.531  1.00  0.00      PROA H
ATOM    289  CD  LYS    21     -10.868  10.948  18.893  1.00  0.00      PROA C
ATOM    290  HD1 LYS    21     -11.050  10.245  19.738  1.00  0.00      PROA H
ATOM    291  HD2 LYS    21     -11.571  10.661  18.078  1.00  0.00      PROA H
ATOM    292  CE  LYS    21     -11.121  12.384  19.325  1.00  0.00      PROA C
ATOM    293  HE1 LYS    21     -10.728  12.577  20.341  1.00  0.00      PROA H
ATOM    294  HE2 LYS    21     -10.616  13.070  18.611  1.00  0.00      PROA H
ATOM    295  NZ  LYS    21     -12.573  12.713  19.288  1.00  0.00      PROA N
ATOM    296  HZ1 LYS    21     -13.085  12.113  19.962  1.00  0.00      PROA H
ATOM    297  HZ2 LYS    21     -12.736  13.717  19.503  1.00  0.00      PROA H
ATOM    298  HZ3 LYS    21     -12.907  12.513  18.313  1.00  0.00      PROA H
ATOM    299  C   LYS    21      -7.890   7.255  17.801  1.00  0.00      PROA C
ATOM    300  O   LYS    21      -8.876   6.604  17.456  1.00  0.00      PROA O
ATOM    301  N   HSD    22      -6.645   6.806  17.648  1.00  0.00      PROA N
ATOM    302  HN  HSD    22      -5.861   7.325  17.977  1.00  0.00      PROA H
ATOM    303  CA  HSD    22      -6.361   5.521  16.997  1.00  0.00      PROA C
ATOM    304  HA  HSD    22      -6.643   5.613  15.957  1.00  0.00      PROA H
ATOM    305  CB  HSD    22      -4.863   5.186  17.065  1.00  0.00      PROA C
ATOM    306  HB1 HSD    22      -4.677   4.213  16.557  1.00  0.00      PROA H
ATOM    307  HB2 HSD    22      -4.295   5.962  16.515  1.00  0.00      PROA H
ATOM    308  ND1 HSD    22      -3.788   6.184  19.117  1.00  0.00      PROA N
ATOM    309  HD1 HSD    22      -3.686   7.097  18.711  1.00  0.00      PROA H
ATOM    310  CG  HSD    22      -4.315   5.098  18.457  1.00  0.00      PROA C
ATOM    311  CE1 HSD    22      -3.378   5.812  20.316  1.00  0.00      PROA C
ATOM    312  HE1 HSD    22      -2.928   6.480  21.051  1.00  0.00      PROA H
ATOM    313  NE2 HSD    22      -3.617   4.522  20.456  1.00  0.00      PROA N
ATOM    314  CD2 HSD    22      -4.201   4.050  19.307  1.00  0.00      PROA C
ATOM    315  HD2 HSD    22      -4.664   3.097  19.333  1.00  0.00      PROA H
ATOM    316  C   HSD    22      -7.199   4.359  17.551  1.00  0.00      PROA C
ATOM    317  O   HSD    22      -7.702   3.544  16.782  1.00  0.00      PROA O
ATOM    318  N   ALA    23      -7.366   4.299  18.870  1.00  0.00      PROA N
ATOM    319  HN  ALA    23      -6.942   4.963  19.493  1.00  0.00      PROA H
ATOM    320  CA  ALA    23      -8.114   3.207  19.502  1.00  0.00      PROA C
ATOM    321  HA  ALA    23      -7.677   2.273  19.173  1.00  0.00      PROA H
ATOM    322  CB  ALA    23      -8.009   3.291  21.020  1.00  0.00      PROA C
ATOM    323  HB1 ALA    23      -8.504   2.414  21.493  1.00  0.00      PROA H
ATOM    324  HB2 ALA    23      -6.939   3.281  21.323  1.00  0.00      PROA H
ATOM    325  HB3 ALA    23      -8.479   4.217  21.411  1.00  0.00      PROA H
ATOM    326  C   ALA    23      -9.580   3.192  19.065  1.00  0.00      PROA C
ATOM    327  O   ALA    23     -10.106   2.140  18.696  1.00  0.00      PROA O
ATOM    328  N   ASP    24     -10.230   4.353  19.106  1.00  0.00      PROA N
ATOM    329  HN  ASP    24      -9.778   5.171  19.451  1.00  0.00      PROA H
ATOM    330  CA  ASP    24     -11.609   4.492  18.621  1.00  0.00      PROA C
ATOM    331  HA  ASP    24     -12.238   3.799  19.165  1.00  0.00      PROA H
ATOM    332  CB  ASP    24     -12.105   5.938  18.782  1.00  0.00      PROA C
ATOM    333  HB1 ASP    24     -11.295   6.651  18.527  1.00  0.00      PROA H
ATOM    334  HB2 ASP    24     -12.967   6.150  18.112  1.00  0.00      PROA H
ATOM    335  CG  ASP    24     -12.607   6.248  20.184  1.00  0.00      PROA C
ATOM    336  OD1 ASP    24     -12.949   5.312  20.941  1.00  0.00      PROA O
ATOM    337  OD2 ASP    24     -12.673   7.447  20.527  1.00  0.00      PROA O
ATOM    338  C   ASP    24     -11.734   4.099  17.146  1.00  0.00      PROA C
ATOM    339  O   ASP    24     -12.672   3.400  16.762  1.00  0.00      PROA O
ATOM    340  N   ILE    25     -10.789   4.561  16.330  1.00  0.00      PROA N
ATOM    341  HN  ILE    25     -10.041   5.125  16.687  1.00  0.00      PROA H
ATOM    342  CA  ILE    25     -10.824   4.309  14.887  1.00  0.00      PROA C
ATOM    343  HA  ILE    25     -11.778   4.638  14.499  1.00  0.00      PROA H
ATOM    344  CB  ILE    25      -9.702   5.072  14.152  1.00  0.00      PROA C
ATOM    345  HB  ILE    25      -8.735   4.844  14.659  1.00  0.00      PROA H
ATOM    346  CG2 ILE    25      -9.612   4.650  12.688  1.00  0.00      PROA C
ATOM    347 HG21 ILE    25      -8.861   5.255  12.142  1.00  0.00      PROA H
ATOM    348 HG22 ILE    25      -9.308   3.589  12.576  1.00  0.00      PROA H
ATOM    349 HG23 ILE    25     -10.594   4.778  12.181  1.00  0.00      PROA H
ATOM    350  CG1 ILE    25      -9.959   6.581  14.234  1.00  0.00      PROA C
ATOM    351 HG11 ILE    25     -10.716   6.839  13.455  1.00  0.00      PROA H
ATOM    352 HG12 ILE    25     -10.416   6.858  15.211  1.00  0.00      PROA H
ATOM    353  CD  ILE    25      -8.723   7.426  14.040  1.00  0.00      PROA C
ATOM    354  HD1 ILE    25      -8.981   8.434  13.646  1.00  0.00      PROA H
ATOM    355  HD2 ILE    25      -8.185   7.548  15.003  1.00  0.00      PROA H
ATOM    356  HD3 ILE    25      -8.024   6.920  13.347  1.00  0.00      PROA H
ATOM    357  C   ILE    25     -10.732   2.810  14.602  1.00  0.00      PROA C
ATOM    358  O   ILE    25     -11.433   2.295  13.728  1.00  0.00      PROA O
ATOM    359  N   ASP    26      -9.885   2.112  15.351  1.00  0.00      PROA N
ATOM    360  HN  ASP    26      -9.282   2.556  16.019  1.00  0.00      PROA H
ATOM    361  CA  ASP    26      -9.740   0.673  15.186  1.00  0.00      PROA C
ATOM    362  HA  ASP    26      -9.557   0.476  14.139  1.00  0.00      PROA H
ATOM    363  CB  ASP    26      -8.576   0.142  16.026  1.00  0.00      PROA C
ATOM    364  HB1 ASP    26      -7.738   0.874  15.976  1.00  0.00      PROA H
ATOM    365  HB2 ASP    26      -8.843   0.019  17.092  1.00  0.00      PROA H
ATOM    366  CG  ASP    26      -8.016  -1.154  15.478  1.00  0.00      PROA C
ATOM    367  OD1 ASP    26      -7.570  -1.159  14.311  1.00  0.00      PROA O
ATOM    368  OD2 ASP    26      -8.024  -2.165  16.210  1.00  0.00      PROA O
ATOM    369  C   ASP    26     -11.035  -0.069  15.531  1.00  0.00      PROA C
ATOM    370  O   ASP    26     -11.392  -1.039  14.859  1.00  0.00      PROA O
ATOM    371  N   VAL    27     -11.738   0.392  16.565  1.00  0.00      PROA N
ATOM    372  HN  VAL    27     -11.385   1.151  17.112  1.00  0.00      PROA H
ATOM    373  CA  VAL    27     -13.029  -0.195  16.935  1.00  0.00      PROA C
ATOM    374  HA  VAL    27     -12.901  -1.267  17.015  1.00  0.00      PROA H
ATOM    375  CB  VAL    27     -13.533   0.348  18.293  1.00  0.00      PROA C
ATOM    376  HB  VAL    27     -13.462   1.463  18.282  1.00  0.00      PROA H
ATOM    377  CG1 VAL    27     -14.986  -0.038  18.543  1.00  0.00      PROA C
ATOM    378 HG11 VAL    27     -15.285   0.293  19.562  1.00  0.00      PROA H
ATOM    379 HG12 VAL    27     -15.666   0.453  17.819  1.00  0.00      PROA H
ATOM    380 HG13 VAL    27     -15.105  -1.138  18.497  1.00  0.00      PROA H
ATOM    381  CG2 VAL    27     -12.651  -0.168  19.421  1.00  0.00      PROA C
ATOM    382 HG21 VAL    27     -13.039   0.160  20.409  1.00  0.00      PROA H
ATOM    383 HG22 VAL    27     -12.593  -1.278  19.408  1.00  0.00      PROA H
ATOM    384 HG23 VAL    27     -11.624   0.232  19.319  1.00  0.00      PROA H
ATOM    385  C   VAL    27     -14.077   0.045  15.841  1.00  0.00      PROA C
ATOM    386  O   VAL    27     -14.785  -0.879  15.435  1.00  0.00      PROA O
ATOM    387  N   GLN    28     -14.164   1.281  15.359  1.00  0.00      PROA N
ATOM    388  HN  GLN    28     -13.544   2.001  15.688  1.00  0.00      PROA H
ATOM    389  CA  GLN    28     -15.160   1.638  14.347  1.00  0.00      PROA C
ATOM    390  HA  GLN    28     -16.124   1.318  14.704  1.00  0.00      PROA H
ATOM    391  CB  GLN    28     -15.192   3.154  14.138  1.00  0.00      PROA C
ATOM    392  HB1 GLN    28     -14.152   3.488  13.902  1.00  0.00      PROA H
ATOM    393  HB2 GLN    28     -15.822   3.401  13.251  1.00  0.00      PROA H
ATOM    394  CG  GLN    28     -15.730   3.902  15.345  1.00  0.00      PROA C
ATOM    395  HG1 GLN    28     -16.819   3.710  15.453  1.00  0.00      PROA H
ATOM    396  HG2 GLN    28     -15.227   3.525  16.264  1.00  0.00      PROA H
ATOM    397  CD  GLN    28     -15.514   5.399  15.270  1.00  0.00      PROA C
ATOM    398  OE1 GLN    28     -15.294   5.956  14.194  1.00  0.00      PROA O
ATOM    399  NE2 GLN    28     -15.582   6.060  16.420  1.00  0.00      PROA N
ATOM    400 HE21 GLN    28     -15.642   5.553  17.275  1.00  0.00      PROA H
ATOM    401 HE22 GLN    28     -15.470   7.050  16.386  1.00  0.00      PROA H
ATOM    402  C   GLN    28     -14.937   0.912  13.017  1.00  0.00      PROA C
ATOM    403  O   GLN    28     -15.900   0.593  12.321  1.00  0.00      PROA O
ATOM    404  N   THR    29     -13.679   0.645  12.673  1.00  0.00      PROA N
ATOM    405  HN  THR    29     -12.915   1.014  13.206  1.00  0.00      PROA H
ATOM    406  CA  THR    29     -13.359  -0.101  11.451  1.00  0.00      PROA C
ATOM    407  HA  THR    29     -13.879   0.352  10.618  1.00  0.00      PROA H
ATOM    408  CB  THR    29     -11.848  -0.060  11.138  1.00  0.00      PROA C
ATOM    409  HB  THR    29     -11.267  -0.426  12.017  1.00  0.00      PROA H
ATOM    410  OG1 THR    29     -11.456   1.291  10.874  1.00  0.00      PROA O
ATOM    411  HG1 THR    29     -11.716   1.823  11.638  1.00  0.00      PROA H
ATOM    412  CG2 THR    29     -11.507  -0.918   9.922  1.00  0.00      PROA C
ATOM    413 HG21 THR    29     -10.453  -0.742   9.616  1.00  0.00      PROA H
ATOM    414 HG22 THR    29     -11.618  -1.995  10.149  1.00  0.00      PROA H
ATOM    415 HG23 THR    29     -12.159  -0.644   9.064  1.00  0.00      PROA H
ATOM    416  C   THR    29     -13.836  -1.550  11.545  1.00  0.00      PROA C
ATOM    417  O   THR    29     -14.356  -2.099  10.571  1.00  0.00      PROA O
ATOM    418  N   ALA    30     -13.658  -2.164  12.714  1.00  0.00      PROA N
ATOM    419  HN  ALA    30     -13.129  -1.739  13.449  1.00  0.00      PROA H
ATOM    420  CA  ALA    30     -14.173  -3.510  12.954  1.00  0.00      PROA C
ATOM    421  HA  ALA    30     -13.769  -4.165  12.195  1.00  0.00      PROA H
ATOM    422  CB  ALA    30     -13.758  -4.010  14.332  1.00  0.00      PROA C
ATOM    423  HB1 ALA    30     -14.111  -5.050  14.508  1.00  0.00      PROA H
ATOM    424  HB2 ALA    30     -12.648  -4.016  14.410  1.00  0.00      PROA H
ATOM    425  HB3 ALA    30     -14.143  -3.359  15.142  1.00  0.00      PROA H
ATOM    426  C   ALA    30     -15.690  -3.539  12.818  1.00  0.00      PROA C
ATOM    427  O   ALA    30     -16.243  -4.465  12.227  1.00  0.00      PROA O
ATOM    428  N   ALA    31     -16.358  -2.519  13.354  1.00  0.00      PROA N
ATOM    429  HN  ALA    31     -15.851  -1.806  13.841  1.00  0.00      PROA H
ATOM    430  CA  ALA    31     -17.817  -2.410  13.254  1.00  0.00      PROA C
ATOM    431  HA  ALA    31     -18.252  -3.342  13.592  1.00  0.00      PROA H
ATOM    432  CB  ALA    31     -18.328  -1.271  14.124  1.00  0.00      PROA C
ATOM    433  HB1 ALA    31     -19.435  -1.193  14.078  1.00  0.00      PROA H
ATOM    434  HB2 ALA    31     -18.030  -1.447  15.180  1.00  0.00      PROA H
ATOM    435  HB3 ALA    31     -17.889  -0.307  13.789  1.00  0.00      PROA H
ATOM    436  C   ALA    31     -18.269  -2.212  11.808  1.00  0.00      PROA C
ATOM    437  O   ALA    31     -19.298  -2.749  11.400  1.00  0.00      PROA O
ATOM    438  N   TRP    32     -17.500  -1.441  11.040  1.00  0.00      PROA N
ATOM    439  HN  TRP    32     -16.671  -1.009  11.404  1.00  0.00      PROA H
ATOM    440  CA  TRP    32     -17.789  -1.221   9.618  1.00  0.00      PROA C
ATOM    441  HA  TRP    32     -18.798  -0.845   9.526  1.00  0.00      PROA H
ATOM    442  CB  TRP    32     -16.809  -0.198   9.031  1.00  0.00      PROA C
ATOM    443  HB1 TRP    32     -16.828   0.714   9.666  1.00  0.00      PROA H
ATOM    444  HB2 TRP    32     -15.762  -0.570   9.076  1.00  0.00      PROA H
ATOM    445  CG  TRP    32     -17.110   0.216   7.620  1.00  0.00      PROA C
ATOM    446  CD1 TRP    32     -17.991   1.178   7.217  1.00  0.00      PROA C
ATOM    447  HD1 TRP    32     -18.567   1.785   7.905  1.00  0.00      PROA H
ATOM    448  NE1 TRP    32     -17.989   1.282   5.847  1.00  0.00      PROA N
ATOM    449  HE1 TRP    32     -18.554   1.878   5.294  1.00  0.00      PROA H
ATOM    450  CE2 TRP    32     -17.095   0.378   5.335  1.00  0.00      PROA C
ATOM    451  CD2 TRP    32     -16.523  -0.314   6.427  1.00  0.00      PROA C
ATOM    452  CE3 TRP    32     -15.562  -1.300   6.173  1.00  0.00      PROA C
ATOM    453  HE3 TRP    32     -15.072  -1.818   6.985  1.00  0.00      PROA H
ATOM    454  CZ3 TRP    32     -15.213  -1.567   4.852  1.00  0.00      PROA C
ATOM    455  HZ3 TRP    32     -14.436  -2.292   4.644  1.00  0.00      PROA H
ATOM    456  CZ2 TRP    32     -16.744   0.107   4.011  1.00  0.00      PROA C
ATOM    457  HZ2 TRP    32     -17.191   0.656   3.198  1.00  0.00      PROA H
ATOM    458  CH2 TRP    32     -15.805  -0.864   3.788  1.00  0.00      PROA C
ATOM    459  HH2 TRP    32     -15.493  -1.074   2.775  1.00  0.00      PROA H
ATOM    460  C   TRP    32     -17.717  -2.535   8.839  1.00  0.00      PROA C
ATOM    461  O   TRP    32     -18.599  -2.834   8.027  1.00  0.00      PROA O
ATOM    462  N   ALA    33     -16.673  -3.316   9.100  1.00  0.00      PROA N
ATOM    463  HN  ALA    33     -15.942  -3.009   9.718  1.00  0.00      PROA H
ATOM    464  CA  ALA    33     -16.495  -4.631   8.472  1.00  0.00      PROA C
ATOM    465  HA  ALA    33     -16.423  -4.478   7.404  1.00  0.00      PROA H
ATOM    466  CB  ALA    33     -15.215  -5.281   8.974  1.00  0.00      PROA C
ATOM    467  HB1 ALA    33     -14.998  -6.224   8.428  1.00  0.00      PROA H
ATOM    468  HB2 ALA    33     -14.360  -4.588   8.822  1.00  0.00      PROA H
ATOM    469  HB3 ALA    33     -15.271  -5.506  10.062  1.00  0.00      PROA H
ATOM    470  C   ALA    33     -17.683  -5.563   8.719  1.00  0.00      PROA C
ATOM    471  O   ALA    33     -18.105  -6.294   7.817  1.00  0.00      PROA O
ATOM    472  N   GLU    34     -18.211  -5.536   9.941  1.00  0.00      PROA N
ATOM    473  HN  GLU    34     -17.763  -5.020  10.671  1.00  0.00      PROA H
ATOM    474  CA  GLU    34     -19.371  -6.349  10.307  1.00  0.00      PROA C
ATOM    475  HA  GLU    34     -19.218  -7.363   9.961  1.00  0.00      PROA H
ATOM    476  CB  GLU    34     -19.575  -6.359  11.827  1.00  0.00      PROA C
ATOM    477  HB1 GLU    34     -19.646  -5.309  12.194  1.00  0.00      PROA H
ATOM    478  HB2 GLU    34     -20.544  -6.858  12.072  1.00  0.00      PROA H
ATOM    479  CG  GLU    34     -18.482  -7.064  12.619  1.00  0.00      PROA C
ATOM    480  HG1 GLU    34     -17.495  -6.598  12.420  1.00  0.00      PROA H
ATOM    481  HG2 GLU    34     -18.684  -6.983  13.709  1.00  0.00      PROA H
ATOM    482  CD  GLU    34     -18.349  -8.544  12.300  1.00  0.00      PROA C
ATOM    483  OE1 GLU    34     -19.311  -9.150  11.777  1.00  0.00      PROA O
ATOM    484  OE2 GLU    34     -17.269  -9.104  12.587  1.00  0.00      PROA O
ATOM    485  C   GLU    34     -20.645  -5.846   9.640  1.00  0.00      PROA C
ATOM    486  O   GLU    34     -21.426  -6.639   9.114  1.00  0.00      PROA O
ATOM    487  N   THR    35     -20.850  -4.531   9.666  1.00  0.00      PROA N
ATOM    488  HN  THR    35     -20.154  -3.954  10.099  1.00  0.00      PROA H
ATOM    489  CA  THR    35     -22.042  -3.915   9.078  1.00  0.00      PROA C
ATOM    490  HA  THR    35     -22.907  -4.312   9.589  1.00  0.00      PROA H
ATOM    491  CB  THR    35     -22.010  -2.379   9.231  1.00  0.00      PROA C
ATOM    492  HB  THR    35     -21.070  -1.978   8.779  1.00  0.00      PROA H
ATOM    493  OG1 THR    35     -22.014  -2.038  10.624  1.00  0.00      PROA O
ATOM    494  HG1 THR    35     -21.244  -2.490  11.011  1.00  0.00      PROA H
ATOM    495  CG2 THR    35     -23.210  -1.728   8.547  1.00  0.00      PROA C
ATOM    496 HG21 THR    35     -23.347  -0.684   8.904  1.00  0.00      PROA H
ATOM    497 HG22 THR    35     -23.047  -1.679   7.448  1.00  0.00      PROA H
ATOM    498 HG23 THR    35     -24.143  -2.297   8.720  1.00  0.00      PROA H
ATOM    499  C   THR    35     -22.195  -4.274   7.600  1.00  0.00      PROA C
ATOM    500  O   THR    35     -23.284  -4.632   7.157  1.00  0.00      PROA O
ATOM    501  N   PHE    36     -21.099  -4.184   6.848  1.00  0.00      PROA N
ATOM    502  HN  PHE    36     -20.225  -3.876   7.235  1.00  0.00      PROA H
ATOM    503  CA  PHE    36     -21.125  -4.465   5.412  1.00  0.00      PROA C
ATOM    504  HA  PHE    36     -22.138  -4.367   5.043  1.00  0.00      PROA H
ATOM    505  CB  PHE    36     -20.262  -3.440   4.670  1.00  0.00      PROA C
ATOM    506  HB1 PHE    36     -19.243  -3.401   5.118  1.00  0.00      PROA H
ATOM    507  HB2 PHE    36     -20.140  -3.721   3.599  1.00  0.00      PROA H
ATOM    508  CG  PHE    36     -20.848  -2.060   4.691  1.00  0.00      PROA C
ATOM    509  CD1 PHE    36     -20.452  -1.133   5.644  1.00  0.00      PROA C
ATOM    510  HD1 PHE    36     -19.672  -1.386   6.348  1.00  0.00      PROA H
ATOM    511  CE1 PHE    36     -21.017   0.130   5.678  1.00  0.00      PROA C
ATOM    512  HE1 PHE    36     -20.695   0.852   6.417  1.00  0.00      PROA H
ATOM    513  CZ  PHE    36     -21.995   0.476   4.764  1.00  0.00      PROA C
ATOM    514  HZ  PHE    36     -22.435   1.464   4.794  1.00  0.00      PROA H
ATOM    515  CD2 PHE    36     -21.838  -1.705   3.786  1.00  0.00      PROA C
ATOM    516  HD2 PHE    36     -22.159  -2.420   3.040  1.00  0.00      PROA H
ATOM    517  CE2 PHE    36     -22.404  -0.444   3.814  1.00  0.00      PROA C
ATOM    518  HE2 PHE    36     -23.180  -0.187   3.106  1.00  0.00      PROA H
ATOM    519  C   PHE    36     -20.723  -5.899   5.066  1.00  0.00      PROA C
ATOM    520  O   PHE    36     -20.658  -6.255   3.892  1.00  0.00      PROA O
ATOM    521  N   ARG    37     -20.472  -6.715   6.090  1.00  0.00      PROA N
ATOM    522  HN  ARG    37     -20.541  -6.389   7.032  1.00  0.00      PROA H
ATOM    523  CA  ARG    37     -20.134  -8.128   5.918  1.00  0.00      PROA C
ATOM    524  HA  ARG    37     -19.821  -8.490   6.886  1.00  0.00      PROA H
ATOM    525  CB  ARG    37     -21.353  -8.926   5.431  1.00  0.00      PROA C
ATOM    526  HB1 ARG    37     -21.606  -8.628   4.387  1.00  0.00      PROA H
ATOM    527  HB2 ARG    37     -21.079 -10.008   5.407  1.00  0.00      PROA H
ATOM    528  CG  ARG    37     -22.588  -8.760   6.299  1.00  0.00      PROA C
ATOM    529  HG1 ARG    37     -22.962  -7.715   6.192  1.00  0.00      PROA H
ATOM    530  HG2 ARG    37     -22.326  -8.901   7.373  1.00  0.00      PROA H
ATOM    531  CD  ARG    37     -23.675  -9.751   5.910  1.00  0.00      PROA C
ATOM    532  HD1 ARG    37     -23.739  -9.852   4.801  1.00  0.00      PROA H
ATOM    533  HD2 ARG    37     -23.417 -10.762   6.306  1.00  0.00      PROA H
ATOM    534  NE  ARG    37     -24.982  -9.366   6.444  1.00  0.00      PROA N
ATOM    535  HE  ARG    37     -25.392  -9.913   7.189  1.00  0.00      PROA H
ATOM    536  CZ  ARG    37     -25.799  -8.464   5.894  1.00  0.00      PROA C
ATOM    537  NH1 ARG    37     -26.967  -8.197   6.472  1.00  0.00      PROA N
ATOM    538 HH11 ARG    37     -27.214  -8.686   7.301  1.00  0.00      PROA H
ATOM    539 HH12 ARG    37     -27.603  -7.598   5.999  1.00  0.00      PROA H
ATOM    540  NH2 ARG    37     -25.467  -7.823   4.777  1.00  0.00      PROA N
ATOM    541 HH21 ARG    37     -24.666  -8.158   4.290  1.00  0.00      PROA H
ATOM    542 HH22 ARG    37     -26.246  -7.628   4.176  1.00  0.00      PROA H
ATOM    543  C   ARG    37     -18.961  -8.313   4.958  1.00  0.00      PROA C
ATOM    544  O   ARG    37     -19.028  -9.110   4.022  1.00  0.00      PROA O
ATOM    545  N   ILE    38     -17.885  -7.571   5.200  1.00  0.00      PROA N
ATOM    546  HN  ILE    38     -17.860  -6.964   5.997  1.00  0.00      PROA H
ATOM    547  CA  ILE    38     -16.710  -7.623   4.335  1.00  0.00      PROA C
ATOM    548  HA  ILE    38     -17.035  -7.637   3.304  1.00  0.00      PROA H
ATOM    549  CB  ILE    38     -15.777  -6.411   4.561  1.00  0.00      PROA C
ATOM    550  HB  ILE    38     -15.428  -6.419   5.623  1.00  0.00      PROA H
ATOM    551  CG2 ILE    38     -14.553  -6.498   3.656  1.00  0.00      PROA C
ATOM    552 HG21 ILE    38     -13.960  -5.560   3.718  1.00  0.00      PROA H
ATOM    553 HG22 ILE    38     -13.882  -7.332   3.955  1.00  0.00      PROA H
ATOM    554 HG23 ILE    38     -14.848  -6.646   2.596  1.00  0.00      PROA H
ATOM    555  CG1 ILE    38     -16.528  -5.088   4.340  1.00  0.00      PROA C
ATOM    556 HG11 ILE    38     -17.306  -4.966   5.128  1.00  0.00      PROA H
ATOM    557 HG12 ILE    38     -15.801  -4.257   4.486  1.00  0.00      PROA H
ATOM    558  CD  ILE    38     -17.178  -4.944   2.976  1.00  0.00      PROA C
ATOM    559  HD1 ILE    38     -17.640  -3.938   2.877  1.00  0.00      PROA H
ATOM    560  HD2 ILE    38     -16.438  -5.065   2.157  1.00  0.00      PROA H
ATOM    561  HD3 ILE    38     -17.986  -5.695   2.833  1.00  0.00      PROA H
ATOM    562  C   ILE    38     -15.946  -8.919   4.594  1.00  0.00      PROA C
ATOM    563  O   ILE    38     -15.570  -9.210   5.733  1.00  0.00      PROA O
ATOM    564  N   GLY    39     -15.742  -9.700   3.536  1.00  0.00      PROA N
ATOM    565  HN  GLY    39     -16.141  -9.489   2.637  1.00  0.00      PROA H
ATOM    566  CA  GLY    39     -15.028 -10.968   3.632  1.00  0.00      PROA C
ATOM    567  HA1 GLY    39     -14.155 -10.840   4.259  1.00  0.00      PROA H
ATOM    568  HA2 GLY    39     -14.785 -11.276   2.631  1.00  0.00      PROA H
ATOM    569  C   GLY    39     -15.865 -12.080   4.234  1.00  0.00      PROA C
ATOM    570  O   GLY    39     -16.958 -11.848   4.757  1.00  0.00      PROA O
ATOM    571  N   SER    40     -15.347 -13.302   4.152  1.00  0.00      PROA N
ATOM    572  HN  SER    40     -14.521 -13.484   3.609  1.00  0.00      PROA H
ATOM    573  CA  SER    40     -15.967 -14.435   4.829  1.00  0.00      PROA C
ATOM    574  HA  SER    40     -17.008 -14.484   4.547  1.00  0.00      PROA H
ATOM    575  CB  SER    40     -15.262 -15.740   4.455  1.00  0.00      PROA C
ATOM    576  HB1 SER    40     -15.801 -16.609   4.891  1.00  0.00      PROA H
ATOM    577  HB2 SER    40     -15.277 -15.858   3.346  1.00  0.00      PROA H
ATOM    578  OG  SER    40     -13.922 -15.747   4.923  1.00  0.00      PROA O
ATOM    579  HG1 SER    40     -13.354 -15.757   4.139  1.00  0.00      PROA H
ATOM    580  C   SER    40     -15.880 -14.212   6.335  1.00  0.00      PROA C
ATOM    581  O   SER    40     -15.158 -13.326   6.798  1.00  0.00      PROA O
ATOM    582  N   GLU    41     -16.613 -15.014   7.096  1.00  0.00      PROA N
ATOM    583  HN  GLU    41     -17.161 -15.750   6.715  1.00  0.00      PROA H
ATOM    584  CA  GLU    41     -16.544 -14.950   8.552  1.00  0.00      PROA C
ATOM    585  HA  GLU    41     -16.835 -13.957   8.870  1.00  0.00      PROA H
ATOM    586  CB  GLU    41     -17.478 -15.986   9.186  1.00  0.00      PROA C
ATOM    587  HB1 GLU    41     -17.207 -16.993   8.788  1.00  0.00      PROA H
ATOM    588  HB2 GLU    41     -17.317 -16.022  10.290  1.00  0.00      PROA H
ATOM    589  CG  GLU    41     -18.961 -15.759   8.914  1.00  0.00      PROA C
ATOM    590  HG1 GLU    41     -19.158 -15.455   7.868  1.00  0.00      PROA H
ATOM    591  HG2 GLU    41     -19.484 -16.724   9.100  1.00  0.00      PROA H
ATOM    592  CD  GLU    41     -19.603 -14.740   9.841  1.00  0.00      PROA C
ATOM    593  OE1 GLU    41     -20.841 -14.795  10.007  1.00  0.00      PROA O
ATOM    594  OE2 GLU    41     -18.884 -13.889  10.405  1.00  0.00      PROA O
ATOM    595  C   GLU    41     -15.105 -15.178   9.027  1.00  0.00      PROA C
ATOM    596  O   GLU    41     -14.614 -14.457   9.897  1.00  0.00      PROA O
ATOM    597  N   GLU    42     -14.435 -16.170   8.438  1.00  0.00      PROA N
ATOM    598  HN  GLU    42     -14.877 -16.738   7.734  1.00  0.00      PROA H
ATOM    599  CA  GLU    42     -13.051 -16.499   8.789  1.00  0.00      PROA C
ATOM    600  HA  GLU    42     -12.997 -16.682   9.852  1.00  0.00      PROA H
ATOM    601  CB  GLU    42     -12.581 -17.753   8.035  1.00  0.00      PROA C
ATOM    602  HB1 GLU    42     -13.313 -18.567   8.248  1.00  0.00      PROA H
ATOM    603  HB2 GLU    42     -12.619 -17.572   6.936  1.00  0.00      PROA H
ATOM    604  CG  GLU    42     -11.189 -18.237   8.439  1.00  0.00      PROA C
ATOM    605  HG1 GLU    42     -10.412 -17.499   8.153  1.00  0.00      PROA H
ATOM    606  HG2 GLU    42     -11.144 -18.380   9.541  1.00  0.00      PROA H
ATOM    607  CD  GLU    42     -10.802 -19.562   7.801  1.00  0.00      PROA C
ATOM    608  OE1 GLU    42      -9.953 -20.270   8.383  1.00  0.00      PROA O
ATOM    609  OE2 GLU    42     -11.333 -19.898   6.721  1.00  0.00      PROA O
ATOM    610  C   GLU    42     -12.092 -15.335   8.510  1.00  0.00      PROA C
ATOM    611  O   GLU    42     -11.327 -14.935   9.388  1.00  0.00      PROA O
ATOM    612  N   LEU    43     -12.129 -14.804   7.292  1.00  0.00      PROA N
ATOM    613  HN  LEU    43     -12.777 -15.134   6.602  1.00  0.00      PROA H
ATOM    614  CA  LEU    43     -11.247 -13.696   6.917  1.00  0.00      PROA C
ATOM    615  HA  LEU    43     -10.227 -13.998   7.107  1.00  0.00      PROA H
ATOM    616  CB  LEU    43     -11.417 -13.339   5.436  1.00  0.00      PROA C
ATOM    617  HB1 LEU    43     -11.146 -14.233   4.831  1.00  0.00      PROA H
ATOM    618  HB2 LEU    43     -12.493 -13.129   5.237  1.00  0.00      PROA H
ATOM    619  CG  LEU    43     -10.591 -12.150   4.931  1.00  0.00      PROA C
ATOM    620  HG  LEU    43     -10.865 -11.236   5.512  1.00  0.00      PROA H
ATOM    621  CD1 LEU    43      -9.103 -12.406   5.131  1.00  0.00      PROA C
ATOM    622 HD11 LEU    43      -8.511 -11.540   4.756  1.00  0.00      PROA H
ATOM    623 HD12 LEU    43      -8.845 -12.530   6.203  1.00  0.00      PROA H
ATOM    624 HD13 LEU    43      -8.768 -13.306   4.573  1.00  0.00      PROA H
ATOM    625  CD2 LEU    43     -10.905 -11.851   3.471  1.00  0.00      PROA C
ATOM    626 HD21 LEU    43     -10.311 -10.976   3.126  1.00  0.00      PROA H
ATOM    627 HD22 LEU    43     -10.635 -12.723   2.838  1.00  0.00      PROA H
ATOM    628 HD23 LEU    43     -11.982 -11.623   3.336  1.00  0.00      PROA H
ATOM    629  C   LEU    43     -11.508 -12.461   7.778  1.00  0.00      PROA C
ATOM    630  O   LEU    43     -10.575 -11.860   8.308  1.00  0.00      PROA O
ATOM    631  N   ARG    44     -12.777 -12.091   7.914  1.00  0.00      PROA N
ATOM    632  HN  ARG    44     -13.521 -12.599   7.474  1.00  0.00      PROA H
ATOM    633  CA  ARG    44     -13.163 -10.915   8.698  1.00  0.00      PROA C
ATOM    634  HA  ARG    44     -12.684 -10.049   8.263  1.00  0.00      PROA H
ATOM    635  CB  ARG    44     -14.681 -10.735   8.662  1.00  0.00      PROA C
ATOM    636  HB1 ARG    44     -14.974 -10.858   7.593  1.00  0.00      PROA H
ATOM    637  HB2 ARG    44     -15.171 -11.562   9.225  1.00  0.00      PROA H
ATOM    638  CG  ARG    44     -15.185  -9.388   9.161  1.00  0.00      PROA C
ATOM    639  HG1 ARG    44     -14.868  -8.588   8.457  1.00  0.00      PROA H
ATOM    640  HG2 ARG    44     -14.760  -9.152  10.165  1.00  0.00      PROA H
ATOM    641  CD  ARG    44     -16.701  -9.412   9.285  1.00  0.00      PROA C
ATOM    642  HD1 ARG    44     -16.951 -10.060  10.161  1.00  0.00      PROA H
ATOM    643  HD2 ARG    44     -17.100  -8.392   9.486  1.00  0.00      PROA H
ATOM    644  NE  ARG    44     -17.312  -9.940   8.065  1.00  0.00      PROA N
ATOM    645  HE  ARG    44     -16.813  -9.795   7.206  1.00  0.00      PROA H
ATOM    646  CZ  ARG    44     -18.434 -10.656   8.006  1.00  0.00      PROA C
ATOM    647  NH1 ARG    44     -18.872 -11.082   6.827  1.00  0.00      PROA N
ATOM    648 HH11 ARG    44     -18.217 -11.092   6.068  1.00  0.00      PROA H
ATOM    649 HH12 ARG    44     -19.670 -11.695   6.785  1.00  0.00      PROA H
ATOM    650  NH2 ARG    44     -19.125 -10.956   9.103  1.00  0.00      PROA N
ATOM    651 HH21 ARG    44     -18.874 -10.494   9.960  1.00  0.00      PROA H
ATOM    652 HH22 ARG    44     -19.496 -11.876   9.197  1.00  0.00      PROA H
ATOM    653  C   ARG    44     -12.684 -11.029  10.145  1.00  0.00      PROA C
ATOM    654  O   ARG    44     -12.166 -10.063  10.705  1.00  0.00      PROA O
ATOM    655  N   GLY    45     -12.850 -12.212  10.734  1.00  0.00      PROA N
ATOM    656  HN  GLY    45     -13.303 -12.957  10.243  1.00  0.00      PROA H
ATOM    657  CA  GLY    45     -12.372 -12.490  12.090  1.00  0.00      PROA C
ATOM    658  HA1 GLY    45     -12.519 -13.541  12.286  1.00  0.00      PROA H
ATOM    659  HA2 GLY    45     -12.905 -11.852  12.780  1.00  0.00      PROA H
ATOM    660  C   GLY    45     -10.893 -12.202  12.285  1.00  0.00      PROA C
ATOM    661  O   GLY    45     -10.478 -11.743  13.349  1.00  0.00      PROA O
ATOM    662  N   LYS    46     -10.095 -12.474  11.256  1.00  0.00      PROA N
ATOM    663  HN  LYS    46     -10.470 -12.848  10.410  1.00  0.00      PROA H
ATOM    664  CA  LYS    46      -8.672 -12.139  11.274  1.00  0.00      PROA C
ATOM    665  HA  LYS    46      -8.260 -12.390  12.242  1.00  0.00      PROA H
ATOM    666  CB  LYS    46      -7.921 -12.919  10.192  1.00  0.00      PROA C
ATOM    667  HB1 LYS    46      -8.379 -12.709   9.199  1.00  0.00      PROA H
ATOM    668  HB2 LYS    46      -6.862 -12.568  10.140  1.00  0.00      PROA H
ATOM    669  CG  LYS    46      -7.895 -14.424  10.415  1.00  0.00      PROA C
ATOM    670  HG1 LYS    46      -7.300 -14.616  11.336  1.00  0.00      PROA H
ATOM    671  HG2 LYS    46      -8.929 -14.808  10.574  1.00  0.00      PROA H
ATOM    672  CD  LYS    46      -7.255 -15.138   9.235  1.00  0.00      PROA C
ATOM    673  HD1 LYS    46      -6.213 -14.751   9.126  1.00  0.00      PROA H
ATOM    674  HD2 LYS    46      -7.810 -14.871   8.306  1.00  0.00      PROA H
ATOM    675  CE  LYS    46      -7.240 -16.646   9.425  1.00  0.00      PROA C
ATOM    676  HE1 LYS    46      -6.746 -16.910  10.385  1.00  0.00      PROA H
ATOM    677  HE2 LYS    46      -8.275 -17.052   9.429  1.00  0.00      PROA H
ATOM    678  NZ  LYS    46      -6.475 -17.322   8.341  1.00  0.00      PROA N
ATOM    679  HZ1 LYS    46      -6.772 -16.967   7.410  1.00  0.00      PROA H
ATOM    680  HZ2 LYS    46      -5.451 -17.112   8.480  1.00  0.00      PROA H
ATOM    681  HZ3 LYS    46      -6.599 -18.352   8.377  1.00  0.00      PROA H
ATOM    682  C   LYS    46      -8.460 -10.638  11.072  1.00  0.00      PROA C
ATOM    683  O   LYS    46      -7.738  -9.994  11.840  1.00  0.00      PROA O
ATOM    684  N   LEU    47      -9.097 -10.082  10.044  1.00  0.00      PROA N
ATOM    685  HN  LEU    47      -9.690 -10.630   9.448  1.00  0.00      PROA H
ATOM    686  CA  LEU    47      -8.877  -8.684   9.663  1.00  0.00      PROA C
ATOM    687  HA  LEU    47      -7.833  -8.567   9.411  1.00  0.00      PROA H
ATOM    688  CB  LEU    47      -9.743  -8.304   8.455  1.00  0.00      PROA C
ATOM    689  HB1 LEU    47     -10.809  -8.523   8.691  1.00  0.00      PROA H
ATOM    690  HB2 LEU    47      -9.659  -7.202   8.288  1.00  0.00      PROA H
ATOM    691  CG  LEU    47      -9.394  -8.954   7.113  1.00  0.00      PROA C
ATOM    692  HG  LEU    47      -9.557 -10.051   7.178  1.00  0.00      PROA H
ATOM    693  CD1 LEU    47     -10.293  -8.401   6.018  1.00  0.00      PROA C
ATOM    694 HD11 LEU    47     -10.059  -8.887   5.046  1.00  0.00      PROA H
ATOM    695 HD12 LEU    47     -11.363  -8.581   6.256  1.00  0.00      PROA H
ATOM    696 HD13 LEU    47     -10.135  -7.307   5.898  1.00  0.00      PROA H
ATOM    697  CD2 LEU    47      -7.938  -8.739   6.741  1.00  0.00      PROA C
ATOM    698 HD21 LEU    47      -7.725  -9.171   5.737  1.00  0.00      PROA H
ATOM    699 HD22 LEU    47      -7.683  -7.658   6.717  1.00  0.00      PROA H
ATOM    700 HD23 LEU    47      -7.264  -9.245   7.462  1.00  0.00      PROA H
ATOM    701  C   LEU    47      -9.128  -7.701  10.803  1.00  0.00      PROA C
ATOM    702  O   LEU    47      -8.356  -6.763  10.993  1.00  0.00      PROA O
ATOM    703  N   VAL    48     -10.195  -7.927  11.567  1.00  0.00      PROA N
ATOM    704  HN  VAL    48     -10.818  -8.693  11.386  1.00  0.00      PROA H
ATOM    705  CA  VAL    48     -10.557  -7.009  12.650  1.00  0.00      PROA C
ATOM    706  HA  VAL    48     -10.558  -6.006  12.245  1.00  0.00      PROA H
ATOM    707  CB  VAL    48     -11.984  -7.274  13.199  1.00  0.00      PROA C
ATOM    708  HB  VAL    48     -12.207  -6.505  13.979  1.00  0.00      PROA H
ATOM    709  CG1 VAL    48     -13.022  -7.104  12.096  1.00  0.00      PROA C
ATOM    710 HG11 VAL    48     -14.047  -7.208  12.514  1.00  0.00      PROA H
ATOM    711 HG12 VAL    48     -12.933  -6.105  11.622  1.00  0.00      PROA H
ATOM    712 HG13 VAL    48     -12.904  -7.872  11.307  1.00  0.00      PROA H
ATOM    713  CG2 VAL    48     -12.090  -8.648  13.863  1.00  0.00      PROA C
ATOM    714 HG21 VAL    48     -13.127  -8.817  14.228  1.00  0.00      PROA H
ATOM    715 HG22 VAL    48     -11.865  -9.460  13.141  1.00  0.00      PROA H
ATOM    716 HG23 VAL    48     -11.407  -8.751  14.730  1.00  0.00      PROA H
ATOM    717  C   VAL    48      -9.556  -6.997  13.814  1.00  0.00      PROA C
ATOM    718  O   VAL    48      -9.609  -6.101  14.649  1.00  0.00      PROA O
ATOM    719  N   THR    49      -8.646  -7.974  13.861  1.00  0.00      PROA N
ATOM    720  HN  THR    49      -8.648  -8.672  13.145  1.00  0.00      PROA H
ATOM    721  CA  THR    49      -7.624  -8.046  14.911  1.00  0.00      PROA C
ATOM    722  HA  THR    49      -7.937  -7.465  15.766  1.00  0.00      PROA H
ATOM    723  CB  THR    49      -7.412  -9.499  15.389  1.00  0.00      PROA C
ATOM    724  HB  THR    49      -6.707  -9.509  16.255  1.00  0.00      PROA H
ATOM    725  OG1 THR    49      -6.845 -10.286  14.334  1.00  0.00      PROA O
ATOM    726  HG1 THR    49      -7.277 -10.022  13.500  1.00  0.00      PROA H
ATOM    727  CG2 THR    49      -8.735 -10.122  15.842  1.00  0.00      PROA C
ATOM    728 HG21 THR    49      -8.569 -11.158  16.204  1.00  0.00      PROA H
ATOM    729 HG22 THR    49      -9.177  -9.526  16.669  1.00  0.00      PROA H
ATOM    730 HG23 THR    49      -9.468 -10.166  15.011  1.00  0.00      PROA H
ATOM    731  C   THR    49      -6.262  -7.486  14.479  1.00  0.00      PROA C
ATOM    732  O   THR    49      -5.331  -7.446  15.276  1.00  0.00      PROA O
ATOM    733  N   GLN    50      -6.159  -7.037  13.230  1.00  0.00      PROA N
ATOM    734  HN  GLN    50      -6.952  -6.993  12.624  1.00  0.00      PROA H
ATOM    735  CA  GLN    50      -4.863  -6.687  12.636  1.00  0.00      PROA C
ATOM    736  HA  GLN    50      -4.075  -7.214  13.155  1.00  0.00      PROA H
ATOM    737  CB  GLN    50      -4.827  -7.174  11.183  1.00  0.00      PROA C
ATOM    738  HB1 GLN    50      -5.735  -6.781  10.666  1.00  0.00      PROA H
ATOM    739  HB2 GLN    50      -3.943  -6.765  10.641  1.00  0.00      PROA H
ATOM    740  CG  GLN    50      -4.773  -8.691  11.090  1.00  0.00      PROA C
ATOM    741  HG1 GLN    50      -3.789  -9.051  11.459  1.00  0.00      PROA H
ATOM    742  HG2 GLN    50      -5.539  -9.137  11.754  1.00  0.00      PROA H
ATOM    743  CD  GLN    50      -5.002  -9.226   9.693  1.00  0.00      PROA C
ATOM    744  OE1 GLN    50      -5.247  -8.472   8.748  1.00  0.00      PROA O
ATOM    745  NE2 GLN    50      -4.921 -10.546   9.554  1.00  0.00      PROA N
ATOM    746 HE21 GLN    50      -4.745 -11.130  10.353  1.00  0.00      PROA H
ATOM    747 HE22 GLN    50      -5.060 -10.970   8.660  1.00  0.00      PROA H
ATOM    748  C   GLN    50      -4.487  -5.202  12.732  1.00  0.00      PROA C
ATOM    749  O   GLN    50      -3.514  -4.770  12.116  1.00  0.00      PROA O
ATOM    750  N   ASP    51      -5.240  -4.433  13.519  1.00  0.00      PROA N
ATOM    751  HN  ASP    51      -6.034  -4.783  14.031  1.00  0.00      PROA H
ATOM    752  CA  ASP    51      -4.894  -3.036  13.827  1.00  0.00      PROA C
ATOM    753  HA  ASP    51      -5.678  -2.652  14.466  1.00  0.00      PROA H
ATOM    754  CB  ASP    51      -3.545  -2.960  14.562  1.00  0.00      PROA C
ATOM    755  HB1 ASP    51      -2.849  -3.748  14.215  1.00  0.00      PROA H
ATOM    756  HB2 ASP    51      -3.015  -2.000  14.418  1.00  0.00      PROA H
ATOM    757  CG  ASP    51      -3.693  -3.085  16.057  1.00  0.00      PROA C
ATOM    758  OD1 ASP    51      -3.199  -4.082  16.620  1.00  0.00      PROA O
ATOM    759  OD2 ASP    51      -4.310  -2.187  16.662  1.00  0.00      PROA O
ATOM    760  C   ASP    51      -4.886  -2.110  12.607  1.00  0.00      PROA C
ATOM    761  O   ASP    51      -4.054  -1.213  12.505  1.00  0.00      PROA O
ATOM    762  N   ILE    52      -5.836  -2.311  11.699  1.00  0.00      PROA N
ATOM    763  HN  ILE    52      -6.533  -3.026  11.841  1.00  0.00      PROA H
ATOM    764  CA  ILE    52      -5.905  -1.510  10.472  1.00  0.00      PROA C
ATOM    765  HA  ILE    52      -4.924  -1.497  10.017  1.00  0.00      PROA H
ATOM    766  CB  ILE    52      -6.889  -2.137   9.459  1.00  0.00      PROA C
ATOM    767  HB  ILE    52      -7.856  -2.330   9.982  1.00  0.00      PROA H
ATOM    768  CG2 ILE    52      -7.144  -1.200   8.285  1.00  0.00      PROA C
ATOM    769 HG21 ILE    52      -7.759  -1.693   7.505  1.00  0.00      PROA H
ATOM    770 HG22 ILE    52      -7.700  -0.290   8.594  1.00  0.00      PROA H
ATOM    771 HG23 ILE    52      -6.183  -0.886   7.824  1.00  0.00      PROA H
ATOM    772  CG1 ILE    52      -6.331  -3.480   8.966  1.00  0.00      PROA C
ATOM    773 HG11 ILE    52      -5.439  -3.288   8.326  1.00  0.00      PROA H
ATOM    774 HG12 ILE    52      -5.978  -4.079   9.838  1.00  0.00      PROA H
ATOM    775  CD  ILE    52      -7.326  -4.331   8.212  1.00  0.00      PROA C
ATOM    776  HD1 ILE    52      -6.872  -5.310   7.941  1.00  0.00      PROA H
ATOM    777  HD2 ILE    52      -8.225  -4.530   8.836  1.00  0.00      PROA H
ATOM    778  HD3 ILE    52      -7.648  -3.835   7.274  1.00  0.00      PROA H
ATOM    779  C   ILE    52      -6.266  -0.052  10.778  1.00  0.00      PROA C
ATOM    780  O   ILE    52      -5.762   0.872  10.127  1.00  0.00      PROA O
ATOM    781  N   GLY    53      -7.125   0.156  11.772  1.00  0.00      PROA N
ATOM    782  HN  GLY    53      -7.435  -0.610  12.352  1.00  0.00      PROA H
ATOM    783  CA  GLY    53      -7.453   1.510  12.229  1.00  0.00      PROA C
ATOM    784  HA1 GLY    53      -8.169   1.428  13.024  1.00  0.00      PROA H
ATOM    785  HA2 GLY    53      -7.808   2.088  11.391  1.00  0.00      PROA H
ATOM    786  C   GLY    53      -6.238   2.225  12.793  1.00  0.00      PROA C
ATOM    787  O   GLY    53      -6.031   3.417  12.542  1.00  0.00      PROA O
ATOM    788  N   THR    54      -5.435   1.485  13.554  1.00  0.00      PROA N
ATOM    789  HN  THR    54      -5.705   0.550  13.803  1.00  0.00      PROA H
ATOM    790  CA  THR    54      -4.188   1.993  14.110  1.00  0.00      PROA C
ATOM    791  HA  THR    54      -4.411   2.881  14.681  1.00  0.00      PROA H
ATOM    792  CB  THR    54      -3.542   0.942  15.040  1.00  0.00      PROA C
ATOM    793  HB  THR    54      -3.175   0.089  14.430  1.00  0.00      PROA H
ATOM    794  OG1 THR    54      -4.527   0.447  15.955  1.00  0.00      PROA O
ATOM    795  HG1 THR    54      -4.467  -0.539  16.005  1.00  0.00      PROA H
ATOM    796  CG2 THR    54      -2.383   1.529  15.826  1.00  0.00      PROA C
ATOM    797 HG21 THR    54      -1.915   0.741  16.453  1.00  0.00      PROA H
ATOM    798 HG22 THR    54      -1.597   1.941  15.159  1.00  0.00      PROA H
ATOM    799 HG23 THR    54      -2.747   2.334  16.499  1.00  0.00      PROA H
ATOM    800  C   THR    54      -3.221   2.375  12.985  1.00  0.00      PROA C
ATOM    801  O   THR    54      -2.551   3.403  13.055  1.00  0.00      PROA O
ATOM    802  N   PHE    55      -3.173   1.546  11.945  1.00  0.00      PROA N
ATOM    803  HN  PHE    55      -3.713   0.697  11.948  1.00  0.00      PROA H
ATOM    804  CA  PHE    55      -2.344   1.802  10.761  1.00  0.00      PROA C
ATOM    805  HA  PHE    55      -1.318   1.938  11.054  1.00  0.00      PROA H
ATOM    806  CB  PHE    55      -2.465   0.606   9.802  1.00  0.00      PROA C
ATOM    807  HB1 PHE    55      -2.104  -0.313  10.289  1.00  0.00      PROA H
ATOM    808  HB2 PHE    55      -3.528   0.429   9.548  1.00  0.00      PROA H
ATOM    809  CG  PHE    55      -1.724   0.757   8.496  1.00  0.00      PROA C
ATOM    810  CD1 PHE    55      -0.575   1.537   8.379  1.00  0.00      PROA C
ATOM    811  HD1 PHE    55      -0.168   2.064   9.227  1.00  0.00      PROA H
ATOM    812  CE1 PHE    55       0.086   1.646   7.165  1.00  0.00      PROA C
ATOM    813  HE1 PHE    55       0.958   2.273   7.071  1.00  0.00      PROA H
ATOM    814  CZ  PHE    55      -0.381   0.955   6.058  1.00  0.00      PROA C
ATOM    815  HZ  PHE    55       0.150   1.008   5.116  1.00  0.00      PROA H
ATOM    816  CD2 PHE    55      -2.169   0.062   7.377  1.00  0.00      PROA C
ATOM    817  HD2 PHE    55      -3.031  -0.586   7.460  1.00  0.00      PROA H
ATOM    818  CE2 PHE    55      -1.512   0.160   6.168  1.00  0.00      PROA C
ATOM    819  HE2 PHE    55      -1.857  -0.414   5.319  1.00  0.00      PROA H
ATOM    820  C   PHE    55      -2.749   3.114  10.081  1.00  0.00      PROA C
ATOM    821  O   PHE    55      -1.905   3.981   9.832  1.00  0.00      PROA O
ATOM    822  N   SER    56      -4.040   3.271   9.801  1.00  0.00      PROA N
ATOM    823  HN  SER    56      -4.684   2.517   9.966  1.00  0.00      PROA H
ATOM    824  CA  SER    56      -4.549   4.517   9.216  1.00  0.00      PROA C
ATOM    825  HA  SER    56      -4.075   4.662   8.256  1.00  0.00      PROA H
ATOM    826  CB  SER    56      -6.057   4.441   9.014  1.00  0.00      PROA C
ATOM    827  HB1 SER    56      -6.294   3.574   8.355  1.00  0.00      PROA H
ATOM    828  HB2 SER    56      -6.564   4.280   9.993  1.00  0.00      PROA H
ATOM    829  OG  SER    56      -6.533   5.631   8.411  1.00  0.00      PROA O
ATOM    830  HG1 SER    56      -7.495   5.683   8.563  1.00  0.00      PROA H
ATOM    831  C   SER    56      -4.208   5.737  10.082  1.00  0.00      PROA C
ATOM    832  O   SER    56      -3.863   6.804   9.563  1.00  0.00      PROA O
ATOM    833  N   ALA    57      -4.294   5.566  11.399  1.00  0.00      PROA N
ATOM    834  HN  ALA    57      -4.631   4.699  11.776  1.00  0.00      PROA H
ATOM    835  CA  ALA    57      -3.977   6.637  12.349  1.00  0.00      PROA C
ATOM    836  HA  ALA    57      -4.576   7.498  12.085  1.00  0.00      PROA H
ATOM    837  CB  ALA    57      -4.319   6.203  13.766  1.00  0.00      PROA C
ATOM    838  HB1 ALA    57      -4.129   7.013  14.499  1.00  0.00      PROA H
ATOM    839  HB2 ALA    57      -5.393   5.916  13.822  1.00  0.00      PROA H
ATOM    840  HB3 ALA    57      -3.720   5.316  14.064  1.00  0.00      PROA H
ATOM    841  C   ALA    57      -2.513   7.083  12.267  1.00  0.00      PROA C
ATOM    842  O   ALA    57      -2.197   8.224  12.594  1.00  0.00      PROA O
ATOM    843  N   ARG    58      -1.627   6.185  11.840  1.00  0.00      PROA N
ATOM    844  HN  ARG    58      -1.913   5.252  11.613  1.00  0.00      PROA H
ATOM    845  CA  ARG    58      -0.216   6.521  11.646  1.00  0.00      PROA C
ATOM    846  HA  ARG    58       0.091   7.242  12.391  1.00  0.00      PROA H
ATOM    847  CB  ARG    58       0.660   5.276  11.798  1.00  0.00      PROA C
ATOM    848  HB1 ARG    58       0.341   4.490  11.076  1.00  0.00      PROA H
ATOM    849  HB2 ARG    58       1.707   5.574  11.546  1.00  0.00      PROA H
ATOM    850  CG  ARG    58       0.694   4.711  13.206  1.00  0.00      PROA C
ATOM    851  HG1 ARG    58      -0.303   4.317  13.498  1.00  0.00      PROA H
ATOM    852  HG2 ARG    58       0.936   5.547  13.901  1.00  0.00      PROA H
ATOM    853  CD  ARG    58       1.737   3.614  13.341  1.00  0.00      PROA C
ATOM    854  HD1 ARG    58       1.444   2.739  12.715  1.00  0.00      PROA H
ATOM    855  HD2 ARG    58       2.728   3.960  12.966  1.00  0.00      PROA H
ATOM    856  NE  ARG    58       1.863   3.163  14.725  1.00  0.00      PROA N
ATOM    857  HE  ARG    58       1.500   2.246  14.961  1.00  0.00      PROA H
ATOM    858  CZ  ARG    58       2.510   3.820  15.686  1.00  0.00      PROA C
ATOM    859  NH1 ARG    58       2.547   3.310  16.913  1.00  0.00      PROA N
ATOM    860 HH11 ARG    58       2.167   2.397  17.065  1.00  0.00      PROA H
ATOM    861 HH12 ARG    58       3.048   3.771  17.626  1.00  0.00      PROA H
ATOM    862  NH2 ARG    58       3.118   4.981  15.440  1.00  0.00      PROA N
ATOM    863 HH21 ARG    58       3.240   5.292  14.492  1.00  0.00      PROA H
ATOM    864 HH22 ARG    58       3.493   5.497  16.203  1.00  0.00      PROA H
ATOM    865  C   ARG    58       0.041   7.175  10.287  1.00  0.00      PROA C
ATOM    866  O   ARG    58       1.006   7.921  10.130  1.00  0.00      PROA O
ATOM    867  N   ILE    59      -0.816   6.888   9.308  1.00  0.00      PROA N
ATOM    868  HN  ILE    59      -1.553   6.226   9.451  1.00  0.00      PROA H
ATOM    869  CA  ILE    59      -0.700   7.482   7.974  1.00  0.00      PROA C
ATOM    870  HA  ILE    59       0.341   7.471   7.679  1.00  0.00      PROA H
ATOM    871  CB  ILE    59      -1.511   6.695   6.918  1.00  0.00      PROA C
ATOM    872  HB  ILE    59      -2.578   6.644   7.240  1.00  0.00      PROA H
ATOM    873  CG2 ILE    59      -1.425   7.382   5.558  1.00  0.00      PROA C
ATOM    874 HG21 ILE    59      -1.941   6.790   4.774  1.00  0.00      PROA H
ATOM    875 HG22 ILE    59      -1.908   8.381   5.566  1.00  0.00      PROA H
ATOM    876 HG23 ILE    59      -0.365   7.505   5.249  1.00  0.00      PROA H
ATOM    877  CG1 ILE    59      -0.977   5.263   6.795  1.00  0.00      PROA C
ATOM    878 HG11 ILE    59       0.054   5.291   6.387  1.00  0.00      PROA H
ATOM    879 HG12 ILE    59      -0.890   4.801   7.802  1.00  0.00      PROA H
ATOM    880  CD  ILE    59      -1.848   4.349   5.957  1.00  0.00      PROA C
ATOM    881  HD1 ILE    59      -1.465   3.313   5.960  1.00  0.00      PROA H
ATOM    882  HD2 ILE    59      -2.886   4.321   6.353  1.00  0.00      PROA H
ATOM    883  HD3 ILE    59      -1.890   4.676   4.897  1.00  0.00      PROA H
ATOM    884  C   ILE    59      -1.145   8.944   7.988  1.00  0.00      PROA C
ATOM    885  O   ILE    59      -0.525   9.780   7.333  1.00  0.00      PROA O
ATOM    886  N   LEU    60      -2.204   9.243   8.747  1.00  0.00      PROA N
ATOM    887  HN  LEU    60      -2.702   8.498   9.197  1.00  0.00      PROA H
ATOM    888  CA  LEU    60      -2.733  10.603   8.893  1.00  0.00      PROA C
ATOM    889  HA  LEU    60      -2.106  11.315   8.377  1.00  0.00      PROA H
ATOM    890  CB  LEU    60      -4.150  10.674   8.300  1.00  0.00      PROA C
ATOM    891  HB1 LEU    60      -4.689   9.765   8.658  1.00  0.00      PROA H
ATOM    892  HB2 LEU    60      -4.708  11.559   8.669  1.00  0.00      PROA H
ATOM    893  CG  LEU    60      -4.256  10.705   6.779  1.00  0.00      PROA C
ATOM    894  HG  LEU    60      -3.591   9.911   6.357  1.00  0.00      PROA H
ATOM    895  CD1 LEU    60      -5.680  10.393   6.338  1.00  0.00      PROA C
ATOM    896 HD11 LEU    60      -5.759  10.409   5.229  1.00  0.00      PROA H
ATOM    897 HD12 LEU    60      -5.985   9.383   6.691  1.00  0.00      PROA H
ATOM    898 HD13 LEU    60      -6.392  11.136   6.754  1.00  0.00      PROA H
ATOM    899  CD2 LEU    60      -3.800  12.059   6.244  1.00  0.00      PROA C
ATOM    900 HD21 LEU    60      -3.931  12.111   5.146  1.00  0.00      PROA H
ATOM    901 HD22 LEU    60      -4.392  12.880   6.701  1.00  0.00      PROA H
ATOM    902 HD23 LEU    60      -2.731  12.240   6.476  1.00  0.00      PROA H
ATOM    903  C   LEU    60      -2.774  11.036  10.366  1.00  0.00      PROA C
ATOM    904  O   LEU    60      -3.856  11.243  10.925  1.00  0.00      PROA O
ATOM    905  N   PRO    61      -1.600  11.196  11.001  1.00  0.00      PROA N
ATOM    906  CD  PRO    61      -0.246  11.067  10.435  1.00  0.00      PROA C
ATOM    907  HD1 PRO    61      -0.043   9.994  10.277  1.00  0.00      PROA H
ATOM    908  HD2 PRO    61      -0.142  11.614   9.473  1.00  0.00      PROA H
ATOM    909  CA  PRO    61      -1.580  11.490  12.444  1.00  0.00      PROA C
ATOM    910  HA  PRO    61      -2.157  10.731  12.944  1.00  0.00      PROA H
ATOM    911  CB  PRO    61      -0.087  11.449  12.803  1.00  0.00      PROA C
ATOM    912  HB1 PRO    61       0.128  10.427  13.195  1.00  0.00      PROA H
ATOM    913  HB2 PRO    61       0.219  12.184  13.577  1.00  0.00      PROA H
ATOM    914  CG  PRO    61       0.643  11.602  11.517  1.00  0.00      PROA C
ATOM    915  HG1 PRO    61       1.631  11.089  11.520  1.00  0.00      PROA H
ATOM    916  HG2 PRO    61       0.818  12.688  11.321  1.00  0.00      PROA H
ATOM    917  C   PRO    61      -2.203  12.832  12.842  1.00  0.00      PROA C
ATOM    918  O   PRO    61      -2.693  12.961  13.968  1.00  0.00      PROA O
ATOM    919  N   GLU    62      -2.184  13.810  11.938  1.00  0.00      PROA N
ATOM    920  HN  GLU    62      -1.691  13.704  11.069  1.00  0.00      PROA H
ATOM    921  CA  GLU    62      -2.832  15.100  12.180  1.00  0.00      PROA C
ATOM    922  HA  GLU    62      -3.288  15.114  13.157  1.00  0.00      PROA H
ATOM    923  CB  GLU    62      -1.803  16.233  12.122  1.00  0.00      PROA C
ATOM    924  HB1 GLU    62      -1.443  16.360  11.074  1.00  0.00      PROA H
ATOM    925  HB2 GLU    62      -2.308  17.182  12.419  1.00  0.00      PROA H
ATOM    926  CG  GLU    62      -0.592  15.994  13.014  1.00  0.00      PROA C
ATOM    927  HG1 GLU    62      -0.921  15.629  14.011  1.00  0.00      PROA H
ATOM    928  HG2 GLU    62       0.072  15.226  12.562  1.00  0.00      PROA H
ATOM    929  CD  GLU    62       0.225  17.251  13.255  1.00  0.00      PROA C
ATOM    930  OE1 GLU    62       1.368  17.324  12.759  1.00  0.00      PROA O
ATOM    931  OE2 GLU    62      -0.275  18.169  13.940  1.00  0.00      PROA O
ATOM    932  C   GLU    62      -3.965  15.340  11.179  1.00  0.00      PROA C
ATOM    933  O   GLU    62      -4.394  16.476  10.968  1.00  0.00      PROA O
ATOM    934  N   GLY    63      -4.457  14.260  10.575  1.00  0.00      PROA N
ATOM    935  HN  GLY    63      -4.117  13.347  10.805  1.00  0.00      PROA H
ATOM    936  CA  GLY    63      -5.552  14.348   9.623  1.00  0.00      PROA C
ATOM    937  HA1 GLY    63      -5.570  13.432   9.060  1.00  0.00      PROA H
ATOM    938  HA2 GLY    63      -5.416  15.218   8.993  1.00  0.00      PROA H
ATOM    939  C   GLY    63      -6.899  14.460  10.313  1.00  0.00      PROA C
ATOM    940  O   GLY    63      -7.028  14.190  11.510  1.00  0.00      PROA O
ATOM    941  N   ARG    64      -7.898  14.869   9.542  1.00  0.00      PROA N
ATOM    942  HN  ARG    64      -7.714  15.143   8.595  1.00  0.00      PROA H
ATOM    943  CA  ARG    64      -9.278  14.958   9.999  1.00  0.00      PROA C
ATOM    944  HA  ARG    64      -9.304  15.585  10.880  1.00  0.00      PROA H
ATOM    945  CB  ARG    64     -10.122  15.573   8.880  1.00  0.00      PROA C
ATOM    946  HB1 ARG    64      -9.586  16.504   8.568  1.00  0.00      PROA H
ATOM    947  HB2 ARG    64     -10.122  14.892   7.997  1.00  0.00      PROA H
ATOM    948  CG  ARG    64     -11.534  15.953   9.262  1.00  0.00      PROA C
ATOM    949  HG1 ARG    64     -11.541  16.563  10.189  1.00  0.00      PROA H
ATOM    950  HG2 ARG    64     -12.111  15.023   9.470  1.00  0.00      PROA H
ATOM    951  CD  ARG    64     -12.195  16.718   8.127  1.00  0.00      PROA C
ATOM    952  HD1 ARG    64     -11.679  17.687   7.933  1.00  0.00      PROA H
ATOM    953  HD2 ARG    64     -12.116  16.117   7.190  1.00  0.00      PROA H
ATOM    954  NE  ARG    64     -13.617  16.935   8.376  1.00  0.00      PROA N
ATOM    955  HE  ARG    64     -14.197  16.126   8.403  1.00  0.00      PROA H
ATOM    956  CZ  ARG    64     -14.124  17.929   9.106  1.00  0.00      PROA C
ATOM    957  NH1 ARG    64     -15.439  18.016   9.258  1.00  0.00      PROA N
ATOM    958 HH11 ARG    64     -16.019  17.270   8.952  1.00  0.00      PROA H
ATOM    959 HH12 ARG    64     -15.791  18.664   9.916  1.00  0.00      PROA H
ATOM    960  NH2 ARG    64     -13.336  18.829   9.692  1.00  0.00      PROA N
ATOM    961 HH21 ARG    64     -12.357  18.725   9.574  1.00  0.00      PROA H
ATOM    962 HH22 ARG    64     -13.671  19.761   9.839  1.00  0.00      PROA H
ATOM    963  C   ARG    64      -9.799  13.565  10.370  1.00  0.00      PROA C
ATOM    964  O   ARG    64      -9.682  12.634   9.584  1.00  0.00      PROA O
ATOM    965  N   GLU    65     -10.368  13.429  11.567  1.00  0.00      PROA N
ATOM    966  HN  GLU    65     -10.430  14.188  12.209  1.00  0.00      PROA H
ATOM    967  CA  GLU    65     -10.768  12.118  12.096  1.00  0.00      PROA C
ATOM    968  HA  GLU    65      -9.866  11.537  12.233  1.00  0.00      PROA H
ATOM    969  CB  GLU    65     -11.460  12.272  13.455  1.00  0.00      PROA C
ATOM    970  HB1 GLU    65     -10.848  12.959  14.083  1.00  0.00      PROA H
ATOM    971  HB2 GLU    65     -12.454  12.759  13.309  1.00  0.00      PROA H
ATOM    972  CG  GLU    65     -11.624  10.959  14.200  1.00  0.00      PROA C
ATOM    973  HG1 GLU    65     -12.187  10.245  13.561  1.00  0.00      PROA H
ATOM    974  HG2 GLU    65     -10.642  10.500  14.435  1.00  0.00      PROA H
ATOM    975  CD  GLU    65     -12.408  11.097  15.488  1.00  0.00      PROA C
ATOM    976  OE1 GLU    65     -12.786  10.052  16.056  1.00  0.00      PROA O
ATOM    977  OE2 GLU    65     -12.645  12.241  15.935  1.00  0.00      PROA O
ATOM    978  C   GLU    65     -11.670  11.322  11.148  1.00  0.00      PROA C
ATOM    979  O   GLU    65     -11.501  10.110  11.000  1.00  0.00      PROA O
ATOM    980  N   GLU    66     -12.620  12.005  10.510  1.00  0.00      PROA N
ATOM    981  HN  GLU    66     -12.872  12.949  10.767  1.00  0.00      PROA H
ATOM    982  CA  GLU    66     -13.541  11.349   9.584  1.00  0.00      PROA C
ATOM    983  HA  GLU    66     -14.028  10.545  10.122  1.00  0.00      PROA H
ATOM    984  CB  GLU    66     -14.610  12.323   9.065  1.00  0.00      PROA C
ATOM    985  HB1 GLU    66     -14.127  13.167   8.524  1.00  0.00      PROA H
ATOM    986  HB2 GLU    66     -15.225  11.761   8.320  1.00  0.00      PROA H
ATOM    987  CG  GLU    66     -15.586  12.835  10.118  1.00  0.00      PROA C
ATOM    988  HG1 GLU    66     -16.573  13.015   9.637  1.00  0.00      PROA H
ATOM    989  HG2 GLU    66     -15.753  12.093  10.920  1.00  0.00      PROA H
ATOM    990  CD  GLU    66     -15.171  14.159  10.739  1.00  0.00      PROA C
ATOM    991  OE1 GLU    66     -13.956  14.397  10.903  1.00  0.00      PROA O
ATOM    992  OE2 GLU    66     -16.066  14.966  11.070  1.00  0.00      PROA O
ATOM    993  C   GLU    66     -12.793  10.727   8.402  1.00  0.00      PROA C
ATOM    994  O   GLU    66     -13.185   9.672   7.907  1.00  0.00      PROA O
ATOM    995  N   VAL    67     -11.718  11.372   7.952  1.00  0.00      PROA N
ATOM    996  HN  VAL    67     -11.356  12.161   8.447  1.00  0.00      PROA H
ATOM    997  CA  VAL    67     -10.934  10.830   6.840  1.00  0.00      PROA C
ATOM    998  HA  VAL    67     -11.611  10.393   6.120  1.00  0.00      PROA H
ATOM    999  CB  VAL    67     -10.140  11.924   6.093  1.00  0.00      PROA C
ATOM   1000  HB  VAL    67      -9.421  12.388   6.812  1.00  0.00      PROA H
ATOM   1001  CG1 VAL    67      -9.360  11.318   4.933  1.00  0.00      PROA C
ATOM   1002 HG11 VAL    67      -8.916  12.103   4.292  1.00  0.00      PROA H
ATOM   1003 HG12 VAL    67      -8.530  10.668   5.288  1.00  0.00      PROA H
ATOM   1004 HG13 VAL    67     -10.027  10.700   4.293  1.00  0.00      PROA H
ATOM   1005  CG2 VAL    67     -11.083  13.011   5.588  1.00  0.00      PROA C
ATOM   1006 HG21 VAL    67     -10.517  13.788   5.031  1.00  0.00      PROA H
ATOM   1007 HG22 VAL    67     -11.840  12.575   4.901  1.00  0.00      PROA H
ATOM   1008 HG23 VAL    67     -11.617  13.509   6.424  1.00  0.00      PROA H
ATOM   1009  C   VAL    67     -10.015   9.701   7.314  1.00  0.00      PROA C
ATOM   1010  O   VAL    67      -9.790   8.741   6.578  1.00  0.00      PROA O
ATOM   1011  N   VAL    68      -9.490   9.802   8.536  1.00  0.00      PROA N
ATOM   1012  HN  VAL    68      -9.638  10.610   9.108  1.00  0.00      PROA H
ATOM   1013  CA  VAL    68      -8.699   8.703   9.103  1.00  0.00      PROA C
ATOM   1014  HA  VAL    68      -7.865   8.504   8.444  1.00  0.00      PROA H
ATOM   1015  CB  VAL    68      -8.150   9.030  10.514  1.00  0.00      PROA C
ATOM   1016  HB  VAL    68      -9.008   9.215  11.205  1.00  0.00      PROA H
ATOM   1017  CG1 VAL    68      -7.333   7.861  11.052  1.00  0.00      PROA C
ATOM   1018 HG11 VAL    68      -6.859   8.135  12.017  1.00  0.00      PROA H
ATOM   1019 HG12 VAL    68      -7.948   6.951  11.199  1.00  0.00      PROA H
ATOM   1020 HG13 VAL    68      -6.516   7.608  10.340  1.00  0.00      PROA H
ATOM   1021  CG2 VAL    68      -7.292  10.291  10.481  1.00  0.00      PROA C
ATOM   1022 HG21 VAL    68      -6.891  10.514  11.494  1.00  0.00      PROA H
ATOM   1023 HG22 VAL    68      -6.433  10.153   9.797  1.00  0.00      PROA H
ATOM   1024 HG23 VAL    68      -7.864  11.178  10.148  1.00  0.00      PROA H
ATOM   1025  C   VAL    68      -9.552   7.427   9.149  1.00  0.00      PROA C
ATOM   1026  O   VAL    68      -9.075   6.339   8.826  1.00  0.00      PROA O
ATOM   1027  N   SER    69     -10.818   7.582   9.538  1.00  0.00      PROA N
ATOM   1028  HN  SER    69     -11.114   8.472   9.893  1.00  0.00      PROA H
ATOM   1029  CA  SER    69     -11.786   6.483   9.572  1.00  0.00      PROA C
ATOM   1030  HA  SER    69     -11.357   5.651  10.114  1.00  0.00      PROA H
ATOM   1031  CB  SER    69     -13.061   6.938  10.289  1.00  0.00      PROA C
ATOM   1032  HB1 SER    69     -12.799   7.191  11.345  1.00  0.00      PROA H
ATOM   1033  HB2 SER    69     -13.466   7.860   9.819  1.00  0.00      PROA H
ATOM   1034  OG  SER    69     -14.050   5.927  10.288  1.00  0.00      PROA O
ATOM   1035  HG1 SER    69     -14.750   6.147  10.937  1.00  0.00      PROA H
ATOM   1036  C   SER    69     -12.124   5.967   8.167  1.00  0.00      PROA C
ATOM   1037  O   SER    69     -12.218   4.760   7.950  1.00  0.00      PROA O
ATOM   1038  N   LEU    70     -12.304   6.883   7.220  1.00  0.00      PROA N
ATOM   1039  HN  LEU    70     -12.239   7.853   7.438  1.00  0.00      PROA H
ATOM   1040  CA  LEU    70     -12.537   6.507   5.824  1.00  0.00      PROA C
ATOM   1041  HA  LEU    70     -13.418   5.884   5.784  1.00  0.00      PROA H
ATOM   1042  CB  LEU    70     -12.723   7.755   4.951  1.00  0.00      PROA C
ATOM   1043  HB1 LEU    70     -13.623   8.296   5.318  1.00  0.00      PROA H
ATOM   1044  HB2 LEU    70     -11.851   8.430   5.098  1.00  0.00      PROA H
ATOM   1045  CG  LEU    70     -12.874   7.521   3.441  1.00  0.00      PROA C
ATOM   1046  HG  LEU    70     -11.935   7.055   3.053  1.00  0.00      PROA H
ATOM   1047  CD1 LEU    70     -14.023   6.567   3.149  1.00  0.00      PROA C
ATOM   1048 HD11 LEU    70     -14.183   6.468   2.053  1.00  0.00      PROA H
ATOM   1049 HD12 LEU    70     -13.808   5.555   3.553  1.00  0.00      PROA H
ATOM   1050 HD13 LEU    70     -14.961   6.928   3.615  1.00  0.00      PROA H
ATOM   1051  CD2 LEU    70     -13.065   8.837   2.703  1.00  0.00      PROA C
ATOM   1052 HD21 LEU    70     -13.159   8.658   1.611  1.00  0.00      PROA H
ATOM   1053 HD22 LEU    70     -13.983   9.354   3.052  1.00  0.00      PROA H
ATOM   1054 HD23 LEU    70     -12.194   9.507   2.872  1.00  0.00      PROA H
ATOM   1055  C   LEU    70     -11.390   5.656   5.291  1.00  0.00      PROA C
ATOM   1056  O   LEU    70     -11.614   4.599   4.698  1.00  0.00      PROA O
ATOM   1057  N   LEU    71     -10.162   6.116   5.526  1.00  0.00      PROA N
ATOM   1058  HN  LEU    71     -10.018   6.984   6.008  1.00  0.00      PROA H
ATOM   1059  CA  LEU    71      -8.966   5.412   5.069  1.00  0.00      PROA C
ATOM   1060  HA  LEU    71      -9.065   5.245   4.005  1.00  0.00      PROA H
ATOM   1061  CB  LEU    71      -7.717   6.255   5.338  1.00  0.00      PROA C
ATOM   1062  HB1 LEU    71      -7.837   7.204   4.764  1.00  0.00      PROA H
ATOM   1063  HB2 LEU    71      -7.697   6.545   6.410  1.00  0.00      PROA H
ATOM   1064  CG  LEU    71      -6.361   5.654   4.955  1.00  0.00      PROA C
ATOM   1065  HG  LEU    71      -6.173   4.757   5.597  1.00  0.00      PROA H
ATOM   1066  CD1 LEU    71      -6.331   5.211   3.498  1.00  0.00      PROA C
ATOM   1067 HD11 LEU    71      -5.330   4.797   3.251  1.00  0.00      PROA H
ATOM   1068 HD12 LEU    71      -7.080   4.416   3.302  1.00  0.00      PROA H
ATOM   1069 HD13 LEU    71      -6.534   6.068   2.822  1.00  0.00      PROA H
ATOM   1070  CD2 LEU    71      -5.254   6.659   5.238  1.00  0.00      PROA C
ATOM   1071 HD21 LEU    71      -4.264   6.219   4.994  1.00  0.00      PROA H
ATOM   1072 HD22 LEU    71      -5.391   7.579   4.631  1.00  0.00      PROA H
ATOM   1073 HD23 LEU    71      -5.251   6.939   6.315  1.00  0.00      PROA H
ATOM   1074  C   LEU    71      -8.835   4.033   5.716  1.00  0.00      PROA C
ATOM   1075  O   LEU    71      -8.482   3.068   5.045  1.00  0.00      PROA O
ATOM   1076  N   ALA    72      -9.123   3.942   7.011  1.00  0.00      PROA N
ATOM   1077  HN  ALA    72      -9.412   4.740   7.536  1.00  0.00      PROA H
ATOM   1078  CA  ALA    72      -9.081   2.664   7.719  1.00  0.00      PROA C
ATOM   1079  HA  ALA    72      -8.097   2.234   7.589  1.00  0.00      PROA H
ATOM   1080  CB  ALA    72      -9.350   2.872   9.201  1.00  0.00      PROA C
ATOM   1081  HB1 ALA    72      -9.249   1.908   9.746  1.00  0.00      PROA H
ATOM   1082  HB2 ALA    72      -8.641   3.601   9.639  1.00  0.00      PROA H
ATOM   1083  HB3 ALA    72     -10.381   3.254   9.370  1.00  0.00      PROA H
ATOM   1084  C   ALA    72     -10.077   1.666   7.125  1.00  0.00      PROA C
ATOM   1085  O   ALA    72      -9.725   0.521   6.839  1.00  0.00      PROA O
ATOM   1086  N   ASP    73     -11.315   2.107   6.935  1.00  0.00      PROA N
ATOM   1087  HN  ASP    73     -11.618   2.989   7.300  1.00  0.00      PROA H
ATOM   1088  CA  ASP    73     -12.343   1.283   6.306  1.00  0.00      PROA C
ATOM   1089  HA  ASP    73     -12.470   0.384   6.896  1.00  0.00      PROA H
ATOM   1090  CB  ASP    73     -13.668   2.049   6.220  1.00  0.00      PROA C
ATOM   1091  HB1 ASP    73     -13.509   3.019   5.706  1.00  0.00      PROA H
ATOM   1092  HB2 ASP    73     -14.423   1.463   5.655  1.00  0.00      PROA H
ATOM   1093  CG  ASP    73     -14.276   2.347   7.585  1.00  0.00      PROA C
ATOM   1094  OD1 ASP    73     -15.243   3.136   7.626  1.00  0.00      PROA O
ATOM   1095  OD2 ASP    73     -13.809   1.809   8.607  1.00  0.00      PROA O
ATOM   1096  C   ASP    73     -11.923   0.846   4.898  1.00  0.00      PROA C
ATOM   1097  O   ASP    73     -12.166  -0.294   4.493  1.00  0.00      PROA O
ATOM   1098  N   PHE    74     -11.296   1.761   4.160  1.00  0.00      PROA N
ATOM   1099  HN  PHE    74     -11.161   2.684   4.525  1.00  0.00      PROA H
ATOM   1100  CA  PHE    74     -10.852   1.486   2.795  1.00  0.00      PROA C
ATOM   1101  HA  PHE    74     -11.687   1.050   2.267  1.00  0.00      PROA H
ATOM   1102  CB  PHE    74     -10.423   2.794   2.109  1.00  0.00      PROA C
ATOM   1103  HB1 PHE    74     -11.280   3.501   2.108  1.00  0.00      PROA H
ATOM   1104  HB2 PHE    74      -9.601   3.261   2.697  1.00  0.00      PROA H
ATOM   1105  CG  PHE    74      -9.967   2.635   0.674  1.00  0.00      PROA C
ATOM   1106  CD1 PHE    74     -10.630   1.792  -0.213  1.00  0.00      PROA C
ATOM   1107  HD1 PHE    74     -11.448   1.178   0.129  1.00  0.00      PROA H
ATOM   1108  CE1 PHE    74     -10.212   1.668  -1.528  1.00  0.00      PROA C
ATOM   1109  HE1 PHE    74     -10.724   0.982  -2.190  1.00  0.00      PROA H
ATOM   1110  CZ  PHE    74      -9.124   2.396  -1.979  1.00  0.00      PROA C
ATOM   1111  HZ  PHE    74      -8.796   2.292  -3.004  1.00  0.00      PROA H
ATOM   1112  CD2 PHE    74      -8.886   3.368   0.202  1.00  0.00      PROA C
ATOM   1113  HD2 PHE    74      -8.361   4.035   0.873  1.00  0.00      PROA H
ATOM   1114  CE2 PHE    74      -8.464   3.249  -1.112  1.00  0.00      PROA C
ATOM   1115  HE2 PHE    74      -7.624   3.841  -1.449  1.00  0.00      PROA H
ATOM   1116  C   PHE    74      -9.730   0.448   2.779  1.00  0.00      PROA C
ATOM   1117  O   PHE    74      -9.728  -0.446   1.935  1.00  0.00      PROA O
ATOM   1118  N   ILE    75      -8.788   0.553   3.714  1.00  0.00      PROA N
ATOM   1119  HN  ILE    75      -8.782   1.316   4.366  1.00  0.00      PROA H
ATOM   1120  CA  ILE    75      -7.700  -0.426   3.811  1.00  0.00      PROA C
ATOM   1121  HA  ILE    75      -7.226  -0.514   2.845  1.00  0.00      PROA H
ATOM   1122  CB  ILE    75      -6.624   0.003   4.835  1.00  0.00      PROA C
ATOM   1123  HB  ILE    75      -7.130   0.270   5.792  1.00  0.00      PROA H
ATOM   1124  CG2 ILE    75      -5.622  -1.125   5.079  1.00  0.00      PROA C
ATOM   1125 HG21 ILE    75      -4.793  -0.793   5.738  1.00  0.00      PROA H
ATOM   1126 HG22 ILE    75      -6.092  -2.000   5.576  1.00  0.00      PROA H
ATOM   1127 HG23 ILE    75      -5.176  -1.471   4.120  1.00  0.00      PROA H
ATOM   1128  CG1 ILE    75      -5.877   1.237   4.316  1.00  0.00      PROA C
ATOM   1129 HG11 ILE    75      -5.231   0.922   3.463  1.00  0.00      PROA H
ATOM   1130 HG12 ILE    75      -6.601   1.974   3.905  1.00  0.00      PROA H
ATOM   1131  CD  ILE    75      -5.029   1.940   5.355  1.00  0.00      PROA C
ATOM   1132  HD1 ILE    75      -4.560   2.851   4.923  1.00  0.00      PROA H
ATOM   1133  HD2 ILE    75      -5.652   2.248   6.222  1.00  0.00      PROA H
ATOM   1134  HD3 ILE    75      -4.214   1.285   5.726  1.00  0.00      PROA H
ATOM   1135  C   ILE    75      -8.256  -1.817   4.143  1.00  0.00      PROA C
ATOM   1136  O   ILE    75      -7.843  -2.810   3.545  1.00  0.00      PROA O
ATOM   1137  N   LEU    76      -9.196  -1.890   5.079  1.00  0.00      PROA N
ATOM   1138  HN  LEU    76      -9.481  -1.075   5.590  1.00  0.00      PROA H
ATOM   1139  CA  LEU    76      -9.837  -3.169   5.400  1.00  0.00      PROA C
ATOM   1140  HA  LEU    76      -9.063  -3.880   5.653  1.00  0.00      PROA H
ATOM   1141  CB  LEU    76     -10.796  -3.031   6.584  1.00  0.00      PROA C
ATOM   1142  HB1 LEU    76     -10.194  -2.585   7.412  1.00  0.00      PROA H
ATOM   1143  HB2 LEU    76     -11.609  -2.305   6.365  1.00  0.00      PROA H
ATOM   1144  CG  LEU    76     -11.388  -4.357   7.100  1.00  0.00      PROA C
ATOM   1145  HG  LEU    76     -10.654  -5.170   6.874  1.00  0.00      PROA H
ATOM   1146  CD1 LEU    76     -11.561  -4.330   8.614  1.00  0.00      PROA C
ATOM   1147 HD11 LEU    76     -11.898  -5.320   8.988  1.00  0.00      PROA H
ATOM   1148 HD12 LEU    76     -10.603  -4.076   9.118  1.00  0.00      PROA H
ATOM   1149 HD13 LEU    76     -12.321  -3.572   8.897  1.00  0.00      PROA H
ATOM   1150  CD2 LEU    76     -12.711  -4.694   6.423  1.00  0.00      PROA C
ATOM   1151 HD21 LEU    76     -13.119  -5.641   6.836  1.00  0.00      PROA H
ATOM   1152 HD22 LEU    76     -13.452  -3.885   6.601  1.00  0.00      PROA H
ATOM   1153 HD23 LEU    76     -12.599  -4.830   5.331  1.00  0.00      PROA H
ATOM   1154  C   LEU    76     -10.564  -3.734   4.176  1.00  0.00      PROA C
ATOM   1155  O   LEU    76     -10.476  -4.929   3.895  1.00  0.00      PROA O
ATOM   1156  N   TRP    77     -11.267  -2.869   3.450  1.00  0.00      PROA N
ATOM   1157  HN  TRP    77     -11.353  -1.913   3.748  1.00  0.00      PROA H
ATOM   1158  CA  TRP    77     -11.957  -3.268   2.221  1.00  0.00      PROA C
ATOM   1159  HA  TRP    77     -12.637  -4.073   2.463  1.00  0.00      PROA H
ATOM   1160  CB  TRP    77     -12.741  -2.082   1.643  1.00  0.00      PROA C
ATOM   1161  HB1 TRP    77     -13.418  -1.709   2.441  1.00  0.00      PROA H
ATOM   1162  HB2 TRP    77     -12.048  -1.246   1.407  1.00  0.00      PROA H
ATOM   1163  CG  TRP    77     -13.538  -2.407   0.424  1.00  0.00      PROA C
ATOM   1164  CD1 TRP    77     -14.835  -2.820   0.381  1.00  0.00      PROA C
ATOM   1165  HD1 TRP    77     -15.441  -2.986   1.265  1.00  0.00      PROA H
ATOM   1166  NE1 TRP    77     -15.228  -3.013  -0.917  1.00  0.00      PROA N
ATOM   1167  HE1 TRP    77     -16.136  -3.187  -1.258  1.00  0.00      PROA H
ATOM   1168  CE2 TRP    77     -14.179  -2.719  -1.746  1.00  0.00      PROA C
ATOM   1169  CD2 TRP    77     -13.096  -2.328  -0.932  1.00  0.00      PROA C
ATOM   1170  CE3 TRP    77     -11.887  -1.970  -1.541  1.00  0.00      PROA C
ATOM   1171  HE3 TRP    77     -11.035  -1.667  -0.950  1.00  0.00      PROA H
ATOM   1172  CZ3 TRP    77     -11.801  -2.013  -2.932  1.00  0.00      PROA C
ATOM   1173  HZ3 TRP    77     -10.872  -1.745  -3.418  1.00  0.00      PROA H
ATOM   1174  CZ2 TRP    77     -14.092  -2.765  -3.138  1.00  0.00      PROA C
ATOM   1175  HZ2 TRP    77     -14.932  -3.079  -3.737  1.00  0.00      PROA H
ATOM   1176  CH2 TRP    77     -12.896  -2.409  -3.709  1.00  0.00      PROA C
ATOM   1177  HH2 TRP    77     -12.799  -2.437  -4.782  1.00  0.00      PROA H
ATOM   1178  C   TRP    77     -10.965  -3.815   1.193  1.00  0.00      PROA C
ATOM   1179  O   TRP    77     -11.236  -4.828   0.537  1.00  0.00      PROA O
ATOM   1180  N   LEU    78      -9.817  -3.151   1.063  1.00  0.00      PROA N
ATOM   1181  HN  LEU    78      -9.634  -2.313   1.585  1.00  0.00      PROA H
ATOM   1182  CA  LEU    78      -8.786  -3.581   0.123  1.00  0.00      PROA C
ATOM   1183  HA  LEU    78      -9.236  -3.686  -0.854  1.00  0.00      PROA H
ATOM   1184  CB  LEU    78      -7.648  -2.564   0.043  1.00  0.00      PROA C
ATOM   1185  HB1 LEU    78      -7.344  -2.310   1.092  1.00  0.00      PROA H
ATOM   1186  HB2 LEU    78      -6.733  -3.019  -0.455  1.00  0.00      PROA H
ATOM   1187  CG  LEU    78      -7.959  -1.255  -0.700  1.00  0.00      PROA C
ATOM   1188  HG  LEU    78      -8.948  -0.877  -0.352  1.00  0.00      PROA H
ATOM   1189  CD1 LEU    78      -6.924  -0.183  -0.385  1.00  0.00      PROA C
ATOM   1190 HD11 LEU    78      -7.215   0.786  -0.827  1.00  0.00      PROA H
ATOM   1191 HD12 LEU    78      -6.844  -0.039   0.713  1.00  0.00      PROA H
ATOM   1192 HD13 LEU    78      -5.926  -0.481  -0.763  1.00  0.00      PROA H
ATOM   1193  CD2 LEU    78      -8.034  -1.489  -2.202  1.00  0.00      PROA C
ATOM   1194 HD21 LEU    78      -8.273  -0.544  -2.732  1.00  0.00      PROA H
ATOM   1195 HD22 LEU    78      -7.055  -1.862  -2.578  1.00  0.00      PROA H
ATOM   1196 HD23 LEU    78      -8.808  -2.244  -2.450  1.00  0.00      PROA H
ATOM   1197  C   LEU    78      -8.248  -4.965   0.483  1.00  0.00      PROA C
ATOM   1198  O   LEU    78      -8.002  -5.772  -0.403  1.00  0.00      PROA O
ATOM   1199  N   PHE    79      -8.076  -5.244   1.773  1.00  0.00      PROA N
ATOM   1200  HN  PHE    79      -8.151  -4.531   2.474  1.00  0.00      PROA H
ATOM   1201  CA  PHE    79      -7.705  -6.599   2.201  1.00  0.00      PROA C
ATOM   1202  HA  PHE    79      -6.854  -6.919   1.613  1.00  0.00      PROA H
ATOM   1203  CB  PHE    79      -7.337  -6.649   3.687  1.00  0.00      PROA C
ATOM   1204  HB1 PHE    79      -8.075  -6.079   4.292  1.00  0.00      PROA H
ATOM   1205  HB2 PHE    79      -7.342  -7.703   4.048  1.00  0.00      PROA H
ATOM   1206  CG  PHE    79      -5.953  -6.154   3.979  1.00  0.00      PROA C
ATOM   1207  CD1 PHE    79      -5.750  -5.028   4.764  1.00  0.00      PROA C
ATOM   1208  HD1 PHE    79      -6.598  -4.498   5.171  1.00  0.00      PROA H
ATOM   1209  CE1 PHE    79      -4.469  -4.572   5.025  1.00  0.00      PROA C
ATOM   1210  HE1 PHE    79      -4.314  -3.695   5.638  1.00  0.00      PROA H
ATOM   1211  CZ  PHE    79      -3.376  -5.237   4.495  1.00  0.00      PROA C
ATOM   1212  HZ  PHE    79      -2.363  -4.897   4.672  1.00  0.00      PROA H
ATOM   1213  CD2 PHE    79      -4.846  -6.809   3.452  1.00  0.00      PROA C
ATOM   1214  HD2 PHE    79      -4.985  -7.687   2.839  1.00  0.00      PROA H
ATOM   1215  CE2 PHE    79      -3.567  -6.358   3.708  1.00  0.00      PROA C
ATOM   1216  HE2 PHE    79      -2.714  -6.867   3.292  1.00  0.00      PROA H
ATOM   1217  C   PHE    79      -8.820  -7.596   1.890  1.00  0.00      PROA C
ATOM   1218  O   PHE    79      -8.542  -8.733   1.524  1.00  0.00      PROA O
ATOM   1219  N   GLY    80     -10.072  -7.163   2.025  1.00  0.00      PROA N
ATOM   1220  HN  GLY    80     -10.230  -6.250   2.415  1.00  0.00      PROA H
ATOM   1221  CA  GLY    80     -11.220  -7.959   1.584  1.00  0.00      PROA C
ATOM   1222  HA1 GLY    80     -12.091  -7.324   1.637  1.00  0.00      PROA H
ATOM   1223  HA2 GLY    80     -11.283  -8.837   2.211  1.00  0.00      PROA H
ATOM   1224  C   GLY    80     -11.081  -8.425   0.139  1.00  0.00      PROA C
ATOM   1225  O   GLY    80     -11.383  -9.571  -0.181  1.00  0.00      PROA O
ATOM   1226  N   VAL    81     -10.599  -7.538  -0.728  1.00  0.00      PROA N
ATOM   1227  HN  VAL    81     -10.381  -6.609  -0.421  1.00  0.00      PROA H
ATOM   1228  CA  VAL    81     -10.382  -7.862  -2.140  1.00  0.00      PROA C
ATOM   1229  HA  VAL    81     -11.196  -8.472  -2.502  1.00  0.00      PROA H
ATOM   1230  CB  VAL    81     -10.281  -6.580  -2.991  1.00  0.00      PROA C
ATOM   1231  HB  VAL    81      -9.492  -5.913  -2.559  1.00  0.00      PROA H
ATOM   1232  CG1 VAL    81      -9.898  -6.900  -4.425  1.00  0.00      PROA C
ATOM   1233 HG11 VAL    81      -9.948  -5.978  -5.044  1.00  0.00      PROA H
ATOM   1234 HG12 VAL    81      -8.854  -7.276  -4.504  1.00  0.00      PROA H
ATOM   1235 HG13 VAL    81     -10.586  -7.652  -4.865  1.00  0.00      PROA H
ATOM   1236  CG2 VAL    81     -11.593  -5.817  -2.960  1.00  0.00      PROA C
ATOM   1237 HG21 VAL    81     -11.509  -4.887  -3.563  1.00  0.00      PROA H
ATOM   1238 HG22 VAL    81     -12.418  -6.427  -3.380  1.00  0.00      PROA H
ATOM   1239 HG23 VAL    81     -11.866  -5.515  -1.926  1.00  0.00      PROA H
ATOM   1240  C   VAL    81      -9.093  -8.652  -2.319  1.00  0.00      PROA C
ATOM   1241  O   VAL    81      -9.070  -9.697  -2.976  1.00  0.00      PROA O
ATOM   1242  N   ASP    82      -8.019  -8.144  -1.731  1.00  0.00      PROA N
ATOM   1243  HN  ASP    82      -8.046  -7.283  -1.209  1.00  0.00      PROA H
ATOM   1244  CA  ASP    82      -6.696  -8.696  -1.973  1.00  0.00      PROA C
ATOM   1245  HA  ASP    82      -6.601  -8.828  -3.043  1.00  0.00      PROA H
ATOM   1246  CB  ASP    82      -5.632  -7.722  -1.503  1.00  0.00      PROA C
ATOM   1247  HB1 ASP    82      -5.974  -6.678  -1.678  1.00  0.00      PROA H
ATOM   1248  HB2 ASP    82      -5.446  -7.800  -0.410  1.00  0.00      PROA H
ATOM   1249  CG  ASP    82      -4.349  -7.882  -2.256  1.00  0.00      PROA C
ATOM   1250  OD1 ASP    82      -4.333  -7.661  -3.485  1.00  0.00      PROA O
ATOM   1251  OD2 ASP    82      -3.356  -8.227  -1.609  1.00  0.00      PROA O
ATOM   1252  C   ASP    82      -6.482 -10.075  -1.326  1.00  0.00      PROA C
ATOM   1253  O   ASP    82      -5.890 -10.959  -1.947  1.00  0.00      PROA O
ATOM   1254  N   ASP    83      -6.951 -10.251  -0.090  1.00  0.00      PROA N
ATOM   1255  HN  ASP    83      -7.358  -9.501   0.439  1.00  0.00      PROA H
ATOM   1256  CA  ASP    83      -6.941 -11.570   0.555  1.00  0.00      PROA C
ATOM   1257  HA  ASP    83      -6.014 -12.080   0.323  1.00  0.00      PROA H
ATOM   1258  CB  ASP    83      -7.110 -11.466   2.077  1.00  0.00      PROA C
ATOM   1259  HB1 ASP    83      -8.001 -10.877   2.363  1.00  0.00      PROA H
ATOM   1260  HB2 ASP    83      -7.228 -12.482   2.520  1.00  0.00      PROA H
ATOM   1261  CG  ASP    83      -5.908 -10.862   2.780  1.00  0.00      PROA C
ATOM   1262  OD1 ASP    83      -6.029 -10.563   3.990  1.00  0.00      PROA O
ATOM   1263  OD2 ASP    83      -4.843 -10.694   2.152  1.00  0.00      PROA O
ATOM   1264  C   ASP    83      -8.085 -12.429   0.019  1.00  0.00      PROA C
ATOM   1265  O   ASP    83      -7.871 -13.553  -0.442  1.00  0.00      PROA O
ATOM   1266  N   GLY    84      -9.299 -11.889   0.098  1.00  0.00      PROA N
ATOM   1267  HN  GLY    84      -9.380 -10.953   0.443  1.00  0.00      PROA H
ATOM   1268  CA  GLY    84     -10.518 -12.651  -0.176  1.00  0.00      PROA C
ATOM   1269  HA1 GLY    84     -11.356 -11.993  -0.038  1.00  0.00      PROA H
ATOM   1270  HA2 GLY    84     -10.536 -13.491   0.504  1.00  0.00      PROA H
ATOM   1271  C   GLY    84     -10.619 -13.218  -1.576  1.00  0.00      PROA C
ATOM   1272  O   GLY    84     -11.071 -14.350  -1.751  1.00  0.00      PROA O
ATOM   1273  N   HSD    85     -10.206 -12.439  -2.574  1.00  0.00      PROA N
ATOM   1274  HN  HSD    85      -9.828 -11.529  -2.383  1.00  0.00      PROA H
ATOM   1275  CA  HSD    85     -10.268 -12.884  -3.964  1.00  0.00      PROA C
ATOM   1276  HA  HSD    85     -10.827 -13.805  -4.042  1.00  0.00      PROA H
ATOM   1277  CB  HSD    85     -10.964 -11.838  -4.838  1.00  0.00      PROA C
ATOM   1278  HB1 HSD    85     -10.548 -10.828  -4.634  1.00  0.00      PROA H
ATOM   1279  HB2 HSD    85     -10.795 -12.053  -5.916  1.00  0.00      PROA H
ATOM   1280  ND1 HSD    85     -13.256 -12.891  -4.884  1.00  0.00      PROA N
ATOM   1281  HD1 HSD    85     -12.942 -13.810  -5.164  1.00  0.00      PROA H
ATOM   1282  CG  HSD    85     -12.449 -11.798  -4.655  1.00  0.00      PROA C
ATOM   1283  CE1 HSD    85     -14.514 -12.566  -4.643  1.00  0.00      PROA C
ATOM   1284  HE1 HSD    85     -15.367 -13.247  -4.704  1.00  0.00      PROA H
ATOM   1285  NE2 HSD    85     -14.552 -11.300  -4.267  1.00  0.00      PROA N
ATOM   1286  CD2 HSD    85     -13.272 -10.797  -4.266  1.00  0.00      PROA C
ATOM   1287  HD2 HSD    85     -13.054  -9.772  -3.996  1.00  0.00      PROA H
ATOM   1288  C   HSD    85      -8.892 -13.208  -4.526  1.00  0.00      PROA C
ATOM   1289  O   HSD    85      -8.668 -14.318  -5.015  1.00  0.00      PROA O
ATOM   1290  N   CYS    86      -7.967 -12.255  -4.442  1.00  0.00      PROA N
ATOM   1291  HN  CYS    86      -8.139 -11.382  -3.980  1.00  0.00      PROA H
ATOM   1292  CA  CYS    86      -6.691 -12.374  -5.154  1.00  0.00      PROA C
ATOM   1293  HA  CYS    86      -6.904 -12.651  -6.177  1.00  0.00      PROA H
ATOM   1294  CB  CYS    86      -5.960 -11.028  -5.187  1.00  0.00      PROA C
ATOM   1295  HB1 CYS    86      -5.723 -10.673  -4.172  1.00  0.00      PROA H
ATOM   1296  HB2 CYS    86      -4.974 -11.151  -5.681  1.00  0.00      PROA H
ATOM   1297  SG  CYS    86      -6.882  -9.727  -6.042  1.00  0.00      PROA S
ATOM   1298  HG1 CYS    86      -6.143  -8.724  -5.569  1.00  0.00      PROA H
ATOM   1299  C   CYS    86      -5.769 -13.468  -4.603  1.00  0.00      PROA C
ATOM   1300  O   CYS    86      -5.313 -14.324  -5.355  1.00  0.00      PROA O
ATOM   1301  N   GLU    87      -5.505 -13.453  -3.300  1.00  0.00      PROA N
ATOM   1302  HN  GLU    87      -5.809 -12.687  -2.723  1.00  0.00      PROA H
ATOM   1303  CA  GLU    87      -4.475 -14.328  -2.735  1.00  0.00      PROA C
ATOM   1304  HA  GLU    87      -3.820 -14.681  -3.521  1.00  0.00      PROA H
ATOM   1305  CB  GLU    87      -3.592 -13.545  -1.773  1.00  0.00      PROA C
ATOM   1306  HB1 GLU    87      -4.196 -13.155  -0.920  1.00  0.00      PROA H
ATOM   1307  HB2 GLU    87      -2.829 -14.246  -1.352  1.00  0.00      PROA H
ATOM   1308  CG  GLU    87      -2.855 -12.384  -2.424  1.00  0.00      PROA C
ATOM   1309  HG1 GLU    87      -2.456 -12.679  -3.418  1.00  0.00      PROA H
ATOM   1310  HG2 GLU    87      -3.542 -11.525  -2.580  1.00  0.00      PROA H
ATOM   1311  CD  GLU    87      -1.682 -11.920  -1.591  1.00  0.00      PROA C
ATOM   1312  OE1 GLU    87      -0.672 -12.650  -1.558  1.00  0.00      PROA O
ATOM   1313  OE2 GLU    87      -1.768 -10.848  -0.956  1.00  0.00      PROA O
ATOM   1314  C   GLU    87      -4.999 -15.583  -2.037  1.00  0.00      PROA C
ATOM   1315  O   GLU    87      -4.276 -16.574  -1.954  1.00  0.00      PROA O
ATOM   1316  N   GLU    88      -6.233 -15.540  -1.530  1.00  0.00      PROA N
ATOM   1317  HN  GLU    88      -6.738 -14.676  -1.446  1.00  0.00      PROA H
ATOM   1318  CA  GLU    88      -6.817 -16.695  -0.836  1.00  0.00      PROA C
ATOM   1319  HA  GLU    88      -6.175 -17.558  -0.948  1.00  0.00      PROA H
ATOM   1320  CB  GLU    88      -6.912 -16.404   0.675  1.00  0.00      PROA C
ATOM   1321  HB1 GLU    88      -7.692 -15.631   0.861  1.00  0.00      PROA H
ATOM   1322  HB2 GLU    88      -7.230 -17.326   1.212  1.00  0.00      PROA H
ATOM   1323  CG  GLU    88      -5.592 -15.917   1.269  1.00  0.00      PROA C
ATOM   1324  HG1 GLU    88      -4.806 -16.685   1.111  1.00  0.00      PROA H
ATOM   1325  HG2 GLU    88      -5.265 -14.969   0.789  1.00  0.00      PROA H
ATOM   1326  CD  GLU    88      -5.650 -15.617   2.756  1.00  0.00      PROA C
ATOM   1327  OE1 GLU    88      -6.749 -15.638   3.341  1.00  0.00      PROA O
ATOM   1328  OE2 GLU    88      -4.578 -15.350   3.346  1.00  0.00      PROA O
ATOM   1329  C   GLU    88      -8.176 -17.121  -1.409  1.00  0.00      PROA C
ATOM   1330  O   GLU    88      -8.891 -17.904  -0.790  1.00  0.00      PROA O
ATOM   1331  N   GLY    89      -8.513 -16.632  -2.603  1.00  0.00      PROA N
ATOM   1332  HN  GLY    89      -7.885 -16.008  -3.064  1.00  0.00      PROA H
ATOM   1333  CA  GLY    89      -9.784 -16.949  -3.255  1.00  0.00      PROA C
ATOM   1334  HA1 GLY    89     -10.275 -16.009  -3.441  1.00  0.00      PROA H
ATOM   1335  HA2 GLY    89     -10.377 -17.620  -2.649  1.00  0.00      PROA H
ATOM   1336  C   GLY    89      -9.603 -17.614  -4.605  1.00  0.00      PROA C
ATOM   1337  O   GLY    89      -8.504 -17.627  -5.154  1.00  0.00      PROA O
ATOM   1338  N   GLU    90     -10.694 -18.154  -5.146  1.00  0.00      PROA N
ATOM   1339  HN  GLU    90     -11.563 -18.169  -4.646  1.00  0.00      PROA H
ATOM   1340  CA  GLU    90     -10.665 -18.829  -6.443  1.00  0.00      PROA C
ATOM   1341  HA  GLU    90      -9.886 -19.579  -6.406  1.00  0.00      PROA H
ATOM   1342  CB  GLU    90     -12.004 -19.503  -6.746  1.00  0.00      PROA C
ATOM   1343  HB1 GLU    90     -12.792 -18.720  -6.782  1.00  0.00      PROA H
ATOM   1344  HB2 GLU    90     -11.951 -19.987  -7.744  1.00  0.00      PROA H
ATOM   1345  CG  GLU    90     -12.445 -20.542  -5.730  1.00  0.00      PROA C
ATOM   1346  HG1 GLU    90     -11.689 -21.352  -5.713  1.00  0.00      PROA H
ATOM   1347  HG2 GLU    90     -12.517 -20.140  -4.703  1.00  0.00      PROA H
ATOM   1348  CD  GLU    90     -13.768 -21.188  -6.095  1.00  0.00      PROA C
ATOM   1349  OE1 GLU    90     -14.618 -21.357  -5.196  1.00  0.00      PROA O
ATOM   1350  OE2 GLU    90     -13.968 -21.522  -7.283  1.00  0.00      PROA O
ATOM   1351  C   GLU    90     -10.331 -17.872  -7.588  1.00  0.00      PROA C
ATOM   1352  O   GLU    90      -9.561 -18.221  -8.483  1.00  0.00      PROA O
ATOM   1353  N   LEU    91     -10.907 -16.670  -7.558  1.00  0.00      PROA N
ATOM   1354  HN  LEU    91     -11.514 -16.397  -6.807  1.00  0.00      PROA H
ATOM   1355  CA  LEU    91     -10.711 -15.709  -8.654  1.00  0.00      PROA C
ATOM   1356  HA  LEU    91     -11.013 -16.187  -9.574  1.00  0.00      PROA H
ATOM   1357  CB  LEU    91     -11.541 -14.440  -8.440  1.00  0.00      PROA C
ATOM   1358  HB1 LEU    91     -11.324 -14.039  -7.423  1.00  0.00      PROA H
ATOM   1359  HB2 LEU    91     -11.210 -13.664  -9.173  1.00  0.00      PROA H
ATOM   1360  CG  LEU    91     -13.057 -14.544  -8.613  1.00  0.00      PROA C
ATOM   1361  HG  LEU    91     -13.447 -15.202  -7.805  1.00  0.00      PROA H
ATOM   1362  CD1 LEU    91     -13.679 -13.171  -8.419  1.00  0.00      PROA C
ATOM   1363 HD11 LEU    91     -14.788 -13.235  -8.434  1.00  0.00      PROA H
ATOM   1364 HD12 LEU    91     -13.367 -12.729  -7.451  1.00  0.00      PROA H
ATOM   1365 HD13 LEU    91     -13.357 -12.479  -9.228  1.00  0.00      PROA H
ATOM   1366  CD2 LEU    91     -13.430 -15.107  -9.977  1.00  0.00      PROA C
ATOM   1367 HD21 LEU    91     -14.534 -15.113 -10.099  1.00  0.00      PROA H
ATOM   1368 HD22 LEU    91     -12.989 -14.470 -10.774  1.00  0.00      PROA H
ATOM   1369 HD23 LEU    91     -13.057 -16.144 -10.104  1.00  0.00      PROA H
ATOM   1370  C   LEU    91      -9.246 -15.333  -8.872  1.00  0.00      PROA C
ATOM   1371  O   LEU    91      -8.868 -14.963  -9.982  1.00  0.00      PROA O
ATOM   1372  N   GLY    92      -8.425 -15.437  -7.827  1.00  0.00      PROA N
ATOM   1373  HN  GLY    92      -8.777 -15.659  -6.915  1.00  0.00      PROA H
ATOM   1374  CA  GLY    92      -6.992 -15.178  -7.931  1.00  0.00      PROA C
ATOM   1375  HA1 GLY    92      -6.601 -15.359  -6.948  1.00  0.00      PROA H
ATOM   1376  HA2 GLY    92      -6.842 -14.162  -8.271  1.00  0.00      PROA H
ATOM   1377  C   GLY    92      -6.209 -16.103  -8.852  1.00  0.00      PROA C
ATOM   1378  O   GLY    92      -5.063 -15.810  -9.203  1.00  0.00      PROA O
ATOM   1379  N   HSD    93      -6.815 -17.229  -9.225  1.00  0.00      PROA N
ATOM   1380  HN  HSD    93      -7.716 -17.449  -8.847  1.00  0.00      PROA H
ATOM   1381  CA  HSD    93      -6.223 -18.161 -10.187  1.00  0.00      PROA C
ATOM   1382  HA  HSD    93      -5.164 -17.967 -10.301  1.00  0.00      PROA H
ATOM   1383  CB  HSD    93      -6.400 -19.597  -9.685  1.00  0.00      PROA C
ATOM   1384  HB1 HSD    93      -7.461 -19.767  -9.408  1.00  0.00      PROA H
ATOM   1385  HB2 HSD    93      -6.134 -20.334 -10.475  1.00  0.00      PROA H
ATOM   1386  ND1 HSD    93      -4.322 -20.517  -8.438  1.00  0.00      PROA N
ATOM   1387  HD1 HSD    93      -3.828 -20.959  -9.198  1.00  0.00      PROA H
ATOM   1388  CG  HSD    93      -5.538 -19.930  -8.509  1.00  0.00      PROA C
ATOM   1389  CE1 HSD    93      -3.977 -20.579  -7.112  1.00  0.00      PROA C
ATOM   1390  HE1 HSD    93      -3.047 -20.998  -6.728  1.00  0.00      PROA H
ATOM   1391  NE2 HSD    93      -4.950 -20.051  -6.391  1.00  0.00      PROA N
ATOM   1392  CD2 HSD    93      -5.902 -19.643  -7.212  1.00  0.00      PROA C
ATOM   1393  HD2 HSD    93      -6.796 -19.161  -6.831  1.00  0.00      PROA H
ATOM   1394  C   HSD    93      -6.850 -18.014 -11.577  1.00  0.00      PROA C
ATOM   1395  O   HSD    93      -6.495 -18.741 -12.505  1.00  0.00      PROA O
ATOM   1396  N   ARG    94      -7.775 -17.066 -11.715  1.00  0.00      PROA N
ATOM   1397  HN  ARG    94      -8.001 -16.447 -10.958  1.00  0.00      PROA H
ATOM   1398  CA  ARG    94      -8.535 -16.879 -12.948  1.00  0.00      PROA C
ATOM   1399  HA  ARG    94      -8.114 -17.461 -13.754  1.00  0.00      PROA H
ATOM   1400  CB  ARG    94      -9.970 -17.389 -12.755  1.00  0.00      PROA C
ATOM   1401  HB1 ARG    94     -10.537 -16.695 -12.091  1.00  0.00      PROA H
ATOM   1402  HB2 ARG    94     -10.481 -17.399 -13.743  1.00  0.00      PROA H
ATOM   1403  CG  ARG    94     -10.033 -18.772 -12.110  1.00  0.00      PROA C
ATOM   1404  HG1 ARG    94      -9.953 -18.695 -11.004  1.00  0.00      PROA H
ATOM   1405  HG2 ARG    94      -9.168 -19.377 -12.469  1.00  0.00      PROA H
ATOM   1406  CD  ARG    94     -11.274 -19.553 -12.503  1.00  0.00      PROA C
ATOM   1407  HD1 ARG    94     -11.302 -19.580 -13.616  1.00  0.00      PROA H
ATOM   1408  HD2 ARG    94     -11.206 -20.614 -12.173  1.00  0.00      PROA H
ATOM   1409  NE  ARG    94     -12.517 -18.944 -12.034  1.00  0.00      PROA N
ATOM   1410  HE  ARG    94     -12.955 -18.255 -12.635  1.00  0.00      PROA H
ATOM   1411  CZ  ARG    94     -13.206 -19.312 -10.953  1.00  0.00      PROA C
ATOM   1412  NH1 ARG    94     -14.330 -18.670 -10.645  1.00  0.00      PROA N
ATOM   1413 HH11 ARG    94     -14.727 -18.106 -11.355  1.00  0.00      PROA H
ATOM   1414 HH12 ARG    94     -14.940 -19.055  -9.948  1.00  0.00      PROA H
ATOM   1415  NH2 ARG    94     -12.797 -20.311 -10.170  1.00  0.00      PROA N
ATOM   1416 HH21 ARG    94     -11.949 -20.779 -10.383  1.00  0.00      PROA H
ATOM   1417 HH22 ARG    94     -13.342 -20.591  -9.375  1.00  0.00      PROA H
ATOM   1418  C   ARG    94      -8.508 -15.397 -13.336  1.00  0.00      PROA C
ATOM   1419  O   ARG    94      -9.444 -14.655 -13.030  1.00  0.00      PROA O
ATOM   1420  N   PRO    95      -7.420 -14.961 -14.004  1.00  0.00      PROA N
ATOM   1421  CD  PRO    95      -6.306 -15.802 -14.478  1.00  0.00      PROA C
ATOM   1422  HD1 PRO    95      -5.923 -16.472 -13.677  1.00  0.00      PROA H
ATOM   1423  HD2 PRO    95      -6.657 -16.396 -15.352  1.00  0.00      PROA H
ATOM   1424  CA  PRO    95      -7.218 -13.544 -14.332  1.00  0.00      PROA C
ATOM   1425  HA  PRO    95      -7.111 -12.998 -13.405  1.00  0.00      PROA H
ATOM   1426  CB  PRO    95      -5.956 -13.550 -15.205  1.00  0.00      PROA C
ATOM   1427  HB1 PRO    95      -5.323 -12.657 -14.998  1.00  0.00      PROA H
ATOM   1428  HB2 PRO    95      -6.198 -13.548 -16.294  1.00  0.00      PROA H
ATOM   1429  CG  PRO    95      -5.258 -14.814 -14.878  1.00  0.00      PROA C
ATOM   1430  HG1 PRO    95      -4.616 -14.632 -13.986  1.00  0.00      PROA H
ATOM   1431  HG2 PRO    95      -4.605 -15.176 -15.704  1.00  0.00      PROA H
ATOM   1432  C   PRO    95      -8.380 -12.917 -15.094  1.00  0.00      PROA C
ATOM   1433  O   PRO    95      -8.736 -11.769 -14.833  1.00  0.00      PROA O
ATOM   1434  N   GLY    96      -8.959 -13.670 -16.025  1.00  0.00      PROA N
ATOM   1435  HN  GLY    96      -8.638 -14.604 -16.180  1.00  0.00      PROA H
ATOM   1436  CA  GLY    96     -10.089 -13.205 -16.813  1.00  0.00      PROA C
ATOM   1437  HA1 GLY    96     -10.334 -13.983 -17.520  1.00  0.00      PROA H
ATOM   1438  HA2 GLY    96      -9.819 -12.271 -17.286  1.00  0.00      PROA H
ATOM   1439  C   GLY    96     -11.334 -12.946 -15.989  1.00  0.00      PROA C
ATOM   1440  O   GLY    96     -11.948 -11.883 -16.103  1.00  0.00      PROA O
ATOM   1441  N   ASP    97     -11.706 -13.919 -15.159  1.00  0.00      PROA N
ATOM   1442  HN  ASP    97     -11.167 -14.752 -15.073  1.00  0.00      PROA H
ATOM   1443  CA  ASP    97     -12.859 -13.780 -14.270  1.00  0.00      PROA C
ATOM   1444  HA  ASP    97     -13.719 -13.487 -14.860  1.00  0.00      PROA H
ATOM   1445  CB  ASP    97     -13.151 -15.095 -13.530  1.00  0.00      PROA C
ATOM   1446  HB1 ASP    97     -12.237 -15.456 -13.017  1.00  0.00      PROA H
ATOM   1447  HB2 ASP    97     -13.953 -14.944 -12.776  1.00  0.00      PROA H
ATOM   1448  CG  ASP    97     -13.650 -16.201 -14.454  1.00  0.00      PROA C
ATOM   1449  OD1 ASP    97     -13.734 -17.361 -13.996  1.00  0.00      PROA O
ATOM   1450  OD2 ASP    97     -13.960 -15.923 -15.633  1.00  0.00      PROA O
ATOM   1451  C   ASP    97     -12.615 -12.661 -13.259  1.00  0.00      PROA C
ATOM   1452  O   ASP    97     -13.519 -11.885 -12.952  1.00  0.00      PROA O
ATOM   1453  N   LEU    98     -11.392 -12.580 -12.746  1.00  0.00      PROA N
ATOM   1454  HN  LEU    98     -10.682 -13.260 -12.953  1.00  0.00      PROA H
ATOM   1455  CA  LEU    98     -11.027 -11.500 -11.834  1.00  0.00      PROA C
ATOM   1456  HA  LEU    98     -11.729 -11.504 -11.012  1.00  0.00      PROA H
ATOM   1457  CB  LEU    98      -9.610 -11.696 -11.298  1.00  0.00      PROA C
ATOM   1458  HB1 LEU    98      -9.563 -12.700 -10.818  1.00  0.00      PROA H
ATOM   1459  HB2 LEU    98      -8.893 -11.722 -12.150  1.00  0.00      PROA H
ATOM   1460  CG  LEU    98      -9.115 -10.669 -10.281  1.00  0.00      PROA C
ATOM   1461  HG  LEU    98      -9.133  -9.654 -10.748  1.00  0.00      PROA H
ATOM   1462  CD1 LEU    98     -10.007 -10.644  -9.050  1.00  0.00      PROA C
ATOM   1463 HD11 LEU    98      -9.604  -9.922  -8.304  1.00  0.00      PROA H
ATOM   1464 HD12 LEU    98     -11.040 -10.326  -9.301  1.00  0.00      PROA H
ATOM   1465 HD13 LEU    98     -10.041 -11.645  -8.571  1.00  0.00      PROA H
ATOM   1466  CD2 LEU    98      -7.679 -10.960  -9.894  1.00  0.00      PROA C
ATOM   1467 HD21 LEU    98      -7.306 -10.203  -9.169  1.00  0.00      PROA H
ATOM   1468 HD22 LEU    98      -7.596 -11.961  -9.418  1.00  0.00      PROA H
ATOM   1469 HD23 LEU    98      -7.013 -10.939 -10.783  1.00  0.00      PROA H
ATOM   1470  C   LEU    98     -11.150 -10.142 -12.533  1.00  0.00      PROA C
ATOM   1471  O   LEU    98     -11.681  -9.192 -11.956  1.00  0.00      PROA O
ATOM   1472  N   ALA    99     -10.668 -10.058 -13.773  1.00  0.00      PROA N
ATOM   1473  HN  ALA    99     -10.152 -10.816 -14.186  1.00  0.00      PROA H
ATOM   1474  CA  ALA    99     -10.769  -8.818 -14.555  1.00  0.00      PROA C
ATOM   1475  HA  ALA    99     -10.225  -8.049 -14.022  1.00  0.00      PROA H
ATOM   1476  CB  ALA    99     -10.161  -9.002 -15.937  1.00  0.00      PROA C
ATOM   1477  HB1 ALA    99     -10.180  -8.054 -16.517  1.00  0.00      PROA H
ATOM   1478  HB2 ALA    99      -9.099  -9.320 -15.838  1.00  0.00      PROA H
ATOM   1479  HB3 ALA    99     -10.693  -9.785 -16.515  1.00  0.00      PROA H
ATOM   1480  C   ALA    99     -12.215  -8.337 -14.669  1.00  0.00      PROA C
ATOM   1481  O   ALA    99     -12.487  -7.136 -14.584  1.00  0.00      PROA O
ATOM   1482  N   GLY   100     -13.138  -9.279 -14.847  1.00  0.00      PROA N
ATOM   1483  HN  GLY   100     -12.842 -10.234 -14.927  1.00  0.00      PROA H
ATOM   1484  CA  GLY   100     -14.560  -8.965 -14.942  1.00  0.00      PROA C
ATOM   1485  HA1 GLY   100     -15.082  -9.887 -15.154  1.00  0.00      PROA H
ATOM   1486  HA2 GLY   100     -14.706  -8.212 -15.703  1.00  0.00      PROA H
ATOM   1487  C   GLY   100     -15.137  -8.418 -13.653  1.00  0.00      PROA C
ATOM   1488  O   GLY   100     -15.838  -7.400 -13.667  1.00  0.00      PROA O
ATOM   1489  N   LEU   101     -14.846  -9.088 -12.539  1.00  0.00      PROA N
ATOM   1490  HN  LEU   101     -14.263  -9.901 -12.562  1.00  0.00      PROA H
ATOM   1491  CA  LEU   101     -15.301  -8.618 -11.231  1.00  0.00      PROA C
ATOM   1492  HA  LEU   101     -16.380  -8.563 -11.231  1.00  0.00      PROA H
ATOM   1493  CB  LEU   101     -14.824  -9.550 -10.111  1.00  0.00      PROA C
ATOM   1494  HB1 LEU   101     -15.356 -10.522 -10.200  1.00  0.00      PROA H
ATOM   1495  HB2 LEU   101     -13.739  -9.758 -10.268  1.00  0.00      PROA H
ATOM   1496  CG  LEU   101     -14.982  -9.016  -8.681  1.00  0.00      PROA C
ATOM   1497  HG  LEU   101     -14.445  -8.040  -8.572  1.00  0.00      PROA H
ATOM   1498  CD1 LEU   101     -16.446  -8.791  -8.344  1.00  0.00      PROA C
ATOM   1499 HD11 LEU   101     -16.539  -8.438  -7.291  1.00  0.00      PROA H
ATOM   1500 HD12 LEU   101     -16.905  -8.020  -8.997  1.00  0.00      PROA H
ATOM   1501 HD13 LEU   101     -17.031  -9.728  -8.433  1.00  0.00      PROA H
ATOM   1502  CD2 LEU   101     -14.336  -9.946  -7.673  1.00  0.00      PROA C
ATOM   1503 HD21 LEU   101     -14.364  -9.490  -6.658  1.00  0.00      PROA H
ATOM   1504 HD22 LEU   101     -14.892 -10.904  -7.615  1.00  0.00      PROA H
ATOM   1505 HD23 LEU   101     -13.275 -10.151  -7.929  1.00  0.00      PROA H
ATOM   1506  C   LEU   101     -14.787  -7.208 -10.975  1.00  0.00      PROA C
ATOM   1507  O   LEU   101     -15.534  -6.342 -10.523  1.00  0.00      PROA O
ATOM   1508  N   LEU   102     -13.511  -6.984 -11.271  1.00  0.00      PROA N
ATOM   1509  HN  LEU   102     -12.915  -7.725 -11.593  1.00  0.00      PROA H
ATOM   1510  CA  LEU   102     -12.866  -5.712 -10.952  1.00  0.00      PROA C
ATOM   1511  HA  LEU   102     -13.153  -5.434  -9.947  1.00  0.00      PROA H
ATOM   1512  CB  LEU   102     -11.346  -5.871 -10.988  1.00  0.00      PROA C
ATOM   1513  HB1 LEU   102     -11.023  -6.213 -11.996  1.00  0.00      PROA H
ATOM   1514  HB2 LEU   102     -10.879  -4.885 -10.796  1.00  0.00      PROA H
ATOM   1515  CG  LEU   102     -10.787  -6.849  -9.933  1.00  0.00      PROA C
ATOM   1516  HG  LEU   102     -11.138  -7.879 -10.151  1.00  0.00      PROA H
ATOM   1517  CD1 LEU   102      -9.268  -6.871  -9.970  1.00  0.00      PROA C
ATOM   1518 HD11 LEU   102      -8.873  -7.657  -9.289  1.00  0.00      PROA H
ATOM   1519 HD12 LEU   102      -8.896  -7.076 -10.994  1.00  0.00      PROA H
ATOM   1520 HD13 LEU   102      -8.855  -5.902  -9.627  1.00  0.00      PROA H
ATOM   1521  CD2 LEU   102     -11.276  -6.534  -8.524  1.00  0.00      PROA C
ATOM   1522 HD21 LEU   102     -10.746  -7.169  -7.781  1.00  0.00      PROA H
ATOM   1523 HD22 LEU   102     -11.077  -5.472  -8.269  1.00  0.00      PROA H
ATOM   1524 HD23 LEU   102     -12.362  -6.731  -8.422  1.00  0.00      PROA H
ATOM   1525  C   LEU   102     -13.359  -4.547 -11.823  1.00  0.00      PROA C
ATOM   1526  O   LEU   102     -13.523  -3.434 -11.321  1.00  0.00      PROA O
ATOM   1527  N   HSD   103     -13.633  -4.803 -13.102  1.00  0.00      PROA N
ATOM   1528  HN  HSD   103     -13.422  -5.704 -13.486  1.00  0.00      PROA H
ATOM   1529  CA  HSD   103     -14.319  -3.817 -13.952  1.00  0.00      PROA C
ATOM   1530  HA  HSD   103     -13.732  -2.908 -13.956  1.00  0.00      PROA H
ATOM   1531  CB  HSD   103     -14.475  -4.328 -15.388  1.00  0.00      PROA C
ATOM   1532  HB1 HSD   103     -14.721  -5.414 -15.382  1.00  0.00      PROA H
ATOM   1533  HB2 HSD   103     -15.311  -3.806 -15.906  1.00  0.00      PROA H
ATOM   1534  ND1 HSD   103     -12.185  -4.897 -16.283  1.00  0.00      PROA N
ATOM   1535  HD1 HSD   103     -12.073  -5.706 -15.688  1.00  0.00      PROA H
ATOM   1536  CG  HSD   103     -13.285  -4.068 -16.258  1.00  0.00      PROA C
ATOM   1537  CE1 HSD   103     -11.301  -4.430 -17.148  1.00  0.00      PROA C
ATOM   1538  HE1 HSD   103     -10.346  -4.899 -17.397  1.00  0.00      PROA H
ATOM   1539  NE2 HSD   103     -11.791  -3.328 -17.687  1.00  0.00      PROA N
ATOM   1540  CD2 HSD   103     -13.031  -3.080 -17.146  1.00  0.00      PROA C
ATOM   1541  HD2 HSD   103     -13.628  -2.234 -17.459  1.00  0.00      PROA H
ATOM   1542  C   HSD   103     -15.697  -3.441 -13.413  1.00  0.00      PROA C
ATOM   1543  O   HSD   103     -16.086  -2.276 -13.458  1.00  0.00      PROA O
ATOM   1544  N   ARG   104     -16.444  -4.428 -12.923  1.00  0.00      PROA N
ATOM   1545  HN  ARG   104     -16.119  -5.377 -12.907  1.00  0.00      PROA H
ATOM   1546  CA  ARG   104     -17.759  -4.165 -12.342  1.00  0.00      PROA C
ATOM   1547  HA  ARG   104     -18.347  -3.603 -13.055  1.00  0.00      PROA H
ATOM   1548  CB  ARG   104     -18.491  -5.471 -12.015  1.00  0.00      PROA C
ATOM   1549  HB1 ARG   104     -17.850  -6.077 -11.335  1.00  0.00      PROA H
ATOM   1550  HB2 ARG   104     -19.433  -5.241 -11.462  1.00  0.00      PROA H
ATOM   1551  CG  ARG   104     -18.859  -6.296 -13.240  1.00  0.00      PROA C
ATOM   1552  HG1 ARG   104     -17.965  -6.386 -13.894  1.00  0.00      PROA H
ATOM   1553  HG2 ARG   104     -19.638  -5.775 -13.840  1.00  0.00      PROA H
ATOM   1554  CD  ARG   104     -19.350  -7.687 -12.858  1.00  0.00      PROA C
ATOM   1555  HD1 ARG   104     -18.776  -8.019 -11.960  1.00  0.00      PROA H
ATOM   1556  HD2 ARG   104     -20.425  -7.658 -12.564  1.00  0.00      PROA H
ATOM   1557  NE  ARG   104     -19.186  -8.629 -13.966  1.00  0.00      PROA N
ATOM   1558  HE  ARG   104     -19.559  -8.401 -14.862  1.00  0.00      PROA H
ATOM   1559  CZ  ARG   104     -18.541  -9.794 -13.912  1.00  0.00      PROA C
ATOM   1560  NH1 ARG   104     -18.460 -10.544 -15.007  1.00  0.00      PROA N
ATOM   1561 HH11 ARG   104     -18.849 -10.216 -15.860  1.00  0.00      PROA H
ATOM   1562 HH12 ARG   104     -17.912 -11.385 -15.005  1.00  0.00      PROA H
ATOM   1563  NH2 ARG   104     -17.996 -10.238 -12.780  1.00  0.00      PROA N
ATOM   1564 HH21 ARG   104     -18.399  -9.913 -11.925  1.00  0.00      PROA H
ATOM   1565 HH22 ARG   104     -17.534 -11.136 -12.768  1.00  0.00      PROA H
ATOM   1566  C   ARG   104     -17.637  -3.296 -11.092  1.00  0.00      PROA C
ATOM   1567  O   ARG   104     -18.428  -2.372 -10.898  1.00  0.00      PROA O
ATOM   1568  N   LEU   105     -16.644  -3.585 -10.253  1.00  0.00      PROA N
ATOM   1569  HN  LEU   105     -16.067  -4.395 -10.386  1.00  0.00      PROA H
ATOM   1570  CA  LEU   105     -16.425  -2.810  -9.026  1.00  0.00      PROA C
ATOM   1571  HA  LEU   105     -17.364  -2.745  -8.495  1.00  0.00      PROA H
ATOM   1572  CB  LEU   105     -15.381  -3.483  -8.128  1.00  0.00      PROA C
ATOM   1573  HB1 LEU   105     -14.474  -3.711  -8.733  1.00  0.00      PROA H
ATOM   1574  HB2 LEU   105     -15.066  -2.772  -7.326  1.00  0.00      PROA H
ATOM   1575  CG  LEU   105     -15.823  -4.757  -7.403  1.00  0.00      PROA C
ATOM   1576  HG  LEU   105     -16.126  -5.517  -8.165  1.00  0.00      PROA H
ATOM   1577  CD1 LEU   105     -14.663  -5.334  -6.607  1.00  0.00      PROA C
ATOM   1578 HD11 LEU   105     -14.961  -6.289  -6.121  1.00  0.00      PROA H
ATOM   1579 HD12 LEU   105     -13.792  -5.533  -7.264  1.00  0.00      PROA H
ATOM   1580 HD13 LEU   105     -14.344  -4.629  -5.809  1.00  0.00      PROA H
ATOM   1581  CD2 LEU   105     -17.022  -4.501  -6.498  1.00  0.00      PROA C
ATOM   1582 HD21 LEU   105     -17.285  -5.429  -5.941  1.00  0.00      PROA H
ATOM   1583 HD22 LEU   105     -16.789  -3.714  -5.750  1.00  0.00      PROA H
ATOM   1584 HD23 LEU   105     -17.917  -4.195  -7.076  1.00  0.00      PROA H
ATOM   1585  C   LEU   105     -16.026  -1.359  -9.314  1.00  0.00      PROA C
ATOM   1586  O   LEU   105     -16.463  -0.446  -8.608  1.00  0.00      PROA O
ATOM   1587  N   ILE   106     -15.195  -1.151 -10.336  1.00  0.00      PROA N
ATOM   1588  HN  ILE   106     -14.749  -1.925 -10.791  1.00  0.00      PROA H
ATOM   1589  CA  ILE   106     -14.887   0.199 -10.816  1.00  0.00      PROA C
ATOM   1590  HA  ILE   106     -14.403   0.748 -10.020  1.00  0.00      PROA H
ATOM   1591  CB  ILE   106     -13.990   0.183 -12.075  1.00  0.00      PROA C
ATOM   1592  HB  ILE   106     -14.408  -0.552 -12.798  1.00  0.00      PROA H
ATOM   1593  CG2 ILE   106     -13.949   1.556 -12.745  1.00  0.00      PROA C
ATOM   1594 HG21 ILE   106     -13.141   1.582 -13.506  1.00  0.00      PROA H
ATOM   1595 HG22 ILE   106     -14.902   1.802 -13.259  1.00  0.00      PROA H
ATOM   1596 HG23 ILE   106     -13.742   2.352 -11.996  1.00  0.00      PROA H
ATOM   1597  CG1 ILE   106     -12.569  -0.272 -11.728  1.00  0.00      PROA C
ATOM   1598 HG11 ILE   106     -12.622  -1.249 -11.211  1.00  0.00      PROA H
ATOM   1599 HG12 ILE   106     -12.013  -0.434 -12.680  1.00  0.00      PROA H
ATOM   1600  CD  ILE   106     -11.778   0.700 -10.872  1.00  0.00      PROA C
ATOM   1601  HD1 ILE   106     -10.731   0.345 -10.764  1.00  0.00      PROA H
ATOM   1602  HD2 ILE   106     -11.743   1.729 -11.283  1.00  0.00      PROA H
ATOM   1603  HD3 ILE   106     -12.201   0.734  -9.847  1.00  0.00      PROA H
ATOM   1604  C   ILE   106     -16.174   0.945 -11.135  1.00  0.00      PROA C
ATOM   1605  O   ILE   106     -16.338   2.095 -10.740  1.00  0.00      PROA O
ATOM   1606  N   ARG   107     -17.092   0.286 -11.839  1.00  0.00      PROA N
ATOM   1607  HN  ARG   107     -16.945  -0.667 -12.100  1.00  0.00      PROA H
ATOM   1608  CA  ARG   107     -18.347   0.929 -12.203  1.00  0.00      PROA C
ATOM   1609  HA  ARG   107     -18.067   1.865 -12.663  1.00  0.00      PROA H
ATOM   1610  CB  ARG   107     -19.155   0.063 -13.169  1.00  0.00      PROA C
ATOM   1611  HB1 ARG   107     -18.450  -0.311 -13.948  1.00  0.00      PROA H
ATOM   1612  HB2 ARG   107     -19.556  -0.837 -12.648  1.00  0.00      PROA H
ATOM   1613  CG  ARG   107     -20.286   0.811 -13.868  1.00  0.00      PROA C
ATOM   1614  HG1 ARG   107     -21.109   1.030 -13.150  1.00  0.00      PROA H
ATOM   1615  HG2 ARG   107     -20.699   0.149 -14.664  1.00  0.00      PROA H
ATOM   1616  CD  ARG   107     -19.782   2.111 -14.469  1.00  0.00      PROA C
ATOM   1617  HD1 ARG   107     -19.640   2.867 -13.658  1.00  0.00      PROA H
ATOM   1618  HD2 ARG   107     -18.794   1.919 -14.955  1.00  0.00      PROA H
ATOM   1619  NE  ARG   107     -20.675   2.689 -15.464  1.00  0.00      PROA N
ATOM   1620  HE  ARG   107     -21.591   2.318 -15.565  1.00  0.00      PROA H
ATOM   1621  CZ  ARG   107     -20.390   3.776 -16.175  1.00  0.00      PROA C
ATOM   1622  NH1 ARG   107     -21.263   4.230 -17.065  1.00  0.00      PROA N
ATOM   1623 HH11 ARG   107     -21.828   3.581 -17.559  1.00  0.00      PROA H
ATOM   1624 HH12 ARG   107     -21.068   5.078 -17.568  1.00  0.00      PROA H
ATOM   1625  NH2 ARG   107     -19.231   4.410 -15.999  1.00  0.00      PROA N
ATOM   1626 HH21 ARG   107     -18.590   4.098 -15.297  1.00  0.00      PROA H
ATOM   1627 HH22 ARG   107     -19.040   5.216 -16.543  1.00  0.00      PROA H
ATOM   1628  C   ARG   107     -19.188   1.283 -10.975  1.00  0.00      PROA C
ATOM   1629  O   ARG   107     -19.848   2.326 -10.952  1.00  0.00      PROA O
ATOM   1630  N   VAL   108     -19.151   0.423  -9.959  1.00  0.00      PROA N
ATOM   1631  HN  VAL   108     -18.639  -0.434 -10.024  1.00  0.00      PROA H
ATOM   1632  CA  VAL   108     -19.856   0.689  -8.701  1.00  0.00      PROA C
ATOM   1633  HA  VAL   108     -20.884   0.937  -8.923  1.00  0.00      PROA H
ATOM   1634  CB  VAL   108     -19.842  -0.546  -7.770  1.00  0.00      PROA C
ATOM   1635  HB  VAL   108     -18.788  -0.896  -7.654  1.00  0.00      PROA H
ATOM   1636  CG1 VAL   108     -20.381  -0.210  -6.386  1.00  0.00      PROA C
ATOM   1637 HG11 VAL   108     -20.461  -1.130  -5.766  1.00  0.00      PROA H
ATOM   1638 HG12 VAL   108     -19.723   0.495  -5.836  1.00  0.00      PROA H
ATOM   1639 HG13 VAL   108     -21.395   0.239  -6.460  1.00  0.00      PROA H
ATOM   1640  CG2 VAL   108     -20.658  -1.676  -8.388  1.00  0.00      PROA C
ATOM   1641 HG21 VAL   108     -20.591  -2.585  -7.751  1.00  0.00      PROA H
ATOM   1642 HG22 VAL   108     -21.728  -1.392  -8.460  1.00  0.00      PROA H
ATOM   1643 HG23 VAL   108     -20.297  -1.943  -9.400  1.00  0.00      PROA H
ATOM   1644  C   VAL   108     -19.265   1.912  -8.000  1.00  0.00      PROA C
ATOM   1645  O   VAL   108     -20.002   2.746  -7.468  1.00  0.00      PROA O
ATOM   1646  N   ALA   109     -17.936   2.022  -8.005  1.00  0.00      PROA N
ATOM   1647  HN  ALA   109     -17.360   1.286  -8.370  1.00  0.00      PROA H
ATOM   1648  CA  ALA   109     -17.259   3.186  -7.440  1.00  0.00      PROA C
ATOM   1649  HA  ALA   109     -17.588   3.305  -6.415  1.00  0.00      PROA H
ATOM   1650  CB  ALA   109     -15.756   2.986  -7.466  1.00  0.00      PROA C
ATOM   1651  HB1 ALA   109     -15.217   3.857  -7.034  1.00  0.00      PROA H
ATOM   1652  HB2 ALA   109     -15.475   2.084  -6.880  1.00  0.00      PROA H
ATOM   1653  HB3 ALA   109     -15.427   2.821  -8.513  1.00  0.00      PROA H
ATOM   1654  C   ALA   109     -17.628   4.466  -8.181  1.00  0.00      PROA C
ATOM   1655  O   ALA   109     -17.784   5.524  -7.572  1.00  0.00      PROA O
ATOM   1656  N   GLN   110     -17.745   4.367  -9.503  1.00  0.00      PROA N
ATOM   1657  HN  GLN   110     -17.532   3.496  -9.952  1.00  0.00      PROA H
ATOM   1658  CA  GLN   110     -18.100   5.514 -10.336  1.00  0.00      PROA C
ATOM   1659  HA  GLN   110     -17.498   6.363 -10.040  1.00  0.00      PROA H
ATOM   1660  CB  GLN   110     -17.862   5.200 -11.807  1.00  0.00      PROA C
ATOM   1661  HB1 GLN   110     -18.349   4.221 -12.032  1.00  0.00      PROA H
ATOM   1662  HB2 GLN   110     -18.373   5.964 -12.446  1.00  0.00      PROA H
ATOM   1663  CG  GLN   110     -16.408   5.154 -12.214  1.00  0.00      PROA C
ATOM   1664  HG1 GLN   110     -15.917   6.123 -11.977  1.00  0.00      PROA H
ATOM   1665  HG2 GLN   110     -15.875   4.371 -11.629  1.00  0.00      PROA H
ATOM   1666  CD  GLN   110     -16.246   4.810 -13.674  1.00  0.00      PROA C
ATOM   1667  OE1 GLN   110     -16.885   3.888 -14.174  1.00  0.00      PROA O
ATOM   1668  NE2 GLN   110     -15.399   5.559 -14.373  1.00  0.00      PROA N
ATOM   1669 HE21 GLN   110     -14.964   6.350 -13.937  1.00  0.00      PROA H
ATOM   1670 HE22 GLN   110     -15.263   5.329 -15.332  1.00  0.00      PROA H
ATOM   1671  C   GLN   110     -19.556   5.910 -10.162  1.00  0.00      PROA C
ATOM   1672  O   GLN   110     -19.876   7.098 -10.157  1.00  0.00      PROA O
ATOM   1673  N   ASN   111     -20.426   4.909 -10.040  1.00  0.00      PROA N
ATOM   1674  HN  ASN   111     -20.113   3.956 -10.070  1.00  0.00      PROA H
ATOM   1675  CA  ASN   111     -21.874   5.118  -9.988  1.00  0.00      PROA C
ATOM   1676  HA  ASN   111     -22.101   6.115  -9.635  1.00  0.00      PROA H
ATOM   1677  CB  ASN   111     -22.467   4.962 -11.383  1.00  0.00      PROA C
ATOM   1678  HB1 ASN   111     -22.129   3.996 -11.821  1.00  0.00      PROA H
ATOM   1679  HB2 ASN   111     -23.580   4.950 -11.333  1.00  0.00      PROA H
ATOM   1680  CG  ASN   111     -22.041   6.065 -12.315  1.00  0.00      PROA C
ATOM   1681  OD1 ASN   111     -21.081   5.909 -13.069  1.00  0.00      PROA O
ATOM   1682  ND2 ASN   111     -22.732   7.203 -12.258  1.00  0.00      PROA N
ATOM   1683 HD21 ASN   111     -23.530   7.283 -11.644  1.00  0.00      PROA H
ATOM   1684 HD22 ASN   111     -22.375   7.992 -12.746  1.00  0.00      PROA H
ATOM   1685  C   ASN   111     -22.557   4.148  -9.026  1.00  0.00      PROA C
ATOM   1686  O   ASN   111     -23.088   3.117  -9.453  1.00  0.00      PROA O
ATOM   1687  N   PRO   112     -22.545   4.470  -7.718  1.00  0.00      PROA N
ATOM   1688  CD  PRO   112     -21.835   5.607  -7.104  1.00  0.00      PROA C
ATOM   1689  HD1 PRO   112     -20.819   5.752  -7.533  1.00  0.00      PROA H
ATOM   1690  HD2 PRO   112     -22.447   6.529  -7.246  1.00  0.00      PROA H
ATOM   1691  CA  PRO   112     -23.172   3.612  -6.705  1.00  0.00      PROA C
ATOM   1692  HA  PRO   112     -22.667   2.657  -6.730  1.00  0.00      PROA H
ATOM   1693  CB  PRO   112     -22.967   4.398  -5.406  1.00  0.00      PROA C
ATOM   1694  HB1 PRO   112     -22.865   3.740  -4.522  1.00  0.00      PROA H
ATOM   1695  HB2 PRO   112     -23.824   5.092  -5.225  1.00  0.00      PROA H
ATOM   1696  CG  PRO   112     -21.758   5.229  -5.656  1.00  0.00      PROA C
ATOM   1697  HG1 PRO   112     -20.844   4.605  -5.498  1.00  0.00      PROA H
ATOM   1698  HG2 PRO   112     -21.698   6.122  -4.995  1.00  0.00      PROA H
ATOM   1699  C   PRO   112     -24.661   3.362  -6.946  1.00  0.00      PROA C
ATOM   1700  O   PRO   112     -25.201   2.367  -6.463  1.00  0.00      PROA O
ATOM   1701  N   GLU   113     -25.304   4.265  -7.684  1.00  0.00      PROA N
ATOM   1702  HN  GLU   113     -24.864   5.108  -8.038  1.00  0.00      PROA H
ATOM   1703  CA  GLU   113     -26.728   4.167  -7.994  1.00  0.00      PROA C
ATOM   1704  HA  GLU   113     -27.243   3.834  -7.103  1.00  0.00      PROA H
ATOM   1705  CB  GLU   113     -27.287   5.553  -8.368  1.00  0.00      PROA C
ATOM   1706  HB1 GLU   113     -28.400   5.470  -8.312  1.00  0.00      PROA H
ATOM   1707  HB2 GLU   113     -26.989   6.293  -7.591  1.00  0.00      PROA H
ATOM   1708  CG  GLU   113     -26.938   6.060  -9.769  1.00  0.00      PROA C
ATOM   1709  HG1 GLU   113     -27.005   5.296 -10.565  1.00  0.00      PROA H
ATOM   1710  HG2 GLU   113     -27.694   6.841 -10.020  1.00  0.00      PROA H
ATOM   1711  CD  GLU   113     -25.588   6.758  -9.868  1.00  0.00      PROA C
ATOM   1712  OE1 GLU   113     -25.396   7.518 -10.839  1.00  0.00      PROA O
ATOM   1713  OE2 GLU   113     -24.715   6.558  -8.998  1.00  0.00      PROA O
ATOM   1714  C   GLU   113     -27.058   3.157  -9.104  1.00  0.00      PROA C
ATOM   1715  O   GLU   113     -28.219   2.811  -9.287  1.00  0.00      PROA O
ATOM   1716  N   ALA   114     -26.055   2.704  -9.858  1.00  0.00      PROA N
ATOM   1717  HN  ALA   114     -25.125   3.032  -9.698  1.00  0.00      PROA H
ATOM   1718  CA  ALA   114     -26.292   1.740 -10.936  1.00  0.00      PROA C
ATOM   1719  HA  ALA   114     -27.026   2.196 -11.579  1.00  0.00      PROA H
ATOM   1720  CB  ALA   114     -25.020   1.496 -11.731  1.00  0.00      PROA C
ATOM   1721  HB1 ALA   114     -25.183   0.769 -12.555  1.00  0.00      PROA H
ATOM   1722  HB2 ALA   114     -24.655   2.453 -12.161  1.00  0.00      PROA H
ATOM   1723  HB3 ALA   114     -24.219   1.099 -11.070  1.00  0.00      PROA H
ATOM   1724  C   ALA   114     -26.816   0.426 -10.358  1.00  0.00      PROA C
ATOM   1725  O   ALA   114     -26.231  -0.105  -9.411  1.00  0.00      PROA O
ATOM   1726  N   PRO   115     -27.919  -0.109 -10.920  1.00  0.00      PROA N
ATOM   1727  CD  PRO   115     -28.696   0.412 -12.061  1.00  0.00      PROA C
ATOM   1728  HD1 PRO   115     -29.103   1.414 -11.786  1.00  0.00      PROA H
ATOM   1729  HD2 PRO   115     -28.067   0.485 -12.973  1.00  0.00      PROA H
ATOM   1730  CA  PRO   115     -28.508  -1.333 -10.377  1.00  0.00      PROA C
ATOM   1731  HA  PRO   115     -28.511  -1.317  -9.295  1.00  0.00      PROA H
ATOM   1732  CB  PRO   115     -29.942  -1.285 -10.917  1.00  0.00      PROA C
ATOM   1733  HB1 PRO   115     -30.546  -0.650 -10.223  1.00  0.00      PROA H
ATOM   1734  HB2 PRO   115     -30.443  -2.273 -10.978  1.00  0.00      PROA H
ATOM   1735  CG  PRO   115     -29.817  -0.581 -12.222  1.00  0.00      PROA C
ATOM   1736  HG1 PRO   115     -30.775  -0.106 -12.519  1.00  0.00      PROA H
ATOM   1737  HG2 PRO   115     -29.536  -1.325 -13.006  1.00  0.00      PROA H
ATOM   1738  C   PRO   115     -27.766  -2.603 -10.822  1.00  0.00      PROA C
ATOM   1739  O   PRO   115     -28.319  -3.445 -11.532  1.00  0.00      PROA O
ATOM   1740  N   MET   116     -26.513  -2.721 -10.393  1.00  0.00      PROA N
ATOM   1741  HN  MET   116     -26.120  -1.998  -9.816  1.00  0.00      PROA H
ATOM   1742  CA  MET   116     -25.685  -3.895 -10.662  1.00  0.00      PROA C
ATOM   1743  HA  MET   116     -26.321  -4.749 -10.859  1.00  0.00      PROA H
ATOM   1744  CB  MET   116     -24.745  -3.655 -11.860  1.00  0.00      PROA C
ATOM   1745  HB1 MET   116     -24.057  -4.521 -11.976  1.00  0.00      PROA H
ATOM   1746  HB2 MET   116     -25.390  -3.625 -12.769  1.00  0.00      PROA H
ATOM   1747  CG  MET   116     -23.964  -2.344 -11.835  1.00  0.00      PROA C
ATOM   1748  HG1 MET   116     -24.684  -1.497 -11.816  1.00  0.00      PROA H
ATOM   1749  HG2 MET   116     -23.381  -2.285 -10.888  1.00  0.00      PROA H
ATOM   1750  SD  MET   116     -22.840  -2.117 -13.242  1.00  0.00      PROA S
ATOM   1751  CE  MET   116     -21.571  -3.319 -12.844  1.00  0.00      PROA C
ATOM   1752  HE1 MET   116     -20.763  -3.297 -13.606  1.00  0.00      PROA H
ATOM   1753  HE2 MET   116     -21.115  -3.110 -11.852  1.00  0.00      PROA H
ATOM   1754  HE3 MET   116     -21.984  -4.350 -12.829  1.00  0.00      PROA H
ATOM   1755  C   MET   116     -24.900  -4.224  -9.396  1.00  0.00      PROA C
ATOM   1756  O   MET   116     -24.663  -3.341  -8.565  1.00  0.00      PROA O
ATOM   1757  N   MET   117     -24.525  -5.492  -9.241  1.00  0.00      PROA N
ATOM   1758  HN  MET   117     -24.764  -6.180  -9.917  1.00  0.00      PROA H
ATOM   1759  CA  MET   117     -23.865  -5.980  -8.026  1.00  0.00      PROA C
ATOM   1760  HA  MET   117     -23.945  -7.059  -8.007  1.00  0.00      PROA H
ATOM   1761  CB  MET   117     -22.387  -5.583  -8.018  1.00  0.00      PROA C
ATOM   1762  HB1 MET   117     -22.276  -4.484  -8.149  1.00  0.00      PROA H
ATOM   1763  HB2 MET   117     -21.976  -5.831  -7.010  1.00  0.00      PROA H
ATOM   1764  CG  MET   117     -21.552  -6.322  -9.056  1.00  0.00      PROA C
ATOM   1765  HG1 MET   117     -21.851  -7.395  -9.064  1.00  0.00      PROA H
ATOM   1766  HG2 MET   117     -21.771  -5.908 -10.065  1.00  0.00      PROA H
ATOM   1767  SD  MET   117     -19.791  -6.216  -8.706  1.00  0.00      PROA S
ATOM   1768  CE  MET   117     -19.653  -7.239  -7.244  1.00  0.00      PROA C
ATOM   1769  HE1 MET   117     -18.594  -7.468  -7.002  1.00  0.00      PROA H
ATOM   1770  HE2 MET   117     -20.060  -6.712  -6.360  1.00  0.00      PROA H
ATOM   1771  HE3 MET   117     -20.198  -8.199  -7.354  1.00  0.00      PROA H
ATOM   1772  C   MET   117     -24.574  -5.479  -6.763  1.00  0.00      PROA C
ATOM   1773  O   MET   117     -23.955  -4.942  -5.840  1.00  0.00      PROA O
ATOM   1774  N   GLN   118     -25.887  -5.669  -6.731  1.00  0.00      PROA N
ATOM   1775  HN  GLN   118     -26.368  -6.081  -7.507  1.00  0.00      PROA H
ATOM   1776  CA  GLN   118     -26.697  -5.204  -5.610  1.00  0.00      PROA C
ATOM   1777  HA  GLN   118     -26.298  -4.266  -5.245  1.00  0.00      PROA H
ATOM   1778  CB  GLN   118     -28.138  -4.967  -6.068  1.00  0.00      PROA C
ATOM   1779  HB1 GLN   118     -28.636  -5.943  -6.278  1.00  0.00      PROA H
ATOM   1780  HB2 GLN   118     -28.693  -4.490  -5.224  1.00  0.00      PROA H
ATOM   1781  CG  GLN   118     -28.233  -4.088  -7.307  1.00  0.00      PROA C
ATOM   1782  HG1 GLN   118     -27.604  -3.182  -7.141  1.00  0.00      PROA H
ATOM   1783  HG2 GLN   118     -27.832  -4.597  -8.207  1.00  0.00      PROA H
ATOM   1784  CD  GLN   118     -29.633  -3.578  -7.574  1.00  0.00      PROA C
ATOM   1785  OE1 GLN   118     -30.090  -2.624  -6.941  1.00  0.00      PROA O
ATOM   1786  NE2 GLN   118     -30.319  -4.204  -8.524  1.00  0.00      PROA N
ATOM   1787 HE21 GLN   118     -29.906  -4.953  -9.029  1.00  0.00      PROA H
ATOM   1788 HE22 GLN   118     -31.226  -3.850  -8.742  1.00  0.00      PROA H
ATOM   1789  C   GLN   118     -26.641  -6.200  -4.447  1.00  0.00      PROA C
ATOM   1790  O   GLN   118     -27.019  -5.873  -3.329  1.00  0.00      PROA O
ATOM   1791  N   ASP   119     -26.131  -7.400  -4.724  1.00  0.00      PROA N
ATOM   1792  HN  ASP   119     -25.790  -7.682  -5.627  1.00  0.00      PROA H
ATOM   1793  CA  ASP   119     -26.062  -8.490  -3.743  1.00  0.00      PROA C
ATOM   1794  HA  ASP   119     -26.791  -8.331  -2.963  1.00  0.00      PROA H
ATOM   1795  CB  ASP   119     -26.351  -9.829  -4.438  1.00  0.00      PROA C
ATOM   1796  HB1 ASP   119     -26.315 -10.670  -3.717  1.00  0.00      PROA H
ATOM   1797  HB2 ASP   119     -27.359  -9.795  -4.899  1.00  0.00      PROA H
ATOM   1798  CG  ASP   119     -25.367 -10.138  -5.573  1.00  0.00      PROA C
ATOM   1799  OD1 ASP   119     -25.018 -11.328  -5.741  1.00  0.00      PROA O
ATOM   1800  OD2 ASP   119     -24.943  -9.195  -6.293  1.00  0.00      PROA O
ATOM   1801  C   ASP   119     -24.713  -8.587  -3.026  1.00  0.00      PROA C
ATOM   1802  O   ASP   119     -24.621  -9.191  -1.958  1.00  0.00      PROA O
ATOM   1803  N   ASP   120     -23.678  -7.988  -3.612  1.00  0.00      PROA N
ATOM   1804  HN  ASP   120     -23.806  -7.535  -4.487  1.00  0.00      PROA H
ATOM   1805  CA  ASP   120     -22.302  -8.240  -3.201  1.00  0.00      PROA C
ATOM   1806  HA  ASP   120     -22.234  -9.290  -2.965  1.00  0.00      PROA H
ATOM   1807  CB  ASP   120     -21.374  -8.008  -4.394  1.00  0.00      PROA C
ATOM   1808  HB1 ASP   120     -21.733  -8.610  -5.257  1.00  0.00      PROA H
ATOM   1809  HB2 ASP   120     -21.396  -6.940  -4.688  1.00  0.00      PROA H
ATOM   1810  CG  ASP   120     -19.952  -8.419  -4.110  1.00  0.00      PROA C
ATOM   1811  OD1 ASP   120     -19.663  -9.630  -4.145  1.00  0.00      PROA O
ATOM   1812  OD2 ASP   120     -19.124  -7.525  -3.860  1.00  0.00      PROA O
ATOM   1813  C   ASP   120     -21.870  -7.349  -2.029  1.00  0.00      PROA C
ATOM   1814  O   ASP   120     -22.024  -6.130  -2.100  1.00  0.00      PROA O
ATOM   1815  N   PRO   121     -21.319  -7.956  -0.952  1.00  0.00      PROA N
ATOM   1816  CD  PRO   121     -21.175  -9.408  -0.735  1.00  0.00      PROA C
ATOM   1817  HD1 PRO   121     -22.100  -9.960  -1.019  1.00  0.00      PROA H
ATOM   1818  HD2 PRO   121     -20.316  -9.773  -1.338  1.00  0.00      PROA H
ATOM   1819  CA  PRO   121     -20.847  -7.178   0.202  1.00  0.00      PROA C
ATOM   1820  HA  PRO   121     -21.676  -6.608   0.591  1.00  0.00      PROA H
ATOM   1821  CB  PRO   121     -20.311  -8.244   1.169  1.00  0.00      PROA C
ATOM   1822  HB1 PRO   121     -20.563  -8.002   2.221  1.00  0.00      PROA H
ATOM   1823  HB2 PRO   121     -19.199  -8.345   1.109  1.00  0.00      PROA H
ATOM   1824  CG  PRO   121     -20.914  -9.526   0.733  1.00  0.00      PROA C
ATOM   1825  HG1 PRO   121     -21.884  -9.672   1.265  1.00  0.00      PROA H
ATOM   1826  HG2 PRO   121     -20.261 -10.397   0.970  1.00  0.00      PROA H
ATOM   1827  C   PRO   121     -19.735  -6.187  -0.137  1.00  0.00      PROA C
ATOM   1828  O   PRO   121     -19.727  -5.070   0.392  1.00  0.00      PROA O
ATOM   1829  N   LEU   122     -18.800  -6.594  -0.996  1.00  0.00      PROA N
ATOM   1830  HN  LEU   122     -18.849  -7.470  -1.475  1.00  0.00      PROA H
ATOM   1831  CA  LEU   122     -17.704  -5.706  -1.388  1.00  0.00      PROA C
ATOM   1832  HA  LEU   122     -17.241  -5.324  -0.489  1.00  0.00      PROA H
ATOM   1833  CB  LEU   122     -16.642  -6.426  -2.231  1.00  0.00      PROA C
ATOM   1834  HB1 LEU   122     -17.100  -6.929  -3.101  1.00  0.00      PROA H
ATOM   1835  HB2 LEU   122     -15.942  -5.664  -2.654  1.00  0.00      PROA H
ATOM   1836  CG  LEU   122     -15.746  -7.444  -1.521  1.00  0.00      PROA C
ATOM   1837  HG  LEU   122     -16.405  -8.175  -0.995  1.00  0.00      PROA H
ATOM   1838  CD1 LEU   122     -14.915  -8.203  -2.546  1.00  0.00      PROA C
ATOM   1839 HD11 LEU   122     -14.265  -8.952  -2.045  1.00  0.00      PROA H
ATOM   1840 HD12 LEU   122     -15.578  -8.732  -3.266  1.00  0.00      PROA H
ATOM   1841 HD13 LEU   122     -14.274  -7.502  -3.118  1.00  0.00      PROA H
ATOM   1842  CD2 LEU   122     -14.849  -6.770  -0.493  1.00  0.00      PROA C
ATOM   1843 HD21 LEU   122     -14.194  -7.519   0.001  1.00  0.00      PROA H
ATOM   1844 HD22 LEU   122     -14.198  -6.008  -0.975  1.00  0.00      PROA H
ATOM   1845 HD23 LEU   122     -15.448  -6.267   0.294  1.00  0.00      PROA H
ATOM   1846  C   LEU   122     -18.236  -4.491  -2.139  1.00  0.00      PROA C
ATOM   1847  O   LEU   122     -17.756  -3.386  -1.927  1.00  0.00      PROA O
ATOM   1848  N   ALA   123     -19.225  -4.699  -3.006  1.00  0.00      PROA N
ATOM   1849  HN  ALA   123     -19.477  -5.648  -3.237  1.00  0.00      PROA H
ATOM   1850  CA  ALA   123     -19.871  -3.595  -3.712  1.00  0.00      PROA C
ATOM   1851  HA  ALA   123     -19.104  -3.018  -4.213  1.00  0.00      PROA H
ATOM   1852  CB  ALA   123     -20.862  -4.119  -4.743  1.00  0.00      PROA C
ATOM   1853  HB1 ALA   123     -21.332  -3.288  -5.312  1.00  0.00      PROA H
ATOM   1854  HB2 ALA   123     -20.332  -4.775  -5.465  1.00  0.00      PROA H
ATOM   1855  HB3 ALA   123     -21.667  -4.714  -4.262  1.00  0.00      PROA H
ATOM   1856  C   ALA   123     -20.571  -2.658  -2.732  1.00  0.00      PROA C
ATOM   1857  O   ALA   123     -20.432  -1.441  -2.826  1.00  0.00      PROA O
ATOM   1858  N   ALA   124     -21.319  -3.224  -1.785  1.00  0.00      PROA N
ATOM   1859  HN  ALA   124     -21.420  -4.220  -1.743  1.00  0.00      PROA H
ATOM   1860  CA  ALA   124     -22.026  -2.417  -0.791  1.00  0.00      PROA C
ATOM   1861  HA  ALA   124     -22.689  -1.742  -1.315  1.00  0.00      PROA H
ATOM   1862  CB  ALA   124     -22.853  -3.307   0.129  1.00  0.00      PROA C
ATOM   1863  HB1 ALA   124     -23.438  -2.698   0.853  1.00  0.00      PROA H
ATOM   1864  HB2 ALA   124     -23.576  -3.902  -0.470  1.00  0.00      PROA H
ATOM   1865  HB3 ALA   124     -22.207  -4.012   0.694  1.00  0.00      PROA H
ATOM   1866  C   ALA   124     -21.056  -1.553   0.018  1.00  0.00      PROA C
ATOM   1867  O   ALA   124     -21.301  -0.364   0.225  1.00  0.00      PROA O
ATOM   1868  N   GLY   125     -19.948  -2.146   0.454  1.00  0.00      PROA N
ATOM   1869  HN  GLY   125     -19.816  -3.133   0.307  1.00  0.00      PROA H
ATOM   1870  CA  GLY   125     -18.915  -1.411   1.174  1.00  0.00      PROA C
ATOM   1871  HA1 GLY   125     -18.129  -2.105   1.429  1.00  0.00      PROA H
ATOM   1872  HA2 GLY   125     -19.355  -0.934   2.041  1.00  0.00      PROA H
ATOM   1873  C   GLY   125     -18.298  -0.323   0.310  1.00  0.00      PROA C
ATOM   1874  O   GLY   125     -18.063   0.788   0.780  1.00  0.00      PROA O
ATOM   1875  N   LEU   126     -18.055  -0.641  -0.962  1.00  0.00      PROA N
ATOM   1876  HN  LEU   126     -18.231  -1.567  -1.301  1.00  0.00      PROA H
ATOM   1877  CA  LEU   126     -17.489   0.325  -1.911  1.00  0.00      PROA C
ATOM   1878  HA  LEU   126     -16.555   0.663  -1.491  1.00  0.00      PROA H
ATOM   1879  CB  LEU   126     -17.252  -0.326  -3.279  1.00  0.00      PROA C
ATOM   1880  HB1 LEU   126     -17.215  -1.427  -3.130  1.00  0.00      PROA H
ATOM   1881  HB2 LEU   126     -18.126  -0.163  -3.950  1.00  0.00      PROA H
ATOM   1882  CG  LEU   126     -15.965  -0.002  -4.053  1.00  0.00      PROA C
ATOM   1883  HG  LEU   126     -15.158  -0.645  -3.653  1.00  0.00      PROA H
ATOM   1884  CD1 LEU   126     -16.161  -0.307  -5.530  1.00  0.00      PROA C
ATOM   1885 HD11 LEU   126     -15.217  -0.146  -6.092  1.00  0.00      PROA H
ATOM   1886 HD12 LEU   126     -16.473  -1.364  -5.672  1.00  0.00      PROA H
ATOM   1887 HD13 LEU   126     -16.946   0.348  -5.963  1.00  0.00      PROA H
ATOM   1888  CD2 LEU   126     -15.445   1.414  -3.866  1.00  0.00      PROA C
ATOM   1889 HD21 LEU   126     -14.524   1.571  -4.468  1.00  0.00      PROA H
ATOM   1890 HD22 LEU   126     -16.206   2.154  -4.193  1.00  0.00      PROA H
ATOM   1891 HD23 LEU   126     -15.188   1.616  -2.804  1.00  0.00      PROA H
ATOM   1892  C   LEU   126     -18.402   1.545  -2.085  1.00  0.00      PROA C
ATOM   1893  O   LEU   126     -17.918   2.671  -2.179  1.00  0.00      PROA O
ATOM   1894  N   ARG   127     -19.716   1.312  -2.136  1.00  0.00      PROA N
ATOM   1895  HN  ARG   127     -20.060   0.369  -2.116  1.00  0.00      PROA H
ATOM   1896  CA  ARG   127     -20.692   2.407  -2.235  1.00  0.00      PROA C
ATOM   1897  HA  ARG   127     -20.453   2.992  -3.112  1.00  0.00      PROA H
ATOM   1898  CB  ARG   127     -22.120   1.868  -2.364  1.00  0.00      PROA C
ATOM   1899  HB1 ARG   127     -22.354   1.202  -1.502  1.00  0.00      PROA H
ATOM   1900  HB2 ARG   127     -22.836   2.724  -2.323  1.00  0.00      PROA H
ATOM   1901  CG  ARG   127     -22.362   1.111  -3.657  1.00  0.00      PROA C
ATOM   1902  HG1 ARG   127     -21.783   0.171  -3.673  1.00  0.00      PROA H
ATOM   1903  HG2 ARG   127     -21.987   1.718  -4.511  1.00  0.00      PROA H
ATOM   1904  CD  ARG   127     -23.827   0.779  -3.885  1.00  0.00      PROA C
ATOM   1905  HD1 ARG   127     -24.429   1.716  -3.924  1.00  0.00      PROA H
ATOM   1906  HD2 ARG   127     -24.235   0.169  -3.048  1.00  0.00      PROA H
ATOM   1907  NE  ARG   127     -23.992   0.091  -5.165  1.00  0.00      PROA N
ATOM   1908  HE  ARG   127     -24.235   0.631  -5.971  1.00  0.00      PROA H
ATOM   1909  CZ  ARG   127     -23.960  -1.230  -5.352  1.00  0.00      PROA C
ATOM   1910  NH1 ARG   127     -24.104  -1.712  -6.579  1.00  0.00      PROA N
ATOM   1911 HH11 ARG   127     -24.116  -1.050  -7.339  1.00  0.00      PROA H
ATOM   1912 HH12 ARG   127     -24.128  -2.691  -6.761  1.00  0.00      PROA H
ATOM   1913  NH2 ARG   127     -23.796  -2.076  -4.337  1.00  0.00      PROA N
ATOM   1914 HH21 ARG   127     -24.008  -1.742  -3.421  1.00  0.00      PROA H
ATOM   1915 HH22 ARG   127     -23.903  -3.063  -4.475  1.00  0.00      PROA H
ATOM   1916  C   ARG   127     -20.596   3.351  -1.040  1.00  0.00      PROA C
ATOM   1917  O   ARG   127     -20.607   4.567  -1.212  1.00  0.00      PROA O
ATOM   1918  N   ASP   128     -20.492   2.788   0.163  1.00  0.00      PROA N
ATOM   1919  HN  ASP   128     -20.472   1.793   0.263  1.00  0.00      PROA H
ATOM   1920  CA  ASP   128     -20.318   3.584   1.382  1.00  0.00      PROA C
ATOM   1921  HA  ASP   128     -21.150   4.272   1.453  1.00  0.00      PROA H
ATOM   1922  CB  ASP   128     -20.276   2.679   2.614  1.00  0.00      PROA C
ATOM   1923  HB1 ASP   128     -21.158   2.006   2.597  1.00  0.00      PROA H
ATOM   1924  HB2 ASP   128     -19.371   2.036   2.616  1.00  0.00      PROA H
ATOM   1925  CG  ASP   128     -20.325   3.462   3.910  1.00  0.00      PROA C
ATOM   1926  OD1 ASP   128     -21.344   4.138   4.151  1.00  0.00      PROA O
ATOM   1927  OD2 ASP   128     -19.345   3.407   4.682  1.00  0.00      PROA O
ATOM   1928  C   ASP   128     -19.042   4.424   1.328  1.00  0.00      PROA C
ATOM   1929  O   ASP   128     -19.039   5.589   1.729  1.00  0.00      PROA O
ATOM   1930  N   LEU   129     -17.965   3.825   0.831  1.00  0.00      PROA N
ATOM   1931  HN  LEU   129     -17.988   2.851   0.593  1.00  0.00      PROA H
ATOM   1932  CA  LEU   129     -16.687   4.519   0.700  1.00  0.00      PROA C
ATOM   1933  HA  LEU   129     -16.434   4.960   1.655  1.00  0.00      PROA H
ATOM   1934  CB  LEU   129     -15.581   3.550   0.278  1.00  0.00      PROA C
ATOM   1935  HB1 LEU   129     -15.862   3.089  -0.697  1.00  0.00      PROA H
ATOM   1936  HB2 LEU   129     -14.635   4.117   0.112  1.00  0.00      PROA H
ATOM   1937  CG  LEU   129     -15.247   2.403   1.240  1.00  0.00      PROA C
ATOM   1938  HG  LEU   129     -16.167   1.845   1.497  1.00  0.00      PROA H
ATOM   1939  CD1 LEU   129     -14.279   1.436   0.573  1.00  0.00      PROA C
ATOM   1940 HD11 LEU   129     -13.972   0.640   1.285  1.00  0.00      PROA H
ATOM   1941 HD12 LEU   129     -14.737   0.951  -0.313  1.00  0.00      PROA H
ATOM   1942 HD13 LEU   129     -13.375   1.988   0.244  1.00  0.00      PROA H
ATOM   1943  CD2 LEU   129     -14.681   2.925   2.554  1.00  0.00      PROA C
ATOM   1944 HD21 LEU   129     -14.441   2.076   3.232  1.00  0.00      PROA H
ATOM   1945 HD22 LEU   129     -13.743   3.495   2.382  1.00  0.00      PROA H
ATOM   1946 HD23 LEU   129     -15.407   3.581   3.077  1.00  0.00      PROA H
ATOM   1947  C   LEU   129     -16.784   5.665  -0.301  1.00  0.00      PROA C
ATOM   1948  O   LEU   129     -16.295   6.762  -0.041  1.00  0.00      PROA O
ATOM   1949  N   ARG   130     -17.420   5.409  -1.444  1.00  0.00      PROA N
ATOM   1950  HN  ARG   130     -17.764   4.484  -1.633  1.00  0.00      PROA H
ATOM   1951  CA  ARG   130     -17.585   6.435  -2.472  1.00  0.00      PROA C
ATOM   1952  HA  ARG   130     -16.600   6.809  -2.717  1.00  0.00      PROA H
ATOM   1953  CB  ARG   130     -18.238   5.849  -3.731  1.00  0.00      PROA C
ATOM   1954  HB1 ARG   130     -17.520   5.141  -4.204  1.00  0.00      PROA H
ATOM   1955  HB2 ARG   130     -19.122   5.245  -3.416  1.00  0.00      PROA H
ATOM   1956  CG  ARG   130     -18.710   6.877  -4.753  1.00  0.00      PROA C
ATOM   1957  HG1 ARG   130     -19.520   7.507  -4.315  1.00  0.00      PROA H
ATOM   1958  HG2 ARG   130     -19.165   6.357  -5.623  1.00  0.00      PROA H
ATOM   1959  CD  ARG   130     -17.580   7.761  -5.263  1.00  0.00      PROA C
ATOM   1960  HD1 ARG   130     -16.921   8.076  -4.424  1.00  0.00      PROA H
ATOM   1961  HD2 ARG   130     -16.923   7.229  -5.986  1.00  0.00      PROA H
ATOM   1962  NE  ARG   130     -18.092   9.005  -5.835  1.00  0.00      PROA N
ATOM   1963  HE  ARG   130     -18.233   9.817  -5.234  1.00  0.00      PROA H
ATOM   1964  CZ  ARG   130     -18.444   9.185  -7.107  1.00  0.00      PROA C
ATOM   1965  NH1 ARG   130     -18.910  10.369  -7.487  1.00  0.00      PROA N
ATOM   1966 HH11 ARG   130     -19.068  10.978  -6.700  1.00  0.00      PROA H
ATOM   1967 HH12 ARG   130     -19.516  10.385  -8.275  1.00  0.00      PROA H
ATOM   1968  NH2 ARG   130     -18.338   8.208  -8.004  1.00  0.00      PROA N
ATOM   1969 HH21 ARG   130     -18.130   7.295  -7.643  1.00  0.00      PROA H
ATOM   1970 HH22 ARG   130     -18.906   8.268  -8.822  1.00  0.00      PROA H
ATOM   1971  C   ARG   130     -18.388   7.628  -1.956  1.00  0.00      PROA C
ATOM   1972  O   ARG   130     -18.029   8.773  -2.207  1.00  0.00      PROA O
ATOM   1973  N   MET   131     -19.473   7.362  -1.240  1.00  0.00      PROA N
ATOM   1974  HN  MET   131     -19.772   6.415  -1.088  1.00  0.00      PROA H
ATOM   1975  CA  MET   131     -20.300   8.442  -0.693  1.00  0.00      PROA C
ATOM   1976  HA  MET   131     -20.593   9.085  -1.514  1.00  0.00      PROA H
ATOM   1977  CB  MET   131     -21.562   7.875  -0.031  1.00  0.00      PROA C
ATOM   1978  HB1 MET   131     -21.274   7.080   0.694  1.00  0.00      PROA H
ATOM   1979  HB2 MET   131     -22.074   8.692   0.532  1.00  0.00      PROA H
ATOM   1980  CG  MET   131     -22.554   7.322  -1.043  1.00  0.00      PROA C
ATOM   1981  HG1 MET   131     -22.622   8.041  -1.893  1.00  0.00      PROA H
ATOM   1982  HG2 MET   131     -22.172   6.374  -1.474  1.00  0.00      PROA H
ATOM   1983  SD  MET   131     -24.216   7.074  -0.398  1.00  0.00      PROA S
ATOM   1984  CE  MET   131     -23.900   6.004   1.004  1.00  0.00      PROA C
ATOM   1985  HE1 MET   131     -24.838   5.609   1.436  1.00  0.00      PROA H
ATOM   1986  HE2 MET   131     -23.275   5.137   0.697  1.00  0.00      PROA H
ATOM   1987  HE3 MET   131     -23.358   6.543   1.810  1.00  0.00      PROA H
ATOM   1988  C   MET   131     -19.521   9.322   0.284  1.00  0.00      PROA C
ATOM   1989  O   MET   131     -19.744  10.524   0.355  1.00  0.00      PROA O
ATOM   1990  N   ARG   132     -18.589   8.729   1.019  1.00  0.00      PROA N
ATOM   1991  HN  ARG   132     -18.428   7.742   0.952  1.00  0.00      PROA H
ATOM   1992  CA  ARG   132     -17.754   9.494   1.942  1.00  0.00      PROA C
ATOM   1993  HA  ARG   132     -18.356  10.260   2.412  1.00  0.00      PROA H
ATOM   1994  CB  ARG   132     -17.216   8.590   3.042  1.00  0.00      PROA C
ATOM   1995  HB1 ARG   132     -16.759   7.681   2.587  1.00  0.00      PROA H
ATOM   1996  HB2 ARG   132     -16.412   9.130   3.598  1.00  0.00      PROA H
ATOM   1997  CG  ARG   132     -18.293   8.185   4.033  1.00  0.00      PROA C
ATOM   1998  HG1 ARG   132     -19.041   7.502   3.572  1.00  0.00      PROA H
ATOM   1999  HG2 ARG   132     -18.839   9.108   4.345  1.00  0.00      PROA H
ATOM   2000  CD  ARG   132     -17.686   7.587   5.287  1.00  0.00      PROA C
ATOM   2001  HD1 ARG   132     -16.711   8.085   5.496  1.00  0.00      PROA H
ATOM   2002  HD2 ARG   132     -18.363   7.762   6.154  1.00  0.00      PROA H
ATOM   2003  NE  ARG   132     -17.507   6.152   5.159  1.00  0.00      PROA N
ATOM   2004  HE  ARG   132     -18.095   5.618   4.549  1.00  0.00      PROA H
ATOM   2005  CZ  ARG   132     -16.661   5.417   5.878  1.00  0.00      PROA C
ATOM   2006  NH1 ARG   132     -16.611   4.113   5.657  1.00  0.00      PROA N
ATOM   2007 HH11 ARG   132     -17.377   3.677   5.184  1.00  0.00      PROA H
ATOM   2008 HH12 ARG   132     -16.068   3.577   6.343  1.00  0.00      PROA H
ATOM   2009  NH2 ARG   132     -15.865   5.960   6.800  1.00  0.00      PROA N
ATOM   2010 HH21 ARG   132     -15.914   6.931   7.023  1.00  0.00      PROA H
ATOM   2011 HH22 ARG   132     -15.342   5.292   7.346  1.00  0.00      PROA H
ATOM   2012  C   ARG   132     -16.626  10.239   1.226  1.00  0.00      PROA C
ATOM   2013  O   ARG   132     -16.261  11.344   1.626  1.00  0.00      PROA O
ATOM   2014  N   VAL   133     -16.091   9.646   0.162  1.00  0.00      PROA N
ATOM   2015  HN  VAL   133     -16.321   8.699  -0.081  1.00  0.00      PROA H
ATOM   2016  CA  VAL   133     -15.157  10.348  -0.717  1.00  0.00      PROA C
ATOM   2017  HA  VAL   133     -14.310  10.678  -0.132  1.00  0.00      PROA H
ATOM   2018  CB  VAL   133     -14.642   9.437  -1.860  1.00  0.00      PROA C
ATOM   2019  HB  VAL   133     -15.513   8.921  -2.325  1.00  0.00      PROA H
ATOM   2020  CG1 VAL   133     -13.940  10.247  -2.941  1.00  0.00      PROA C
ATOM   2021 HG11 VAL   133     -13.456   9.567  -3.675  1.00  0.00      PROA H
ATOM   2022 HG12 VAL   133     -14.652  10.885  -3.504  1.00  0.00      PROA H
ATOM   2023 HG13 VAL   133     -13.153  10.897  -2.503  1.00  0.00      PROA H
ATOM   2024  CG2 VAL   133     -13.697   8.379  -1.308  1.00  0.00      PROA C
ATOM   2025 HG21 VAL   133     -13.393   7.672  -2.111  1.00  0.00      PROA H
ATOM   2026 HG22 VAL   133     -12.778   8.856  -0.906  1.00  0.00      PROA H
ATOM   2027 HG23 VAL   133     -14.162   7.789  -0.493  1.00  0.00      PROA H
ATOM   2028  C   VAL   133     -15.818  11.611  -1.284  1.00  0.00      PROA C
ATOM   2029  O   VAL   133     -15.180  12.668  -1.338  1.00  0.00      PROA O
ATOM   2030  N   ASP   134     -17.086  11.502  -1.690  1.00  0.00      PROA N
ATOM   2031  HN  ASP   134     -17.522  10.601  -1.760  1.00  0.00      PROA H
ATOM   2032  CA  ASP   134     -17.853  12.660  -2.175  1.00  0.00      PROA C
ATOM   2033  HA  ASP   134     -17.338  13.061  -3.039  1.00  0.00      PROA H
ATOM   2034  CB  ASP   134     -19.296  12.265  -2.536  1.00  0.00      PROA C
ATOM   2035  HB1 ASP   134     -19.722  11.610  -1.756  1.00  0.00      PROA H
ATOM   2036  HB2 ASP   134     -19.947  13.159  -2.643  1.00  0.00      PROA H
ATOM   2037  CG  ASP   134     -19.406  11.527  -3.864  1.00  0.00      PROA C
ATOM   2038  OD1 ASP   134     -20.469  10.921  -4.107  1.00  0.00      PROA O
ATOM   2039  OD2 ASP   134     -18.452  11.543  -4.673  1.00  0.00      PROA O
ATOM   2040  C   ASP   134     -17.891  13.792  -1.143  1.00  0.00      PROA C
ATOM   2041  O   ASP   134     -17.821  14.962  -1.504  1.00  0.00      PROA O
ATOM   2042  N   ARG   135     -18.007  13.439   0.136  1.00  0.00      PROA N
ATOM   2043  HN  ARG   135     -18.035  12.471   0.379  1.00  0.00      PROA H
ATOM   2044  CA  ARG   135     -18.049  14.436   1.216  1.00  0.00      PROA C
ATOM   2045  HA  ARG   135     -18.807  15.171   0.982  1.00  0.00      PROA H
ATOM   2046  CB  ARG   135     -18.378  13.771   2.549  1.00  0.00      PROA C
ATOM   2047  HB1 ARG   135     -17.786  12.832   2.621  1.00  0.00      PROA H
ATOM   2048  HB2 ARG   135     -18.032  14.388   3.411  1.00  0.00      PROA H
ATOM   2049  CG  ARG   135     -19.840  13.426   2.737  1.00  0.00      PROA C
ATOM   2050  HG1 ARG   135     -19.891  12.379   3.122  1.00  0.00      PROA H
ATOM   2051  HG2 ARG   135     -20.384  13.419   1.767  1.00  0.00      PROA H
ATOM   2052  CD  ARG   135     -20.525  14.393   3.701  1.00  0.00      PROA C
ATOM   2053  HD1 ARG   135     -19.805  14.866   4.406  1.00  0.00      PROA H
ATOM   2054  HD2 ARG   135     -20.999  15.223   3.129  1.00  0.00      PROA H
ATOM   2055  NE  ARG   135     -21.548  13.718   4.496  1.00  0.00      PROA N
ATOM   2056  HE  ARG   135     -22.515  13.865   4.278  1.00  0.00      PROA H
ATOM   2057  CZ  ARG   135     -21.290  12.891   5.508  1.00  0.00      PROA C
ATOM   2058  NH1 ARG   135     -22.297  12.326   6.168  1.00  0.00      PROA N
ATOM   2059 HH11 ARG   135     -23.215  12.393   5.782  1.00  0.00      PROA H
ATOM   2060 HH12 ARG   135     -22.082  11.556   6.752  1.00  0.00      PROA H
ATOM   2061  NH2 ARG   135     -20.035  12.617   5.859  1.00  0.00      PROA N
ATOM   2062 HH21 ARG   135     -19.331  13.020   5.300  1.00  0.00      PROA H
ATOM   2063 HH22 ARG   135     -19.817  12.701   6.844  1.00  0.00      PROA H
ATOM   2064  C   ARG   135     -16.746  15.207   1.389  1.00  0.00      PROA C
ATOM   2065  O   ARG   135     -16.763  16.424   1.559  1.00  0.00      PROA O
ATOM   2066  N   PHE   136     -15.629  14.487   1.366  1.00  0.00      PROA N
ATOM   2067  HN  PHE   136     -15.666  13.502   1.191  1.00  0.00      PROA H
ATOM   2068  CA  PHE   136     -14.334  15.057   1.741  1.00  0.00      PROA C
ATOM   2069  HA  PHE   136     -14.480  16.024   2.203  1.00  0.00      PROA H
ATOM   2070  CB  PHE   136     -13.661  14.141   2.760  1.00  0.00      PROA C
ATOM   2071  HB1 PHE   136     -13.484  13.139   2.304  1.00  0.00      PROA H
ATOM   2072  HB2 PHE   136     -12.672  14.544   3.072  1.00  0.00      PROA H
ATOM   2073  CG  PHE   136     -14.464  13.963   4.012  1.00  0.00      PROA C
ATOM   2074  CD1 PHE   136     -15.056  12.745   4.313  1.00  0.00      PROA C
ATOM   2075  HD1 PHE   136     -14.913  11.901   3.653  1.00  0.00      PROA H
ATOM   2076  CE1 PHE   136     -15.808  12.592   5.466  1.00  0.00      PROA C
ATOM   2077  HE1 PHE   136     -16.255  11.633   5.695  1.00  0.00      PROA H
ATOM   2078  CZ  PHE   136     -15.986  13.664   6.321  1.00  0.00      PROA C
ATOM   2079  HZ  PHE   136     -16.579  13.543   7.219  1.00  0.00      PROA H
ATOM   2080  CD2 PHE   136     -14.655  15.031   4.878  1.00  0.00      PROA C
ATOM   2081  HD2 PHE   136     -14.204  15.987   4.648  1.00  0.00      PROA H
ATOM   2082  CE2 PHE   136     -15.409  14.884   6.028  1.00  0.00      PROA C
ATOM   2083  HE2 PHE   136     -15.566  15.728   6.686  1.00  0.00      PROA H
ATOM   2084  C   PHE   136     -13.398  15.317   0.567  1.00  0.00      PROA C
ATOM   2085  O   PHE   136     -12.299  15.838   0.757  1.00  0.00      PROA O
ATOM   2086  N   GLY   137     -13.833  14.967  -0.638  1.00  0.00      PROA N
ATOM   2087  HN  GLY   137     -14.705  14.488  -0.768  1.00  0.00      PROA H
ATOM   2088  CA  GLY   137     -13.016  15.131  -1.824  1.00  0.00      PROA C
ATOM   2089  HA1 GLY   137     -12.920  14.152  -2.271  1.00  0.00      PROA H
ATOM   2090  HA2 GLY   137     -12.060  15.568  -1.589  1.00  0.00      PROA H
ATOM   2091  C   GLY   137     -13.668  16.016  -2.870  1.00  0.00      PROA C
ATOM   2092  O   GLY   137     -14.872  16.230  -2.863  1.00  0.00      PROA O
ATOM   2093  N   THR   138     -12.843  16.538  -3.766  1.00  0.00      PROA N
ATOM   2094  HN  THR   138     -11.849  16.415  -3.706  1.00  0.00      PROA H
ATOM   2095  CA  THR   138     -13.319  17.258  -4.939  1.00  0.00      PROA C
ATOM   2096  HA  THR   138     -14.202  17.833  -4.697  1.00  0.00      PROA H
ATOM   2097  CB  THR   138     -12.227  18.178  -5.488  1.00  0.00      PROA C
ATOM   2098  HB  THR   138     -12.594  18.728  -6.384  1.00  0.00      PROA H
ATOM   2099  OG1 THR   138     -11.093  17.385  -5.852  1.00  0.00      PROA O
ATOM   2100  HG1 THR   138     -10.438  17.986  -6.281  1.00  0.00      PROA H
ATOM   2101  CG2 THR   138     -11.810  19.212  -4.443  1.00  0.00      PROA C
ATOM   2102 HG21 THR   138     -11.057  19.906  -4.874  1.00  0.00      PROA H
ATOM   2103 HG22 THR   138     -12.689  19.800  -4.105  1.00  0.00      PROA H
ATOM   2104 HG23 THR   138     -11.356  18.722  -3.556  1.00  0.00      PROA H
ATOM   2105  C   THR   138     -13.658  16.249  -6.024  1.00  0.00      PROA C
ATOM   2106  O   THR   138     -13.353  15.062  -5.890  1.00  0.00      PROA O
ATOM   2107  N   ALA   139     -14.277  16.717  -7.107  1.00  0.00      PROA N
ATOM   2108  HN  ALA   139     -14.544  17.680  -7.174  1.00  0.00      PROA H
ATOM   2109  CA  ALA   139     -14.564  15.845  -8.245  1.00  0.00      PROA C
ATOM   2110  HA  ALA   139     -15.181  15.025  -7.897  1.00  0.00      PROA H
ATOM   2111  CB  ALA   139     -15.296  16.601  -9.344  1.00  0.00      PROA C
ATOM   2112  HB1 ALA   139     -15.520  15.940 -10.209  1.00  0.00      PROA H
ATOM   2113  HB2 ALA   139     -16.266  16.985  -8.956  1.00  0.00      PROA H
ATOM   2114  HB3 ALA   139     -14.701  17.469  -9.702  1.00  0.00      PROA H
ATOM   2115  C   ALA   139     -13.274  15.244  -8.788  1.00  0.00      PROA C
ATOM   2116  O   ALA   139     -13.233  14.062  -9.107  1.00  0.00      PROA O
ATOM   2117  N   GLY   140     -12.232  16.068  -8.880  1.00  0.00      PROA N
ATOM   2118  HN  GLY   140     -12.331  17.043  -8.644  1.00  0.00      PROA H
ATOM   2119  CA  GLY   140     -10.924  15.633  -9.366  1.00  0.00      PROA C
ATOM   2120  HA1 GLY   140     -10.270  16.493  -9.334  1.00  0.00      PROA H
ATOM   2121  HA2 GLY   140     -11.047  15.228 -10.360  1.00  0.00      PROA H
ATOM   2122  C   GLY   140     -10.277  14.561  -8.513  1.00  0.00      PROA C
ATOM   2123  O   GLY   140      -9.736  13.583  -9.035  1.00  0.00      PROA O
ATOM   2124  N   GLN   141     -10.344  14.736  -7.195  1.00  0.00      PROA N
ATOM   2125  HN  GLN   141     -10.755  15.564  -6.801  1.00  0.00      PROA H
ATOM   2126  CA  GLN   141      -9.818  13.751  -6.251  1.00  0.00      PROA C
ATOM   2127  HA  GLN   141      -8.794  13.528  -6.520  1.00  0.00      PROA H
ATOM   2128  CB  GLN   141      -9.847  14.306  -4.826  1.00  0.00      PROA C
ATOM   2129  HB1 GLN   141     -10.876  14.680  -4.615  1.00  0.00      PROA H
ATOM   2130  HB2 GLN   141      -9.621  13.488  -4.105  1.00  0.00      PROA H
ATOM   2131  CG  GLN   141      -8.814  15.392  -4.587  1.00  0.00      PROA C
ATOM   2132  HG1 GLN   141      -7.806  14.928  -4.662  1.00  0.00      PROA H
ATOM   2133  HG2 GLN   141      -8.884  16.184  -5.363  1.00  0.00      PROA H
ATOM   2134  CD  GLN   141      -8.962  16.060  -3.237  1.00  0.00      PROA C
ATOM   2135  OE1 GLN   141     -10.072  16.287  -2.767  1.00  0.00      PROA O
ATOM   2136  NE2 GLN   141      -7.839  16.385  -2.606  1.00  0.00      PROA N
ATOM   2137 HE21 GLN   141      -6.947  16.194  -3.029  1.00  0.00      PROA H
ATOM   2138 HE22 GLN   141      -7.884  16.928  -1.767  1.00  0.00      PROA H
ATOM   2139  C   GLN   141     -10.585  12.434  -6.317  1.00  0.00      PROA C
ATOM   2140  O   GLN   141      -9.994  11.361  -6.188  1.00  0.00      PROA O
ATOM   2141  N   THR   142     -11.898  12.522  -6.518  1.00  0.00      PROA N
ATOM   2142  HN  THR   142     -12.348  13.418  -6.521  1.00  0.00      PROA H
ATOM   2143  CA  THR   142     -12.735  11.335  -6.661  1.00  0.00      PROA C
ATOM   2144  HA  THR   142     -12.566  10.692  -5.808  1.00  0.00      PROA H
ATOM   2145  CB  THR   142     -14.229  11.707  -6.702  1.00  0.00      PROA C
ATOM   2146  HB  THR   142     -14.439  12.373  -7.570  1.00  0.00      PROA H
ATOM   2147  OG1 THR   142     -14.567  12.426  -5.509  1.00  0.00      PROA O
ATOM   2148  HG1 THR   142     -14.442  13.371  -5.681  1.00  0.00      PROA H
ATOM   2149  CG2 THR   142     -15.104  10.458  -6.807  1.00  0.00      PROA C
ATOM   2150 HG21 THR   142     -16.169  10.766  -6.743  1.00  0.00      PROA H
ATOM   2151 HG22 THR   142     -14.950   9.913  -7.759  1.00  0.00      PROA H
ATOM   2152 HG23 THR   142     -14.897   9.773  -5.957  1.00  0.00      PROA H
ATOM   2153  C   THR   142     -12.349  10.550  -7.913  1.00  0.00      PROA C
ATOM   2154  O   THR   142     -12.205   9.328  -7.860  1.00  0.00      PROA O
ATOM   2155  N   ALA   143     -12.166  11.257  -9.027  1.00  0.00      PROA N
ATOM   2156  HN  ALA   143     -12.314  12.249  -9.037  1.00  0.00      PROA H
ATOM   2157  CA  ALA   143     -11.727  10.630 -10.273  1.00  0.00      PROA C
ATOM   2158  HA  ALA   143     -12.401   9.813 -10.493  1.00  0.00      PROA H
ATOM   2159  CB  ALA   143     -11.772  11.631 -11.419  1.00  0.00      PROA C
ATOM   2160  HB1 ALA   143     -11.471  11.162 -12.383  1.00  0.00      PROA H
ATOM   2161  HB2 ALA   143     -12.801  12.033 -11.541  1.00  0.00      PROA H
ATOM   2162  HB3 ALA   143     -11.095  12.490 -11.224  1.00  0.00      PROA H
ATOM   2163  C   ALA   143     -10.330  10.022 -10.156  1.00  0.00      PROA C
ATOM   2164  O   ALA   143     -10.077   8.953 -10.707  1.00  0.00      PROA O
ATOM   2165  N   ARG   144      -9.429  10.695  -9.441  1.00  0.00      PROA N
ATOM   2166  HN  ARG   144      -9.629  11.605  -9.073  1.00  0.00      PROA H
ATOM   2167  CA  ARG   144      -8.082  10.158  -9.206  1.00  0.00      PROA C
ATOM   2168  HA  ARG   144      -7.657   9.860 -10.156  1.00  0.00      PROA H
ATOM   2169  CB  ARG   144      -7.166  11.217  -8.578  1.00  0.00      PROA C
ATOM   2170  HB1 ARG   144      -7.668  11.710  -7.718  1.00  0.00      PROA H
ATOM   2171  HB2 ARG   144      -6.251  10.705  -8.190  1.00  0.00      PROA H
ATOM   2172  CG  ARG   144      -6.689  12.246  -9.592  1.00  0.00      PROA C
ATOM   2173  HG1 ARG   144      -7.509  12.906  -9.938  1.00  0.00      PROA H
ATOM   2174  HG2 ARG   144      -6.334  11.673 -10.486  1.00  0.00      PROA H
ATOM   2175  CD  ARG   144      -5.483  13.042  -9.125  1.00  0.00      PROA C
ATOM   2176  HD1 ARG   144      -4.736  12.389  -8.621  1.00  0.00      PROA H
ATOM   2177  HD2 ARG   144      -4.967  13.430 -10.036  1.00  0.00      PROA H
ATOM   2178  NE  ARG   144      -5.836  14.222  -8.334  1.00  0.00      PROA N
ATOM   2179  HE  ARG   144      -6.241  15.011  -8.787  1.00  0.00      PROA H
ATOM   2180  CZ  ARG   144      -5.625  14.378  -7.026  1.00  0.00      PROA C
ATOM   2181  NH1 ARG   144      -5.984  15.513  -6.440  1.00  0.00      PROA N
ATOM   2182 HH11 ARG   144      -6.196  16.290  -7.041  1.00  0.00      PROA H
ATOM   2183 HH12 ARG   144      -5.625  15.677  -5.507  1.00  0.00      PROA H
ATOM   2184  NH2 ARG   144      -5.064  13.421  -6.291  1.00  0.00      PROA N
ATOM   2185 HH21 ARG   144      -4.707  12.611  -6.753  1.00  0.00      PROA H
ATOM   2186 HH22 ARG   144      -4.649  13.730  -5.418  1.00  0.00      PROA H
ATOM   2187  C   ARG   144      -8.116   8.892  -8.349  1.00  0.00      PROA C
ATOM   2188  O   ARG   144      -7.364   7.951  -8.592  1.00  0.00      PROA O
ATOM   2189  N   TRP   145      -8.997   8.874  -7.355  1.00  0.00      PROA N
ATOM   2190  HN  TRP   145      -9.529   9.694  -7.134  1.00  0.00      PROA H
ATOM   2191  CA  TRP   145      -9.223   7.693  -6.521  1.00  0.00      PROA C
ATOM   2192  HA  TRP   145      -8.282   7.396  -6.080  1.00  0.00      PROA H
ATOM   2193  CB  TRP   145     -10.234   8.047  -5.418  1.00  0.00      PROA C
ATOM   2194  HB1 TRP   145      -9.787   8.858  -4.801  1.00  0.00      PROA H
ATOM   2195  HB2 TRP   145     -11.150   8.475  -5.871  1.00  0.00      PROA H
ATOM   2196  CG  TRP   145     -10.630   6.935  -4.508  1.00  0.00      PROA C
ATOM   2197  CD1 TRP   145      -9.845   6.301  -3.586  1.00  0.00      PROA C
ATOM   2198  HD1 TRP   145      -8.790   6.509  -3.428  1.00  0.00      PROA H
ATOM   2199  NE1 TRP   145     -10.573   5.344  -2.925  1.00  0.00      PROA N
ATOM   2200  HE1 TRP   145     -10.236   4.666  -2.300  1.00  0.00      PROA H
ATOM   2201  CE2 TRP   145     -11.857   5.353  -3.403  1.00  0.00      PROA C
ATOM   2202  CD2 TRP   145     -11.930   6.350  -4.397  1.00  0.00      PROA C
ATOM   2203  CE3 TRP   145     -13.148   6.567  -5.051  1.00  0.00      PROA C
ATOM   2204  HE3 TRP   145     -13.234   7.322  -5.818  1.00  0.00      PROA H
ATOM   2205  CZ3 TRP   145     -14.240   5.788  -4.695  1.00  0.00      PROA C
ATOM   2206  HZ3 TRP   145     -15.189   5.931  -5.191  1.00  0.00      PROA H
ATOM   2207  CZ2 TRP   145     -12.955   4.576  -3.046  1.00  0.00      PROA C
ATOM   2208  HZ2 TRP   145     -12.876   3.819  -2.278  1.00  0.00      PROA H
ATOM   2209  CH2 TRP   145     -14.136   4.808  -3.700  1.00  0.00      PROA C
ATOM   2210  HH2 TRP   145     -15.014   4.231  -3.435  1.00  0.00      PROA H
ATOM   2211  C   TRP   145      -9.699   6.504  -7.380  1.00  0.00      PROA C
ATOM   2212  O   TRP   145      -9.170   5.397  -7.263  1.00  0.00      PROA O
ATOM   2213  N   VAL   146     -10.666   6.745  -8.265  1.00  0.00      PROA N
ATOM   2214  HN  VAL   146     -11.086   7.652  -8.318  1.00  0.00      PROA H
ATOM   2215  CA  VAL   146     -11.139   5.691  -9.179  1.00  0.00      PROA C
ATOM   2216  HA  VAL   146     -11.431   4.840  -8.584  1.00  0.00      PROA H
ATOM   2217  CB  VAL   146     -12.350   6.157 -10.015  1.00  0.00      PROA C
ATOM   2218  HB  VAL   146     -12.083   7.118 -10.518  1.00  0.00      PROA H
ATOM   2219  CG1 VAL   146     -12.706   5.127 -11.082  1.00  0.00      PROA C
ATOM   2220 HG11 VAL   146     -13.652   5.416 -11.583  1.00  0.00      PROA H
ATOM   2221 HG12 VAL   146     -11.922   5.076 -11.869  1.00  0.00      PROA H
ATOM   2222 HG13 VAL   146     -12.833   4.111 -10.677  1.00  0.00      PROA H
ATOM   2223  CG2 VAL   146     -13.548   6.410  -9.104  1.00  0.00      PROA C
ATOM   2224 HG21 VAL   146     -14.421   6.757  -9.697  1.00  0.00      PROA H
ATOM   2225 HG22 VAL   146     -13.839   5.484  -8.567  1.00  0.00      PROA H
ATOM   2226 HG23 VAL   146     -13.322   7.187  -8.345  1.00  0.00      PROA H
ATOM   2227  C   VAL   146     -10.010   5.204 -10.103  1.00  0.00      PROA C
ATOM   2228  O   VAL   146      -9.808   3.991 -10.259  1.00  0.00      PROA O
ATOM   2229  N   ASP   147      -9.276   6.142 -10.700  1.00  0.00      PROA N
ATOM   2230  HN  ASP   147      -9.468   7.122 -10.595  1.00  0.00      PROA H
ATOM   2231  CA  ASP   147      -8.129   5.790 -11.555  1.00  0.00      PROA C
ATOM   2232  HA  ASP   147      -8.485   5.147 -12.345  1.00  0.00      PROA H
ATOM   2233  CB  ASP   147      -7.466   7.038 -12.148  1.00  0.00      PROA C
ATOM   2234  HB1 ASP   147      -7.305   7.794 -11.349  1.00  0.00      PROA H
ATOM   2235  HB2 ASP   147      -6.476   6.801 -12.596  1.00  0.00      PROA H
ATOM   2236  CG  ASP   147      -8.288   7.674 -13.247  1.00  0.00      PROA C
ATOM   2237  OD1 ASP   147      -8.070   8.868 -13.525  1.00  0.00      PROA O
ATOM   2238  OD2 ASP   147      -9.146   6.989 -13.838  1.00  0.00      PROA O
ATOM   2239  C   ASP   147      -7.076   4.971 -10.815  1.00  0.00      PROA C
ATOM   2240  O   ASP   147      -6.502   4.040 -11.384  1.00  0.00      PROA O
ATOM   2241  N   ALA   148      -6.811   5.312  -9.557  1.00  0.00      PROA N
ATOM   2242  HN  ALA   148      -7.195   6.142  -9.142  1.00  0.00      PROA H
ATOM   2243  CA  ALA   148      -5.848   4.553  -8.766  1.00  0.00      PROA C
ATOM   2244  HA  ALA   148      -4.941   4.428  -9.347  1.00  0.00      PROA H
ATOM   2245  CB  ALA   148      -5.488   5.293  -7.490  1.00  0.00      PROA C
ATOM   2246  HB1 ALA   148      -4.719   4.729  -6.921  1.00  0.00      PROA H
ATOM   2247  HB2 ALA   148      -5.067   6.292  -7.738  1.00  0.00      PROA H
ATOM   2248  HB3 ALA   148      -6.383   5.445  -6.849  1.00  0.00      PROA H
ATOM   2249  C   ALA   148      -6.380   3.151  -8.457  1.00  0.00      PROA C
ATOM   2250  O   ALA   148      -5.621   2.178  -8.490  1.00  0.00      PROA O
ATOM   2251  N   LEU   149      -7.676   3.045  -8.166  1.00  0.00      PROA N
ATOM   2252  HN  LEU   149      -8.244   3.863  -8.050  1.00  0.00      PROA H
ATOM   2253  CA  LEU   149      -8.311   1.733  -8.009  1.00  0.00      PROA C
ATOM   2254  HA  LEU   149      -7.809   1.206  -7.211  1.00  0.00      PROA H
ATOM   2255  CB  LEU   149      -9.809   1.857  -7.711  1.00  0.00      PROA C
ATOM   2256  HB1 LEU   149     -10.199   2.747  -8.248  1.00  0.00      PROA H
ATOM   2257  HB2 LEU   149     -10.354   0.970  -8.117  1.00  0.00      PROA H
ATOM   2258  CG  LEU   149     -10.256   1.945  -6.252  1.00  0.00      PROA C
ATOM   2259  HG  LEU   149      -9.739   2.814  -5.773  1.00  0.00      PROA H
ATOM   2260  CD1 LEU   149     -11.758   2.190  -6.196  1.00  0.00      PROA C
ATOM   2261 HD11 LEU   149     -12.098   2.160  -5.136  1.00  0.00      PROA H
ATOM   2262 HD12 LEU   149     -12.002   3.201  -6.582  1.00  0.00      PROA H
ATOM   2263 HD13 LEU   149     -12.313   1.403  -6.750  1.00  0.00      PROA H
ATOM   2264  CD2 LEU   149      -9.882   0.683  -5.482  1.00  0.00      PROA C
ATOM   2265 HD21 LEU   149     -10.266   0.734  -4.442  1.00  0.00      PROA H
ATOM   2266 HD22 LEU   149     -10.319  -0.216  -5.967  1.00  0.00      PROA H
ATOM   2267 HD23 LEU   149      -8.781   0.549  -5.431  1.00  0.00      PROA H
ATOM   2268  C   LEU   149      -8.110   0.879  -9.262  1.00  0.00      PROA C
ATOM   2269  O   LEU   149      -7.813  -0.310  -9.159  1.00  0.00      PROA O
ATOM   2270  N   ARG   150      -8.257   1.487 -10.440  1.00  0.00      PROA N
ATOM   2271  HN  ARG   150      -8.527   2.452 -10.467  1.00  0.00      PROA H
ATOM   2272  CA  ARG   150      -8.069   0.758 -11.700  1.00  0.00      PROA C
ATOM   2273  HA  ARG   150      -8.687  -0.128 -11.662  1.00  0.00      PROA H
ATOM   2274  CB  ARG   150      -8.483   1.606 -12.907  1.00  0.00      PROA C
ATOM   2275  HB1 ARG   150      -9.467   2.066 -12.653  1.00  0.00      PROA H
ATOM   2276  HB2 ARG   150      -7.762   2.440 -13.057  1.00  0.00      PROA H
ATOM   2277  CG  ARG   150      -8.628   0.780 -14.178  1.00  0.00      PROA C
ATOM   2278  HG1 ARG   150      -9.364  -0.038 -14.011  1.00  0.00      PROA H
ATOM   2279  HG2 ARG   150      -7.650   0.300 -14.423  1.00  0.00      PROA H
ATOM   2280  CD  ARG   150      -9.043   1.604 -15.391  1.00  0.00      PROA C
ATOM   2281  HD1 ARG   150      -8.264   2.376 -15.587  1.00  0.00      PROA H
ATOM   2282  HD2 ARG   150      -9.063   0.941 -16.289  1.00  0.00      PROA H
ATOM   2283  NE  ARG   150     -10.374   2.197 -15.245  1.00  0.00      PROA N
ATOM   2284  HE  ARG   150     -11.166   1.584 -15.333  1.00  0.00      PROA H
ATOM   2285  CZ  ARG   150     -10.625   3.468 -14.929  1.00  0.00      PROA C
ATOM   2286  NH1 ARG   150      -9.644   4.343 -14.723  1.00  0.00      PROA N
ATOM   2287 HH11 ARG   150      -8.710   4.029 -14.833  1.00  0.00      PROA H
ATOM   2288 HH12 ARG   150      -9.770   5.298 -14.407  1.00  0.00      PROA H
ATOM   2289  NH2 ARG   150     -11.884   3.875 -14.829  1.00  0.00      PROA N
ATOM   2290 HH21 ARG   150     -12.635   3.273 -15.084  1.00  0.00      PROA H
ATOM   2291 HH22 ARG   150     -12.029   4.820 -14.583  1.00  0.00      PROA H
ATOM   2292  C   ARG   150      -6.621   0.283 -11.864  1.00  0.00      PROA C
ATOM   2293  O   ARG   150      -6.387  -0.837 -12.334  1.00  0.00      PROA O
ATOM   2294  N   GLU   151      -5.669   1.142 -11.487  1.00  0.00      PROA N
ATOM   2295  HN  GLU   151      -5.909   2.042 -11.122  1.00  0.00      PROA H
ATOM   2296  CA  GLU   151      -4.229   0.813 -11.474  1.00  0.00      PROA C
ATOM   2297  HA  GLU   151      -3.896   0.607 -12.481  1.00  0.00      PROA H
ATOM   2298  CB  GLU   151      -3.408   1.959 -10.855  1.00  0.00      PROA C
ATOM   2299  HB1 GLU   151      -3.953   2.401 -10.003  1.00  0.00      PROA H
ATOM   2300  HB2 GLU   151      -2.444   1.572 -10.436  1.00  0.00      PROA H
ATOM   2301  CG  GLU   151      -3.003   3.063 -11.809  1.00  0.00      PROA C
ATOM   2302  HG1 GLU   151      -2.284   2.692 -12.571  1.00  0.00      PROA H
ATOM   2303  HG2 GLU   151      -3.902   3.443 -12.315  1.00  0.00      PROA H
ATOM   2304  CD  GLU   151      -2.365   4.248 -11.101  1.00  0.00      PROA C
ATOM   2305  OE1 GLU   151      -2.069   5.241 -11.790  1.00  0.00      PROA O
ATOM   2306  OE2 GLU   151      -2.163   4.200  -9.867  1.00  0.00      PROA O
ATOM   2307  C   GLU   151      -3.953  -0.428 -10.638  1.00  0.00      PROA C
ATOM   2308  O   GLU   151      -3.288  -1.367 -11.083  1.00  0.00      PROA O
ATOM   2309  N   TYR   152      -4.434  -0.393  -9.403  1.00  0.00      PROA N
ATOM   2310  HN  TYR   152      -4.890   0.431  -9.059  1.00  0.00      PROA H
ATOM   2311  CA  TYR   152      -4.332  -1.528  -8.494  1.00  0.00      PROA C
ATOM   2312  HA  TYR   152      -3.285  -1.769  -8.358  1.00  0.00      PROA H
ATOM   2313  CB  TYR   152      -4.955  -1.178  -7.128  1.00  0.00      PROA C
ATOM   2314  HB1 TYR   152      -4.254  -0.532  -6.555  1.00  0.00      PROA H
ATOM   2315  HB2 TYR   152      -5.892  -0.602  -7.288  1.00  0.00      PROA H
ATOM   2316  CG  TYR   152      -5.273  -2.385  -6.281  1.00  0.00      PROA C
ATOM   2317  CD1 TYR   152      -4.273  -3.271  -5.897  1.00  0.00      PROA C
ATOM   2318  HD1 TYR   152      -3.252  -3.073  -6.185  1.00  0.00      PROA H
ATOM   2319  CE1 TYR   152      -4.562  -4.391  -5.138  1.00  0.00      PROA C
ATOM   2320  HE1 TYR   152      -3.772  -5.063  -4.831  1.00  0.00      PROA H
ATOM   2321  CZ  TYR   152      -5.865  -4.636  -4.756  1.00  0.00      PROA C
ATOM   2322  OH  TYR   152      -6.169  -5.753  -4.000  1.00  0.00      PROA O
ATOM   2323  HH  TYR   152      -5.352  -6.278  -3.854  1.00  0.00      PROA H
ATOM   2324  CD2 TYR   152      -6.575  -2.657  -5.882  1.00  0.00      PROA C
ATOM   2325  HD2 TYR   152      -7.366  -1.977  -6.167  1.00  0.00      PROA H
ATOM   2326  CE2 TYR   152      -6.873  -3.770  -5.125  1.00  0.00      PROA C
ATOM   2327  HE2 TYR   152      -7.885  -3.969  -4.802  1.00  0.00      PROA H
ATOM   2328  C   TYR   152      -4.976  -2.787  -9.098  1.00  0.00      PROA C
ATOM   2329  O   TYR   152      -4.343  -3.845  -9.155  1.00  0.00      PROA O
ATOM   2330  N   PHE   153      -6.220  -2.661  -9.561  1.00  0.00      PROA N
ATOM   2331  HN  PHE   153      -6.708  -1.790  -9.449  1.00  0.00      PROA H
ATOM   2332  CA  PHE   153      -6.962  -3.789 -10.137  1.00  0.00      PROA C
ATOM   2333  HA  PHE   153      -7.012  -4.573  -9.396  1.00  0.00      PROA H
ATOM   2334  CB  PHE   153      -8.369  -3.356 -10.578  1.00  0.00      PROA C
ATOM   2335  HB1 PHE   153      -8.287  -2.427 -11.184  1.00  0.00      PROA H
ATOM   2336  HB2 PHE   153      -8.844  -4.144 -11.198  1.00  0.00      PROA H
ATOM   2337  CG  PHE   153      -9.335  -3.073  -9.444  1.00  0.00      PROA C
ATOM   2338  CD1 PHE   153      -9.056  -3.422  -8.122  1.00  0.00      PROA C
ATOM   2339  HD1 PHE   153      -8.127  -3.896  -7.844  1.00  0.00      PROA H
ATOM   2340  CE1 PHE   153      -9.972  -3.168  -7.114  1.00  0.00      PROA C
ATOM   2341  HE1 PHE   153      -9.739  -3.441  -6.092  1.00  0.00      PROA H
ATOM   2342  CZ  PHE   153     -11.183  -2.571  -7.406  1.00  0.00      PROA C
ATOM   2343  HZ  PHE   153     -11.893  -2.363  -6.624  1.00  0.00      PROA H
ATOM   2344  CD2 PHE   153     -10.563  -2.480  -9.721  1.00  0.00      PROA C
ATOM   2345  HD2 PHE   153     -10.788  -2.223 -10.743  1.00  0.00      PROA H
ATOM   2346  CE2 PHE   153     -11.481  -2.226  -8.711  1.00  0.00      PROA C
ATOM   2347  HE2 PHE   153     -12.429  -1.760  -8.942  1.00  0.00      PROA H
ATOM   2348  C   PHE   153      -6.235  -4.431 -11.321  1.00  0.00      PROA C
ATOM   2349  O   PHE   153      -6.119  -5.660 -11.392  1.00  0.00      PROA O
ATOM   2350  N   PHE   154      -5.742  -3.604 -12.240  1.00  0.00      PROA N
ATOM   2351  HN  PHE   154      -5.793  -2.607 -12.114  1.00  0.00      PROA H
ATOM   2352  CA  PHE   154      -5.065  -4.095 -13.437  1.00  0.00      PROA C
ATOM   2353  HA  PHE   154      -5.719  -4.798 -13.918  1.00  0.00      PROA H
ATOM   2354  CB  PHE   154      -4.723  -2.924 -14.377  1.00  0.00      PROA C
ATOM   2355  HB1 PHE   154      -5.649  -2.338 -14.563  1.00  0.00      PROA H
ATOM   2356  HB2 PHE   154      -4.000  -2.247 -13.883  1.00  0.00      PROA H
ATOM   2357  CG  PHE   154      -4.194  -3.329 -15.736  1.00  0.00      PROA C
ATOM   2358  CD1 PHE   154      -3.412  -2.439 -16.463  1.00  0.00      PROA C
ATOM   2359  HD1 PHE   154      -3.151  -1.489 -16.023  1.00  0.00      PROA H
ATOM   2360  CE1 PHE   154      -2.924  -2.775 -17.716  1.00  0.00      PROA C
ATOM   2361  HE1 PHE   154      -2.299  -2.073 -18.252  1.00  0.00      PROA H
ATOM   2362  CZ  PHE   154      -3.213  -4.013 -18.261  1.00  0.00      PROA C
ATOM   2363  HZ  PHE   154      -2.816  -4.255 -19.235  1.00  0.00      PROA H
ATOM   2364  CD2 PHE   154      -4.473  -4.573 -16.298  1.00  0.00      PROA C
ATOM   2365  HD2 PHE   154      -5.070  -5.304 -15.777  1.00  0.00      PROA H
ATOM   2366  CE2 PHE   154      -3.987  -4.913 -17.549  1.00  0.00      PROA C
ATOM   2367  HE2 PHE   154      -4.208  -5.890 -17.957  1.00  0.00      PROA H
ATOM   2368  C   PHE   154      -3.815  -4.876 -13.034  1.00  0.00      PROA C
ATOM   2369  O   PHE   154      -3.541  -5.937 -13.593  1.00  0.00      PROA O
ATOM   2370  N   SER   155      -3.100  -4.374 -12.025  1.00  0.00      PROA N
ATOM   2371  HN  SER   155      -3.357  -3.534 -11.541  1.00  0.00      PROA H
ATOM   2372  CA  SER   155      -1.867  -5.007 -11.562  1.00  0.00      PROA C
ATOM   2373  HA  SER   155      -1.258  -5.210 -12.431  1.00  0.00      PROA H
ATOM   2374  CB  SER   155      -1.071  -4.059 -10.662  1.00  0.00      PROA C
ATOM   2375  HB1 SER   155      -0.038  -4.456 -10.516  1.00  0.00      PROA H
ATOM   2376  HB2 SER   155      -0.992  -3.073 -11.173  1.00  0.00      PROA H
ATOM   2377  OG  SER   155      -1.681  -3.885  -9.393  1.00  0.00      PROA O
ATOM   2378  HG1 SER   155      -0.988  -3.961  -8.721  1.00  0.00      PROA H
ATOM   2379  C   SER   155      -2.098  -6.356 -10.859  1.00  0.00      PROA C
ATOM   2380  O   SER   155      -1.282  -7.258 -10.999  1.00  0.00      PROA O
ATOM   2381  N   VAL   156      -3.193  -6.507 -10.115  1.00  0.00      PROA N
ATOM   2382  HN  VAL   156      -3.734  -5.702  -9.852  1.00  0.00      PROA H
ATOM   2383  CA  VAL   156      -3.479  -7.809  -9.481  1.00  0.00      PROA C
ATOM   2384  HA  VAL   156      -2.538  -8.218  -9.136  1.00  0.00      PROA H
ATOM   2385  CB  VAL   156      -4.353  -7.707  -8.211  1.00  0.00      PROA C
ATOM   2386  HB  VAL   156      -4.600  -8.740  -7.861  1.00  0.00      PROA H
ATOM   2387  CG1 VAL   156      -3.561  -7.051  -7.089  1.00  0.00      PROA C
ATOM   2388 HG11 VAL   156      -4.161  -7.018  -6.154  1.00  0.00      PROA H
ATOM   2389 HG12 VAL   156      -2.632  -7.621  -6.871  1.00  0.00      PROA H
ATOM   2390 HG13 VAL   156      -3.283  -6.007  -7.354  1.00  0.00      PROA H
ATOM   2391  CG2 VAL   156      -5.658  -6.969  -8.464  1.00  0.00      PROA C
ATOM   2392 HG21 VAL   156      -6.275  -6.962  -7.538  1.00  0.00      PROA H
ATOM   2393 HG22 VAL   156      -5.458  -5.913  -8.729  1.00  0.00      PROA H
ATOM   2394 HG23 VAL   156      -6.247  -7.440  -9.277  1.00  0.00      PROA H
ATOM   2395  C   VAL   156      -4.036  -8.834 -10.479  1.00  0.00      PROA C
ATOM   2396  O   VAL   156      -3.924 -10.037 -10.257  1.00  0.00      PROA O
ATOM   2397  N   VAL   157      -4.614  -8.365 -11.584  1.00  0.00      PROA N
ATOM   2398  HN  VAL   157      -4.766  -7.379 -11.680  1.00  0.00      PROA H
ATOM   2399  CA  VAL   157      -4.938  -9.256 -12.706  1.00  0.00      PROA C
ATOM   2400  HA  VAL   157      -5.479 -10.110 -12.324  1.00  0.00      PROA H
ATOM   2401  CB  VAL   157      -5.823  -8.550 -13.761  1.00  0.00      PROA C
ATOM   2402  HB  VAL   157      -5.392  -7.544 -13.972  1.00  0.00      PROA H
ATOM   2403  CG1 VAL   157      -5.868  -9.332 -15.070  1.00  0.00      PROA C
ATOM   2404 HG11 VAL   157      -6.632  -8.895 -15.748  1.00  0.00      PROA H
ATOM   2405 HG12 VAL   157      -4.896  -9.282 -15.600  1.00  0.00      PROA H
ATOM   2406 HG13 VAL   157      -6.136 -10.394 -14.888  1.00  0.00      PROA H
ATOM   2407  CG2 VAL   157      -7.228  -8.370 -13.205  1.00  0.00      PROA C
ATOM   2408 HG21 VAL   157      -7.883  -7.869 -13.947  1.00  0.00      PROA H
ATOM   2409 HG22 VAL   157      -7.677  -9.359 -12.964  1.00  0.00      PROA H
ATOM   2410 HG23 VAL   157      -7.209  -7.767 -12.273  1.00  0.00      PROA H
ATOM   2411  C   VAL   157      -3.639  -9.807 -13.312  1.00  0.00      PROA C
ATOM   2412  O   VAL   157      -3.546 -10.993 -13.633  1.00  0.00      PROA O
ATOM   2413  N   TRP   158      -2.627  -8.953 -13.436  1.00  0.00      PROA N
ATOM   2414  HN  TRP   158      -2.731  -7.986 -13.196  1.00  0.00      PROA H
ATOM   2415  CA  TRP   158      -1.309  -9.396 -13.886  1.00  0.00      PROA C
ATOM   2416  HA  TRP   158      -1.441  -9.933 -14.814  1.00  0.00      PROA H
ATOM   2417  CB  TRP   158      -0.406  -8.182 -14.133  1.00  0.00      PROA C
ATOM   2418  HB1 TRP   158      -0.953  -7.452 -14.770  1.00  0.00      PROA H
ATOM   2419  HB2 TRP   158      -0.200  -7.669 -13.169  1.00  0.00      PROA H
ATOM   2420  CG  TRP   158       0.906  -8.485 -14.783  1.00  0.00      PROA C
ATOM   2421  CD1 TRP   158       1.267  -9.631 -15.436  1.00  0.00      PROA C
ATOM   2422  HD1 TRP   158       0.655 -10.519 -15.540  1.00  0.00      PROA H
ATOM   2423  NE1 TRP   158       2.554  -9.525 -15.905  1.00  0.00      PROA N
ATOM   2424  HE1 TRP   158       3.083 -10.228 -16.339  1.00  0.00      PROA H
ATOM   2425  CE2 TRP   158       3.047  -8.291 -15.572  1.00  0.00      PROA C
ATOM   2426  CD2 TRP   158       2.033  -7.604 -14.870  1.00  0.00      PROA C
ATOM   2427  CE3 TRP   158       2.287  -6.306 -14.415  1.00  0.00      PROA C
ATOM   2428  HE3 TRP   158       1.546  -5.755 -13.855  1.00  0.00      PROA H
ATOM   2429  CZ3 TRP   158       3.525  -5.740 -14.673  1.00  0.00      PROA C
ATOM   2430  HZ3 TRP   158       3.752  -4.750 -14.297  1.00  0.00      PROA H
ATOM   2431  CZ2 TRP   158       4.292  -7.720 -15.831  1.00  0.00      PROA C
ATOM   2432  HZ2 TRP   158       5.071  -8.278 -16.328  1.00  0.00      PROA H
ATOM   2433  CH2 TRP   158       4.513  -6.447 -15.374  1.00  0.00      PROA C
ATOM   2434  HH2 TRP   158       5.490  -5.996 -15.514  1.00  0.00      PROA H
ATOM   2435  C   TRP   158      -0.681 -10.384 -12.879  1.00  0.00      PROA C
ATOM   2436  O   TRP   158      -0.182 -11.447 -13.269  1.00  0.00      PROA O
ATOM   2437  N   GLU   159      -0.735 -10.055 -11.589  1.00  0.00      PROA N
ATOM   2438  HN  GLU   159      -1.016  -9.137 -11.292  1.00  0.00      PROA H
ATOM   2439  CA  GLU   159      -0.254 -10.978 -10.547  1.00  0.00      PROA C
ATOM   2440  HA  GLU   159       0.799 -11.163 -10.713  1.00  0.00      PROA H
ATOM   2441  CB  GLU   159      -0.434 -10.367  -9.153  1.00  0.00      PROA C
ATOM   2442  HB1 GLU   159       0.055  -9.362  -9.135  1.00  0.00      PROA H
ATOM   2443  HB2 GLU   159      -1.517 -10.194  -8.972  1.00  0.00      PROA H
ATOM   2444  CG  GLU   159       0.156 -11.203  -8.026  1.00  0.00      PROA C
ATOM   2445  HG1 GLU   159      -0.164 -12.264  -8.087  1.00  0.00      PROA H
ATOM   2446  HG2 GLU   159       1.268 -11.179  -8.083  1.00  0.00      PROA H
ATOM   2447  CD  GLU   159      -0.257 -10.724  -6.646  1.00  0.00      PROA C
ATOM   2448  OE1 GLU   159      -1.475 -10.657  -6.369  1.00  0.00      PROA O
ATOM   2449  OE2 GLU   159       0.638 -10.435  -5.825  1.00  0.00      PROA O
ATOM   2450  C   GLU   159      -0.984 -12.331 -10.625  1.00  0.00      PROA C
ATOM   2451  O   GLU   159      -0.370 -13.383 -10.459  1.00  0.00      PROA O
ATOM   2452  N   ALA   160      -2.288 -12.296 -10.890  1.00  0.00      PROA N
ATOM   2453  HN  ALA   160      -2.765 -11.418 -10.948  1.00  0.00      PROA H
ATOM   2454  CA  ALA   160      -3.098 -13.516 -10.957  1.00  0.00      PROA C
ATOM   2455  HA  ALA   160      -2.947 -14.064 -10.036  1.00  0.00      PROA H
ATOM   2456  CB  ALA   160      -4.575 -13.165 -11.083  1.00  0.00      PROA C
ATOM   2457  HB1 ALA   160      -5.208 -14.077 -11.106  1.00  0.00      PROA H
ATOM   2458  HB2 ALA   160      -4.889 -12.545 -10.216  1.00  0.00      PROA H
ATOM   2459  HB3 ALA   160      -4.764 -12.578 -12.007  1.00  0.00      PROA H
ATOM   2460  C   ALA   160      -2.671 -14.447 -12.099  1.00  0.00      PROA C
ATOM   2461  O   ALA   160      -2.763 -15.676 -11.976  1.00  0.00      PROA O
ATOM   2462  N   ALA   161      -2.207 -13.864 -13.204  1.00  0.00      PROA N
ATOM   2463  HN  ALA   161      -2.162 -12.865 -13.268  1.00  0.00      PROA H
ATOM   2464  CA  ALA   161      -1.672 -14.647 -14.318  1.00  0.00      PROA C
ATOM   2465  HA  ALA   161      -2.413 -15.377 -14.610  1.00  0.00      PROA H
ATOM   2466  CB  ALA   161      -1.359 -13.751 -15.507  1.00  0.00      PROA C
ATOM   2467  HB1 ALA   161      -0.977 -14.337 -16.370  1.00  0.00      PROA H
ATOM   2468  HB2 ALA   161      -2.276 -13.212 -15.831  1.00  0.00      PROA H
ATOM   2469  HB3 ALA   161      -0.594 -12.988 -15.243  1.00  0.00      PROA H
ATOM   2470  C   ALA   161      -0.424 -15.427 -13.896  1.00  0.00      PROA C
ATOM   2471  O   ALA   161      -0.218 -16.558 -14.328  1.00  0.00      PROA O
ATOM   2472  N   HSD   162       0.402 -14.824 -13.047  1.00  0.00      PROA N
ATOM   2473  HN  HSD   162       0.223 -13.891 -12.729  1.00  0.00      PROA H
ATOM   2474  CA  HSD   162       1.569 -15.525 -12.501  1.00  0.00      PROA C
ATOM   2475  HA  HSD   162       2.074 -16.022 -13.316  1.00  0.00      PROA H
ATOM   2476  CB  HSD   162       2.546 -14.529 -11.875  1.00  0.00      PROA C
ATOM   2477  HB1 HSD   162       1.994 -13.790 -11.253  1.00  0.00      PROA H
ATOM   2478  HB2 HSD   162       3.265 -15.034 -11.202  1.00  0.00      PROA H
ATOM   2479  ND1 HSD   162       4.484 -14.332 -13.474  1.00  0.00      PROA N
ATOM   2480  HD1 HSD   162       4.836 -15.258 -13.329  1.00  0.00      PROA H
ATOM   2481  CG  HSD   162       3.362 -13.790 -12.886  1.00  0.00      PROA C
ATOM   2482  CE1 HSD   162       4.991 -13.465 -14.332  1.00  0.00      PROA C
ATOM   2483  HE1 HSD   162       5.885 -13.616 -14.942  1.00  0.00      PROA H
ATOM   2484  NE2 HSD   162       4.237 -12.380 -14.321  1.00  0.00      PROA N
ATOM   2485  CD2 HSD   162       3.205 -12.562 -13.433  1.00  0.00      PROA C
ATOM   2486  HD2 HSD   162       2.437 -11.812 -13.289  1.00  0.00      PROA H
ATOM   2487  C   HSD   162       1.184 -16.625 -11.503  1.00  0.00      PROA C
ATOM   2488  O   HSD   162       1.767 -17.717 -11.515  1.00  0.00      PROA O
ATOM   2489  N   ARG   163       0.201 -16.344 -10.652  1.00  0.00      PROA N
ATOM   2490  HN  ARG   163      -0.172 -15.414 -10.594  1.00  0.00      PROA H
ATOM   2491  CA  ARG   163      -0.303 -17.342  -9.708  1.00  0.00      PROA C
ATOM   2492  HA  ARG   163       0.529 -17.710  -9.122  1.00  0.00      PROA H
ATOM   2493  CB  ARG   163      -1.337 -16.716  -8.771  1.00  0.00      PROA C
ATOM   2494  HB1 ARG   163      -0.806 -15.863  -8.281  1.00  0.00      PROA H
ATOM   2495  HB2 ARG   163      -2.173 -16.282  -9.365  1.00  0.00      PROA H
ATOM   2496  CG  ARG   163      -1.870 -17.650  -7.686  1.00  0.00      PROA C
ATOM   2497  HG1 ARG   163      -1.086 -18.354  -7.343  1.00  0.00      PROA H
ATOM   2498  HG2 ARG   163      -2.700 -18.258  -8.112  1.00  0.00      PROA H
ATOM   2499  CD  ARG   163      -2.402 -16.858  -6.498  1.00  0.00      PROA C
ATOM   2500  HD1 ARG   163      -1.559 -16.544  -5.848  1.00  0.00      PROA H
ATOM   2501  HD2 ARG   163      -3.095 -17.479  -5.883  1.00  0.00      PROA H
ATOM   2502  NE  ARG   163      -3.125 -15.703  -6.997  1.00  0.00      PROA N
ATOM   2503  HE  ARG   163      -3.842 -15.850  -7.673  1.00  0.00      PROA H
ATOM   2504  CZ  ARG   163      -2.829 -14.424  -6.788  1.00  0.00      PROA C
ATOM   2505  NH1 ARG   163      -3.590 -13.521  -7.373  1.00  0.00      PROA N
ATOM   2506 HH11 ARG   163      -4.383 -13.787  -7.885  1.00  0.00      PROA H
ATOM   2507 HH12 ARG   163      -3.451 -12.570  -7.134  1.00  0.00      PROA H
ATOM   2508  NH2 ARG   163      -1.843 -14.026  -5.985  1.00  0.00      PROA N
ATOM   2509 HH21 ARG   163      -1.431 -14.630  -5.299  1.00  0.00      PROA H
ATOM   2510 HH22 ARG   163      -1.673 -13.045  -5.883  1.00  0.00      PROA H
ATOM   2511  C   ARG   163      -0.908 -18.537 -10.444  1.00  0.00      PROA C
ATOM   2512  O   ARG   163      -0.641 -19.690 -10.098  1.00  0.00      PROA O
ATOM   2513  N   ARG   164      -1.706 -18.260 -11.471  1.00  0.00      PROA N
ATOM   2514  HN  ARG   164      -1.949 -17.307 -11.679  1.00  0.00      PROA H
ATOM   2515  CA  ARG   164      -2.303 -19.312 -12.287  1.00  0.00      PROA C
ATOM   2516  HA  ARG   164      -2.910 -19.936 -11.645  1.00  0.00      PROA H
ATOM   2517  CB  ARG   164      -3.182 -18.690 -13.370  1.00  0.00      PROA C
ATOM   2518  HB1 ARG   164      -3.952 -18.061 -12.865  1.00  0.00      PROA H
ATOM   2519  HB2 ARG   164      -2.549 -17.993 -13.968  1.00  0.00      PROA H
ATOM   2520  CG  ARG   164      -3.868 -19.683 -14.293  1.00  0.00      PROA C
ATOM   2521  HG1 ARG   164      -4.589 -20.321 -13.737  1.00  0.00      PROA H
ATOM   2522  HG2 ARG   164      -3.099 -20.361 -14.734  1.00  0.00      PROA H
ATOM   2523  CD  ARG   164      -4.557 -18.940 -15.420  1.00  0.00      PROA C
ATOM   2524  HD1 ARG   164      -5.527 -18.534 -15.057  1.00  0.00      PROA H
ATOM   2525  HD2 ARG   164      -3.939 -18.063 -15.724  1.00  0.00      PROA H
ATOM   2526  NE  ARG   164      -4.692 -19.775 -16.606  1.00  0.00      PROA N
ATOM   2527  HE  ARG   164      -3.859 -20.065 -17.075  1.00  0.00      PROA H
ATOM   2528  CZ  ARG   164      -5.845 -20.163 -17.145  1.00  0.00      PROA C
ATOM   2529  NH1 ARG   164      -5.827 -20.927 -18.228  1.00  0.00      PROA N
ATOM   2530 HH11 ARG   164      -4.949 -21.092 -18.655  1.00  0.00      PROA H
ATOM   2531 HH12 ARG   164      -6.684 -21.267 -18.624  1.00  0.00      PROA H
ATOM   2532  NH2 ARG   164      -7.016 -19.790 -16.625  1.00  0.00      PROA N
ATOM   2533 HH21 ARG   164      -6.977 -19.426 -15.707  1.00  0.00      PROA H
ATOM   2534 HH22 ARG   164      -7.769 -20.404 -16.851  1.00  0.00      PROA H
ATOM   2535  C   ARG   164      -1.236 -20.211 -12.921  1.00  0.00      PROA C
ATOM   2536  O   ARG   164      -1.355 -21.437 -12.893  1.00  0.00      PROA O
ATOM   2537  N   ALA   165      -0.194 -19.597 -13.479  1.00  0.00      PROA N
ATOM   2538  HN  ALA   165      -0.141 -18.599 -13.505  1.00  0.00      PROA H
ATOM   2539  CA  ALA   165       0.893 -20.338 -14.127  1.00  0.00      PROA C
ATOM   2540  HA  ALA   165       0.475 -21.200 -14.631  1.00  0.00      PROA H
ATOM   2541  CB  ALA   165       1.580 -19.459 -15.164  1.00  0.00      PROA C
ATOM   2542  HB1 ALA   165       2.375 -20.017 -15.706  1.00  0.00      PROA H
ATOM   2543  HB2 ALA   165       0.841 -19.102 -15.913  1.00  0.00      PROA H
ATOM   2544  HB3 ALA   165       2.039 -18.564 -14.691  1.00  0.00      PROA H
ATOM   2545  C   ALA   165       1.927 -20.872 -13.137  1.00  0.00      PROA C
ATOM   2546  O   ALA   165       2.775 -21.684 -13.509  1.00  0.00      PROA O
ATOM   2547  N   GLY   166       1.865 -20.412 -11.890  1.00  0.00      PROA N
ATOM   2548  HN  GLY   166       1.150 -19.763 -11.630  1.00  0.00      PROA H
ATOM   2549  CA  GLY   166       2.857 -20.764 -10.877  1.00  0.00      PROA C
ATOM   2550  HA1 GLY   166       2.948 -21.842 -10.836  1.00  0.00      PROA H
ATOM   2551  HA2 GLY   166       2.525 -20.337  -9.942  1.00  0.00      PROA H
ATOM   2552  C   GLY   166       4.238 -20.197 -11.166  1.00  0.00      PROA C
ATOM   2553  O   GLY   166       5.249 -20.772 -10.753  1.00  0.00      PROA O
ATOM   2554  N   THR   167       4.283 -19.066 -11.870  1.00  0.00      PROA N
ATOM   2555  HN  THR   167       3.408 -18.625 -12.073  1.00  0.00      PROA H
ATOM   2556  CA  THR   167       5.543 -18.455 -12.288  1.00  0.00      PROA C
ATOM   2557  HA  THR   167       6.355 -19.162 -12.188  1.00  0.00      PROA H
ATOM   2558  CB  THR   167       5.491 -18.014 -13.767  1.00  0.00      PROA C
ATOM   2559  HB  THR   167       6.421 -17.460 -14.051  1.00  0.00      PROA H
ATOM   2560  OG1 THR   167       4.367 -17.151 -13.982  1.00  0.00      PROA O
ATOM   2561  HG1 THR   167       3.896 -17.138 -13.141  1.00  0.00      PROA H
ATOM   2562  CG2 THR   167       5.382 -19.223 -14.678  1.00  0.00      PROA C
ATOM   2563 HG21 THR   167       5.183 -18.905 -15.722  1.00  0.00      PROA H
ATOM   2564 HG22 THR   167       6.317 -19.821 -14.649  1.00  0.00      PROA H
ATOM   2565 HG23 THR   167       4.539 -19.878 -14.372  1.00  0.00      PROA H
ATOM   2566  C   THR   167       5.902 -17.244 -11.433  1.00  0.00      PROA C
ATOM   2567  O   THR   167       5.056 -16.681 -10.738  1.00  0.00      PROA O
ATOM   2568  N   VAL   168       7.171 -16.858 -11.496  1.00  0.00      PROA N
ATOM   2569  HN  VAL   168       7.850 -17.366 -12.040  1.00  0.00      PROA H
ATOM   2570  CA  VAL   168       7.675 -15.694 -10.775  1.00  0.00      PROA C
ATOM   2571  HA  VAL   168       6.875 -15.231 -10.224  1.00  0.00      PROA H
ATOM   2572  CB  VAL   168       8.755 -16.100  -9.751  1.00  0.00      PROA C
ATOM   2573  HB  VAL   168       9.553 -16.662 -10.281  1.00  0.00      PROA H
ATOM   2574  CG1 VAL   168       9.386 -14.874  -9.100  1.00  0.00      PROA C
ATOM   2575 HG11 VAL   168      10.099 -15.184  -8.306  1.00  0.00      PROA H
ATOM   2576 HG12 VAL   168       9.963 -14.265  -9.828  1.00  0.00      PROA H
ATOM   2577 HG13 VAL   168       8.620 -14.225  -8.633  1.00  0.00      PROA H
ATOM   2578  CG2 VAL   168       8.160 -17.024  -8.692  1.00  0.00      PROA C
ATOM   2579 HG21 VAL   168       8.929 -17.273  -7.930  1.00  0.00      PROA H
ATOM   2580 HG22 VAL   168       7.307 -16.529  -8.178  1.00  0.00      PROA H
ATOM   2581 HG23 VAL   168       7.801 -17.974  -9.140  1.00  0.00      PROA H
ATOM   2582  C   VAL   168       8.264 -14.727 -11.796  1.00  0.00      PROA C
ATOM   2583  O   VAL   168       9.134 -15.115 -12.574  1.00  0.00      PROA O
ATOM   2584  N   PRO   169       7.791 -13.467 -11.809  1.00  0.00      PROA N
ATOM   2585  CD  PRO   169       6.761 -12.861 -10.945  1.00  0.00      PROA C
ATOM   2586  HD1 PRO   169       5.756 -13.221 -11.259  1.00  0.00      PROA H
ATOM   2587  HD2 PRO   169       6.946 -13.114  -9.891  1.00  0.00      PROA H
ATOM   2588  CA  PRO   169       8.317 -12.512 -12.784  1.00  0.00      PROA C
ATOM   2589  HA  PRO   169       8.266 -12.927 -13.780  1.00  0.00      PROA H
ATOM   2590  CB  PRO   169       7.416 -11.281 -12.597  1.00  0.00      PROA C
ATOM   2591  HB1 PRO   169       6.563 -11.351 -13.309  1.00  0.00      PROA H
ATOM   2592  HB2 PRO   169       7.936 -10.317 -12.791  1.00  0.00      PROA H
ATOM   2593  CG  PRO   169       6.910 -11.386 -11.203  1.00  0.00      PROA C
ATOM   2594  HG1 PRO   169       5.965 -10.821 -11.041  1.00  0.00      PROA H
ATOM   2595  HG2 PRO   169       7.680 -10.989 -10.502  1.00  0.00      PROA H
ATOM   2596  C   PRO   169       9.774 -12.151 -12.514  1.00  0.00      PROA C
ATOM   2597  O   PRO   169      10.270 -12.375 -11.407  1.00  0.00      PROA O
ATOM   2598  N   ASP   170      10.454 -11.605 -13.519  1.00  0.00      PROA N
ATOM   2599  HN  ASP   170      10.018 -11.401 -14.400  1.00  0.00      PROA H
ATOM   2600  CA  ASP   170      11.784 -11.055 -13.301  1.00  0.00      PROA C
ATOM   2601  HA  ASP   170      12.329 -11.748 -12.673  1.00  0.00      PROA H
ATOM   2602  CB  ASP   170      12.579 -10.896 -14.611  1.00  0.00      PROA C
ATOM   2603  HB1 ASP   170      13.617 -10.584 -14.391  1.00  0.00      PROA H
ATOM   2604  HB2 ASP   170      12.587 -11.868 -15.146  1.00  0.00      PROA H
ATOM   2605  CG  ASP   170      12.005  -9.842 -15.560  1.00  0.00      PROA C
ATOM   2606  OD1 ASP   170      12.366  -9.902 -16.748  1.00  0.00      PROA O
ATOM   2607  OD2 ASP   170      11.220  -8.961 -15.148  1.00  0.00      PROA O
ATOM   2608  C   ASP   170      11.665  -9.750 -12.502  1.00  0.00      PROA C
ATOM   2609  O   ASP   170      10.556  -9.295 -12.203  1.00  0.00      PROA O
ATOM   2610  N   LEU   171      12.802  -9.179 -12.130  1.00  0.00      PROA N
ATOM   2611  HN  LEU   171      13.698  -9.547 -12.394  1.00  0.00      PROA H
ATOM   2612  CA  LEU   171      12.827  -8.045 -11.204  1.00  0.00      PROA C
ATOM   2613  HA  LEU   171      12.244  -8.313 -10.339  1.00  0.00      PROA H
ATOM   2614  CB  LEU   171      14.268  -7.735 -10.785  1.00  0.00      PROA C
ATOM   2615  HB1 LEU   171      14.714  -8.678 -10.389  1.00  0.00      PROA H
ATOM   2616  HB2 LEU   171      14.870  -7.467 -11.684  1.00  0.00      PROA H
ATOM   2617  CG  LEU   171      14.458  -6.650  -9.719  1.00  0.00      PROA C
ATOM   2618  HG  LEU   171      14.084  -5.677 -10.123  1.00  0.00      PROA H
ATOM   2619  CD1 LEU   171      13.677  -6.976  -8.456  1.00  0.00      PROA C
ATOM   2620 HD11 LEU   171      13.864  -6.205  -7.677  1.00  0.00      PROA H
ATOM   2621 HD12 LEU   171      12.583  -6.993  -8.651  1.00  0.00      PROA H
ATOM   2622 HD13 LEU   171      13.981  -7.964  -8.050  1.00  0.00      PROA H
ATOM   2623  CD2 LEU   171      15.939  -6.483  -9.408  1.00  0.00      PROA C
ATOM   2624 HD21 LEU   171      16.098  -5.655  -8.690  1.00  0.00      PROA H
ATOM   2625 HD22 LEU   171      16.356  -7.422  -8.986  1.00  0.00      PROA H
ATOM   2626 HD23 LEU   171      16.502  -6.248 -10.339  1.00  0.00      PROA H
ATOM   2627  C   LEU   171      12.178  -6.794 -11.791  1.00  0.00      PROA C
ATOM   2628  O   LEU   171      11.512  -6.043 -11.077  1.00  0.00      PROA O
ATOM   2629  N   ASN   172      12.377  -6.569 -13.086  1.00  0.00      PROA N
ATOM   2630  HN  ASN   172      12.940  -7.188 -13.636  1.00  0.00      PROA H
ATOM   2631  CA  ASN   172      11.813  -5.397 -13.741  1.00  0.00      PROA C
ATOM   2632  HA  ASN   172      12.081  -4.531 -13.150  1.00  0.00      PROA H
ATOM   2633  CB  ASN   172      12.358  -5.243 -15.165  1.00  0.00      PROA C
ATOM   2634  HB1 ASN   172      13.463  -5.373 -15.120  1.00  0.00      PROA H
ATOM   2635  HB2 ASN   172      11.963  -6.034 -15.836  1.00  0.00      PROA H
ATOM   2636  CG  ASN   172      12.115  -3.861 -15.727  1.00  0.00      PROA C
ATOM   2637  OD1 ASN   172      12.658  -2.872 -15.065  1.00  0.00      PROA O
ATOM   2638  ND2 ASN   172      11.439  -3.680 -16.741  1.00  0.00      PROA N
ATOM   2639 HD21 ASN   172      10.971  -4.462 -17.179  1.00  0.00      PROA H
ATOM   2640 HD22 ASN   172      11.235  -2.742 -16.995  1.00  0.00      PROA H
ATOM   2641  C   ASN   172      10.291  -5.466 -13.767  1.00  0.00      PROA C
ATOM   2642  O   ASN   172       9.613  -4.507 -13.394  1.00  0.00      PROA O
ATOM   2643  N   ASP   173       9.766  -6.611 -14.199  1.00  0.00      PROA N
ATOM   2644  HN  ASP   173      10.335  -7.389 -14.508  1.00  0.00      PROA H
ATOM   2645  CA  ASP   173       8.321  -6.840 -14.222  1.00  0.00      PROA C
ATOM   2646  HA  ASP   173       7.850  -6.026 -14.759  1.00  0.00      PROA H
ATOM   2647  CB  ASP   173       7.982  -8.184 -14.883  1.00  0.00      PROA C
ATOM   2648  HB1 ASP   173       8.728  -8.947 -14.576  1.00  0.00      PROA H
ATOM   2649  HB2 ASP   173       6.972  -8.540 -14.584  1.00  0.00      PROA H
ATOM   2650  CG  ASP   173       7.962  -8.120 -16.402  1.00  0.00      PROA C
ATOM   2651  OD1 ASP   173       7.896  -9.199 -17.020  1.00  0.00      PROA O
ATOM   2652  OD2 ASP   173       7.986  -7.015 -16.994  1.00  0.00      PROA O
ATOM   2653  C   ASP   173       7.736  -6.801 -12.815  1.00  0.00      PROA C
ATOM   2654  O   ASP   173       6.687  -6.191 -12.596  1.00  0.00      PROA O
ATOM   2655  N   TYR   174       8.403  -7.451 -11.863  1.00  0.00      PROA N
ATOM   2656  HN  TYR   174       9.224  -7.993 -12.075  1.00  0.00      PROA H
ATOM   2657  CA  TYR   174       7.921  -7.432 -10.486  1.00  0.00      PROA C
ATOM   2658  HA  TYR   174       6.915  -7.832 -10.481  1.00  0.00      PROA H
ATOM   2659  CB  TYR   174       8.798  -8.252  -9.538  1.00  0.00      PROA C
ATOM   2660  HB1 TYR   174       8.814  -9.317  -9.845  1.00  0.00      PROA H
ATOM   2661  HB2 TYR   174       9.849  -7.887  -9.567  1.00  0.00      PROA H
ATOM   2662  CG  TYR   174       8.282  -8.163  -8.121  1.00  0.00      PROA C
ATOM   2663  CD1 TYR   174       7.087  -8.776  -7.766  1.00  0.00      PROA C
ATOM   2664  HD1 TYR   174       6.526  -9.326  -8.509  1.00  0.00      PROA H
ATOM   2665  CE1 TYR   174       6.588  -8.680  -6.481  1.00  0.00      PROA C
ATOM   2666  HE1 TYR   174       5.641  -9.142  -6.228  1.00  0.00      PROA H
ATOM   2667  CZ  TYR   174       7.275  -7.958  -5.532  1.00  0.00      PROA C
ATOM   2668  OH  TYR   174       6.763  -7.867  -4.259  1.00  0.00      PROA O
ATOM   2669  HH  TYR   174       7.422  -7.462  -3.645  1.00  0.00      PROA H
ATOM   2670  CD2 TYR   174       8.956  -7.429  -7.151  1.00  0.00      PROA C
ATOM   2671  HD2 TYR   174       9.876  -6.922  -7.406  1.00  0.00      PROA H
ATOM   2672  CE2 TYR   174       8.461  -7.327  -5.859  1.00  0.00      PROA C
ATOM   2673  HE2 TYR   174       8.986  -6.742  -5.115  1.00  0.00      PROA H
ATOM   2674  C   TYR   174       7.826  -6.001  -9.959  1.00  0.00      PROA C
ATOM   2675  O   TYR   174       6.830  -5.640  -9.338  1.00  0.00      PROA O
ATOM   2676  N   THR   175       8.859  -5.198 -10.208  1.00  0.00      PROA N
ATOM   2677  HN  THR   175       9.655  -5.547 -10.705  1.00  0.00      PROA H
ATOM   2678  CA  THR   175       8.881  -3.811  -9.735  1.00  0.00      PROA C
ATOM   2679  HA  THR   175       8.768  -3.820  -8.660  1.00  0.00      PROA H
ATOM   2680  CB  THR   175      10.210  -3.099 -10.081  1.00  0.00      PROA C
ATOM   2681  HB  THR   175      10.363  -3.098 -11.186  1.00  0.00      PROA H
ATOM   2682  OG1 THR   175      11.307  -3.796  -9.475  1.00  0.00      PROA O
ATOM   2683  HG1 THR   175      11.401  -4.635  -9.958  1.00  0.00      PROA H
ATOM   2684  CG2 THR   175      10.209  -1.666  -9.566  1.00  0.00      PROA C
ATOM   2685 HG21 THR   175      11.190  -1.184  -9.761  1.00  0.00      PROA H
ATOM   2686 HG22 THR   175       9.426  -1.038 -10.027  1.00  0.00      PROA H
ATOM   2687 HG23 THR   175      10.044  -1.663  -8.466  1.00  0.00      PROA H
ATOM   2688  C   THR   175       7.695  -3.026 -10.299  1.00  0.00      PROA C
ATOM   2689  O   THR   175       7.000  -2.334  -9.560  1.00  0.00      PROA O
ATOM   2690  N   LEU   176       7.461  -3.151 -11.602  1.00  0.00      PROA N
ATOM   2691  HN  LEU   176       8.028  -3.755 -12.168  1.00  0.00      PROA H
ATOM   2692  CA  LEU   176       6.330  -2.485 -12.248  1.00  0.00      PROA C
ATOM   2693  HA  LEU   176       6.379  -1.430 -12.043  1.00  0.00      PROA H
ATOM   2694  CB  LEU   176       6.323  -2.763 -13.755  1.00  0.00      PROA C
ATOM   2695  HB1 LEU   176       6.783  -3.765 -13.926  1.00  0.00      PROA H
ATOM   2696  HB2 LEU   176       5.280  -2.829 -14.148  1.00  0.00      PROA H
ATOM   2697  CG  LEU   176       7.008  -1.736 -14.646  1.00  0.00      PROA C
ATOM   2698  HG  LEU   176       8.059  -1.616 -14.298  1.00  0.00      PROA H
ATOM   2699  CD1 LEU   176       7.046  -2.240 -16.078  1.00  0.00      PROA C
ATOM   2700 HD11 LEU   176       7.622  -1.544 -16.725  1.00  0.00      PROA H
ATOM   2701 HD12 LEU   176       7.541  -3.235 -16.128  1.00  0.00      PROA H
ATOM   2702 HD13 LEU   176       6.019  -2.341 -16.490  1.00  0.00      PROA H
ATOM   2703  CD2 LEU   176       6.273  -0.408 -14.556  1.00  0.00      PROA C
ATOM   2704 HD21 LEU   176       6.821   0.352 -15.150  1.00  0.00      PROA H
ATOM   2705 HD22 LEU   176       5.241  -0.499 -14.959  1.00  0.00      PROA H
ATOM   2706 HD23 LEU   176       6.212  -0.026 -13.517  1.00  0.00      PROA H
ATOM   2707  C   LEU   176       4.986  -2.920 -11.664  1.00  0.00      PROA C
ATOM   2708  O   LEU   176       4.102  -2.093 -11.426  1.00  0.00      PROA O
ATOM   2709  N   MET   177       4.837  -4.223 -11.466  1.00  0.00      PROA N
ATOM   2710  HN  MET   177       5.566  -4.871 -11.704  1.00  0.00      PROA H
ATOM   2711  CA  MET   177       3.617  -4.798 -10.902  1.00  0.00      PROA C
ATOM   2712  HA  MET   177       2.768  -4.452 -11.474  1.00  0.00      PROA H
ATOM   2713  CB  MET   177       3.708  -6.328 -10.960  1.00  0.00      PROA C
ATOM   2714  HB1 MET   177       3.968  -6.601 -12.008  1.00  0.00      PROA H
ATOM   2715  HB2 MET   177       4.564  -6.660 -10.328  1.00  0.00      PROA H
ATOM   2716  CG  MET   177       2.453  -7.078 -10.546  1.00  0.00      PROA C
ATOM   2717  HG1 MET   177       2.077  -6.679  -9.581  1.00  0.00      PROA H
ATOM   2718  HG2 MET   177       1.646  -6.919 -11.293  1.00  0.00      PROA H
ATOM   2719  SD  MET   177       2.780  -8.843 -10.333  1.00  0.00      PROA S
ATOM   2720  CE  MET   177       3.121  -9.354 -12.011  1.00  0.00      PROA C
ATOM   2721  HE1 MET   177       3.533 -10.383 -12.022  1.00  0.00      PROA H
ATOM   2722  HE2 MET   177       2.198  -9.340 -12.622  1.00  0.00      PROA H
ATOM   2723  HE3 MET   177       3.872  -8.697 -12.500  1.00  0.00      PROA H
ATOM   2724  C   MET   177       3.419  -4.352  -9.455  1.00  0.00      PROA C
ATOM   2725  O   MET   177       2.320  -3.972  -9.053  1.00  0.00      PROA O
ATOM   2726  N   ARG   178       4.499  -4.404  -8.680  1.00  0.00      PROA N
ATOM   2727  HN  ARG   178       5.369  -4.769  -9.028  1.00  0.00      PROA H
ATOM   2728  CA  ARG   178       4.443  -4.150  -7.242  1.00  0.00      PROA C
ATOM   2729  HA  ARG   178       3.596  -4.701  -6.854  1.00  0.00      PROA H
ATOM   2730  CB  ARG   178       5.728  -4.669  -6.585  1.00  0.00      PROA C
ATOM   2731  HB1 ARG   178       5.865  -5.724  -6.926  1.00  0.00      PROA H
ATOM   2732  HB2 ARG   178       6.604  -4.094  -6.962  1.00  0.00      PROA H
ATOM   2733  CG  ARG   178       5.728  -4.677  -5.063  1.00  0.00      PROA C
ATOM   2734  HG1 ARG   178       5.709  -3.628  -4.699  1.00  0.00      PROA H
ATOM   2735  HG2 ARG   178       6.682  -5.132  -4.710  1.00  0.00      PROA H
ATOM   2736  CD  ARG   178       4.549  -5.440  -4.486  1.00  0.00      PROA C
ATOM   2737  HD1 ARG   178       3.618  -4.854  -4.681  1.00  0.00      PROA H
ATOM   2738  HD2 ARG   178       4.441  -6.430  -4.988  1.00  0.00      PROA H
ATOM   2739  NE  ARG   178       4.700  -5.665  -3.049  1.00  0.00      PROA N
ATOM   2740  HE  ARG   178       5.592  -5.918  -2.668  1.00  0.00      PROA H
ATOM   2741  CZ  ARG   178       3.693  -5.845  -2.196  1.00  0.00      PROA C
ATOM   2742  NH1 ARG   178       3.954  -6.031  -0.905  1.00  0.00      PROA N
ATOM   2743 HH11 ARG   178       4.903  -6.269  -0.683  1.00  0.00      PROA H
ATOM   2744 HH12 ARG   178       3.203  -6.368  -0.316  1.00  0.00      PROA H
ATOM   2745  NH2 ARG   178       2.428  -5.829  -2.614  1.00  0.00      PROA N
ATOM   2746 HH21 ARG   178       2.203  -5.876  -3.598  1.00  0.00      PROA H
ATOM   2747 HH22 ARG   178       1.727  -5.960  -1.911  1.00  0.00      PROA H
ATOM   2748  C   ARG   178       4.213  -2.673  -6.901  1.00  0.00      PROA C
ATOM   2749  O   ARG   178       3.641  -2.352  -5.858  1.00  0.00      PROA O
ATOM   2750  N   LEU   179       4.648  -1.775  -7.784  1.00  0.00      PROA N
ATOM   2751  HN  LEU   179       5.206  -2.062  -8.565  1.00  0.00      PROA H
ATOM   2752  CA  LEU   179       4.363  -0.344  -7.634  1.00  0.00      PROA C
ATOM   2753  HA  LEU   179       4.761  -0.019  -6.685  1.00  0.00      PROA H
ATOM   2754  CB  LEU   179       4.977   0.462  -8.793  1.00  0.00      PROA C
ATOM   2755  HB1 LEU   179       5.196  -0.288  -9.592  1.00  0.00      PROA H
ATOM   2756  HB2 LEU   179       4.244   1.160  -9.261  1.00  0.00      PROA H
ATOM   2757  CG  LEU   179       6.264   1.271  -8.578  1.00  0.00      PROA C
ATOM   2758  HG  LEU   179       5.961   2.308  -8.279  1.00  0.00      PROA H
ATOM   2759  CD1 LEU   179       7.153   0.737  -7.472  1.00  0.00      PROA C
ATOM   2760 HD11 LEU   179       8.098   1.320  -7.424  1.00  0.00      PROA H
ATOM   2761 HD12 LEU   179       6.664   0.807  -6.478  1.00  0.00      PROA H
ATOM   2762 HD13 LEU   179       7.412  -0.328  -7.662  1.00  0.00      PROA H
ATOM   2763  CD2 LEU   179       7.033   1.367  -9.887  1.00  0.00      PROA C
ATOM   2764 HD21 LEU   179       7.910   2.042  -9.790  1.00  0.00      PROA H
ATOM   2765 HD22 LEU   179       7.394   0.348 -10.113  1.00  0.00      PROA H
ATOM   2766 HD23 LEU   179       6.389   1.733 -10.714  1.00  0.00      PROA H
ATOM   2767  C   LEU   179       2.863  -0.053  -7.555  1.00  0.00      PROA C
ATOM   2768  O   LEU   179       2.471   0.981  -7.023  1.00  0.00      PROA O
ATOM   2769  N   TYR   180       2.035  -0.952  -8.089  1.00  0.00      PROA N
ATOM   2770  HN  TYR   180       2.403  -1.767  -8.533  1.00  0.00      PROA H
ATOM   2771  CA  TYR   180       0.585  -0.778  -8.057  1.00  0.00      PROA C
ATOM   2772  HA  TYR   180       0.345   0.156  -7.567  1.00  0.00      PROA H
ATOM   2773  CB  TYR   180       0.030  -0.721  -9.484  1.00  0.00      PROA C
ATOM   2774  HB1 TYR   180       0.195  -1.706  -9.970  1.00  0.00      PROA H
ATOM   2775  HB2 TYR   180      -1.061  -0.507  -9.487  1.00  0.00      PROA H
ATOM   2776  CG  TYR   180       0.707   0.326 -10.325  1.00  0.00      PROA C
ATOM   2777  CD1 TYR   180       1.498  -0.031 -11.409  1.00  0.00      PROA C
ATOM   2778  HD1 TYR   180       1.628  -1.077 -11.653  1.00  0.00      PROA H
ATOM   2779  CE1 TYR   180       2.136   0.929 -12.176  1.00  0.00      PROA C
ATOM   2780  HE1 TYR   180       2.743   0.609 -13.006  1.00  0.00      PROA H
ATOM   2781  CZ  TYR   180       1.994   2.268 -11.852  1.00  0.00      PROA C
ATOM   2782  OH  TYR   180       2.627   3.230 -12.608  1.00  0.00      PROA O
ATOM   2783  HH  TYR   180       2.647   4.072 -12.107  1.00  0.00      PROA H
ATOM   2784  CD2 TYR   180       0.587   1.679 -10.012  1.00  0.00      PROA C
ATOM   2785  HD2 TYR   180      -0.019   1.980  -9.167  1.00  0.00      PROA H
ATOM   2786  CE2 TYR   180       1.223   2.649 -10.769  1.00  0.00      PROA C
ATOM   2787  HE2 TYR   180       1.101   3.694 -10.517  1.00  0.00      PROA H
ATOM   2788  C   TYR   180      -0.175  -1.838  -7.264  1.00  0.00      PROA C
ATOM   2789  O   TYR   180      -1.226  -1.524  -6.701  1.00  0.00      PROA O
ATOM   2790  N   ASP   181       0.329  -3.074  -7.205  1.00  0.00      PROA N
ATOM   2791  HN  ASP   181       1.202  -3.338  -7.624  1.00  0.00      PROA H
ATOM   2792  CA  ASP   181      -0.477  -4.165  -6.626  1.00  0.00      PROA C
ATOM   2793  HA  ASP   181      -1.502  -4.008  -6.928  1.00  0.00      PROA H
ATOM   2794  CB  ASP   181      -0.109  -5.555  -7.201  1.00  0.00      PROA C
ATOM   2795  HB1 ASP   181      -0.953  -6.252  -7.038  1.00  0.00      PROA H
ATOM   2796  HB2 ASP   181       0.093  -5.506  -8.288  1.00  0.00      PROA H
ATOM   2797  CG  ASP   181       1.088  -6.211  -6.530  1.00  0.00      PROA C
ATOM   2798  OD1 ASP   181       1.788  -6.970  -7.235  1.00  0.00      PROA O
ATOM   2799  OD2 ASP   181       1.316  -6.022  -5.319  1.00  0.00      PROA O
ATOM   2800  C   ASP   181      -0.548  -4.141  -5.099  1.00  0.00      PROA C
ATOM   2801  O   ASP   181      -1.332  -4.878  -4.512  1.00  0.00      PROA O
ATOM   2802  N   GLY   182       0.240  -3.268  -4.473  1.00  0.00      PROA N
ATOM   2803  HN  GLY   182       0.904  -2.716  -4.976  1.00  0.00      PROA H
ATOM   2804  CA  GLY   182       0.089  -2.970  -3.049  1.00  0.00      PROA C
ATOM   2805  HA1 GLY   182       1.026  -2.536  -2.738  1.00  0.00      PROA H
ATOM   2806  HA2 GLY   182      -0.085  -3.871  -2.501  1.00  0.00      PROA H
ATOM   2807  C   GLY   182      -0.957  -1.900  -2.739  1.00  0.00      PROA C
ATOM   2808  O   GLY   182      -1.145  -1.540  -1.578  1.00  0.00      PROA O
ATOM   2809  N   ALA   183      -1.619  -1.375  -3.774  1.00  0.00      PROA N
ATOM   2810  HN  ALA   183      -1.394  -1.684  -4.696  1.00  0.00      PROA H
ATOM   2811  CA  ALA   183      -2.652  -0.344  -3.634  1.00  0.00      PROA C
ATOM   2812  HA  ALA   183      -2.949  -0.090  -4.638  1.00  0.00      PROA H
ATOM   2813  CB  ALA   183      -3.865  -0.901  -2.892  1.00  0.00      PROA C
ATOM   2814  HB1 ALA   183      -4.643  -0.385  -3.517  1.00  0.00      PROA H
ATOM   2815  HB2 ALA   183      -4.289  -1.856  -3.230  1.00  0.00      PROA H
ATOM   2816  HB3 ALA   183      -4.278  -0.379  -2.014  1.00  0.00      PROA H
ATOM   2817  C   ALA   183      -2.166   0.954  -2.977  1.00  0.00      PROA C
ATOM   2818  O   ALA   183      -2.964   1.743  -2.476  1.00  0.00      PROA O
ATOM   2819  N   THR   184      -0.859   1.192  -3.000  1.00  0.00      PROA N
ATOM   2820  HN  THR   184      -0.226   0.530  -3.403  1.00  0.00      PROA H
ATOM   2821  CA  THR   184      -0.300   2.386  -2.376  1.00  0.00      PROA C
ATOM   2822  HA  THR   184      -0.645   2.431  -1.353  1.00  0.00      PROA H
ATOM   2823  CB  THR   184       1.240   2.349  -2.377  1.00  0.00      PROA C
ATOM   2824  HB  THR   184       1.648   3.336  -2.050  1.00  0.00      PROA H
ATOM   2825  OG1 THR   184       1.706   2.048  -3.695  1.00  0.00      PROA O
ATOM   2826  HG1 THR   184       2.309   2.776  -3.937  1.00  0.00      PROA H
ATOM   2827  CG2 THR   184       1.752   1.288  -1.412  1.00  0.00      PROA C
ATOM   2828 HG21 THR   184       2.862   1.257  -1.408  1.00  0.00      PROA H
ATOM   2829 HG22 THR   184       1.404   1.490  -0.377  1.00  0.00      PROA H
ATOM   2830 HG23 THR   184       1.386   0.278  -1.703  1.00  0.00      PROA H
ATOM   2831  C   THR   184      -0.788   3.658  -3.078  1.00  0.00      PROA C
ATOM   2832  O   THR   184      -0.954   4.696  -2.434  1.00  0.00      PROA O
ATOM   2833  N   SER   185      -1.033   3.580  -4.387  1.00  0.00      PROA N
ATOM   2834  HN  SER   185      -0.943   2.703  -4.875  1.00  0.00      PROA H
ATOM   2835  CA  SER   185      -1.467   4.760  -5.148  1.00  0.00      PROA C
ATOM   2836  HA  SER   185      -0.826   5.583  -4.870  1.00  0.00      PROA H
ATOM   2837  CB  SER   185      -1.286   4.540  -6.660  1.00  0.00      PROA C
ATOM   2838  HB1 SER   185      -1.381   5.513  -7.194  1.00  0.00      PROA H
ATOM   2839  HB2 SER   185      -0.263   4.145  -6.855  1.00  0.00      PROA H
ATOM   2840  OG  SER   185      -2.247   3.635  -7.179  1.00  0.00      PROA O
ATOM   2841  HG1 SER   185      -2.229   3.759  -8.162  1.00  0.00      PROA H
ATOM   2842  C   SER   185      -2.911   5.181  -4.828  1.00  0.00      PROA C
ATOM   2843  O   SER   185      -3.266   6.345  -5.010  1.00  0.00      PROA O
ATOM   2844  N   VAL   186      -3.735   4.250  -4.342  1.00  0.00      PROA N
ATOM   2845  HN  VAL   186      -3.422   3.308  -4.207  1.00  0.00      PROA H
ATOM   2846  CA  VAL   186      -5.134   4.559  -3.995  1.00  0.00      PROA C
ATOM   2847  HA  VAL   186      -5.537   5.203  -4.761  1.00  0.00      PROA H
ATOM   2848  CB  VAL   186      -6.036   3.297  -3.926  1.00  0.00      PROA C
ATOM   2849  HB  VAL   186      -7.092   3.650  -3.822  1.00  0.00      PROA H
ATOM   2850  CG1 VAL   186      -5.925   2.483  -5.195  1.00  0.00      PROA C
ATOM   2851 HG11 VAL   186      -6.588   1.592  -5.156  1.00  0.00      PROA H
ATOM   2852 HG12 VAL   186      -6.246   3.126  -6.023  1.00  0.00      PROA H
ATOM   2853 HG13 VAL   186      -4.888   2.133  -5.388  1.00  0.00      PROA H
ATOM   2854  CG2 VAL   186      -5.699   2.416  -2.743  1.00  0.00      PROA C
ATOM   2855 HG21 VAL   186      -6.603   1.863  -2.430  1.00  0.00      PROA H
ATOM   2856 HG22 VAL   186      -5.038   1.610  -3.095  1.00  0.00      PROA H
ATOM   2857 HG23 VAL   186      -5.270   2.900  -1.848  1.00  0.00      PROA H
ATOM   2858  C   VAL   186      -5.261   5.332  -2.683  1.00  0.00      PROA C
ATOM   2859  O   VAL   186      -6.269   5.997  -2.451  1.00  0.00      PROA O
ATOM   2860  N   VAL   187      -4.244   5.230  -1.830  1.00  0.00      PROA N
ATOM   2861  HN  VAL   187      -3.483   4.612  -2.031  1.00  0.00      PROA H
ATOM   2862  CA  VAL   187      -4.205   5.949  -0.552  1.00  0.00      PROA C
ATOM   2863  HA  VAL   187      -5.175   5.881  -0.077  1.00  0.00      PROA H
ATOM   2864  CB  VAL   187      -3.149   5.322   0.387  1.00  0.00      PROA C
ATOM   2865  HB  VAL   187      -2.179   5.245  -0.163  1.00  0.00      PROA H
ATOM   2866  CG1 VAL   187      -2.915   6.173   1.628  1.00  0.00      PROA C
ATOM   2867 HG11 VAL   187      -2.307   5.606   2.367  1.00  0.00      PROA H
ATOM   2868 HG12 VAL   187      -2.340   7.086   1.373  1.00  0.00      PROA H
ATOM   2869 HG13 VAL   187      -3.873   6.457   2.114  1.00  0.00      PROA H
ATOM   2870  CG2 VAL   187      -3.574   3.915   0.774  1.00  0.00      PROA C
ATOM   2871 HG21 VAL   187      -2.845   3.469   1.485  1.00  0.00      PROA H
ATOM   2872 HG22 VAL   187      -4.571   3.918   1.263  1.00  0.00      PROA H
ATOM   2873 HG23 VAL   187      -3.623   3.245  -0.112  1.00  0.00      PROA H
ATOM   2874  C   VAL   187      -3.911   7.437  -0.759  1.00  0.00      PROA C
ATOM   2875  O   VAL   187      -4.399   8.283  -0.008  1.00  0.00      PROA O
ATOM   2876  N   LEU   188      -3.139   7.750  -1.794  1.00  0.00      PROA N
ATOM   2877  HN  LEU   188      -2.805   7.032  -2.401  1.00  0.00      PROA H
ATOM   2878  CA  LEU   188      -2.612   9.103  -1.994  1.00  0.00      PROA C
ATOM   2879  HA  LEU   188      -2.016   9.329  -1.126  1.00  0.00      PROA H
ATOM   2880  CB  LEU   188      -1.696   9.147  -3.229  1.00  0.00      PROA C
ATOM   2881  HB1 LEU   188      -2.241   8.984  -4.177  1.00  0.00      PROA H
ATOM   2882  HB2 LEU   188      -1.250  10.166  -3.285  1.00  0.00      PROA H
ATOM   2883  CG  LEU   188      -0.527   8.153  -3.231  1.00  0.00      PROA C
ATOM   2884  HG  LEU   188      -0.943   7.119  -3.284  1.00  0.00      PROA H
ATOM   2885  CD1 LEU   188       0.349   8.364  -4.457  1.00  0.00      PROA C
ATOM   2886 HD11 LEU   188       1.135   7.579  -4.510  1.00  0.00      PROA H
ATOM   2887 HD12 LEU   188      -0.273   8.305  -5.375  1.00  0.00      PROA H
ATOM   2888 HD13 LEU   188       0.845   9.353  -4.423  1.00  0.00      PROA H
ATOM   2889  CD2 LEU   188       0.310   8.255  -1.960  1.00  0.00      PROA C
ATOM   2890 HD21 LEU   188       1.200   7.592  -2.032  1.00  0.00      PROA H
ATOM   2891 HD22 LEU   188       0.655   9.298  -1.804  1.00  0.00      PROA H
ATOM   2892 HD23 LEU   188      -0.275   7.933  -1.072  1.00  0.00      PROA H
ATOM   2893  C   LEU   188      -3.667  10.225  -2.042  1.00  0.00      PROA C
ATOM   2894  O   LEU   188      -3.494  11.251  -1.382  1.00  0.00      PROA O
ATOM   2895  N   PRO   189      -4.766  10.039  -2.798  1.00  0.00      PROA N
ATOM   2896  CD  PRO   189      -5.028   9.000  -3.812  1.00  0.00      PROA C
ATOM   2897  HD1 PRO   189      -4.181   8.833  -4.506  1.00  0.00      PROA H
ATOM   2898  HD2 PRO   189      -5.285   8.054  -3.296  1.00  0.00      PROA H
ATOM   2899  CA  PRO   189      -5.830  11.057  -2.756  1.00  0.00      PROA C
ATOM   2900  HA  PRO   189      -5.415  11.992  -3.105  1.00  0.00      PROA H
ATOM   2901  CB  PRO   189      -6.919  10.478  -3.666  1.00  0.00      PROA C
ATOM   2902  HB1 PRO   189      -7.446  11.279  -4.230  1.00  0.00      PROA H
ATOM   2903  HB2 PRO   189      -7.681   9.908  -3.081  1.00  0.00      PROA H
ATOM   2904  CG  PRO   189      -6.221   9.517  -4.556  1.00  0.00      PROA C
ATOM   2905  HG1 PRO   189      -5.866  10.058  -5.467  1.00  0.00      PROA H
ATOM   2906  HG2 PRO   189      -6.881   8.689  -4.897  1.00  0.00      PROA H
ATOM   2907  C   PRO   189      -6.405  11.304  -1.355  1.00  0.00      PROA C
ATOM   2908  O   PRO   189      -6.781  12.432  -1.030  1.00  0.00      PROA O
ATOM   2909  N   MET   190      -6.474  10.259  -0.537  1.00  0.00      PROA N
ATOM   2910  HN  MET   190      -6.110   9.363  -0.795  1.00  0.00      PROA H
ATOM   2911  CA  MET   190      -6.972  10.401   0.832  1.00  0.00      PROA C
ATOM   2912  HA  MET   190      -7.875  10.994   0.802  1.00  0.00      PROA H
ATOM   2913  CB  MET   190      -7.336   9.037   1.408  1.00  0.00      PROA C
ATOM   2914  HB1 MET   190      -6.460   8.352   1.402  1.00  0.00      PROA H
ATOM   2915  HB2 MET   190      -7.639   9.171   2.475  1.00  0.00      PROA H
ATOM   2916  CG  MET   190      -8.495   8.407   0.655  1.00  0.00      PROA C
ATOM   2917  HG1 MET   190      -9.254   9.191   0.436  1.00  0.00      PROA H
ATOM   2918  HG2 MET   190      -8.137   8.016  -0.325  1.00  0.00      PROA H
ATOM   2919  SD  MET   190      -9.290   7.094   1.578  1.00  0.00      PROA S
ATOM   2920  CE  MET   190     -10.626   6.664   0.463  1.00  0.00      PROA C
ATOM   2921  HE1 MET   190     -11.222   5.818   0.867  1.00  0.00      PROA H
ATOM   2922  HE2 MET   190     -11.309   7.524   0.307  1.00  0.00      PROA H
ATOM   2923  HE3 MET   190     -10.224   6.358  -0.524  1.00  0.00      PROA H
ATOM   2924  C   MET   190      -6.001  11.151   1.749  1.00  0.00      PROA C
ATOM   2925  O   MET   190      -6.428  11.764   2.724  1.00  0.00      PROA O
ATOM   2926  N   LEU   191      -4.709  11.119   1.425  1.00  0.00      PROA N
ATOM   2927  HN  LEU   191      -4.384  10.533   0.682  1.00  0.00      PROA H
ATOM   2928  CA  LEU   191      -3.722  11.981   2.096  1.00  0.00      PROA C
ATOM   2929  HA  LEU   191      -3.742  11.768   3.152  1.00  0.00      PROA H
ATOM   2930  CB  LEU   191      -2.308  11.736   1.553  1.00  0.00      PROA C
ATOM   2931  HB1 LEU   191      -2.350  11.484   0.485  1.00  0.00      PROA H
ATOM   2932  HB2 LEU   191      -1.697  12.669   1.613  1.00  0.00      PROA H
ATOM   2933  CG  LEU   191      -1.438  10.668   2.225  1.00  0.00      PROA C
ATOM   2934  HG  LEU   191      -1.056  11.063   3.173  1.00  0.00      PROA H
ATOM   2935  CD1 LEU   191      -2.215   9.474   2.722  1.00  0.00      PROA C
ATOM   2936 HD11 LEU   191      -1.526   8.677   3.076  1.00  0.00      PROA H
ATOM   2937 HD12 LEU   191      -2.894   9.741   3.561  1.00  0.00      PROA H
ATOM   2938 HD13 LEU   191      -2.836   9.056   1.902  1.00  0.00      PROA H
ATOM   2939  CD2 LEU   191      -0.318  10.240   1.290  1.00  0.00      PROA C
ATOM   2940 HD21 LEU   191       0.359   9.521   1.803  1.00  0.00      PROA H
ATOM   2941 HD22 LEU   191      -0.726   9.739   0.392  1.00  0.00      PROA H
ATOM   2942 HD23 LEU   191       0.285  11.114   0.965  1.00  0.00      PROA H
ATOM   2943  C   LEU   191      -4.076  13.463   1.947  1.00  0.00      PROA C
ATOM   2944  O   LEU   191      -3.965  14.230   2.903  1.00  0.00      PROA O
ATOM   2945  N   GLU   192      -4.498  13.853   0.746  1.00  0.00      PROA N
ATOM   2946  HN  GLU   192      -4.557  13.199  -0.008  1.00  0.00      PROA H
ATOM   2947  CA  GLU   192      -4.897  15.231   0.477  1.00  0.00      PROA C
ATOM   2948  HA  GLU   192      -4.131  15.899   0.839  1.00  0.00      PROA H
ATOM   2949  CB  GLU   192      -5.111  15.457  -1.020  1.00  0.00      PROA C
ATOM   2950  HB1 GLU   192      -5.929  14.787  -1.375  1.00  0.00      PROA H
ATOM   2951  HB2 GLU   192      -5.439  16.509  -1.184  1.00  0.00      PROA H
ATOM   2952  CG  GLU   192      -3.892  15.217  -1.894  1.00  0.00      PROA C
ATOM   2953  HG1 GLU   192      -3.114  15.980  -1.688  1.00  0.00      PROA H
ATOM   2954  HG2 GLU   192      -3.454  14.213  -1.699  1.00  0.00      PROA H
ATOM   2955  CD  GLU   192      -4.232  15.285  -3.373  1.00  0.00      PROA C
ATOM   2956  OE1 GLU   192      -3.684  14.476  -4.147  1.00  0.00      PROA O
ATOM   2957  OE2 GLU   192      -5.055  16.141  -3.769  1.00  0.00      PROA O
ATOM   2958  C   GLU   192      -6.189  15.566   1.208  1.00  0.00      PROA C
ATOM   2959  O   GLU   192      -6.270  16.579   1.904  1.00  0.00      PROA O
ATOM   2960  N   MET   193      -7.193  14.708   1.038  1.00  0.00      PROA N
ATOM   2961  HN  MET   193      -7.078  13.918   0.430  1.00  0.00      PROA H
ATOM   2962  CA  MET   193      -8.504  14.879   1.676  1.00  0.00      PROA C
ATOM   2963  HA  MET   193      -8.933  15.808   1.324  1.00  0.00      PROA H
ATOM   2964  CB  MET   193      -9.434  13.713   1.319  1.00  0.00      PROA C
ATOM   2965  HB1 MET   193      -8.947  12.760   1.630  1.00  0.00      PROA H
ATOM   2966  HB2 MET   193     -10.383  13.805   1.900  1.00  0.00      PROA H
ATOM   2967  CG  MET   193      -9.811  13.620  -0.153  1.00  0.00      PROA C
ATOM   2968  HG1 MET   193      -8.896  13.562  -0.776  1.00  0.00      PROA H
ATOM   2969  HG2 MET   193     -10.340  14.546  -0.466  1.00  0.00      PROA H
ATOM   2970  SD  MET   193     -10.852  12.178  -0.466  1.00  0.00      PROA S
ATOM   2971  CE  MET   193     -10.308  11.680  -2.090  1.00  0.00      PROA C
ATOM   2972  HE1 MET   193     -10.577  10.619  -2.287  1.00  0.00      PROA H
ATOM   2973  HE2 MET   193     -10.806  12.294  -2.867  1.00  0.00      PROA H
ATOM   2974  HE3 MET   193      -9.208  11.781  -2.200  1.00  0.00      PROA H
ATOM   2975  C   MET   193      -8.389  14.972   3.193  1.00  0.00      PROA C
ATOM   2976  O   MET   193      -9.129  15.727   3.835  1.00  0.00      PROA O
ATOM   2977  N   GLY   194      -7.462  14.201   3.762  1.00  0.00      PROA N
ATOM   2978  HN  GLY   194      -6.938  13.534   3.218  1.00  0.00      PROA H
ATOM   2979  CA  GLY   194      -7.232  14.201   5.205  1.00  0.00      PROA C
ATOM   2980  HA1 GLY   194      -6.380  13.565   5.396  1.00  0.00      PROA H
ATOM   2981  HA2 GLY   194      -8.128  13.858   5.696  1.00  0.00      PROA H
ATOM   2982  C   GLY   194      -6.913  15.569   5.784  1.00  0.00      PROA C
ATOM   2983  O   GLY   194      -7.186  15.827   6.956  1.00  0.00      PROA O
ATOM   2984  N   HSD   195      -6.333  16.439   4.960  1.00  0.00      PROA N
ATOM   2985  HN  HSD   195      -6.116  16.160   4.023  1.00  0.00      PROA H
ATOM   2986  CA  HSD   195      -5.960  17.792   5.372  1.00  0.00      PROA C
ATOM   2987  HA  HSD   195      -6.182  17.937   6.421  1.00  0.00      PROA H
ATOM   2988  CB  HSD   195      -4.455  17.975   5.192  1.00  0.00      PROA C
ATOM   2989  HB1 HSD   195      -4.192  17.615   4.177  1.00  0.00      PROA H
ATOM   2990  HB2 HSD   195      -4.137  19.036   5.279  1.00  0.00      PROA H
ATOM   2991  ND1 HSD   195      -3.303  17.661   7.411  1.00  0.00      PROA N
ATOM   2992  HD1 HSD   195      -3.492  18.582   7.778  1.00  0.00      PROA H
ATOM   2993  CG  HSD   195      -3.638  17.183   6.163  1.00  0.00      PROA C
ATOM   2994  CE1 HSD   195      -2.588  16.753   8.050  1.00  0.00      PROA C
ATOM   2995  HE1 HSD   195      -2.193  16.873   9.061  1.00  0.00      PROA H
ATOM   2996  NE2 HSD   195      -2.452  15.701   7.265  1.00  0.00      PROA N
ATOM   2997  CD2 HSD   195      -3.102  15.943   6.079  1.00  0.00      PROA C
ATOM   2998  HD2 HSD   195      -3.112  15.212   5.282  1.00  0.00      PROA H
ATOM   2999  C   HSD   195      -6.730  18.887   4.624  1.00  0.00      PROA C
ATOM   3000  O   HSD   195      -6.375  20.060   4.707  1.00  0.00      PROA O
ATOM   3001  N   GLY   196      -7.784  18.505   3.903  1.00  0.00      PROA N
ATOM   3002  HN  GLY   196      -8.007  17.530   3.827  1.00  0.00      PROA H
ATOM   3003  CA  GLY   196      -8.718  19.470   3.321  1.00  0.00      PROA C
ATOM   3004  HA1 GLY   196      -9.039  20.152   4.095  1.00  0.00      PROA H
ATOM   3005  HA2 GLY   196      -9.541  18.902   2.916  1.00  0.00      PROA H
ATOM   3006  C   GLY   196      -8.193  20.314   2.170  1.00  0.00      PROA C
ATOM   3007  O   GLY   196      -8.692  21.417   1.931  1.00  0.00      PROA O
ATOM   3008  N   TYR   197      -7.202  19.807   1.444  1.00  0.00      PROA N
ATOM   3009  HN  TYR   197      -6.860  18.881   1.608  1.00  0.00      PROA H
ATOM   3010  CA  TYR   197      -6.658  20.520   0.292  1.00  0.00      PROA C
ATOM   3011  HA  TYR   197      -7.299  21.355   0.039  1.00  0.00      PROA H
ATOM   3012  CB  TYR   197      -5.248  21.048   0.584  1.00  0.00      PROA C
ATOM   3013  HB1 TYR   197      -4.957  21.813  -0.170  1.00  0.00      PROA H
ATOM   3014  HB2 TYR   197      -5.252  21.551   1.577  1.00  0.00      PROA H
ATOM   3015  CG  TYR   197      -4.188  19.977   0.597  1.00  0.00      PROA C
ATOM   3016  CD1 TYR   197      -3.466  19.670  -0.552  1.00  0.00      PROA C
ATOM   3017  HD1 TYR   197      -3.643  20.225  -1.461  1.00  0.00      PROA H
ATOM   3018  CE1 TYR   197      -2.502  18.677  -0.548  1.00  0.00      PROA C
ATOM   3019  HE1 TYR   197      -1.954  18.458  -1.454  1.00  0.00      PROA H
ATOM   3020  CZ  TYR   197      -2.249  17.976   0.616  1.00  0.00      PROA C
ATOM   3021  OH  TYR   197      -1.291  16.982   0.627  1.00  0.00      PROA O
ATOM   3022  HH  TYR   197      -0.806  17.052  -0.200  1.00  0.00      PROA H
ATOM   3023  CD2 TYR   197      -3.917  19.255   1.754  1.00  0.00      PROA C
ATOM   3024  HD2 TYR   197      -4.474  19.477   2.654  1.00  0.00      PROA H
ATOM   3025  CE2 TYR   197      -2.954  18.263   1.768  1.00  0.00      PROA C
ATOM   3026  HE2 TYR   197      -2.744  17.723   2.677  1.00  0.00      PROA H
ATOM   3027  C   TYR   197      -6.636  19.612  -0.928  1.00  0.00      PROA C
ATOM   3028  O   TYR   197      -6.904  18.414  -0.832  1.00  0.00      PROA O
ATOM   3029  N   GLU   198      -6.302  20.206  -2.070  1.00  0.00      PROA N
ATOM   3030  HN  GLU   198      -6.063  21.169  -2.092  1.00  0.00      PROA H
ATOM   3031  CA  GLU   198      -6.168  19.490  -3.330  1.00  0.00      PROA C
ATOM   3032  HA  GLU   198      -6.221  18.422  -3.171  1.00  0.00      PROA H
ATOM   3033  CB  GLU   198      -7.273  19.933  -4.291  1.00  0.00      PROA C
ATOM   3034  HB1 GLU   198      -8.246  19.776  -3.761  1.00  0.00      PROA H
ATOM   3035  HB2 GLU   198      -7.184  21.024  -4.494  1.00  0.00      PROA H
ATOM   3036  CG  GLU   198      -7.327  19.162  -5.595  1.00  0.00      PROA C
ATOM   3037  HG1 GLU   198      -6.391  19.319  -6.172  1.00  0.00      PROA H
ATOM   3038  HG2 GLU   198      -7.433  18.073  -5.399  1.00  0.00      PROA H
ATOM   3039  CD  GLU   198      -8.476  19.603  -6.482  1.00  0.00      PROA C
ATOM   3040  OE1 GLU   198      -9.124  18.726  -7.092  1.00  0.00      PROA O
ATOM   3041  OE2 GLU   198      -8.738  20.826  -6.565  1.00  0.00      PROA O
ATOM   3042  C   GLU   198      -4.800  19.800  -3.923  1.00  0.00      PROA C
ATOM   3043  O   GLU   198      -4.446  20.967  -4.089  1.00  0.00      PROA O
ATOM   3044  N   LEU   199      -4.025  18.763  -4.222  1.00  0.00      PROA N
ATOM   3045  HN  LEU   199      -4.334  17.811  -4.069  1.00  0.00      PROA H
ATOM   3046  CA  LEU   199      -2.760  18.953  -4.918  1.00  0.00      PROA C
ATOM   3047  HA  LEU   199      -2.304  19.870  -4.575  1.00  0.00      PROA H
ATOM   3048  CB  LEU   199      -1.814  17.782  -4.672  1.00  0.00      PROA C
ATOM   3049  HB1 LEU   199      -1.836  17.541  -3.585  1.00  0.00      PROA H
ATOM   3050  HB2 LEU   199      -2.200  16.875  -5.193  1.00  0.00      PROA H
ATOM   3051  CG  LEU   199      -0.352  18.018  -5.062  1.00  0.00      PROA C
ATOM   3052  HG  LEU   199      -0.311  18.361  -6.126  1.00  0.00      PROA H
ATOM   3053  CD1 LEU   199       0.281  19.098  -4.198  1.00  0.00      PROA C
ATOM   3054 HD11 LEU   199       1.340  19.258  -4.498  1.00  0.00      PROA H
ATOM   3055 HD12 LEU   199      -0.238  20.072  -4.308  1.00  0.00      PROA H
ATOM   3056 HD13 LEU   199       0.262  18.805  -3.127  1.00  0.00      PROA H
ATOM   3057  CD2 LEU   199       0.429  16.718  -4.959  1.00  0.00      PROA C
ATOM   3058 HD21 LEU   199       1.510  16.891  -5.152  1.00  0.00      PROA H
ATOM   3059 HD22 LEU   199       0.315  16.289  -3.944  1.00  0.00      PROA H
ATOM   3060 HD23 LEU   199       0.065  15.978  -5.690  1.00  0.00      PROA H
ATOM   3061  C   LEU   199      -3.078  19.103  -6.403  1.00  0.00      PROA C
ATOM   3062  O   LEU   199      -3.703  18.222  -6.999  1.00  0.00      PROA O
ATOM   3063  N   GLN   200      -2.666  20.229  -6.986  1.00  0.00      PROA N
ATOM   3064  HN  GLN   200      -2.068  20.886  -6.504  1.00  0.00      PROA H
ATOM   3065  CA  GLN   200      -3.060  20.589  -8.349  1.00  0.00      PROA C
ATOM   3066  HA  GLN   200      -4.104  20.337  -8.436  1.00  0.00      PROA H
ATOM   3067  CB  GLN   200      -2.885  22.096  -8.572  1.00  0.00      PROA C
ATOM   3068  HB1 GLN   200      -1.817  22.356  -8.378  1.00  0.00      PROA H
ATOM   3069  HB2 GLN   200      -3.097  22.359  -9.635  1.00  0.00      PROA H
ATOM   3070  CG  GLN   200      -3.761  22.956  -7.674  1.00  0.00      PROA C
ATOM   3071  HG1 GLN   200      -3.477  22.789  -6.613  1.00  0.00      PROA H
ATOM   3072  HG2 GLN   200      -3.583  24.031  -7.897  1.00  0.00      PROA H
ATOM   3073  CD  GLN   200      -5.240  22.683  -7.883  1.00  0.00      PROA C
ATOM   3074  OE1 GLN   200      -5.723  22.685  -9.012  1.00  0.00      PROA O
ATOM   3075  NE2 GLN   200      -5.964  22.441  -6.795  1.00  0.00      PROA N
ATOM   3076 HE21 GLN   200      -5.534  22.520  -5.898  1.00  0.00      PROA H
ATOM   3077 HE22 GLN   200      -6.910  22.120  -6.889  1.00  0.00      PROA H
ATOM   3078  C   GLN   200      -2.271  19.808  -9.403  1.00  0.00      PROA C
ATOM   3079  O   GLN   200      -1.123  19.439  -9.163  1.00  0.00      PROA O
ATOM   3080  N   PRO   201      -2.883  19.560 -10.578  1.00  0.00      PROA N
ATOM   3081  CD  PRO   201      -4.268  19.911 -10.952  1.00  0.00      PROA C
ATOM   3082  HD1 PRO   201      -4.994  19.608 -10.163  1.00  0.00      PROA H
ATOM   3083  HD2 PRO   201      -4.341  21.005 -11.132  1.00  0.00      PROA H
ATOM   3084  CA  PRO   201      -2.235  18.758 -11.622  1.00  0.00      PROA C
ATOM   3085  HA  PRO   201      -2.167  17.735 -11.278  1.00  0.00      PROA H
ATOM   3086  CB  PRO   201      -3.167  18.928 -12.819  1.00  0.00      PROA C
ATOM   3087  HB1 PRO   201      -3.116  18.030 -13.479  1.00  0.00      PROA H
ATOM   3088  HB2 PRO   201      -2.907  19.826 -13.423  1.00  0.00      PROA H
ATOM   3089  CG  PRO   201      -4.510  19.113 -12.202  1.00  0.00      PROA C
ATOM   3090  HG1 PRO   201      -4.914  18.111 -11.913  1.00  0.00      PROA H
ATOM   3091  HG2 PRO   201      -5.241  19.599 -12.882  1.00  0.00      PROA H
ATOM   3092  C   PRO   201      -0.819  19.199 -11.991  1.00  0.00      PROA C
ATOM   3093  O   PRO   201       0.044  18.348 -12.187  1.00  0.00      PROA O
ATOM   3094  N   TYR   202      -0.576  20.504 -12.072  1.00  0.00      PROA N
ATOM   3095  HN  TYR   202      -1.319  21.169 -11.983  1.00  0.00      PROA H
ATOM   3096  CA  TYR   202       0.739  20.990 -12.493  1.00  0.00      PROA C
ATOM   3097  HA  TYR   202       0.947  20.531 -13.450  1.00  0.00      PROA H
ATOM   3098  CB  TYR   202       0.745  22.518 -12.676  1.00  0.00      PROA C
ATOM   3099  HB1 TYR   202       1.548  22.797 -13.395  1.00  0.00      PROA H
ATOM   3100  HB2 TYR   202      -0.222  22.838 -13.122  1.00  0.00      PROA H
ATOM   3101  CG  TYR   202       0.991  23.291 -11.404  1.00  0.00      PROA C
ATOM   3102  CD1 TYR   202       2.278  23.669 -11.039  1.00  0.00      PROA C
ATOM   3103  HD1 TYR   202       3.111  23.393 -11.671  1.00  0.00      PROA H
ATOM   3104  CE1 TYR   202       2.515  24.376  -9.874  1.00  0.00      PROA C
ATOM   3105  HE1 TYR   202       3.529  24.649  -9.606  1.00  0.00      PROA H
ATOM   3106  CZ  TYR   202       1.457  24.700  -9.051  1.00  0.00      PROA C
ATOM   3107  OH  TYR   202       1.700  25.393  -7.890  1.00  0.00      PROA O
ATOM   3108  HH  TYR   202       2.661  25.526  -7.820  1.00  0.00      PROA H
ATOM   3109  CD2 TYR   202      -0.059  23.632 -10.560  1.00  0.00      PROA C
ATOM   3110  HD2 TYR   202      -1.068  23.344 -10.822  1.00  0.00      PROA H
ATOM   3111  CE2 TYR   202       0.169  24.333  -9.387  1.00  0.00      PROA C
ATOM   3112  HE2 TYR   202      -0.661  24.579  -8.739  1.00  0.00      PROA H
ATOM   3113  C   TYR   202       1.851  20.545 -11.529  1.00  0.00      PROA C
ATOM   3114  O   TYR   202       3.010  20.441 -11.933  1.00  0.00      PROA O
ATOM   3115  N   GLU   203       1.506  20.281 -10.267  1.00  0.00      PROA N
ATOM   3116  HN  GLU   203       0.561  20.379  -9.961  1.00  0.00      PROA H
ATOM   3117  CA  GLU   203       2.467  19.699  -9.320  1.00  0.00      PROA C
ATOM   3118  HA  GLU   203       3.480  19.874  -9.654  1.00  0.00      PROA H
ATOM   3119  CB  GLU   203       2.323  20.318  -7.925  1.00  0.00      PROA C
ATOM   3120  HB1 GLU   203       1.243  20.431  -7.674  1.00  0.00      PROA H
ATOM   3121  HB2 GLU   203       2.767  19.638  -7.156  1.00  0.00      PROA H
ATOM   3122  CG  GLU   203       3.040  21.648  -7.797  1.00  0.00      PROA C
ATOM   3123  HG1 GLU   203       4.100  21.556  -8.108  1.00  0.00      PROA H
ATOM   3124  HG2 GLU   203       2.536  22.352  -8.476  1.00  0.00      PROA H
ATOM   3125  CD  GLU   203       2.979  22.243  -6.402  1.00  0.00      PROA C
ATOM   3126  OE1 GLU   203       3.990  22.840  -5.973  1.00  0.00      PROA O
ATOM   3127  OE2 GLU   203       1.924  22.126  -5.740  1.00  0.00      PROA O
ATOM   3128  C   GLU   203       2.312  18.192  -9.242  1.00  0.00      PROA C
ATOM   3129  O   GLU   203       3.275  17.455  -9.407  1.00  0.00      PROA O
ATOM   3130  N   ARG   204       1.087  17.750  -8.997  1.00  0.00      PROA N
ATOM   3131  HN  ARG   204       0.318  18.393  -8.938  1.00  0.00      PROA H
ATOM   3132  CA  ARG   204       0.764  16.335  -8.824  1.00  0.00      PROA C
ATOM   3133  HA  ARG   204       1.262  15.992  -7.929  1.00  0.00      PROA H
ATOM   3134  CB  ARG   204      -0.754  16.227  -8.666  1.00  0.00      PROA C
ATOM   3135  HB1 ARG   204      -1.068  16.831  -7.784  1.00  0.00      PROA H
ATOM   3136  HB2 ARG   204      -1.226  16.709  -9.556  1.00  0.00      PROA H
ATOM   3137  CG  ARG   204      -1.326  14.836  -8.550  1.00  0.00      PROA C
ATOM   3138  HG1 ARG   204      -1.095  14.265  -9.477  1.00  0.00      PROA H
ATOM   3139  HG2 ARG   204      -2.442  14.915  -8.522  1.00  0.00      PROA H
ATOM   3140  CD  ARG   204      -0.876  14.140  -7.289  1.00  0.00      PROA C
ATOM   3141  HD1 ARG   204      -1.340  14.630  -6.402  1.00  0.00      PROA H
ATOM   3142  HD2 ARG   204       0.230  14.139  -7.160  1.00  0.00      PROA H
ATOM   3143  NE  ARG   204      -1.360  12.775  -7.319  1.00  0.00      PROA N
ATOM   3144  HE  ARG   204      -2.016  12.445  -6.631  1.00  0.00      PROA H
ATOM   3145  CZ  ARG   204      -0.856  11.825  -8.101  1.00  0.00      PROA C
ATOM   3146  NH1 ARG   204       0.165  12.075  -8.918  1.00  0.00      PROA N
ATOM   3147 HH11 ARG   204       0.519  12.996  -9.054  1.00  0.00      PROA H
ATOM   3148 HH12 ARG   204       0.433  11.337  -9.527  1.00  0.00      PROA H
ATOM   3149  NH2 ARG   204      -1.377  10.617  -8.061  1.00  0.00      PROA N
ATOM   3150 HH21 ARG   204      -2.265  10.510  -7.619  1.00  0.00      PROA H
ATOM   3151 HH22 ARG   204      -0.765   9.818  -8.183  1.00  0.00      PROA H
ATOM   3152  C   ARG   204       1.271  15.447  -9.979  1.00  0.00      PROA C
ATOM   3153  O   ARG   204       1.817  14.358  -9.747  1.00  0.00      PROA O
ATOM   3154  N   ASP   205       1.097  15.924 -11.213  1.00  0.00      PROA N
ATOM   3155  HN  ASP   205       0.629  16.794 -11.392  1.00  0.00      PROA H
ATOM   3156  CA  ASP   205       1.453  15.145 -12.405  1.00  0.00      PROA C
ATOM   3157  HA  ASP   205       1.509  14.095 -12.142  1.00  0.00      PROA H
ATOM   3158  CB  ASP   205       0.376  15.310 -13.480  1.00  0.00      PROA C
ATOM   3159  HB1 ASP   205       0.255  16.377 -13.762  1.00  0.00      PROA H
ATOM   3160  HB2 ASP   205       0.647  14.742 -14.395  1.00  0.00      PROA H
ATOM   3161  CG  ASP   205      -0.967  14.778 -13.032  1.00  0.00      PROA C
ATOM   3162  OD1 ASP   205      -1.978  15.482 -13.209  1.00  0.00      PROA O
ATOM   3163  OD2 ASP   205      -1.004  13.657 -12.487  1.00  0.00      PROA O
ATOM   3164  C   ASP   205       2.823  15.499 -12.974  1.00  0.00      PROA C
ATOM   3165  O   ASP   205       3.230  14.950 -13.998  1.00  0.00      PROA O
ATOM   3166  N   ARG   206       3.539  16.408 -12.318  1.00  0.00      PROA N
ATOM   3167  HN  ARG   206       3.189  16.801 -11.468  1.00  0.00      PROA H
ATOM   3168  CA  ARG   206       4.925  16.674 -12.677  1.00  0.00      PROA C
ATOM   3169  HA  ARG   206       4.962  16.940 -13.724  1.00  0.00      PROA H
ATOM   3170  CB  ARG   206       5.485  17.814 -11.828  1.00  0.00      PROA C
ATOM   3171  HB1 ARG   206       4.865  18.719 -12.025  1.00  0.00      PROA H
ATOM   3172  HB2 ARG   206       5.351  17.553 -10.752  1.00  0.00      PROA H
ATOM   3173  CG  ARG   206       6.941  18.125 -12.092  1.00  0.00      PROA C
ATOM   3174  HG1 ARG   206       7.113  18.344 -13.171  1.00  0.00      PROA H
ATOM   3175  HG2 ARG   206       7.542  17.226 -11.821  1.00  0.00      PROA H
ATOM   3176  CD  ARG   206       7.424  19.285 -11.242  1.00  0.00      PROA C
ATOM   3177  HD1 ARG   206       7.061  20.252 -11.663  1.00  0.00      PROA H
ATOM   3178  HD2 ARG   206       7.008  19.157 -10.213  1.00  0.00      PROA H
ATOM   3179  NE  ARG   206       8.882  19.301 -11.167  1.00  0.00      PROA N
ATOM   3180  HE  ARG   206       9.401  18.682 -11.769  1.00  0.00      PROA H
ATOM   3181  CZ  ARG   206       9.593  20.009 -10.290  1.00  0.00      PROA C
ATOM   3182  NH1 ARG   206      10.919  19.940 -10.315  1.00  0.00      PROA N
ATOM   3183 HH11 ARG   206      11.394  19.524 -11.096  1.00  0.00      PROA H
ATOM   3184 HH12 ARG   206      11.471  20.453  -9.671  1.00  0.00      PROA H
ATOM   3185  NH2 ARG   206       8.991  20.781  -9.389  1.00  0.00      PROA N
ATOM   3186 HH21 ARG   206       8.011  20.708  -9.274  1.00  0.00      PROA H
ATOM   3187 HH22 ARG   206       9.528  21.208  -8.670  1.00  0.00      PROA H
ATOM   3188  C   ARG   206       5.736  15.394 -12.471  1.00  0.00      PROA C
ATOM   3189  O   ARG   206       5.547  14.687 -11.483  1.00  0.00      PROA O
ATOM   3190  N   THR   207       6.637  15.096 -13.404  1.00  0.00      PROA N
ATOM   3191  HN  THR   207       6.722  15.696 -14.206  1.00  0.00      PROA H
ATOM   3192  CA  THR   207       7.383  13.831 -13.374  1.00  0.00      PROA C
ATOM   3193  HA  THR   207       6.669  13.026 -13.485  1.00  0.00      PROA H
ATOM   3194  CB  THR   207       8.387  13.753 -14.537  1.00  0.00      PROA C
ATOM   3195  HB  THR   207       9.118  14.592 -14.457  1.00  0.00      PROA H
ATOM   3196  OG1 THR   207       7.676  13.887 -15.773  1.00  0.00      PROA O
ATOM   3197  HG1 THR   207       7.390  14.814 -15.849  1.00  0.00      PROA H
ATOM   3198  CG2 THR   207       9.145  12.424 -14.528  1.00  0.00      PROA C
ATOM   3199 HG21 THR   207       9.772  12.325 -15.440  1.00  0.00      PROA H
ATOM   3200 HG22 THR   207       9.817  12.342 -13.649  1.00  0.00      PROA H
ATOM   3201 HG23 THR   207       8.436  11.570 -14.501  1.00  0.00      PROA H
ATOM   3202  C   THR   207       8.102  13.589 -12.043  1.00  0.00      PROA C
ATOM   3203  O   THR   207       8.058  12.480 -11.508  1.00  0.00      PROA O
ATOM   3204  N   ALA   208       8.751  14.625 -11.516  1.00  0.00      PROA N
ATOM   3205  HN  ALA   208       8.803  15.501 -11.991  1.00  0.00      PROA H
ATOM   3206  CA  ALA   208       9.504  14.514 -10.263  1.00  0.00      PROA C
ATOM   3207  HA  ALA   208      10.183  13.677 -10.348  1.00  0.00      PROA H
ATOM   3208  CB  ALA   208      10.307  15.781 -10.017  1.00  0.00      PROA C
ATOM   3209  HB1 ALA   208      10.903  15.700  -9.080  1.00  0.00      PROA H
ATOM   3210  HB2 ALA   208      11.023  15.950 -10.850  1.00  0.00      PROA H
ATOM   3211  HB3 ALA   208       9.648  16.671  -9.939  1.00  0.00      PROA H
ATOM   3212  C   ALA   208       8.605  14.223  -9.057  1.00  0.00      PROA C
ATOM   3213  O   ALA   208       9.015  13.530  -8.127  1.00  0.00      PROA O
ATOM   3214  N   VAL   209       7.389  14.759  -9.073  1.00  0.00      PROA N
ATOM   3215  HN  VAL   209       7.050  15.238  -9.877  1.00  0.00      PROA H
ATOM   3216  CA  VAL   209       6.442  14.541  -7.986  1.00  0.00      PROA C
ATOM   3217  HA  VAL   209       6.968  14.604  -7.045  1.00  0.00      PROA H
ATOM   3218  CB  VAL   209       5.333  15.605  -7.969  1.00  0.00      PROA C
ATOM   3219  HB  VAL   209       4.838  15.611  -8.971  1.00  0.00      PROA H
ATOM   3220  CG1 VAL   209       4.281  15.280  -6.914  1.00  0.00      PROA C
ATOM   3221 HG11 VAL   209       3.553  16.116  -6.839  1.00  0.00      PROA H
ATOM   3222 HG12 VAL   209       3.707  14.365  -7.174  1.00  0.00      PROA H
ATOM   3223 HG13 VAL   209       4.753  15.136  -5.918  1.00  0.00      PROA H
ATOM   3224  CG2 VAL   209       5.937  16.980  -7.709  1.00  0.00      PROA C
ATOM   3225 HG21 VAL   209       5.139  17.753  -7.679  1.00  0.00      PROA H
ATOM   3226 HG22 VAL   209       6.463  16.993  -6.731  1.00  0.00      PROA H
ATOM   3227 HG23 VAL   209       6.661  17.260  -8.501  1.00  0.00      PROA H
ATOM   3228  C   VAL   209       5.846  13.138  -8.073  1.00  0.00      PROA C
ATOM   3229  O   VAL   209       5.746  12.445  -7.062  1.00  0.00      PROA O
ATOM   3230  N   ARG   210       5.452  12.719  -9.274  1.00  0.00      PROA N
ATOM   3231  HN  ARG   210       5.459  13.328 -10.070  1.00  0.00      PROA H
ATOM   3232  CA  ARG   210       5.105  11.318  -9.500  1.00  0.00      PROA C
ATOM   3233  HA  ARG   210       4.224  11.075  -8.922  1.00  0.00      PROA H
ATOM   3234  CB  ARG   210       4.851  11.042 -10.989  1.00  0.00      PROA C
ATOM   3235  HB1 ARG   210       3.907  11.566 -11.269  1.00  0.00      PROA H
ATOM   3236  HB2 ARG   210       5.667  11.488 -11.600  1.00  0.00      PROA H
ATOM   3237  CG  ARG   210       4.733   9.558 -11.328  1.00  0.00      PROA C
ATOM   3238  HG1 ARG   210       4.072   9.063 -10.577  1.00  0.00      PROA H
ATOM   3239  HG2 ARG   210       5.724   9.054 -11.275  1.00  0.00      PROA H
ATOM   3240  CD  ARG   210       4.117   9.322 -12.699  1.00  0.00      PROA C
ATOM   3241  HD1 ARG   210       3.937   8.229 -12.850  1.00  0.00      PROA H
ATOM   3242  HD2 ARG   210       3.121   9.820 -12.741  1.00  0.00      PROA H
ATOM   3243  NE  ARG   210       4.925   9.842 -13.805  1.00  0.00      PROA N
ATOM   3244  HE  ARG   210       4.662  10.751 -14.155  1.00  0.00      PROA H
ATOM   3245  CZ  ARG   210       5.958   9.218 -14.373  1.00  0.00      PROA C
ATOM   3246  NH1 ARG   210       6.594   9.792 -15.390  1.00  0.00      PROA N
ATOM   3247 HH11 ARG   210       6.166  10.600 -15.807  1.00  0.00      PROA H
ATOM   3248 HH12 ARG   210       7.195   9.179 -15.908  1.00  0.00      PROA H
ATOM   3249  NH2 ARG   210       6.373   8.031 -13.943  1.00  0.00      PROA N
ATOM   3250 HH21 ARG   210       6.000   7.603 -13.101  1.00  0.00      PROA H
ATOM   3251 HH22 ARG   210       7.201   7.632 -14.306  1.00  0.00      PROA H
ATOM   3252  C   ARG   210       6.234  10.417  -9.000  1.00  0.00      PROA C
ATOM   3253  O   ARG   210       5.986   9.416  -8.334  1.00  0.00      PROA O
ATOM   3254  N   ALA   211       7.475  10.780  -9.319  1.00  0.00      PROA N
ATOM   3255  HN  ALA   211       7.651  11.555  -9.927  1.00  0.00      PROA H
ATOM   3256  CA  ALA   211       8.627   9.963  -8.937  1.00  0.00      PROA C
ATOM   3257  HA  ALA   211       8.494   8.983  -9.382  1.00  0.00      PROA H
ATOM   3258  CB  ALA   211       9.919  10.562  -9.470  1.00  0.00      PROA C
ATOM   3259  HB1 ALA   211      10.771   9.866  -9.302  1.00  0.00      PROA H
ATOM   3260  HB2 ALA   211       9.833  10.744 -10.561  1.00  0.00      PROA H
ATOM   3261  HB3 ALA   211      10.150  11.526  -8.972  1.00  0.00      PROA H
ATOM   3262  C   ALA   211       8.722   9.740  -7.428  1.00  0.00      PROA C
ATOM   3263  O   ALA   211       8.891   8.606  -6.994  1.00  0.00      PROA O
ATOM   3264  N   VAL   212       8.616  10.801  -6.627  1.00  0.00      PROA N
ATOM   3265  HN  VAL   212       8.517  11.724  -6.996  1.00  0.00      PROA H
ATOM   3266  CA  VAL   212       8.703  10.632  -5.165  1.00  0.00      PROA C
ATOM   3267  HA  VAL   212       9.576  10.027  -4.961  1.00  0.00      PROA H
ATOM   3268  CB  VAL   212       8.889  11.957  -4.384  1.00  0.00      PROA C
ATOM   3269  HB  VAL   212       8.933  11.714  -3.291  1.00  0.00      PROA H
ATOM   3270  CG1 VAL   212      10.216  12.592  -4.749  1.00  0.00      PROA C
ATOM   3271 HG11 VAL   212      10.410  13.481  -4.111  1.00  0.00      PROA H
ATOM   3272 HG12 VAL   212      11.051  11.873  -4.597  1.00  0.00      PROA H
ATOM   3273 HG13 VAL   212      10.225  12.915  -5.812  1.00  0.00      PROA H
ATOM   3274  CG2 VAL   212       7.741  12.926  -4.611  1.00  0.00      PROA C
ATOM   3275 HG21 VAL   212       7.910  13.853  -4.024  1.00  0.00      PROA H
ATOM   3276 HG22 VAL   212       7.691  13.208  -5.681  1.00  0.00      PROA H
ATOM   3277 HG23 VAL   212       6.764  12.497  -4.306  1.00  0.00      PROA H
ATOM   3278  C   VAL   212       7.517   9.849  -4.600  1.00  0.00      PROA C
ATOM   3279  O   VAL   212       7.660   9.147  -3.600  1.00  0.00      PROA O
ATOM   3280  N   ALA   213       6.356   9.953  -5.243  1.00  0.00      PROA N
ATOM   3281  HN  ALA   213       6.261  10.546  -6.043  1.00  0.00      PROA H
ATOM   3282  CA  ALA   213       5.220   9.122  -4.869  1.00  0.00      PROA C
ATOM   3283  HA  ALA   213       5.071   9.198  -3.800  1.00  0.00      PROA H
ATOM   3284  CB  ALA   213       3.962   9.574  -5.589  1.00  0.00      PROA C
ATOM   3285  HB1 ALA   213       3.087   8.964  -5.278  1.00  0.00      PROA H
ATOM   3286  HB2 ALA   213       3.755  10.640  -5.356  1.00  0.00      PROA H
ATOM   3287  HB3 ALA   213       4.074   9.482  -6.691  1.00  0.00      PROA H
ATOM   3288  C   ALA   213       5.529   7.652  -5.178  1.00  0.00      PROA C
ATOM   3289  O   ALA   213       5.255   6.774  -4.359  1.00  0.00      PROA O
ATOM   3290  N   GLU   214       6.116   7.393  -6.349  1.00  0.00      PROA N
ATOM   3291  HN  GLU   214       6.296   8.115  -7.024  1.00  0.00      PROA H
ATOM   3292  CA  GLU   214       6.523   6.029  -6.721  1.00  0.00      PROA C
ATOM   3293  HA  GLU   214       5.663   5.378  -6.648  1.00  0.00      PROA H
ATOM   3294  CB  GLU   214       7.050   5.981  -8.161  1.00  0.00      PROA C
ATOM   3295  HB1 GLU   214       7.892   6.700  -8.279  1.00  0.00      PROA H
ATOM   3296  HB2 GLU   214       7.454   4.958  -8.351  1.00  0.00      PROA H
ATOM   3297  CG  GLU   214       6.004   6.218  -9.244  1.00  0.00      PROA C
ATOM   3298  HG1 GLU   214       5.243   5.408  -9.208  1.00  0.00      PROA H
ATOM   3299  HG2 GLU   214       5.487   7.186  -9.105  1.00  0.00      PROA H
ATOM   3300  CD  GLU   214       6.594   6.215 -10.650  1.00  0.00      PROA C
ATOM   3301  OE1 GLU   214       5.824   6.348 -11.628  1.00  0.00      PROA O
ATOM   3302  OE2 GLU   214       7.829   6.074 -10.795  1.00  0.00      PROA O
ATOM   3303  C   GLU   214       7.588   5.472  -5.775  1.00  0.00      PROA C
ATOM   3304  O   GLU   214       7.551   4.287  -5.422  1.00  0.00      PROA O
ATOM   3305  N   MET   215       8.543   6.318  -5.385  1.00  0.00      PROA N
ATOM   3306  HN  MET   215       8.620   7.222  -5.817  1.00  0.00      PROA H
ATOM   3307  CA  MET   215       9.567   5.927  -4.414  1.00  0.00      PROA C
ATOM   3308  HA  MET   215      10.090   5.059  -4.797  1.00  0.00      PROA H
ATOM   3309  CB  MET   215      10.573   7.060  -4.176  1.00  0.00      PROA C
ATOM   3310  HB1 MET   215      10.009   7.981  -3.910  1.00  0.00      PROA H
ATOM   3311  HB2 MET   215      11.223   6.798  -3.307  1.00  0.00      PROA H
ATOM   3312  CG  MET   215      11.489   7.356  -5.353  1.00  0.00      PROA C
ATOM   3313  HG1 MET   215      12.110   6.457  -5.561  1.00  0.00      PROA H
ATOM   3314  HG2 MET   215      10.896   7.534  -6.273  1.00  0.00      PROA H
ATOM   3315  SD  MET   215      12.565   8.770  -5.021  1.00  0.00      PROA S
ATOM   3316  CE  MET   215      12.505   9.626  -6.594  1.00  0.00      PROA C
ATOM   3317  HE1 MET   215      13.284  10.416  -6.651  1.00  0.00      PROA H
ATOM   3318  HE2 MET   215      12.660   8.919  -7.433  1.00  0.00      PROA H
ATOM   3319  HE3 MET   215      11.515  10.104  -6.743  1.00  0.00      PROA H
ATOM   3320  C   MET   215       8.933   5.519  -3.089  1.00  0.00      PROA C
ATOM   3321  O   MET   215       9.333   4.520  -2.498  1.00  0.00      PROA O
ATOM   3322  N   ALA   216       7.943   6.285  -2.628  1.00  0.00      PROA N
ATOM   3323  HN  ALA   216       7.676   7.123  -3.104  1.00  0.00      PROA H
ATOM   3324  CA  ALA   216       7.210   5.930  -1.407  1.00  0.00      PROA C
ATOM   3325  HA  ALA   216       7.924   5.838  -0.598  1.00  0.00      PROA H
ATOM   3326  CB  ALA   216       6.179   6.997  -1.065  1.00  0.00      PROA C
ATOM   3327  HB1 ALA   216       5.660   6.753  -0.111  1.00  0.00      PROA H
ATOM   3328  HB2 ALA   216       6.682   7.980  -0.942  1.00  0.00      PROA H
ATOM   3329  HB3 ALA   216       5.418   7.099  -1.866  1.00  0.00      PROA H
ATOM   3330  C   ALA   216       6.540   4.565  -1.558  1.00  0.00      PROA C
ATOM   3331  O   ALA   216       6.630   3.716  -0.666  1.00  0.00      PROA O
ATOM   3332  N   SER   217       5.880   4.357  -2.696  1.00  0.00      PROA N
ATOM   3333  HN  SER   217       5.843   5.089  -3.376  1.00  0.00      PROA H
ATOM   3334  CA  SER   217       5.271   3.066  -3.018  1.00  0.00      PROA C
ATOM   3335  HA  SER   217       4.544   2.828  -2.254  1.00  0.00      PROA H
ATOM   3336  CB  SER   217       4.580   3.113  -4.385  1.00  0.00      PROA C
ATOM   3337  HB1 SER   217       5.285   3.426  -5.185  1.00  0.00      PROA H
ATOM   3338  HB2 SER   217       4.216   2.091  -4.654  1.00  0.00      PROA H
ATOM   3339  OG  SER   217       3.460   3.988  -4.364  1.00  0.00      PROA O
ATOM   3340  HG1 SER   217       3.821   4.884  -4.290  1.00  0.00      PROA H
ATOM   3341  C   SER   217       6.304   1.944  -3.004  1.00  0.00      PROA C
ATOM   3342  O   SER   217       6.028   0.855  -2.510  1.00  0.00      PROA O
ATOM   3343  N   PHE   218       7.486   2.210  -3.555  1.00  0.00      PROA N
ATOM   3344  HN  PHE   218       7.662   3.083  -4.016  1.00  0.00      PROA H
ATOM   3345  CA  PHE   218       8.555   1.212  -3.595  1.00  0.00      PROA C
ATOM   3346  HA  PHE   218       8.168   0.309  -4.052  1.00  0.00      PROA H
ATOM   3347  CB  PHE   218       9.744   1.723  -4.411  1.00  0.00      PROA C
ATOM   3348  HB1 PHE   218       9.355   1.996  -5.416  1.00  0.00      PROA H
ATOM   3349  HB2 PHE   218      10.180   2.640  -3.964  1.00  0.00      PROA H
ATOM   3350  CG  PHE   218      10.847   0.713  -4.581  1.00  0.00      PROA C
ATOM   3351  CD1 PHE   218      10.960  -0.023  -5.752  1.00  0.00      PROA C
ATOM   3352  HD1 PHE   218      10.238   0.115  -6.545  1.00  0.00      PROA H
ATOM   3353  CE1 PHE   218      11.979  -0.954  -5.910  1.00  0.00      PROA C
ATOM   3354  HE1 PHE   218      12.034  -1.546  -6.814  1.00  0.00      PROA H
ATOM   3355  CZ  PHE   218      12.892  -1.159  -4.892  1.00  0.00      PROA C
ATOM   3356  HZ  PHE   218      13.658  -1.914  -5.003  1.00  0.00      PROA H
ATOM   3357  CD2 PHE   218      11.781   0.499  -3.569  1.00  0.00      PROA C
ATOM   3358  HD2 PHE   218      11.720   1.064  -2.649  1.00  0.00      PROA H
ATOM   3359  CE2 PHE   218      12.795  -0.433  -3.723  1.00  0.00      PROA C
ATOM   3360  HE2 PHE   218      13.495  -0.609  -2.919  1.00  0.00      PROA H
ATOM   3361  C   PHE   218       9.010   0.835  -2.188  1.00  0.00      PROA C
ATOM   3362  O   PHE   218       9.142  -0.342  -1.866  1.00  0.00      PROA O
ATOM   3363  N   ILE   219       9.248   1.843  -1.357  1.00  0.00      PROA N
ATOM   3364  HN  ILE   219       9.143   2.791  -1.663  1.00  0.00      PROA H
ATOM   3365  CA  ILE   219       9.717   1.625   0.010  1.00  0.00      PROA C
ATOM   3366  HA  ILE   219      10.598   0.999  -0.014  1.00  0.00      PROA H
ATOM   3367  CB  ILE   219      10.060   2.969   0.697  1.00  0.00      PROA C
ATOM   3368  HB  ILE   219       9.160   3.626   0.642  1.00  0.00      PROA H
ATOM   3369  CG2 ILE   219      10.432   2.745   2.162  1.00  0.00      PROA C
ATOM   3370 HG21 ILE   219      10.724   3.705   2.630  1.00  0.00      PROA H
ATOM   3371 HG22 ILE   219       9.586   2.337   2.758  1.00  0.00      PROA H
ATOM   3372 HG23 ILE   219      11.280   2.032   2.255  1.00  0.00      PROA H
ATOM   3373  CG1 ILE   219      11.213   3.665  -0.035  1.00  0.00      PROA C
ATOM   3374 HG11 ILE   219      12.174   3.224   0.321  1.00  0.00      PROA H
ATOM   3375 HG12 ILE   219      11.163   3.456  -1.125  1.00  0.00      PROA H
ATOM   3376  CD  ILE   219      11.240   5.169   0.144  1.00  0.00      PROA C
ATOM   3377  HD1 ILE   219      12.100   5.625  -0.387  1.00  0.00      PROA H
ATOM   3378  HD2 ILE   219      10.307   5.625  -0.253  1.00  0.00      PROA H
ATOM   3379  HD3 ILE   219      11.320   5.433   1.221  1.00  0.00      PROA H
ATOM   3380  C   ILE   219       8.661   0.869   0.824  1.00  0.00      PROA C
ATOM   3381  O   ILE   219       8.977  -0.076   1.547  1.00  0.00      PROA O
ATOM   3382  N   ILE   220       7.406   1.286   0.689  1.00  0.00      PROA N
ATOM   3383  HN  ILE   220       7.185   2.078   0.117  1.00  0.00      PROA H
ATOM   3384  CA  ILE   220       6.298   0.673   1.419  1.00  0.00      PROA C
ATOM   3385  HA  ILE   220       6.538   0.675   2.470  1.00  0.00      PROA H
ATOM   3386  CB  ILE   220       4.992   1.476   1.214  1.00  0.00      PROA C
ATOM   3387  HB  ILE   220       4.873   1.669   0.122  1.00  0.00      PROA H
ATOM   3388  CG2 ILE   220       3.771   0.703   1.714  1.00  0.00      PROA C
ATOM   3389 HG21 ILE   220       2.850   1.316   1.652  1.00  0.00      PROA H
ATOM   3390 HG22 ILE   220       3.587  -0.227   1.135  1.00  0.00      PROA H
ATOM   3391 HG23 ILE   220       3.938   0.440   2.783  1.00  0.00      PROA H
ATOM   3392  CG1 ILE   220       5.097   2.819   1.944  1.00  0.00      PROA C
ATOM   3393 HG11 ILE   220       5.005   2.621   3.039  1.00  0.00      PROA H
ATOM   3394 HG12 ILE   220       6.110   3.252   1.788  1.00  0.00      PROA H
ATOM   3395  CD  ILE   220       4.071   3.841   1.516  1.00  0.00      PROA C
ATOM   3396  HD1 ILE   220       4.229   4.801   2.055  1.00  0.00      PROA H
ATOM   3397  HD2 ILE   220       4.141   4.034   0.424  1.00  0.00      PROA H
ATOM   3398  HD3 ILE   220       3.043   3.488   1.745  1.00  0.00      PROA H
ATOM   3399  C   ILE   220       6.111  -0.798   1.031  1.00  0.00      PROA C
ATOM   3400  O   ILE   220       5.952  -1.658   1.906  1.00  0.00      PROA O
ATOM   3401  N   THR   221       6.152  -1.092  -0.268  1.00  0.00      PROA N
ATOM   3402  HN  THR   221       6.295  -0.377  -0.949  1.00  0.00      PROA H
ATOM   3403  CA  THR   221       5.959  -2.465  -0.728  1.00  0.00      PROA C
ATOM   3404  HA  THR   221       5.142  -2.903  -0.171  1.00  0.00      PROA H
ATOM   3405  CB  THR   221       5.564  -2.532  -2.221  1.00  0.00      PROA C
ATOM   3406  HB  THR   221       5.611  -3.573  -2.540  1.00  0.00      PROA H
ATOM   3407  OG1 THR   221       6.507  -1.811  -3.023  1.00  0.00      PROA O
ATOM   3408  HG1 THR   221       6.340  -0.875  -2.835  1.00  0.00      PROA H
ATOM   3409  CG2 THR   221       4.169  -1.954  -2.432  1.00  0.00      PROA C
ATOM   3410 HG21 THR   221       3.880  -2.032  -3.498  1.00  0.00      PROA H
ATOM   3411 HG22 THR   221       3.425  -2.526  -1.836  1.00  0.00      PROA H
ATOM   3412 HG23 THR   221       4.116  -0.889  -2.127  1.00  0.00      PROA H
ATOM   3413  C   THR   221       7.180  -3.357  -0.445  1.00  0.00      PROA C
ATOM   3414  O   THR   221       7.018  -4.534  -0.123  1.00  0.00      PROA O
ATOM   3415  N   TRP   222       8.389  -2.805  -0.552  1.00  0.00      PROA N
ATOM   3416  HN  TRP   222       8.505  -1.871  -0.898  1.00  0.00      PROA H
ATOM   3417  CA  TRP   222       9.605  -3.556  -0.211  1.00  0.00      PROA C
ATOM   3418  HA  TRP   222       9.543  -4.526  -0.689  1.00  0.00      PROA H
ATOM   3419  CB  TRP   222      10.880  -2.835  -0.675  1.00  0.00      PROA C
ATOM   3420  HB1 TRP   222      10.664  -1.773  -0.890  1.00  0.00      PROA H
ATOM   3421  HB2 TRP   222      11.632  -2.813   0.145  1.00  0.00      PROA H
ATOM   3422  CG  TRP   222      11.550  -3.451  -1.871  1.00  0.00      PROA C
ATOM   3423  CD1 TRP   222      12.818  -3.930  -1.931  1.00  0.00      PROA C
ATOM   3424  HD1 TRP   222      13.500  -3.928  -1.089  1.00  0.00      PROA H
ATOM   3425  NE1 TRP   222      13.090  -4.411  -3.191  1.00  0.00      PROA N
ATOM   3426  HE1 TRP   222      13.942  -4.757  -3.549  1.00  0.00      PROA H
ATOM   3427  CE2 TRP   222      11.977  -4.255  -3.974  1.00  0.00      PROA C
ATOM   3428  CD2 TRP   222      10.986  -3.645  -3.178  1.00  0.00      PROA C
ATOM   3429  CE3 TRP   222       9.735  -3.372  -3.749  1.00  0.00      PROA C
ATOM   3430  HE3 TRP   222       8.949  -2.903  -3.176  1.00  0.00      PROA H
ATOM   3431  CZ3 TRP   222       9.521  -3.705  -5.075  1.00  0.00      PROA C
ATOM   3432  HZ3 TRP   222       8.560  -3.492  -5.526  1.00  0.00      PROA H
ATOM   3433  CZ2 TRP   222      11.761  -4.588  -5.315  1.00  0.00      PROA C
ATOM   3434  HZ2 TRP   222      12.537  -5.043  -5.909  1.00  0.00      PROA H
ATOM   3435  CH2 TRP   222      10.533  -4.302  -5.846  1.00  0.00      PROA C
ATOM   3436  HH2 TRP   222      10.330  -4.527  -6.886  1.00  0.00      PROA H
ATOM   3437  C   TRP   222       9.679  -3.834   1.289  1.00  0.00      PROA C
ATOM   3438  O   TRP   222      10.032  -4.944   1.700  1.00  0.00      PROA O
ATOM   3439  N   ASP   223       9.360  -2.827   2.100  1.00  0.00      PROA N
ATOM   3440  HN  ASP   223       9.175  -1.894   1.777  1.00  0.00      PROA H
ATOM   3441  CA  ASP   223       9.282  -3.015   3.551  1.00  0.00      PROA C
ATOM   3442  HA  ASP   223      10.231  -3.396   3.902  1.00  0.00      PROA H
ATOM   3443  CB  ASP   223       8.951  -1.702   4.272  1.00  0.00      PROA C
ATOM   3444  HB1 ASP   223       8.112  -1.197   3.755  1.00  0.00      PROA H
ATOM   3445  HB2 ASP   223       8.658  -1.886   5.327  1.00  0.00      PROA H
ATOM   3446  CG  ASP   223      10.126  -0.730   4.303  1.00  0.00      PROA C
ATOM   3447  OD1 ASP   223       9.975   0.362   4.891  1.00  0.00      PROA O
ATOM   3448  OD2 ASP   223      11.202  -1.048   3.745  1.00  0.00      PROA O
ATOM   3449  C   ASP   223       8.240  -4.079   3.893  1.00  0.00      PROA C
ATOM   3450  O   ASP   223       8.469  -4.921   4.761  1.00  0.00      PROA O
ATOM   3451  N   ASN   224       7.104  -4.061   3.202  1.00  0.00      PROA N
ATOM   3452  HN  ASN   224       6.867  -3.300   2.597  1.00  0.00      PROA H
ATOM   3453  CA  ASN   224       6.115  -5.114   3.390  1.00  0.00      PROA C
ATOM   3454  HA  ASN   224       5.948  -5.216   4.446  1.00  0.00      PROA H
ATOM   3455  CB  ASN   224       4.801  -4.787   2.690  1.00  0.00      PROA C
ATOM   3456  HB1 ASN   224       4.388  -3.815   2.951  1.00  0.00      PROA H
ATOM   3457  HB2 ASN   224       5.033  -4.668   1.605  1.00  0.00      PROA H
ATOM   3458  CG  ASN   224       3.822  -5.938   2.750  1.00  0.00      PROA C
ATOM   3459  OD1 ASN   224       3.760  -6.728   1.829  1.00  0.00      PROA O
ATOM   3460  ND2 ASN   224       3.091  -6.063   3.850  1.00  0.00      PROA N
ATOM   3461 HD21 ASN   224       3.320  -5.467   4.627  1.00  0.00      PROA H
ATOM   3462 HD22 ASN   224       2.266  -6.641   3.835  1.00  0.00      PROA H
ATOM   3463  C   ASN   224       6.642  -6.475   2.929  1.00  0.00      PROA C
ATOM   3464  O   ASN   224       6.469  -7.466   3.626  1.00  0.00      PROA O
ATOM   3465  N   ASP   225       7.292  -6.525   1.766  1.00  0.00      PROA N
ATOM   3466  HN  ASP   225       7.336  -5.728   1.153  1.00  0.00      PROA H
ATOM   3467  CA  ASP   225       7.905  -7.775   1.295  1.00  0.00      PROA C
ATOM   3468  HA  ASP   225       7.122  -8.504   1.147  1.00  0.00      PROA H
ATOM   3469  CB  ASP   225       8.683  -7.556  -0.013  1.00  0.00      PROA C
ATOM   3470  HB1 ASP   225       9.325  -6.657   0.065  1.00  0.00      PROA H
ATOM   3471  HB2 ASP   225       9.337  -8.423  -0.239  1.00  0.00      PROA H
ATOM   3472  CG  ASP   225       7.777  -7.364  -1.229  1.00  0.00      PROA C
ATOM   3473  OD1 ASP   225       8.330  -7.191  -2.342  1.00  0.00      PROA O
ATOM   3474  OD2 ASP   225       6.533  -7.390  -1.093  1.00  0.00      PROA O
ATOM   3475  C   ASP   225       8.846  -8.366   2.355  1.00  0.00      PROA C
ATOM   3476  O   ASP   225       8.866  -9.578   2.569  1.00  0.00      PROA O
ATOM   3477  N   ILE   226       9.614  -7.500   3.014  1.00  0.00      PROA N
ATOM   3478  HN  ILE   226       9.584  -6.524   2.771  1.00  0.00      PROA H
ATOM   3479  CA  ILE   226      10.538  -7.918   4.068  1.00  0.00      PROA C
ATOM   3480  HA  ILE   226      11.107  -8.764   3.708  1.00  0.00      PROA H
ATOM   3481  CB  ILE   226      11.524  -6.782   4.425  1.00  0.00      PROA C
ATOM   3482  HB  ILE   226      10.938  -5.850   4.609  1.00  0.00      PROA H
ATOM   3483  CG2 ILE   226      12.331  -7.122   5.677  1.00  0.00      PROA C
ATOM   3484 HG21 ILE   226      13.138  -6.378   5.841  1.00  0.00      PROA H
ATOM   3485 HG22 ILE   226      11.686  -7.100   6.582  1.00  0.00      PROA H
ATOM   3486 HG23 ILE   226      12.789  -8.129   5.589  1.00  0.00      PROA H
ATOM   3487  CG1 ILE   226      12.472  -6.526   3.248  1.00  0.00      PROA C
ATOM   3488 HG11 ILE   226      13.217  -7.349   3.195  1.00  0.00      PROA H
ATOM   3489 HG12 ILE   226      11.898  -6.555   2.293  1.00  0.00      PROA H
ATOM   3490  CD  ILE   226      13.180  -5.188   3.302  1.00  0.00      PROA C
ATOM   3491  HD1 ILE   226      13.821  -5.047   2.405  1.00  0.00      PROA H
ATOM   3492  HD2 ILE   226      12.435  -4.360   3.324  1.00  0.00      PROA H
ATOM   3493  HD3 ILE   226      13.821  -5.099   4.205  1.00  0.00      PROA H
ATOM   3494  C   ILE   226       9.792  -8.397   5.322  1.00  0.00      PROA C
ATOM   3495  O   ILE   226      10.030  -9.508   5.794  1.00  0.00      PROA O
ATOM   3496  N   PHE   227       8.895  -7.566   5.848  1.00  0.00      PROA N
ATOM   3497  HN  PHE   227       8.712  -6.658   5.447  1.00  0.00      PROA H
ATOM   3498  CA  PHE   227       8.162  -7.897   7.075  1.00  0.00      PROA C
ATOM   3499  HA  PHE   227       8.863  -8.316   7.781  1.00  0.00      PROA H
ATOM   3500  CB  PHE   227       7.535  -6.639   7.693  1.00  0.00      PROA C
ATOM   3501  HB1 PHE   227       6.841  -6.187   6.943  1.00  0.00      PROA H
ATOM   3502  HB2 PHE   227       6.935  -6.865   8.597  1.00  0.00      PROA H
ATOM   3503  CG  PHE   227       8.537  -5.587   8.097  1.00  0.00      PROA C
ATOM   3504  CD1 PHE   227       9.689  -5.926   8.795  1.00  0.00      PROA C
ATOM   3505  HD1 PHE   227       9.874  -6.956   9.058  1.00  0.00      PROA H
ATOM   3506  CE1 PHE   227      10.605  -4.959   9.166  1.00  0.00      PROA C
ATOM   3507  HE1 PHE   227      11.504  -5.236   9.699  1.00  0.00      PROA H
ATOM   3508  CZ  PHE   227      10.376  -3.631   8.853  1.00  0.00      PROA C
ATOM   3509  HZ  PHE   227      11.102  -2.883   9.131  1.00  0.00      PROA H
ATOM   3510  CD2 PHE   227       8.315  -4.246   7.795  1.00  0.00      PROA C
ATOM   3511  HD2 PHE   227       7.516  -3.971   7.121  1.00  0.00      PROA H
ATOM   3512  CE2 PHE   227       9.227  -3.274   8.171  1.00  0.00      PROA C
ATOM   3513  HE2 PHE   227       9.053  -2.245   7.884  1.00  0.00      PROA H
ATOM   3514  C   PHE   227       7.084  -8.979   6.901  1.00  0.00      PROA C
ATOM   3515  O   PHE   227       6.762  -9.678   7.866  1.00  0.00      PROA O
ATOM   3516  N   SER   228       6.530  -9.118   5.697  1.00  0.00      PROA N
ATOM   3517  HN  SER   228       6.706  -8.425   4.984  1.00  0.00      PROA H
ATOM   3518  CA  SER   228       5.480 -10.116   5.432  1.00  0.00      PROA C
ATOM   3519  HA  SER   228       5.016 -10.391   6.367  1.00  0.00      PROA H
ATOM   3520  CB  SER   228       4.343  -9.529   4.565  1.00  0.00      PROA C
ATOM   3521  HB1 SER   228       3.426 -10.150   4.673  1.00  0.00      PROA H
ATOM   3522  HB2 SER   228       4.099  -8.512   4.957  1.00  0.00      PROA H
ATOM   3523  OG  SER   228       4.660  -9.422   3.177  1.00  0.00      PROA O
ATOM   3524  HG1 SER   228       5.635  -9.418   3.141  1.00  0.00      PROA H
ATOM   3525  C   SER   228       6.018 -11.409   4.816  1.00  0.00      PROA C
ATOM   3526  O   SER   228       5.258 -12.353   4.610  1.00  0.00      PROA O
ATOM   3527  N   TYR   229       7.321 -11.461   4.535  1.00  0.00      PROA N
ATOM   3528  HN  TYR   229       7.906 -10.660   4.660  1.00  0.00      PROA H
ATOM   3529  CA  TYR   229       7.938 -12.661   3.961  1.00  0.00      PROA C
ATOM   3530  HA  TYR   229       7.498 -12.817   2.985  1.00  0.00      PROA H
ATOM   3531  CB  TYR   229       9.454 -12.488   3.828  1.00  0.00      PROA C
ATOM   3532  HB1 TYR   229       9.689 -11.615   3.193  1.00  0.00      PROA H
ATOM   3533  HB2 TYR   229       9.912 -12.284   4.822  1.00  0.00      PROA H
ATOM   3534  CG  TYR   229      10.153 -13.669   3.194  1.00  0.00      PROA C
ATOM   3535  CD1 TYR   229      10.189 -13.822   1.813  1.00  0.00      PROA C
ATOM   3536  HD1 TYR   229       9.744 -13.056   1.195  1.00  0.00      PROA H
ATOM   3537  CE1 TYR   229      10.828 -14.906   1.228  1.00  0.00      PROA C
ATOM   3538  HE1 TYR   229      10.861 -14.987   0.149  1.00  0.00      PROA H
ATOM   3539  CZ  TYR   229      11.447 -15.849   2.025  1.00  0.00      PROA C
ATOM   3540  OH  TYR   229      12.084 -16.924   1.447  1.00  0.00      PROA O
ATOM   3541  HH  TYR   229      12.398 -16.650   0.563  1.00  0.00      PROA H
ATOM   3542  CD2 TYR   229      10.785 -14.635   3.978  1.00  0.00      PROA C
ATOM   3543  HD2 TYR   229      10.770 -14.522   5.054  1.00  0.00      PROA H
ATOM   3544  CE2 TYR   229      11.426 -15.718   3.401  1.00  0.00      PROA C
ATOM   3545  HE2 TYR   229      11.923 -16.443   4.026  1.00  0.00      PROA H
ATOM   3546  C   TYR   229       7.642 -13.905   4.799  1.00  0.00      PROA C
ATOM   3547  O   TYR   229       7.341 -14.967   4.254  1.00  0.00      PROA O
ATOM   3548  N   HSD   230       7.729 -13.761   6.119  1.00  0.00      PROA N
ATOM   3549  HN  HSD   230       8.006 -12.876   6.509  1.00  0.00      PROA H
ATOM   3550  CA  HSD   230       7.492 -14.865   7.050  1.00  0.00      PROA C
ATOM   3551  HA  HSD   230       8.172 -15.664   6.804  1.00  0.00      PROA H
ATOM   3552  CB  HSD   230       7.743 -14.389   8.487  1.00  0.00      PROA C
ATOM   3553  HB1 HSD   230       8.802 -14.063   8.592  1.00  0.00      PROA H
ATOM   3554  HB2 HSD   230       7.140 -13.494   8.713  1.00  0.00      PROA H
ATOM   3555  ND1 HSD   230       8.341 -16.373   9.929  1.00  0.00      PROA N
ATOM   3556  HD1 HSD   230       9.311 -16.385   9.683  1.00  0.00      PROA H
ATOM   3557  CG  HSD   230       7.436 -15.407   9.539  1.00  0.00      PROA C
ATOM   3558  CE1 HSD   230       7.806 -17.113  10.884  1.00  0.00      PROA C
ATOM   3559  HE1 HSD   230       8.314 -17.900  11.454  1.00  0.00      PROA H
ATOM   3560  NE2 HSD   230       6.590 -16.660  11.132  1.00  0.00      PROA N
ATOM   3561  CD2 HSD   230       6.337 -15.589  10.309  1.00  0.00      PROA C
ATOM   3562  HD2 HSD   230       5.407 -15.034  10.363  1.00  0.00      PROA H
ATOM   3563  C   HSD   230       6.080 -15.439   6.899  1.00  0.00      PROA C
ATOM   3564  O   HSD   230       5.922 -16.636   6.644  1.00  0.00      PROA O
ATOM   3565  N   LYS   231       5.058 -14.596   7.033  1.00  0.00      PROA N
ATOM   3566  HN  LYS   231       5.194 -13.626   7.273  1.00  0.00      PROA H
ATOM   3567  CA  LYS   231       3.675 -15.073   6.937  1.00  0.00      PROA C
ATOM   3568  HA  LYS   231       3.589 -15.929   7.592  1.00  0.00      PROA H
ATOM   3569  CB  LYS   231       2.672 -14.014   7.429  1.00  0.00      PROA C
ATOM   3570  HB1 LYS   231       1.709 -14.508   7.690  1.00  0.00      PROA H
ATOM   3571  HB2 LYS   231       3.083 -13.598   8.380  1.00  0.00      PROA H
ATOM   3572  CG  LYS   231       2.390 -12.853   6.478  1.00  0.00      PROA C
ATOM   3573  HG1 LYS   231       2.148 -11.962   7.111  1.00  0.00      PROA H
ATOM   3574  HG2 LYS   231       3.285 -12.580   5.889  1.00  0.00      PROA H
ATOM   3575  CD  LYS   231       1.178 -13.106   5.588  1.00  0.00      PROA C
ATOM   3576  HD1 LYS   231       0.311 -13.402   6.221  1.00  0.00      PROA H
ATOM   3577  HD2 LYS   231       1.378 -13.936   4.879  1.00  0.00      PROA H
ATOM   3578  CE  LYS   231       0.807 -11.864   4.790  1.00  0.00      PROA C
ATOM   3579  HE1 LYS   231       0.495 -11.039   5.470  1.00  0.00      PROA H
ATOM   3580  HE2 LYS   231       1.661 -11.498   4.184  1.00  0.00      PROA H
ATOM   3581  NZ  LYS   231      -0.323 -12.116   3.852  1.00  0.00      PROA N
ATOM   3582  HZ1 LYS   231      -0.112 -12.927   3.221  1.00  0.00      PROA H
ATOM   3583  HZ2 LYS   231      -0.465 -11.248   3.257  1.00  0.00      PROA H
ATOM   3584  HZ3 LYS   231      -1.208 -12.285   4.387  1.00  0.00      PROA H
ATOM   3585  C   LYS   231       3.340 -15.560   5.520  1.00  0.00      PROA C
ATOM   3586  O   LYS   231       2.548 -16.487   5.352  1.00  0.00      PROA O
ATOM   3587  N   GLU   232       3.957 -14.946   4.513  1.00  0.00      PROA N
ATOM   3588  HN  GLU   232       4.542 -14.143   4.668  1.00  0.00      PROA H
ATOM   3589  CA  GLU   232       3.711 -15.317   3.115  1.00  0.00      PROA C
ATOM   3590  HA  GLU   232       2.644 -15.421   2.971  1.00  0.00      PROA H
ATOM   3591  CB  GLU   232       4.204 -14.221   2.169  1.00  0.00      PROA C
ATOM   3592  HB1 GLU   232       5.234 -13.913   2.463  1.00  0.00      PROA H
ATOM   3593  HB2 GLU   232       4.253 -14.590   1.119  1.00  0.00      PROA H
ATOM   3594  CG  GLU   232       3.274 -13.029   2.193  1.00  0.00      PROA C
ATOM   3595  HG1 GLU   232       2.276 -13.324   1.804  1.00  0.00      PROA H
ATOM   3596  HG2 GLU   232       3.153 -12.665   3.233  1.00  0.00      PROA H
ATOM   3597  CD  GLU   232       3.741 -11.850   1.368  1.00  0.00      PROA C
ATOM   3598  OE1 GLU   232       2.937 -10.917   1.271  1.00  0.00      PROA O
ATOM   3599  OE2 GLU   232       4.867 -11.839   0.825  1.00  0.00      PROA O
ATOM   3600  C   GLU   232       4.322 -16.658   2.737  1.00  0.00      PROA C
ATOM   3601  O   GLU   232       3.637 -17.508   2.164  1.00  0.00      PROA O
ATOM   3602  N   ARG   233       5.602 -16.845   3.057  1.00  0.00      PROA N
ATOM   3603  HN  ARG   233       6.123 -16.118   3.518  1.00  0.00      PROA H
ATOM   3604  CA  ARG   233       6.300 -18.096   2.739  1.00  0.00      PROA C
ATOM   3605  HA  ARG   233       6.161 -18.287   1.683  1.00  0.00      PROA H
ATOM   3606  CB  ARG   233       7.801 -17.988   3.039  1.00  0.00      PROA C
ATOM   3607  HB1 ARG   233       8.161 -17.009   2.640  1.00  0.00      PROA H
ATOM   3608  HB2 ARG   233       7.952 -17.956   4.142  1.00  0.00      PROA H
ATOM   3609  CG  ARG   233       8.619 -19.103   2.399  1.00  0.00      PROA C
ATOM   3610  HG1 ARG   233       8.653 -18.921   1.306  1.00  0.00      PROA H
ATOM   3611  HG2 ARG   233       8.126 -20.091   2.548  1.00  0.00      PROA H
ATOM   3612  CD  ARG   233      10.022 -19.204   2.969  1.00  0.00      PROA C
ATOM   3613  HD1 ARG   233      10.470 -18.188   2.974  1.00  0.00      PROA H
ATOM   3614  HD2 ARG   233       9.967 -19.579   4.018  1.00  0.00      PROA H
ATOM   3615  NE  ARG   233      10.860 -20.096   2.166  1.00  0.00      PROA N
ATOM   3616  HE  ARG   233      10.432 -20.607   1.423  1.00  0.00      PROA H
ATOM   3617  CZ  ARG   233      12.154 -20.328   2.388  1.00  0.00      PROA C
ATOM   3618  NH1 ARG   233      12.789 -19.738   3.399  1.00  0.00      PROA N
ATOM   3619 HH11 ARG   233      12.291 -19.011   3.852  1.00  0.00      PROA H
ATOM   3620 HH12 ARG   233      13.775 -19.777   3.490  1.00  0.00      PROA H
ATOM   3621  NH2 ARG   233      12.819 -21.160   1.591  1.00  0.00      PROA N
ATOM   3622 HH21 ARG   233      12.490 -21.177   0.633  1.00  0.00      PROA H
ATOM   3623 HH22 ARG   233      13.800 -21.191   1.681  1.00  0.00      PROA H
ATOM   3624  C   ARG   233       5.718 -19.293   3.496  1.00  0.00      PROA C
ATOM   3625  O   ARG   233       5.686 -20.406   2.973  1.00  0.00      PROA O
ATOM   3626  N   ARG   234       5.264 -19.063   4.722  1.00  0.00      PROA N
ATOM   3627  HN  ARG   234       5.320 -18.155   5.141  1.00  0.00      PROA H
ATOM   3628  CA  ARG   234       4.714 -20.145   5.546  1.00  0.00      PROA C
ATOM   3629  HA  ARG   234       5.287 -21.048   5.381  1.00  0.00      PROA H
ATOM   3630  CB  ARG   234       4.810 -19.785   7.015  1.00  0.00      PROA C
ATOM   3631  HB1 ARG   234       4.256 -18.828   7.156  1.00  0.00      PROA H
ATOM   3632  HB2 ARG   234       4.309 -20.593   7.602  1.00  0.00      PROA H
ATOM   3633  CG  ARG   234       6.224 -19.667   7.538  1.00  0.00      PROA C
ATOM   3634  HG1 ARG   234       6.751 -18.817   7.060  1.00  0.00      PROA H
ATOM   3635  HG2 ARG   234       6.801 -20.590   7.299  1.00  0.00      PROA H
ATOM   3636  CD  ARG   234       6.210 -19.473   9.041  1.00  0.00      PROA C
ATOM   3637  HD1 ARG   234       6.053 -20.483   9.475  1.00  0.00      PROA H
ATOM   3638  HD2 ARG   234       7.189 -19.088   9.398  1.00  0.00      PROA H
ATOM   3639  NE  ARG   234       5.175 -18.523   9.466  1.00  0.00      PROA N
ATOM   3640  HE  ARG   234       5.531 -17.712   9.954  1.00  0.00      PROA H
ATOM   3641  CZ  ARG   234       3.948 -18.842   9.890  1.00  0.00      PROA C
ATOM   3642  NH1 ARG   234       3.112 -17.871  10.241  1.00  0.00      PROA N
ATOM   3643 HH11 ARG   234       3.546 -17.015  10.523  1.00  0.00      PROA H
ATOM   3644 HH12 ARG   234       2.289 -18.144  10.717  1.00  0.00      PROA H
ATOM   3645  NH2 ARG   234       3.536 -20.110   9.964  1.00  0.00      PROA N
ATOM   3646 HH21 ARG   234       4.294 -20.563  10.469  1.00  0.00      PROA H
ATOM   3647 HH22 ARG   234       2.649 -20.270  10.386  1.00  0.00      PROA H
ATOM   3648  C   ARG   234       3.264 -20.496   5.229  1.00  0.00      PROA C
ATOM   3649  O   ARG   234       2.719 -21.435   5.810  1.00  0.00      PROA O
ATOM   3650  N   GLY   235       2.634 -19.741   4.334  1.00  0.00      PROA N
ATOM   3651  HN  GLY   235       3.110 -18.986   3.884  1.00  0.00      PROA H
ATOM   3652  CA  GLY   235       1.313 -20.101   3.835  1.00  0.00      PROA C
ATOM   3653  HA1 GLY   235       0.978 -19.305   3.186  1.00  0.00      PROA H
ATOM   3654  HA2 GLY   235       0.651 -20.274   4.673  1.00  0.00      PROA H
ATOM   3655  C   GLY   235       1.377 -21.372   3.007  1.00  0.00      PROA C
ATOM   3656  O   GLY   235       2.462 -21.847   2.664  1.00  0.00      PROA O
ATOM   3657  N   SER   236       0.210 -21.921   2.688  1.00  0.00      PROA N
ATOM   3658  HN  SER   236      -0.667 -21.548   2.989  1.00  0.00      PROA H
ATOM   3659  CA  SER   236       0.118 -23.163   1.918  1.00  0.00      PROA C
ATOM   3660  HA  SER   236       0.980 -23.782   2.123  1.00  0.00      PROA H
ATOM   3661  CB  SER   236      -1.140 -23.932   2.320  1.00  0.00      PROA C
ATOM   3662  HB1 SER   236      -1.332 -24.790   1.640  1.00  0.00      PROA H
ATOM   3663  HB2 SER   236      -0.995 -24.330   3.351  1.00  0.00      PROA H
ATOM   3664  OG  SER   236      -2.266 -23.071   2.350  1.00  0.00      PROA O
ATOM   3665  HG1 SER   236      -3.043 -23.653   2.225  1.00  0.00      PROA H
ATOM   3666  C   SER   236       0.101 -22.925   0.409  1.00  0.00      PROA C
ATOM   3667  O   SER   236       0.343 -23.852  -0.366  1.00  0.00      PROA O
ATOM   3668  N   GLY   237      -0.182 -21.692  -0.004  1.00  0.00      PROA N
ATOM   3669  HN  GLY   237      -0.336 -20.969   0.668  1.00  0.00      PROA H
ATOM   3670  CA  GLY   237      -0.392 -21.384  -1.415  1.00  0.00      PROA C
ATOM   3671  HA1 GLY   237      -1.276 -20.765  -1.456  1.00  0.00      PROA H
ATOM   3672  HA2 GLY   237      -0.511 -22.288  -1.995  1.00  0.00      PROA H
ATOM   3673  C   GLY   237       0.717 -20.589  -2.080  1.00  0.00      PROA C
ATOM   3674  O   GLY   237       1.820 -20.437  -1.546  1.00  0.00      PROA O
ATOM   3675  N   TYR   238       0.403 -20.084  -3.266  1.00  0.00      PROA N
ATOM   3676  HN  TYR   238      -0.528 -20.193  -3.631  1.00  0.00      PROA H
ATOM   3677  CA  TYR   238       1.321 -19.256  -4.034  1.00  0.00      PROA C
ATOM   3678  HA  TYR   238       2.259 -19.784  -4.138  1.00  0.00      PROA H
ATOM   3679  CB  TYR   238       0.706 -18.965  -5.404  1.00  0.00      PROA C
ATOM   3680  HB1 TYR   238       0.549 -19.924  -5.945  1.00  0.00      PROA H
ATOM   3681  HB2 TYR   238      -0.299 -18.509  -5.251  1.00  0.00      PROA H
ATOM   3682  CG  TYR   238       1.514 -18.051  -6.292  1.00  0.00      PROA C
ATOM   3683  CD1 TYR   238       2.504 -18.558  -7.127  1.00  0.00      PROA C
ATOM   3684  HD1 TYR   238       2.693 -19.622  -7.130  1.00  0.00      PROA H
ATOM   3685  CE1 TYR   238       3.242 -17.724  -7.950  1.00  0.00      PROA C
ATOM   3686  HE1 TYR   238       4.009 -18.133  -8.591  1.00  0.00      PROA H
ATOM   3687  CZ  TYR   238       2.987 -16.365  -7.949  1.00  0.00      PROA C
ATOM   3688  OH  TYR   238       3.717 -15.527  -8.766  1.00  0.00      PROA O
ATOM   3689  HH  TYR   238       4.246 -16.064  -9.377  1.00  0.00      PROA H
ATOM   3690  CD2 TYR   238       1.274 -16.679  -6.312  1.00  0.00      PROA C
ATOM   3691  HD2 TYR   238       0.540 -16.250  -5.645  1.00  0.00      PROA H
ATOM   3692  CE2 TYR   238       2.007 -15.839  -7.130  1.00  0.00      PROA C
ATOM   3693  HE2 TYR   238       1.823 -14.771  -7.122  1.00  0.00      PROA H
ATOM   3694  C   TYR   238       1.580 -17.950  -3.294  1.00  0.00      PROA C
ATOM   3695  O   TYR   238       0.677 -17.390  -2.681  1.00  0.00      PROA O
ATOM   3696  N   TYR   239       2.820 -17.478  -3.341  1.00  0.00      PROA N
ATOM   3697  HN  TYR   239       3.552 -17.956  -3.807  1.00  0.00      PROA H
ATOM   3698  CA  TYR   239       3.156 -16.159  -2.812  1.00  0.00      PROA C
ATOM   3699  HA  TYR   239       2.278 -15.525  -2.830  1.00  0.00      PROA H
ATOM   3700  CB  TYR   239       3.689 -16.257  -1.376  1.00  0.00      PROA C
ATOM   3701  HB1 TYR   239       3.689 -15.242  -0.917  1.00  0.00      PROA H
ATOM   3702  HB2 TYR   239       3.015 -16.896  -0.769  1.00  0.00      PROA H
ATOM   3703  CG  TYR   239       5.083 -16.829  -1.286  1.00  0.00      PROA C
ATOM   3704  CD1 TYR   239       6.189 -15.999  -1.120  1.00  0.00      PROA C
ATOM   3705  HD1 TYR   239       6.031 -14.930  -1.046  1.00  0.00      PROA H
ATOM   3706  CE1 TYR   239       7.470 -16.519  -1.046  1.00  0.00      PROA C
ATOM   3707  HE1 TYR   239       8.306 -15.847  -0.909  1.00  0.00      PROA H
ATOM   3708  CZ  TYR   239       7.657 -17.884  -1.145  1.00  0.00      PROA C
ATOM   3709  OH  TYR   239       8.926 -18.407  -1.081  1.00  0.00      PROA O
ATOM   3710  HH  TYR   239       9.527 -17.671  -0.924  1.00  0.00      PROA H
ATOM   3711  CD2 TYR   239       5.299 -18.198  -1.387  1.00  0.00      PROA C
ATOM   3712  HD2 TYR   239       4.447 -18.856  -1.509  1.00  0.00      PROA H
ATOM   3713  CE2 TYR   239       6.576 -18.728  -1.317  1.00  0.00      PROA C
ATOM   3714  HE2 TYR   239       6.737 -19.790  -1.418  1.00  0.00      PROA H
ATOM   3715  C   TYR   239       4.187 -15.506  -3.719  1.00  0.00      PROA C
ATOM   3716  O   TYR   239       4.914 -16.187  -4.447  1.00  0.00      PROA O
ATOM   3717  N   LEU   240       4.240 -14.184  -3.666  1.00  0.00      PROA N
ATOM   3718  HN  LEU   240       3.620 -13.657  -3.068  1.00  0.00      PROA H
ATOM   3719  CA  LEU   240       5.174 -13.425  -4.474  1.00  0.00      PROA C
ATOM   3720  HA  LEU   240       6.039 -14.035  -4.683  1.00  0.00      PROA H
ATOM   3721  CB  LEU   240       4.500 -12.979  -5.771  1.00  0.00      PROA C
ATOM   3722  HB1 LEU   240       4.024 -13.877  -6.228  1.00  0.00      PROA H
ATOM   3723  HB2 LEU   240       3.667 -12.275  -5.525  1.00  0.00      PROA H
ATOM   3724  CG  LEU   240       5.369 -12.339  -6.852  1.00  0.00      PROA C
ATOM   3725  HG  LEU   240       5.825 -11.411  -6.427  1.00  0.00      PROA H
ATOM   3726  CD1 LEU   240       6.474 -13.263  -7.318  1.00  0.00      PROA C
ATOM   3727 HD11 LEU   240       7.186 -12.680  -7.941  1.00  0.00      PROA H
ATOM   3728 HD12 LEU   240       7.057 -13.664  -6.466  1.00  0.00      PROA H
ATOM   3729 HD13 LEU   240       6.060 -14.111  -7.903  1.00  0.00      PROA H
ATOM   3730  CD2 LEU   240       4.516 -11.953  -8.041  1.00  0.00      PROA C
ATOM   3731 HD21 LEU   240       5.121 -11.431  -8.811  1.00  0.00      PROA H
ATOM   3732 HD22 LEU   240       4.036 -12.843  -8.498  1.00  0.00      PROA H
ATOM   3733 HD23 LEU   240       3.712 -11.252  -7.720  1.00  0.00      PROA H
ATOM   3734  C   LEU   240       5.657 -12.215  -3.694  1.00  0.00      PROA C
ATOM   3735  O   LEU   240       4.855 -11.492  -3.102  1.00  0.00      PROA O
ATOM   3736  N   ASN   241       6.969 -12.015  -3.686  1.00  0.00      PROA N
ATOM   3737  HN  ASN   241       7.604 -12.594  -4.182  1.00  0.00      PROA H
ATOM   3738  CA  ASN   241       7.565 -10.814  -3.118  1.00  0.00      PROA C
ATOM   3739  HA  ASN   241       6.995  -9.977  -3.468  1.00  0.00      PROA H
ATOM   3740  CB  ASN   241       7.512 -10.835  -1.589  1.00  0.00      PROA C
ATOM   3741  HB1 ASN   241       8.010  -9.950  -1.154  1.00  0.00      PROA H
ATOM   3742  HB2 ASN   241       6.446 -10.779  -1.276  1.00  0.00      PROA H
ATOM   3743  CG  ASN   241       8.168 -12.059  -1.000  1.00  0.00      PROA C
ATOM   3744  OD1 ASN   241       9.316 -12.363  -1.316  1.00  0.00      PROA O
ATOM   3745  ND2 ASN   241       7.451 -12.761  -0.124  1.00  0.00      PROA N
ATOM   3746 HD21 ASN   241       6.535 -12.421   0.147  1.00  0.00      PROA H
ATOM   3747 HD22 ASN   241       7.882 -13.516   0.351  1.00  0.00      PROA H
ATOM   3748  C   ASN   241       8.994 -10.658  -3.622  1.00  0.00      PROA C
ATOM   3749  O   ASN   241       9.518 -11.557  -4.289  1.00  0.00      PROA O
ATOM   3750  N   ALA   242       9.615  -9.527  -3.297  1.00  0.00      PROA N
ATOM   3751  HN  ALA   242       9.132  -8.769  -2.830  1.00  0.00      PROA H
ATOM   3752  CA  ALA   242      10.941  -9.183  -3.809  1.00  0.00      PROA C
ATOM   3753  HA  ALA   242      10.866  -9.116  -4.886  1.00  0.00      PROA H
ATOM   3754  CB  ALA   242      11.386  -7.832  -3.271  1.00  0.00      PROA C
ATOM   3755  HB1 ALA   242      12.366  -7.522  -3.694  1.00  0.00      PROA H
ATOM   3756  HB2 ALA   242      10.642  -7.048  -3.539  1.00  0.00      PROA H
ATOM   3757  HB3 ALA   242      11.462  -7.841  -2.163  1.00  0.00      PROA H
ATOM   3758  C   ALA   242      11.997 -10.241  -3.503  1.00  0.00      PROA C
ATOM   3759  O   ALA   242      12.874 -10.491  -4.328  1.00  0.00      PROA O
ATOM   3760  N   LEU   243      11.918 -10.854  -2.325  1.00  0.00      PROA N
ATOM   3761  HN  LEU   243      11.176 -10.646  -1.692  1.00  0.00      PROA H
ATOM   3762  CA  LEU   243      12.895 -11.870  -1.931  1.00  0.00      PROA C
ATOM   3763  HA  LEU   243      13.886 -11.458  -2.063  1.00  0.00      PROA H
ATOM   3764  CB  LEU   243      12.725 -12.284  -0.464  1.00  0.00      PROA C
ATOM   3765  HB1 LEU   243      11.650 -12.448  -0.239  1.00  0.00      PROA H
ATOM   3766  HB2 LEU   243      13.249 -13.258  -0.304  1.00  0.00      PROA H
ATOM   3767  CG  LEU   243      13.322 -11.324   0.570  1.00  0.00      PROA C
ATOM   3768  HG  LEU   243      14.343 -11.025   0.227  1.00  0.00      PROA H
ATOM   3769  CD1 LEU   243      12.475 -10.065   0.708  1.00  0.00      PROA C
ATOM   3770 HD11 LEU   243      12.871  -9.422   1.525  1.00  0.00      PROA H
ATOM   3771 HD12 LEU   243      12.485  -9.458  -0.220  1.00  0.00      PROA H
ATOM   3772 HD13 LEU   243      11.422 -10.320   0.959  1.00  0.00      PROA H
ATOM   3773  CD2 LEU   243      13.470 -12.016   1.917  1.00  0.00      PROA C
ATOM   3774 HD21 LEU   243      13.907 -11.313   2.655  1.00  0.00      PROA H
ATOM   3775 HD22 LEU   243      12.480 -12.340   2.299  1.00  0.00      PROA H
ATOM   3776 HD23 LEU   243      14.134 -12.903   1.838  1.00  0.00      PROA H
ATOM   3777  C   LEU   243      12.812 -13.094  -2.841  1.00  0.00      PROA C
ATOM   3778  O   LEU   243      13.836 -13.570  -3.328  1.00  0.00      PROA O
ATOM   3779  N   ARG   244      11.597 -13.583  -3.085  1.00  0.00      PROA N
ATOM   3780  HN  ARG   244      10.793 -13.135  -2.687  1.00  0.00      PROA H
ATOM   3781  CA  ARG   244      11.407 -14.717  -3.992  1.00  0.00      PROA C
ATOM   3782  HA  ARG   244      12.026 -15.528  -3.630  1.00  0.00      PROA H
ATOM   3783  CB  ARG   244       9.945 -15.170  -4.026  1.00  0.00      PROA C
ATOM   3784  HB1 ARG   244       9.626 -15.336  -2.971  1.00  0.00      PROA H
ATOM   3785  HB2 ARG   244       9.306 -14.353  -4.435  1.00  0.00      PROA H
ATOM   3786  CG  ARG   244       9.753 -16.452  -4.821  1.00  0.00      PROA C
ATOM   3787  HG1 ARG   244      10.470 -17.198  -4.405  1.00  0.00      PROA H
ATOM   3788  HG2 ARG   244      10.014 -16.293  -5.893  1.00  0.00      PROA H
ATOM   3789  CD  ARG   244       8.347 -17.012  -4.741  1.00  0.00      PROA C
ATOM   3790  HD1 ARG   244       7.654 -16.341  -5.306  1.00  0.00      PROA H
ATOM   3791  HD2 ARG   244       8.002 -17.061  -3.685  1.00  0.00      PROA H
ATOM   3792  NE  ARG   244       8.309 -18.365  -5.301  1.00  0.00      PROA N
ATOM   3793  HE  ARG   244       9.166 -18.885  -5.324  1.00  0.00      PROA H
ATOM   3794  CZ  ARG   244       7.209 -19.021  -5.661  1.00  0.00      PROA C
ATOM   3795  NH1 ARG   244       7.318 -20.249  -6.157  1.00  0.00      PROA N
ATOM   3796 HH11 ARG   244       8.212 -20.634  -6.322  1.00  0.00      PROA H
ATOM   3797 HH12 ARG   244       6.508 -20.612  -6.644  1.00  0.00      PROA H
ATOM   3798  NH2 ARG   244       6.006 -18.470  -5.535  1.00  0.00      PROA N
ATOM   3799 HH21 ARG   244       5.883 -17.548  -5.149  1.00  0.00      PROA H
ATOM   3800 HH22 ARG   244       5.238 -18.955  -5.933  1.00  0.00      PROA H
ATOM   3801  C   ARG   244      11.884 -14.386  -5.409  1.00  0.00      PROA C
ATOM   3802  O   ARG   244      12.478 -15.232  -6.080  1.00  0.00      PROA O
ATOM   3803  N   VAL   245      11.618 -13.162  -5.860  1.00  0.00      PROA N
ATOM   3804  HN  VAL   245      11.109 -12.503  -5.300  1.00  0.00      PROA H
ATOM   3805  CA  VAL   245      12.062 -12.708  -7.181  1.00  0.00      PROA C
ATOM   3806  HA  VAL   245      11.738 -13.423  -7.924  1.00  0.00      PROA H
ATOM   3807  CB  VAL   245      11.462 -11.329  -7.542  1.00  0.00      PROA C
ATOM   3808  HB  VAL   245      11.635 -10.631  -6.687  1.00  0.00      PROA H
ATOM   3809  CG1 VAL   245      12.127 -10.738  -8.781  1.00  0.00      PROA C
ATOM   3810 HG11 VAL   245      11.573  -9.825  -9.086  1.00  0.00      PROA H
ATOM   3811 HG12 VAL   245      13.184 -10.447  -8.603  1.00  0.00      PROA H
ATOM   3812 HG13 VAL   245      12.085 -11.452  -9.632  1.00  0.00      PROA H
ATOM   3813  CG2 VAL   245       9.958 -11.453  -7.754  1.00  0.00      PROA C
ATOM   3814 HG21 VAL   245       9.516 -10.449  -7.907  1.00  0.00      PROA H
ATOM   3815 HG22 VAL   245       9.741 -12.059  -8.659  1.00  0.00      PROA H
ATOM   3816 HG23 VAL   245       9.454 -11.911  -6.879  1.00  0.00      PROA H
ATOM   3817  C   VAL   245      13.590 -12.671  -7.250  1.00  0.00      PROA C
ATOM   3818  O   VAL   245      14.181 -13.150  -8.216  1.00  0.00      PROA O
ATOM   3819  N   LEU   246      14.223 -12.115  -6.221  1.00  0.00      PROA N
ATOM   3820  HN  LEU   246      13.714 -11.671  -5.476  1.00  0.00      PROA H
ATOM   3821  CA  LEU   246      15.687 -12.028  -6.176  1.00  0.00      PROA C
ATOM   3822  HA  LEU   246      16.026 -11.610  -7.113  1.00  0.00      PROA H
ATOM   3823  CB  LEU   246      16.135 -11.121  -5.025  1.00  0.00      PROA C
ATOM   3824  HB1 LEU   246      15.601 -11.442  -4.101  1.00  0.00      PROA H
ATOM   3825  HB2 LEU   246      17.226 -11.217  -4.837  1.00  0.00      PROA H
ATOM   3826  CG  LEU   246      15.839  -9.637  -5.265  1.00  0.00      PROA C
ATOM   3827  HG  LEU   246      14.798  -9.536  -5.662  1.00  0.00      PROA H
ATOM   3828  CD1 LEU   246      15.900  -8.830  -3.976  1.00  0.00      PROA C
ATOM   3829 HD11 LEU   246      15.652  -7.764  -4.168  1.00  0.00      PROA H
ATOM   3830 HD12 LEU   246      15.167  -9.223  -3.237  1.00  0.00      PROA H
ATOM   3831 HD13 LEU   246      16.909  -8.879  -3.522  1.00  0.00      PROA H
ATOM   3832  CD2 LEU   246      16.789  -9.063  -6.309  1.00  0.00      PROA C
ATOM   3833 HD21 LEU   246      16.550  -7.994  -6.491  1.00  0.00      PROA H
ATOM   3834 HD22 LEU   246      17.839  -9.126  -5.955  1.00  0.00      PROA H
ATOM   3835 HD23 LEU   246      16.704  -9.597  -7.279  1.00  0.00      PROA H
ATOM   3836  C   LEU   246      16.349 -13.405  -6.074  1.00  0.00      PROA C
ATOM   3837  O   LEU   246      17.385 -13.640  -6.706  1.00  0.00      PROA O
ATOM   3838  N   GLU   247      15.754 -14.303  -5.287  1.00  0.00      PROA N
ATOM   3839  HN  GLU   247      14.969 -14.046  -4.711  1.00  0.00      PROA H
ATOM   3840  CA  GLU   247      16.187 -15.704  -5.232  1.00  0.00      PROA C
ATOM   3841  HA  GLU   247      17.177 -15.747  -4.803  1.00  0.00      PROA H
ATOM   3842  CB  GLU   247      15.224 -16.550  -4.391  1.00  0.00      PROA C
ATOM   3843  HB1 GLU   247      14.180 -16.322  -4.699  1.00  0.00      PROA H
ATOM   3844  HB2 GLU   247      15.404 -17.633  -4.597  1.00  0.00      PROA H
ATOM   3845  CG  GLU   247      15.349 -16.367  -2.888  1.00  0.00      PROA C
ATOM   3846  HG1 GLU   247      16.360 -16.678  -2.550  1.00  0.00      PROA H
ATOM   3847  HG2 GLU   247      15.221 -15.310  -2.591  1.00  0.00      PROA H
ATOM   3848  CD  GLU   247      14.337 -17.203  -2.122  1.00  0.00      PROA C
ATOM   3849  OE1 GLU   247      14.345 -18.442  -2.283  1.00  0.00      PROA O
ATOM   3850  OE2 GLU   247      13.535 -16.622  -1.357  1.00  0.00      PROA O
ATOM   3851  C   GLU   247      16.268 -16.313  -6.631  1.00  0.00      PROA C
ATOM   3852  O   GLU   247      17.284 -16.902  -6.996  1.00  0.00      PROA O
ATOM   3853  N   GLN   248      15.196 -16.164  -7.405  1.00  0.00      PROA N
ATOM   3854  HN  GLN   248      14.403 -15.650  -7.070  1.00  0.00      PROA H
ATOM   3855  CA  GLN   248      15.128 -16.735  -8.751  1.00  0.00      PROA C
ATOM   3856  HA  GLN   248      15.437 -17.768  -8.702  1.00  0.00      PROA H
ATOM   3857  CB  GLN   248      13.701 -16.673  -9.301  1.00  0.00      PROA C
ATOM   3858  HB1 GLN   248      13.028 -17.202  -8.587  1.00  0.00      PROA H
ATOM   3859  HB2 GLN   248      13.370 -15.606  -9.314  1.00  0.00      PROA H
ATOM   3860  CG  GLN   248      13.554 -17.280 -10.693  1.00  0.00      PROA C
ATOM   3861  HG1 GLN   248      14.262 -16.823 -11.421  1.00  0.00      PROA H
ATOM   3862  HG2 GLN   248      13.784 -18.367 -10.653  1.00  0.00      PROA H
ATOM   3863  CD  GLN   248      12.158 -17.120 -11.255  1.00  0.00      PROA C
ATOM   3864  OE1 GLN   248      11.341 -18.034 -11.178  1.00  0.00      PROA O
ATOM   3865  NE2 GLN   248      11.873 -15.946 -11.814  1.00  0.00      PROA N
ATOM   3866 HE21 GLN   248      12.586 -15.254 -11.940  1.00  0.00      PROA H
ATOM   3867 HE22 GLN   248      10.939 -15.749 -12.118  1.00  0.00      PROA H
ATOM   3868  C   GLN   248      16.072 -16.035  -9.723  1.00  0.00      PROA C
ATOM   3869  O   GLN   248      16.839 -16.699 -10.422  1.00  0.00      PROA O
ATOM   3870  N   GLU   249      16.010 -14.706  -9.777  1.00  0.00      PROA N
ATOM   3871  HN  GLU   249      15.383 -14.179  -9.192  1.00  0.00      PROA H
ATOM   3872  CA  GLU   249      16.768 -13.953 -10.782  1.00  0.00      PROA C
ATOM   3873  HA  GLU   249      16.591 -14.408 -11.747  1.00  0.00      PROA H
ATOM   3874  CB  GLU   249      16.326 -12.486 -10.857  1.00  0.00      PROA C
ATOM   3875  HB1 GLU   249      15.239 -12.434 -11.073  1.00  0.00      PROA H
ATOM   3876  HB2 GLU   249      16.461 -12.006  -9.859  1.00  0.00      PROA H
ATOM   3877  CG  GLU   249      17.134 -11.709 -11.894  1.00  0.00      PROA C
ATOM   3878  HG1 GLU   249      18.188 -11.604 -11.547  1.00  0.00      PROA H
ATOM   3879  HG2 GLU   249      17.176 -12.248 -12.859  1.00  0.00      PROA H
ATOM   3880  CD  GLU   249      16.657 -10.294 -12.134  1.00  0.00      PROA C
ATOM   3881  OE1 GLU   249      17.307  -9.358 -11.606  1.00  0.00      PROA O
ATOM   3882  OE2 GLU   249      15.662 -10.119 -12.871  1.00  0.00      PROA O
ATOM   3883  C   GLU   249      18.279 -14.002 -10.563  1.00  0.00      PROA C
ATOM   3884  O   GLU   249      19.040 -14.069 -11.526  1.00  0.00      PROA O
ATOM   3885  N   ARG   250      18.709 -13.946  -9.307  1.00  0.00      PROA N
ATOM   3886  HN  ARG   250      18.067 -13.864  -8.541  1.00  0.00      PROA H
ATOM   3887  CA  ARG   250      20.131 -13.825  -8.991  1.00  0.00      PROA C
ATOM   3888  HA  ARG   250      20.708 -13.661  -9.893  1.00  0.00      PROA H
ATOM   3889  CB  ARG   250      20.351 -12.608  -8.091  1.00  0.00      PROA C
ATOM   3890  HB1 ARG   250      19.699 -12.698  -7.195  1.00  0.00      PROA H
ATOM   3891  HB2 ARG   250      21.415 -12.570  -7.754  1.00  0.00      PROA H
ATOM   3892  CG  ARG   250      20.026 -11.296  -8.780  1.00  0.00      PROA C
ATOM   3893  HG1 ARG   250      18.970 -11.296  -9.136  1.00  0.00      PROA H
ATOM   3894  HG2 ARG   250      20.686 -11.197  -9.669  1.00  0.00      PROA H
ATOM   3895  CD  ARG   250      20.249 -10.107  -7.866  1.00  0.00      PROA C
ATOM   3896  HD1 ARG   250      19.650 -10.250  -6.935  1.00  0.00      PROA H
ATOM   3897  HD2 ARG   250      21.325 -10.040  -7.590  1.00  0.00      PROA H
ATOM   3898  NE  ARG   250      19.827  -8.863  -8.504  1.00  0.00      PROA N
ATOM   3899  HE  ARG   250      19.463  -8.890  -9.439  1.00  0.00      PROA H
ATOM   3900  CZ  ARG   250      19.899  -7.658  -7.942  1.00  0.00      PROA C
ATOM   3901  NH1 ARG   250      19.484  -6.594  -8.617  1.00  0.00      PROA N
ATOM   3902 HH11 ARG   250      19.276  -6.695  -9.603  1.00  0.00      PROA H
ATOM   3903 HH12 ARG   250      19.701  -5.677  -8.296  1.00  0.00      PROA H
ATOM   3904  NH2 ARG   250      20.381  -7.511  -6.711  1.00  0.00      PROA N
ATOM   3905 HH21 ARG   250      20.910  -8.256  -6.306  1.00  0.00      PROA H
ATOM   3906 HH22 ARG   250      20.478  -6.590  -6.352  1.00  0.00      PROA H
ATOM   3907  C   ARG   250      20.729 -15.076  -8.352  1.00  0.00      PROA C
ATOM   3908  O   ARG   250      21.906 -15.080  -7.993  1.00  0.00      PROA O
ATOM   3909  N   GLY   251      19.925 -16.132  -8.223  1.00  0.00      PROA N
ATOM   3910  HN  GLY   251      18.977 -16.063  -8.531  1.00  0.00      PROA H
ATOM   3911  CA  GLY   251      20.382 -17.396  -7.648  1.00  0.00      PROA C
ATOM   3912  HA1 GLY   251      21.220 -17.753  -8.230  1.00  0.00      PROA H
ATOM   3913  HA2 GLY   251      19.545 -18.075  -7.637  1.00  0.00      PROA H
ATOM   3914  C   GLY   251      20.859 -17.236  -6.218  1.00  0.00      PROA C
ATOM   3915  O   GLY   251      21.922 -17.730  -5.851  1.00  0.00      PROA O
ATOM   3916  N   LEU   252      20.062 -16.537  -5.415  1.00  0.00      PROA N
ATOM   3917  HN  LEU   252      19.199 -16.181  -5.764  1.00  0.00      PROA H
ATOM   3918  CA  LEU   252      20.419 -16.227  -4.040  1.00  0.00      PROA C
ATOM   3919  HA  LEU   252      21.474 -16.398  -3.877  1.00  0.00      PROA H
ATOM   3920  CB  LEU   252      20.087 -14.765  -3.732  1.00  0.00      PROA C
ATOM   3921  HB1 LEU   252      18.982 -14.633  -3.833  1.00  0.00      PROA H
ATOM   3922  HB2 LEU   252      20.332 -14.526  -2.680  1.00  0.00      PROA H
ATOM   3923  CG  LEU   252      20.731 -13.696  -4.610  1.00  0.00      PROA C
ATOM   3924  HG  LEU   252      20.444 -13.903  -5.665  1.00  0.00      PROA H
ATOM   3925  CD1 LEU   252      20.208 -12.321  -4.214  1.00  0.00      PROA C
ATOM   3926 HD11 LEU   252      20.633 -11.538  -4.877  1.00  0.00      PROA H
ATOM   3927 HD12 LEU   252      19.101 -12.292  -4.304  1.00  0.00      PROA H
ATOM   3928 HD13 LEU   252      20.480 -12.083  -3.164  1.00  0.00      PROA H
ATOM   3929  CD2 LEU   252      22.248 -13.746  -4.514  1.00  0.00      PROA C
ATOM   3930 HD21 LEU   252      22.703 -12.961  -5.158  1.00  0.00      PROA H
ATOM   3931 HD22 LEU   252      22.592 -13.593  -3.472  1.00  0.00      PROA H
ATOM   3932 HD23 LEU   252      22.627 -14.726  -4.876  1.00  0.00      PROA H
ATOM   3933  C   LEU   252      19.659 -17.112  -3.069  1.00  0.00      PROA C
ATOM   3934  O   LEU   252      18.576 -17.607  -3.384  1.00  0.00      PROA O
ATOM   3935  N   THR   253      20.231 -17.303  -1.881  1.00  0.00      PROA N
ATOM   3936  HN  THR   253      21.141 -16.934  -1.677  1.00  0.00      PROA H
ATOM   3937  CA  THR   253      19.500 -17.898  -0.771  1.00  0.00      PROA C
ATOM   3938  HA  THR   253      18.967 -18.759  -1.145  1.00  0.00      PROA H
ATOM   3939  CB  THR   253      20.440 -18.306   0.380  1.00  0.00      PROA C
ATOM   3940  HB  THR   253      19.868 -18.747   1.223  1.00  0.00      PROA H
ATOM   3941  OG1 THR   253      21.127 -17.148   0.873  1.00  0.00      PROA O
ATOM   3942  HG1 THR   253      21.767 -17.456   1.551  1.00  0.00      PROA H
ATOM   3943  CG2 THR   253      21.457 -19.341  -0.087  1.00  0.00      PROA C
ATOM   3944 HG21 THR   253      22.115 -19.660   0.750  1.00  0.00      PROA H
ATOM   3945 HG22 THR   253      20.950 -20.234  -0.505  1.00  0.00      PROA H
ATOM   3946 HG23 THR   253      22.108 -18.917  -0.883  1.00  0.00      PROA H
ATOM   3947  C   THR   253      18.511 -16.858  -0.246  1.00  0.00      PROA C
ATOM   3948  O   THR   253      18.656 -15.669  -0.539  1.00  0.00      PROA O
ATOM   3949  N   PRO   254      17.504 -17.293   0.529  1.00  0.00      PROA N
ATOM   3950  CD  PRO   254      17.070 -18.686   0.752  1.00  0.00      PROA C
ATOM   3951  HD1 PRO   254      17.017 -19.241  -0.211  1.00  0.00      PROA H
ATOM   3952  HD2 PRO   254      17.771 -19.186   1.452  1.00  0.00      PROA H
ATOM   3953  CA  PRO   254      16.597 -16.332   1.162  1.00  0.00      PROA C
ATOM   3954  HA  PRO   254      16.043 -15.826   0.381  1.00  0.00      PROA H
ATOM   3955  CB  PRO   254      15.732 -17.215   2.064  1.00  0.00      PROA C
ATOM   3956  HB1 PRO   254      14.714 -16.781   2.182  1.00  0.00      PROA H
ATOM   3957  HB2 PRO   254      16.188 -17.347   3.068  1.00  0.00      PROA H
ATOM   3958  CG  PRO   254      15.709 -18.536   1.376  1.00  0.00      PROA C
ATOM   3959  HG1 PRO   254      14.949 -18.491   0.554  1.00  0.00      PROA H
ATOM   3960  HG2 PRO   254      15.457 -19.378   2.050  1.00  0.00      PROA H
ATOM   3961  C   PRO   254      17.319 -15.255   1.982  1.00  0.00      PROA C
ATOM   3962  O   PRO   254      16.922 -14.090   1.947  1.00  0.00      PROA O
ATOM   3963  N   ALA   255      18.374 -15.643   2.699  1.00  0.00      PROA N
ATOM   3964  HN  ALA   255      18.635 -16.604   2.746  1.00  0.00      PROA H
ATOM   3965  CA  ALA   255      19.154 -14.706   3.510  1.00  0.00      PROA C
ATOM   3966  HA  ALA   255      18.477 -14.162   4.155  1.00  0.00      PROA H
ATOM   3967  CB  ALA   255      20.178 -15.457   4.350  1.00  0.00      PROA C
ATOM   3968  HB1 ALA   255      20.751 -14.743   4.984  1.00  0.00      PROA H
ATOM   3969  HB2 ALA   255      19.656 -16.176   5.018  1.00  0.00      PROA H
ATOM   3970  HB3 ALA   255      20.884 -16.015   3.696  1.00  0.00      PROA H
ATOM   3971  C   ALA   255      19.850 -13.657   2.645  1.00  0.00      PROA C
ATOM   3972  O   ALA   255      19.860 -12.471   2.977  1.00  0.00      PROA O
ATOM   3973  N   GLN   256      20.431 -14.104   1.536  1.00  0.00      PROA N
ATOM   3974  HN  GLN   256      20.408 -15.073   1.290  1.00  0.00      PROA H
ATOM   3975  CA  GLN   256      21.086 -13.211   0.587  1.00  0.00      PROA C
ATOM   3976  HA  GLN   256      21.760 -12.568   1.134  1.00  0.00      PROA H
ATOM   3977  CB  GLN   256      21.852 -14.019  -0.460  1.00  0.00      PROA C
ATOM   3978  HB1 GLN   256      21.152 -14.804  -0.830  1.00  0.00      PROA H
ATOM   3979  HB2 GLN   256      22.141 -13.373  -1.320  1.00  0.00      PROA H
ATOM   3980  CG  GLN   256      23.097 -14.705   0.079  1.00  0.00      PROA C
ATOM   3981  HG1 GLN   256      23.835 -13.934   0.387  1.00  0.00      PROA H
ATOM   3982  HG2 GLN   256      22.852 -15.297   0.985  1.00  0.00      PROA H
ATOM   3983  CD  GLN   256      23.724 -15.647  -0.929  1.00  0.00      PROA C
ATOM   3984  OE1 GLN   256      23.032 -16.244  -1.752  1.00  0.00      PROA O
ATOM   3985  NE2 GLN   256      25.041 -15.787  -0.867  1.00  0.00      PROA N
ATOM   3986 HE21 GLN   256      25.552 -15.249  -0.194  1.00  0.00      PROA H
ATOM   3987 HE22 GLN   256      25.471 -16.462  -1.460  1.00  0.00      PROA H
ATOM   3988  C   GLN   256      20.069 -12.307  -0.105  1.00  0.00      PROA C
ATOM   3989  O   GLN   256      20.331 -11.125  -0.324  1.00  0.00      PROA O
ATOM   3990  N   ALA   257      18.916 -12.874  -0.446  1.00  0.00      PROA N
ATOM   3991  HN  ALA   257      18.756 -13.856  -0.311  1.00  0.00      PROA H
ATOM   3992  CA  ALA   257      17.831 -12.117  -1.071  1.00  0.00      PROA C
ATOM   3993  HA  ALA   257      18.219 -11.627  -1.955  1.00  0.00      PROA H
ATOM   3994  CB  ALA   257      16.696 -13.048  -1.470  1.00  0.00      PROA C
ATOM   3995  HB1 ALA   257      15.892 -12.494  -1.999  1.00  0.00      PROA H
ATOM   3996  HB2 ALA   257      17.071 -13.840  -2.154  1.00  0.00      PROA H
ATOM   3997  HB3 ALA   257      16.249 -13.546  -0.583  1.00  0.00      PROA H
ATOM   3998  C   ALA   257      17.315 -11.018  -0.143  1.00  0.00      PROA C
ATOM   3999  O   ALA   257      16.971  -9.929  -0.600  1.00  0.00      PROA O
ATOM   4000  N   LEU   258      17.268 -11.315   1.157  1.00  0.00      PROA N
ATOM   4001  HN  LEU   258      17.471 -12.243   1.472  1.00  0.00      PROA H
ATOM   4002  CA  LEU   258      16.864 -10.343   2.177  1.00  0.00      PROA C
ATOM   4003  HA  LEU   258      15.875  -9.987   1.924  1.00  0.00      PROA H
ATOM   4004  CB  LEU   258      16.868 -10.987   3.573  1.00  0.00      PROA C
ATOM   4005  HB1 LEU   258      16.636 -12.067   3.429  1.00  0.00      PROA H
ATOM   4006  HB2 LEU   258      17.899 -10.973   3.998  1.00  0.00      PROA H
ATOM   4007  CG  LEU   258      15.896 -10.502   4.657  1.00  0.00      PROA C
ATOM   4008  HG  LEU   258      14.943 -11.078   4.555  1.00  0.00      PROA H
ATOM   4009  CD1 LEU   258      16.473 -10.796   6.034  1.00  0.00      PROA C
ATOM   4010 HD11 LEU   258      15.748 -10.521   6.829  1.00  0.00      PROA H
ATOM   4011 HD12 LEU   258      16.716 -11.874   6.140  1.00  0.00      PROA H
ATOM   4012 HD13 LEU   258      17.406 -10.212   6.197  1.00  0.00      PROA H
ATOM   4013  CD2 LEU   258      15.535  -9.029   4.561  1.00  0.00      PROA C
ATOM   4014 HD21 LEU   258      14.913  -8.714   5.425  1.00  0.00      PROA H
ATOM   4015 HD22 LEU   258      16.461  -8.422   4.558  1.00  0.00      PROA H
ATOM   4016 HD23 LEU   258      14.976  -8.809   3.627  1.00  0.00      PROA H
ATOM   4017  C   LEU   258      17.821  -9.149   2.165  1.00  0.00      PROA C
ATOM   4018  O   LEU   258      17.383  -7.998   2.116  1.00  0.00      PROA O
ATOM   4019  N   ASP   259      19.121  -9.437   2.213  1.00  0.00      PROA N
ATOM   4020  HN  ASP   259      19.436 -10.377   2.343  1.00  0.00      PROA H
ATOM   4021  CA  ASP   259      20.147  -8.393   2.209  1.00  0.00      PROA C
ATOM   4022  HA  ASP   259      19.926  -7.705   3.017  1.00  0.00      PROA H
ATOM   4023  CB  ASP   259      21.541  -8.995   2.417  1.00  0.00      PROA C
ATOM   4024  HB1 ASP   259      21.702  -9.848   1.731  1.00  0.00      PROA H
ATOM   4025  HB2 ASP   259      22.322  -8.227   2.239  1.00  0.00      PROA H
ATOM   4026  CG  ASP   259      21.777  -9.466   3.852  1.00  0.00      PROA C
ATOM   4027  OD1 ASP   259      21.128  -8.942   4.785  1.00  0.00      PROA O
ATOM   4028  OD2 ASP   259      22.625 -10.355   4.046  1.00  0.00      PROA O
ATOM   4029  C   ASP   259      20.121  -7.552   0.930  1.00  0.00      PROA C
ATOM   4030  O   ASP   259      20.297  -6.337   0.982  1.00  0.00      PROA O
ATOM   4031  N   ALA   260      19.892  -8.198  -0.212  1.00  0.00      PROA N
ATOM   4032  HN  ALA   260      19.807  -9.195  -0.218  1.00  0.00      PROA H
ATOM   4033  CA  ALA   260      19.762  -7.483  -1.482  1.00  0.00      PROA C
ATOM   4034  HA  ALA   260      20.642  -6.866  -1.612  1.00  0.00      PROA H
ATOM   4035  CB  ALA   260      19.663  -8.467  -2.638  1.00  0.00      PROA C
ATOM   4036  HB1 ALA   260      19.552  -7.942  -3.612  1.00  0.00      PROA H
ATOM   4037  HB2 ALA   260      20.584  -9.089  -2.678  1.00  0.00      PROA H
ATOM   4038  HB3 ALA   260      18.800  -9.153  -2.498  1.00  0.00      PROA H
ATOM   4039  C   ALA   260      18.550  -6.544  -1.468  1.00  0.00      PROA C
ATOM   4040  O   ALA   260      18.643  -5.386  -1.887  1.00  0.00      PROA O
ATOM   4041  N   ALA   261      17.420  -7.045  -0.972  1.00  0.00      PROA N
ATOM   4042  HN  ALA   261      17.356  -7.997  -0.660  1.00  0.00      PROA H
ATOM   4043  CA  ALA   261      16.198  -6.247  -0.876  1.00  0.00      PROA C
ATOM   4044  HA  ALA   261      15.986  -5.835  -1.855  1.00  0.00      PROA H
ATOM   4045  CB  ALA   261      15.025  -7.118  -0.456  1.00  0.00      PROA C
ATOM   4046  HB1 ALA   261      14.080  -6.532  -0.419  1.00  0.00      PROA H
ATOM   4047  HB2 ALA   261      14.884  -7.946  -1.183  1.00  0.00      PROA H
ATOM   4048  HB3 ALA   261      15.200  -7.570   0.545  1.00  0.00      PROA H
ATOM   4049  C   ALA   261      16.355  -5.058   0.079  1.00  0.00      PROA C
ATOM   4050  O   ALA   261      15.876  -3.960  -0.216  1.00  0.00      PROA O
ATOM   4051  N   ILE   262      17.021  -5.279   1.215  1.00  0.00      PROA N
ATOM   4052  HN  ILE   262      17.309  -6.208   1.465  1.00  0.00      PROA H
ATOM   4053  CA  ILE   262      17.305  -4.204   2.173  1.00  0.00      PROA C
ATOM   4054  HA  ILE   262      16.374  -3.752   2.477  1.00  0.00      PROA H
ATOM   4055  CB  ILE   262      18.028  -4.737   3.436  1.00  0.00      PROA C
ATOM   4056  HB  ILE   262      18.848  -5.422   3.116  1.00  0.00      PROA H
ATOM   4057  CG2 ILE   262      18.632  -3.592   4.242  1.00  0.00      PROA C
ATOM   4058 HG21 ILE   262      19.081  -3.960   5.187  1.00  0.00      PROA H
ATOM   4059 HG22 ILE   262      19.461  -3.082   3.705  1.00  0.00      PROA H
ATOM   4060 HG23 ILE   262      17.863  -2.832   4.498  1.00  0.00      PROA H
ATOM   4061  CG1 ILE   262      17.050  -5.525   4.306  1.00  0.00      PROA C
ATOM   4062 HG11 ILE   262      16.297  -4.817   4.722  1.00  0.00      PROA H
ATOM   4063 HG12 ILE   262      16.486  -6.245   3.670  1.00  0.00      PROA H
ATOM   4064  CD  ILE   262      17.702  -6.293   5.438  1.00  0.00      PROA C
ATOM   4065  HD1 ILE   262      16.937  -6.855   6.015  1.00  0.00      PROA H
ATOM   4066  HD2 ILE   262      18.448  -7.018   5.042  1.00  0.00      PROA H
ATOM   4067  HD3 ILE   262      18.217  -5.611   6.147  1.00  0.00      PROA H
ATOM   4068  C   ILE   262      18.149  -3.106   1.528  1.00  0.00      PROA C
ATOM   4069  O   ILE   262      17.866  -1.917   1.691  1.00  0.00      PROA O
ATOM   4070  N   SER   263      19.190  -3.513   0.806  1.00  0.00      PROA N
ATOM   4071  HN  SER   263      19.419  -4.486   0.773  1.00  0.00      PROA H
ATOM   4072  CA  SER   263      20.033  -2.586   0.050  1.00  0.00      PROA C
ATOM   4073  HA  SER   263      20.496  -1.898   0.745  1.00  0.00      PROA H
ATOM   4074  CB  SER   263      21.125  -3.368  -0.689  1.00  0.00      PROA C
ATOM   4075  HB1 SER   263      21.867  -3.743   0.055  1.00  0.00      PROA H
ATOM   4076  HB2 SER   263      20.688  -4.254  -1.192  1.00  0.00      PROA H
ATOM   4077  OG  SER   263      21.778  -2.573  -1.659  1.00  0.00      PROA O
ATOM   4078  HG1 SER   263      22.390  -1.898  -1.275  1.00  0.00      PROA H
ATOM   4079  C   SER   263      19.219  -1.733  -0.941  1.00  0.00      PROA C
ATOM   4080  O   SER   263      19.434  -0.518  -1.054  1.00  0.00      PROA O
ATOM   4081  N   GLN   264      18.283  -2.371  -1.641  1.00  0.00      PROA N
ATOM   4082  HN  GLN   264      18.128  -3.350  -1.506  1.00  0.00      PROA H
ATOM   4083  CA  GLN   264      17.430  -1.670  -2.602  1.00  0.00      PROA C
ATOM   4084  HA  GLN   264      18.066  -1.142  -3.300  1.00  0.00      PROA H
ATOM   4085  CB  GLN   264      16.546  -2.660  -3.373  1.00  0.00      PROA C
ATOM   4086  HB1 GLN   264      15.999  -3.294  -2.638  1.00  0.00      PROA H
ATOM   4087  HB2 GLN   264      15.776  -2.102  -3.956  1.00  0.00      PROA H
ATOM   4088  CG  GLN   264      17.328  -3.541  -4.339  1.00  0.00      PROA C
ATOM   4089  HG1 GLN   264      17.766  -2.896  -5.130  1.00  0.00      PROA H
ATOM   4090  HG2 GLN   264      18.169  -4.027  -3.809  1.00  0.00      PROA H
ATOM   4091  CD  GLN   264      16.500  -4.646  -4.971  1.00  0.00      PROA C
ATOM   4092  OE1 GLN   264      15.534  -5.141  -4.387  1.00  0.00      PROA O
ATOM   4093  NE2 GLN   264      16.890  -5.054  -6.172  1.00  0.00      PROA N
ATOM   4094 HE21 GLN   264      17.704  -4.669  -6.596  1.00  0.00      PROA H
ATOM   4095 HE22 GLN   264      16.341  -5.764  -6.606  1.00  0.00      PROA H
ATOM   4096  C   GLN   264      16.582  -0.607  -1.906  1.00  0.00      PROA C
ATOM   4097  O   GLN   264      16.615   0.565  -2.291  1.00  0.00      PROA O
ATOM   4098  N   ARG   265      15.840  -1.000  -0.873  1.00  0.00      PROA N
ATOM   4099  HN  ARG   265      15.840  -1.953  -0.561  1.00  0.00      PROA H
ATOM   4100  CA  ARG   265      14.961  -0.050  -0.186  1.00  0.00      PROA C
ATOM   4101  HA  ARG   265      14.425   0.501  -0.948  1.00  0.00      PROA H
ATOM   4102  CB  ARG   265      13.873  -0.746   0.665  1.00  0.00      PROA C
ATOM   4103  HB1 ARG   265      13.193   0.011   1.117  1.00  0.00      PROA H
ATOM   4104  HB2 ARG   265      13.252  -1.313  -0.068  1.00  0.00      PROA H
ATOM   4105  CG  ARG   265      14.338  -1.748   1.719  1.00  0.00      PROA C
ATOM   4106  HG1 ARG   265      15.128  -2.402   1.318  1.00  0.00      PROA H
ATOM   4107  HG2 ARG   265      13.471  -2.395   1.999  1.00  0.00      PROA H
ATOM   4108  CD  ARG   265      14.853  -1.080   2.981  1.00  0.00      PROA C
ATOM   4109  HD1 ARG   265      15.174  -1.886   3.685  1.00  0.00      PROA H
ATOM   4110  HD2 ARG   265      15.750  -0.465   2.801  1.00  0.00      PROA H
ATOM   4111  NE  ARG   265      13.821  -0.310   3.673  1.00  0.00      PROA N
ATOM   4112  HE  ARG   265      12.832  -0.582   3.591  1.00  0.00      PROA H
ATOM   4113  CZ  ARG   265      14.060   0.644   4.570  1.00  0.00      PROA C
ATOM   4114  NH1 ARG   265      13.044   1.272   5.146  1.00  0.00      PROA N
ATOM   4115 HH11 ARG   265      12.102   0.949   4.942  1.00  0.00      PROA H
ATOM   4116 HH12 ARG   265      13.206   1.923   5.874  1.00  0.00      PROA H
ATOM   4117  NH2 ARG   265      15.305   0.990   4.890  1.00  0.00      PROA N
ATOM   4118 HH21 ARG   265      16.116   0.590   4.432  1.00  0.00      PROA H
ATOM   4119 HH22 ARG   265      15.390   1.701   5.579  1.00  0.00      PROA H
ATOM   4120  C   ARG   265      15.723   1.022   0.606  1.00  0.00      PROA C
ATOM   4121  O   ARG   265      15.207   2.113   0.794  1.00  0.00      PROA O
ATOM   4122  N   ASP   266      16.950   0.717   1.041  1.00  0.00      PROA N
ATOM   4123  HN  ASP   266      17.316  -0.216   0.988  1.00  0.00      PROA H
ATOM   4124  CA  ASP   266      17.830   1.714   1.676  1.00  0.00      PROA C
ATOM   4125  HA  ASP   266      17.292   2.189   2.487  1.00  0.00      PROA H
ATOM   4126  CB  ASP   266      19.128   1.064   2.191  1.00  0.00      PROA C
ATOM   4127  HB1 ASP   266      19.465   0.254   1.516  1.00  0.00      PROA H
ATOM   4128  HB2 ASP   266      19.949   1.816   2.255  1.00  0.00      PROA H
ATOM   4129  CG  ASP   266      19.001   0.500   3.601  1.00  0.00      PROA C
ATOM   4130  OD1 ASP   266      20.056   0.186   4.201  1.00  0.00      PROA O
ATOM   4131  OD2 ASP   266      17.873   0.370   4.118  1.00  0.00      PROA O
ATOM   4132  C   ASP   266      18.200   2.837   0.704  1.00  0.00      PROA C
ATOM   4133  O   ASP   266      18.158   4.017   1.056  1.00  0.00      PROA O
ATOM   4134  N   ARG   267      18.581   2.463  -0.510  1.00  0.00      PROA N
ATOM   4135  HN  ARG   267      18.676   1.491  -0.733  1.00  0.00      PROA H
ATOM   4136  CA  ARG   267      18.965   3.442  -1.527  1.00  0.00      PROA C
ATOM   4137  HA  ARG   267      19.682   4.123  -1.085  1.00  0.00      PROA H
ATOM   4138  CB  ARG   267      19.627   2.752  -2.716  1.00  0.00      PROA C
ATOM   4139  HB1 ARG   267      19.068   1.816  -2.952  1.00  0.00      PROA H
ATOM   4140  HB2 ARG   267      19.587   3.403  -3.621  1.00  0.00      PROA H
ATOM   4141  CG  ARG   267      21.095   2.435  -2.474  1.00  0.00      PROA C
ATOM   4142  HG1 ARG   267      21.220   1.804  -1.564  1.00  0.00      PROA H
ATOM   4143  HG2 ARG   267      21.645   3.382  -2.275  1.00  0.00      PROA H
ATOM   4144  CD  ARG   267      21.718   1.760  -3.677  1.00  0.00      PROA C
ATOM   4145  HD1 ARG   267      21.377   2.284  -4.598  1.00  0.00      PROA H
ATOM   4146  HD2 ARG   267      22.827   1.839  -3.607  1.00  0.00      PROA H
ATOM   4147  NE  ARG   267      21.388   0.340  -3.746  1.00  0.00      PROA N
ATOM   4148  HE  ARG   267      21.459  -0.141  -2.866  1.00  0.00      PROA H
ATOM   4149  CZ  ARG   267      21.551  -0.424  -4.825  1.00  0.00      PROA C
ATOM   4150  NH1 ARG   267      21.216  -1.710  -4.776  1.00  0.00      PROA N
ATOM   4151 HH11 ARG   267      21.037  -1.971  -3.831  1.00  0.00      PROA H
ATOM   4152 HH12 ARG   267      21.972  -2.259  -5.157  1.00  0.00      PROA H
ATOM   4153  NH2 ARG   267      22.038   0.088  -5.956  1.00  0.00      PROA N
ATOM   4154 HH21 ARG   267      22.276   1.055  -5.954  1.00  0.00      PROA H
ATOM   4155 HH22 ARG   267      22.513  -0.514  -6.611  1.00  0.00      PROA H
ATOM   4156  C   ARG   267      17.786   4.302  -1.991  1.00  0.00      PROA C
ATOM   4157  O   ARG   267      17.949   5.499  -2.231  1.00  0.00      PROA O
ATOM   4158  N   VAL   268      16.605   3.698  -2.100  1.00  0.00      PROA N
ATOM   4159  HN  VAL   268      16.522   2.710  -1.953  1.00  0.00      PROA H
ATOM   4160  CA  VAL   268      15.397   4.446  -2.459  1.00  0.00      PROA C
ATOM   4161  HA  VAL   268      15.624   5.079  -3.306  1.00  0.00      PROA H
ATOM   4162  CB  VAL   268      14.235   3.515  -2.868  1.00  0.00      PROA C
ATOM   4163  HB  VAL   268      14.013   2.819  -2.022  1.00  0.00      PROA H
ATOM   4164  CG1 VAL   268      12.981   4.320  -3.179  1.00  0.00      PROA C
ATOM   4165 HG11 VAL   268      12.172   3.644  -3.530  1.00  0.00      PROA H
ATOM   4166 HG12 VAL   268      12.592   4.868  -2.301  1.00  0.00      PROA H
ATOM   4167 HG13 VAL   268      13.182   5.055  -3.988  1.00  0.00      PROA H
ATOM   4168  CG2 VAL   268      14.624   2.685  -4.081  1.00  0.00      PROA C
ATOM   4169 HG21 VAL   268      13.778   2.048  -4.411  1.00  0.00      PROA H
ATOM   4170 HG22 VAL   268      14.890   3.351  -4.930  1.00  0.00      PROA H
ATOM   4171 HG23 VAL   268      15.489   2.025  -3.874  1.00  0.00      PROA H
ATOM   4172  C   VAL   268      14.970   5.378  -1.317  1.00  0.00      PROA C
ATOM   4173  O   VAL   268      14.545   6.508  -1.567  1.00  0.00      PROA O
ATOM   4174  N   MET   269      15.093   4.912  -0.074  1.00  0.00      PROA N
ATOM   4175  HN  MET   269      15.359   3.961   0.112  1.00  0.00      PROA H
ATOM   4176  CA  MET   269      14.805   5.756   1.087  1.00  0.00      PROA C
ATOM   4177  HA  MET   269      13.777   6.082   1.022  1.00  0.00      PROA H
ATOM   4178  CB  MET   269      15.011   4.976   2.393  1.00  0.00      PROA C
ATOM   4179  HB1 MET   269      14.384   4.054   2.343  1.00  0.00      PROA H
ATOM   4180  HB2 MET   269      16.068   4.630   2.456  1.00  0.00      PROA H
ATOM   4181  CG  MET   269      14.651   5.744   3.662  1.00  0.00      PROA C
ATOM   4182  HG1 MET   269      14.979   5.131   4.532  1.00  0.00      PROA H
ATOM   4183  HG2 MET   269      15.228   6.692   3.708  1.00  0.00      PROA H
ATOM   4184  SD  MET   269      12.889   6.091   3.836  1.00  0.00      PROA S
ATOM   4185  CE  MET   269      12.337   4.611   4.646  1.00  0.00      PROA C
ATOM   4186  HE1 MET   269      11.252   4.636   4.864  1.00  0.00      PROA H
ATOM   4187  HE2 MET   269      12.524   3.720   4.007  1.00  0.00      PROA H
ATOM   4188  HE3 MET   269      12.866   4.447   5.607  1.00  0.00      PROA H
ATOM   4189  C   MET   269      15.680   7.015   1.073  1.00  0.00      PROA C
ATOM   4190  O   MET   269      15.182   8.124   1.287  1.00  0.00      PROA O
ATOM   4191  N   CYS   270      16.972   6.841   0.808  1.00  0.00      PROA N
ATOM   4192  HN  CYS   270      17.352   5.917   0.701  1.00  0.00      PROA H
ATOM   4193  CA  CYS   270      17.908   7.965   0.736  1.00  0.00      PROA C
ATOM   4194  HA  CYS   270      17.817   8.545   1.641  1.00  0.00      PROA H
ATOM   4195  CB  CYS   270      19.351   7.461   0.606  1.00  0.00      PROA C
ATOM   4196  HB1 CYS   270      19.411   6.758  -0.255  1.00  0.00      PROA H
ATOM   4197  HB2 CYS   270      20.026   8.317   0.375  1.00  0.00      PROA H
ATOM   4198  SG  CYS   270      19.980   6.644   2.094  1.00  0.00      PROA S
ATOM   4199  HG1 CYS   270      21.142   6.247   1.580  1.00  0.00      PROA H
ATOM   4200  C   CYS   270      17.577   8.918  -0.415  1.00  0.00      PROA C
ATOM   4201  O   CYS   270      17.623  10.141  -0.246  1.00  0.00      PROA O
ATOM   4202  N   LEU   271      17.235   8.365  -1.578  1.00  0.00      PROA N
ATOM   4203  HN  LEU   271      17.238   7.371  -1.703  1.00  0.00      PROA H
ATOM   4204  CA  LEU   271      16.863   9.188  -2.726  1.00  0.00      PROA C
ATOM   4205  HA  LEU   271      17.647   9.917  -2.882  1.00  0.00      PROA H
ATOM   4206  CB  LEU   271      16.703   8.329  -3.989  1.00  0.00      PROA C
ATOM   4207  HB1 LEU   271      17.654   7.769  -4.145  1.00  0.00      PROA H
ATOM   4208  HB2 LEU   271      15.908   7.568  -3.817  1.00  0.00      PROA H
ATOM   4209  CG  LEU   271      16.387   9.079  -5.290  1.00  0.00      PROA C
ATOM   4210  HG  LEU   271      15.448   9.670  -5.158  1.00  0.00      PROA H
ATOM   4211  CD1 LEU   271      17.504  10.047  -5.647  1.00  0.00      PROA C
ATOM   4212 HD11 LEU   271      17.284  10.544  -6.616  1.00  0.00      PROA H
ATOM   4213 HD12 LEU   271      17.607  10.826  -4.864  1.00  0.00      PROA H
ATOM   4214 HD13 LEU   271      18.472   9.509  -5.742  1.00  0.00      PROA H
ATOM   4215  CD2 LEU   271      16.147   8.092  -6.422  1.00  0.00      PROA C
ATOM   4216 HD21 LEU   271      16.015   8.641  -7.376  1.00  0.00      PROA H
ATOM   4217 HD22 LEU   271      17.019   7.425  -6.529  1.00  0.00      PROA H
ATOM   4218 HD23 LEU   271      15.248   7.469  -6.229  1.00  0.00      PROA H
ATOM   4219  C   LEU   271      15.573   9.953  -2.441  1.00  0.00      PROA C
ATOM   4220  O   LEU   271      15.479  11.150  -2.716  1.00  0.00      PROA O
ATOM   4221  N   PHE   272      14.588   9.255  -1.876  1.00  0.00      PROA N
ATOM   4222  HN  PHE   272      14.687   8.269  -1.701  1.00  0.00      PROA H
ATOM   4223  CA  PHE   272      13.302   9.855  -1.540  1.00  0.00      PROA C
ATOM   4224  HA  PHE   272      12.836  10.185  -2.458  1.00  0.00      PROA H
ATOM   4225  CB  PHE   272      12.396   8.831  -0.853  1.00  0.00      PROA C
ATOM   4226  HB1 PHE   272      12.098   8.047  -1.583  1.00  0.00      PROA H
ATOM   4227  HB2 PHE   272      12.956   8.314  -0.042  1.00  0.00      PROA H
ATOM   4228  CG  PHE   272      11.159   9.429  -0.253  1.00  0.00      PROA C
ATOM   4229  CD1 PHE   272      10.019   9.612  -1.022  1.00  0.00      PROA C
ATOM   4230  HD1 PHE   272      10.019   9.311  -2.060  1.00  0.00      PROA H
ATOM   4231  CE1 PHE   272       8.875  10.170  -0.472  1.00  0.00      PROA C
ATOM   4232  HE1 PHE   272       7.994  10.301  -1.085  1.00  0.00      PROA H
ATOM   4233  CZ  PHE   272       8.869  10.562   0.857  1.00  0.00      PROA C
ATOM   4234  HZ  PHE   272       7.984  11.008   1.287  1.00  0.00      PROA H
ATOM   4235  CD2 PHE   272      11.140   9.828   1.079  1.00  0.00      PROA C
ATOM   4236  HD2 PHE   272      12.022   9.685   1.687  1.00  0.00      PROA H
ATOM   4237  CE2 PHE   272      10.004  10.390   1.633  1.00  0.00      PROA C
ATOM   4238  HE2 PHE   272      10.004  10.703   2.667  1.00  0.00      PROA H
ATOM   4239  C   PHE   272      13.456  11.099  -0.664  1.00  0.00      PROA C
ATOM   4240  O   PHE   272      12.862  12.133  -0.954  1.00  0.00      PROA O
ATOM   4241  N   THR   273      14.252  11.000   0.398  1.00  0.00      PROA N
ATOM   4242  HN  THR   273      14.752  10.153   0.597  1.00  0.00      PROA H
ATOM   4243  CA  THR   273      14.448  12.133   1.309  1.00  0.00      PROA C
ATOM   4244  HA  THR   273      13.478  12.478   1.628  1.00  0.00      PROA H
ATOM   4245  CB  THR   273      15.277  11.745   2.551  1.00  0.00      PROA C
ATOM   4246  HB  THR   273      15.450  12.656   3.177  1.00  0.00      PROA H
ATOM   4247  OG1 THR   273      16.540  11.211   2.144  1.00  0.00      PROA O
ATOM   4248  HG1 THR   273      16.887  10.784   2.946  1.00  0.00      PROA H
ATOM   4249  CG2 THR   273      14.554  10.707   3.381  1.00  0.00      PROA C
ATOM   4250 HG21 THR   273      14.986  10.662   4.403  1.00  0.00      PROA H
ATOM   4251 HG22 THR   273      13.477  10.953   3.433  1.00  0.00      PROA H
ATOM   4252 HG23 THR   273      14.633   9.699   2.927  1.00  0.00      PROA H
ATOM   4253  C   THR   273      15.119  13.309   0.592  1.00  0.00      PROA C
ATOM   4254  O   THR   273      14.721  14.461   0.773  1.00  0.00      PROA O
ATOM   4255  N   THR   274      16.111  13.014  -0.242  1.00  0.00      PROA N
ATOM   4256  HN  THR   274      16.411  12.064  -0.327  1.00  0.00      PROA H
ATOM   4257  CA  THR   274      16.837  14.054  -0.973  1.00  0.00      PROA C
ATOM   4258  HA  THR   274      17.167  14.799  -0.262  1.00  0.00      PROA H
ATOM   4259  CB  THR   274      18.081  13.477  -1.667  1.00  0.00      PROA C
ATOM   4260  HB  THR   274      17.784  12.675  -2.385  1.00  0.00      PROA H
ATOM   4261  OG1 THR   274      18.942  12.896  -0.677  1.00  0.00      PROA O
ATOM   4262  HG1 THR   274      18.610  11.997  -0.549  1.00  0.00      PROA H
ATOM   4263  CG2 THR   274      18.838  14.564  -2.424  1.00  0.00      PROA C
ATOM   4264 HG21 THR   274      19.782  14.145  -2.836  1.00  0.00      PROA H
ATOM   4265 HG22 THR   274      18.258  14.975  -3.277  1.00  0.00      PROA H
ATOM   4266 HG23 THR   274      19.109  15.395  -1.739  1.00  0.00      PROA H
ATOM   4267  C   THR   274      15.961  14.768  -2.005  1.00  0.00      PROA C
ATOM   4268  O   THR   274      15.922  15.996  -2.042  1.00  0.00      PROA O
ATOM   4269  N   VAL   275      15.263  14.003  -2.839  1.00  0.00      PROA N
ATOM   4270  HN  VAL   275      15.325  12.999  -2.807  1.00  0.00      PROA H
ATOM   4271  CA  VAL   275      14.396  14.597  -3.857  1.00  0.00      PROA C
ATOM   4272  HA  VAL   275      14.966  15.349  -4.388  1.00  0.00      PROA H
ATOM   4273  CB  VAL   275      13.921  13.555  -4.893  1.00  0.00      PROA C
ATOM   4274  HB  VAL   275      13.370  12.742  -4.359  1.00  0.00      PROA H
ATOM   4275  CG1 VAL   275      12.994  14.200  -5.914  1.00  0.00      PROA C
ATOM   4276 HG11 VAL   275      12.702  13.454  -6.684  1.00  0.00      PROA H
ATOM   4277 HG12 VAL   275      12.062  14.591  -5.459  1.00  0.00      PROA H
ATOM   4278 HG13 VAL   275      13.509  15.041  -6.428  1.00  0.00      PROA H
ATOM   4279  CG2 VAL   275      15.112  12.931  -5.602  1.00  0.00      PROA C
ATOM   4280 HG21 VAL   275      14.775  12.195  -6.363  1.00  0.00      PROA H
ATOM   4281 HG22 VAL   275      15.713  13.710  -6.121  1.00  0.00      PROA H
ATOM   4282 HG23 VAL   275      15.780  12.399  -4.894  1.00  0.00      PROA H
ATOM   4283  C   VAL   275      13.203  15.320  -3.219  1.00  0.00      PROA C
ATOM   4284  O   VAL   275      12.816  16.397  -3.676  1.00  0.00      PROA O
ATOM   4285  N   SER   276      12.631  14.743  -2.162  1.00  0.00      PROA N
ATOM   4286  HN  SER   276      12.933  13.841  -1.840  1.00  0.00      PROA H
ATOM   4287  CA  SER   276      11.554  15.404  -1.416  1.00  0.00      PROA C
ATOM   4288  HA  SER   276      10.721  15.567  -2.086  1.00  0.00      PROA H
ATOM   4289  CB  SER   276      11.091  14.544  -0.235  1.00  0.00      PROA C
ATOM   4290  HB1 SER   276      11.960  14.202   0.371  1.00  0.00      PROA H
ATOM   4291  HB2 SER   276      10.417  15.128   0.433  1.00  0.00      PROA H
ATOM   4292  OG  SER   276      10.346  13.427  -0.682  1.00  0.00      PROA O
ATOM   4293  HG1 SER   276      10.997  12.732  -0.887  1.00  0.00      PROA H
ATOM   4294  C   SER   276      11.997  16.778  -0.910  1.00  0.00      PROA C
ATOM   4295  O   SER   276      11.263  17.756  -1.046  1.00  0.00      PROA O
ATOM   4296  N   GLU   277      13.199  16.847  -0.338  1.00  0.00      PROA N
ATOM   4297  HN  GLU   277      13.785  16.039  -0.236  1.00  0.00      PROA H
ATOM   4298  CA  GLU   277      13.759  18.117   0.139  1.00  0.00      PROA C
ATOM   4299  HA  GLU   277      13.093  18.541   0.876  1.00  0.00      PROA H
ATOM   4300  CB  GLU   277      15.137  17.914   0.789  1.00  0.00      PROA C
ATOM   4301  HB1 GLU   277      15.735  17.221   0.157  1.00  0.00      PROA H
ATOM   4302  HB2 GLU   277      15.691  18.886   0.824  1.00  0.00      PROA H
ATOM   4303  CG  GLU   277      15.073  17.384   2.208  1.00  0.00      PROA C
ATOM   4304  HG1 GLU   277      14.485  18.027   2.890  1.00  0.00      PROA H
ATOM   4305  HG2 GLU   277      14.633  16.399   2.101  1.00  0.00      PROA H
ATOM   4306  CD  GLU   277      16.443  17.119   2.813  1.00  0.00      PROA C
ATOM   4307  OE1 GLU   277      16.595  16.091   3.508  1.00  0.00      PROA O
ATOM   4308  OE2 GLU   277      17.366  17.934   2.598  1.00  0.00      PROA O
ATOM   4309  C   GLU   277      13.866  19.153  -0.979  1.00  0.00      PROA C
ATOM   4310  O   GLU   277      13.514  20.314  -0.780  1.00  0.00      PROA O
ATOM   4311  N   GLN   278      14.355  18.728  -2.144  1.00  0.00      PROA N
ATOM   4312  HN  GLN   278      14.709  17.797  -2.239  1.00  0.00      PROA H
ATOM   4313  CA  GLN   278      14.445  19.602  -3.322  1.00  0.00      PROA C
ATOM   4314  HA  GLN   278      15.082  20.443  -3.077  1.00  0.00      PROA H
ATOM   4315  CB  GLN   278      15.017  18.847  -4.529  1.00  0.00      PROA C
ATOM   4316  HB1 GLN   278      14.403  17.931  -4.687  1.00  0.00      PROA H
ATOM   4317  HB2 GLN   278      14.906  19.485  -5.440  1.00  0.00      PROA H
ATOM   4318  CG  GLN   278      16.484  18.464  -4.417  1.00  0.00      PROA C
ATOM   4319  HG1 GLN   278      17.133  19.361  -4.448  1.00  0.00      PROA H
ATOM   4320  HG2 GLN   278      16.685  17.943  -3.458  1.00  0.00      PROA H
ATOM   4321  CD  GLN   278      16.927  17.521  -5.526  1.00  0.00      PROA C
ATOM   4322  OE1 GLN   278      18.071  16.882  -5.326  1.00  0.00      PROA O
ATOM   4323  NE2 GLN   278      16.250  17.364  -6.548  1.00  0.00      PROA N
ATOM   4324 HE21 GLN   278      15.399  17.868  -6.674  1.00  0.00      PROA H
ATOM   4325 HE22 GLN   278      16.620  16.766  -7.260  1.00  0.00      PROA H
ATOM   4326  C   GLN   278      13.076  20.158  -3.703  1.00  0.00      PROA C
ATOM   4327  O   GLN   278      12.929  21.358  -3.923  1.00  0.00      PROA O
ATOM   4328  N   LEU   279      12.085  19.273  -3.784  1.00  0.00      PROA N
ATOM   4329  HN  LEU   279      12.273  18.297  -3.627  1.00  0.00      PROA H
ATOM   4330  CA  LEU   279      10.725  19.652  -4.179  1.00  0.00      PROA C
ATOM   4331  HA  LEU   279      10.784  20.189  -5.112  1.00  0.00      PROA H
ATOM   4332  CB  LEU   279       9.857  18.404  -4.366  1.00  0.00      PROA C
ATOM   4333  HB1 LEU   279       9.976  17.762  -3.461  1.00  0.00      PROA H
ATOM   4334  HB2 LEU   279       8.781  18.683  -4.434  1.00  0.00      PROA H
ATOM   4335  CG  LEU   279      10.168  17.548  -5.599  1.00  0.00      PROA C
ATOM   4336  HG  LEU   279      11.266  17.331  -5.621  1.00  0.00      PROA H
ATOM   4337  CD1 LEU   279       9.437  16.214  -5.514  1.00  0.00      PROA C
ATOM   4338 HD11 LEU   279       9.684  15.575  -6.389  1.00  0.00      PROA H
ATOM   4339 HD12 LEU   279       9.740  15.666  -4.595  1.00  0.00      PROA H
ATOM   4340 HD13 LEU   279       8.338  16.363  -5.486  1.00  0.00      PROA H
ATOM   4341  CD2 LEU   279       9.795  18.277  -6.883  1.00  0.00      PROA C
ATOM   4342 HD21 LEU   279      10.009  17.629  -7.760  1.00  0.00      PROA H
ATOM   4343 HD22 LEU   279       8.715  18.535  -6.888  1.00  0.00      PROA H
ATOM   4344 HD23 LEU   279      10.389  19.207  -6.996  1.00  0.00      PROA H
ATOM   4345  C   LEU   279      10.064  20.606  -3.176  1.00  0.00      PROA C
ATOM   4346  O   LEU   279       9.366  21.541  -3.573  1.00  0.00      PROA O
ATOM   4347  N   ALA   280      10.289  20.365  -1.887  1.00  0.00      PROA N
ATOM   4348  HN  ALA   280      10.846  19.573  -1.613  1.00  0.00      PROA H
ATOM   4349  CA  ALA   280       9.711  21.189  -0.827  1.00  0.00      PROA C
ATOM   4350  HA  ALA   280       8.645  21.249  -1.001  1.00  0.00      PROA H
ATOM   4351  CB  ALA   280       9.948  20.543   0.528  1.00  0.00      PROA C
ATOM   4352  HB1 ALA   280       9.477  21.126   1.348  1.00  0.00      PROA H
ATOM   4353  HB2 ALA   280       9.517  19.518   0.540  1.00  0.00      PROA H
ATOM   4354  HB3 ALA   280      11.039  20.456   0.735  1.00  0.00      PROA H
ATOM   4355  C   ALA   280      10.239  22.628  -0.815  1.00  0.00      PROA C
ATOM   4356  O   ALA   280       9.518  23.536  -0.412  1.00  0.00      PROA O
ATOM   4357  N   GLU   281      11.485  22.833  -1.248  1.00  0.00      PROA N
ATOM   4358  HN  GLU   281      12.074  22.069  -1.526  1.00  0.00      PROA H
ATOM   4359  CA  GLU   281      12.116  24.158  -1.206  1.00  0.00      PROA C
ATOM   4360  HA  GLU   281      12.125  24.514  -0.189  1.00  0.00      PROA H
ATOM   4361  CB  GLU   281      13.571  24.090  -1.686  1.00  0.00      PROA C
ATOM   4362  HB1 GLU   281      13.621  23.457  -2.602  1.00  0.00      PROA H
ATOM   4363  HB2 GLU   281      13.936  25.106  -1.972  1.00  0.00      PROA H
ATOM   4364  CG  GLU   281      14.545  23.565  -0.645  1.00  0.00      PROA C
ATOM   4365  HG1 GLU   281      14.648  24.275   0.202  1.00  0.00      PROA H
ATOM   4366  HG2 GLU   281      14.190  22.595  -0.243  1.00  0.00      PROA H
ATOM   4367  CD  GLU   281      15.936  23.322  -1.210  1.00  0.00      PROA C
ATOM   4368  OE1 GLU   281      16.701  22.550  -0.590  1.00  0.00      PROA O
ATOM   4369  OE2 GLU   281      16.263  23.895  -2.272  1.00  0.00      PROA O
ATOM   4370  C   GLU   281      11.374  25.225  -2.011  1.00  0.00      PROA C
ATOM   4371  O   GLU   281      11.251  26.363  -1.560  1.00  0.00      PROA O
ATOM   4372  N   GLN   282      10.891  24.864  -3.197  1.00  0.00      PROA N
ATOM   4373  HN  GLN   282      11.059  23.944  -3.538  1.00  0.00      PROA H
ATOM   4374  CA  GLN   282      10.169  25.821  -4.047  1.00  0.00      PROA C
ATOM   4375  HA  GLN   282       9.977  26.733  -3.499  1.00  0.00      PROA H
ATOM   4376  CB  GLN   282      11.007  26.224  -5.280  1.00  0.00      PROA C
ATOM   4377  HB1 GLN   282      10.378  26.559  -6.134  1.00  0.00      PROA H
ATOM   4378  HB2 GLN   282      11.591  27.128  -4.968  1.00  0.00      PROA H
ATOM   4379  CG  GLN   282      12.048  25.212  -5.745  1.00  0.00      PROA C
ATOM   4380  HG1 GLN   282      12.632  25.687  -6.569  1.00  0.00      PROA H
ATOM   4381  HG2 GLN   282      12.778  24.985  -4.940  1.00  0.00      PROA H
ATOM   4382  CD  GLN   282      11.438  23.952  -6.319  1.00  0.00      PROA C
ATOM   4383  OE1 GLN   282      10.501  24.009  -7.115  1.00  0.00      PROA O
ATOM   4384  NE2 GLN   282      11.977  22.803  -5.931  1.00  0.00      PROA N
ATOM   4385 HE21 GLN   282      12.652  22.743  -5.188  1.00  0.00      PROA H
ATOM   4386 HE22 GLN   282      11.645  21.958  -6.337  1.00  0.00      PROA H
ATOM   4387  C   GLN   282       8.768  25.342  -4.447  1.00  0.00      PROA C
ATOM   4388  O   GLN   282       8.145  25.908  -5.343  1.00  0.00      PROA O
ATOM   4389  N   GLY   283       8.264  24.324  -3.752  1.00  0.00      PROA N
ATOM   4390  HN  GLY   283       8.819  23.859  -3.066  1.00  0.00      PROA H
ATOM   4391  CA  GLY   283       6.910  23.834  -3.978  1.00  0.00      PROA C
ATOM   4392  HA1 GLY   283       6.859  22.843  -3.557  1.00  0.00      PROA H
ATOM   4393  HA2 GLY   283       6.684  23.856  -5.035  1.00  0.00      PROA H
ATOM   4394  C   GLY   283       5.858  24.663  -3.263  1.00  0.00      PROA C
ATOM   4395  O   GLY   283       6.171  25.485  -2.397  1.00  0.00      PROA O
ATOM   4396  N   SER   284       4.600  24.443  -3.626  1.00  0.00      PROA N
ATOM   4397  HN  SER   284       4.364  23.797  -4.367  1.00  0.00      PROA H
ATOM   4398  CA  SER   284       3.485  25.102  -2.961  1.00  0.00      PROA C
ATOM   4399  HA  SER   284       3.690  26.160  -2.963  1.00  0.00      PROA H
ATOM   4400  CB  SER   284       2.182  24.831  -3.718  1.00  0.00      PROA C
ATOM   4401  HB1 SER   284       1.373  25.521  -3.399  1.00  0.00      PROA H
ATOM   4402  HB2 SER   284       2.351  25.004  -4.807  1.00  0.00      PROA H
ATOM   4403  OG  SER   284       1.753  23.496  -3.510  1.00  0.00      PROA O
ATOM   4404  HG1 SER   284       1.932  23.003  -4.355  1.00  0.00      PROA H
ATOM   4405  C   SER   284       3.364  24.597  -1.521  1.00  0.00      PROA C
ATOM   4406  O   SER   284       3.959  23.574  -1.167  1.00  0.00      PROA O
ATOM   4407  N   PRO   285       2.595  25.309  -0.680  1.00  0.00      PROA N
ATOM   4408  CD  PRO   285       2.034  26.658  -0.874  1.00  0.00      PROA C
ATOM   4409  HD1 PRO   285       2.740  27.338  -1.397  1.00  0.00      PROA H
ATOM   4410  HD2 PRO   285       1.091  26.572  -1.461  1.00  0.00      PROA H
ATOM   4411  CA  PRO   285       2.328  24.797   0.665  1.00  0.00      PROA C
ATOM   4412  HA  PRO   285       3.270  24.673   1.178  1.00  0.00      PROA H
ATOM   4413  CB  PRO   285       1.409  25.862   1.268  1.00  0.00      PROA C
ATOM   4414  HB1 PRO   285       1.562  25.960   2.364  1.00  0.00      PROA H
ATOM   4415  HB2 PRO   285       0.332  25.623   1.090  1.00  0.00      PROA H
ATOM   4416  CG  PRO   285       1.737  27.103   0.522  1.00  0.00      PROA C
ATOM   4417  HG1 PRO   285       2.653  27.574   0.952  1.00  0.00      PROA H
ATOM   4418  HG2 PRO   285       0.915  27.853   0.557  1.00  0.00      PROA H
ATOM   4419  C   PRO   285       1.628  23.436   0.644  1.00  0.00      PROA C
ATOM   4420  O   PRO   285       1.841  22.611   1.539  1.00  0.00      PROA O
ATOM   4421  N   GLN   286       0.816  23.217  -0.390  1.00  0.00      PROA N
ATOM   4422  HN  GLN   286       0.696  23.906  -1.106  1.00  0.00      PROA H
ATOM   4423  CA  GLN   286       0.094  21.966  -0.571  1.00  0.00      PROA C
ATOM   4424  HA  GLN   286      -0.399  21.709   0.358  1.00  0.00      PROA H
ATOM   4425  CB  GLN   286      -0.953  22.102  -1.678  1.00  0.00      PROA C
ATOM   4426  HB1 GLN   286      -0.475  22.462  -2.618  1.00  0.00      PROA H
ATOM   4427  HB2 GLN   286      -1.369  21.092  -1.909  1.00  0.00      PROA H
ATOM   4428  CG  GLN   286      -2.129  22.998  -1.303  1.00  0.00      PROA C
ATOM   4429  HG1 GLN   286      -2.905  22.927  -2.098  1.00  0.00      PROA H
ATOM   4430  HG2 GLN   286      -2.581  22.635  -0.355  1.00  0.00      PROA H
ATOM   4431  CD  GLN   286      -1.746  24.465  -1.191  1.00  0.00      PROA C
ATOM   4432  OE1 GLN   286      -1.012  24.991  -2.025  1.00  0.00      PROA O
ATOM   4433  NE2 GLN   286      -2.236  25.129  -0.153  1.00  0.00      PROA N
ATOM   4434 HE21 GLN   286      -2.921  24.711   0.433  1.00  0.00      PROA H
ATOM   4435 HE22 GLN   286      -2.129  26.121  -0.149  1.00  0.00      PROA H
ATOM   4436  C   GLN   286       1.054  20.828  -0.881  1.00  0.00      PROA C
ATOM   4437  O   GLN   286       0.908  19.728  -0.343  1.00  0.00      PROA O
ATOM   4438  N   LEU   287       2.038  21.088  -1.740  1.00  0.00      PROA N
ATOM   4439  HN  LEU   287       2.097  21.966  -2.225  1.00  0.00      PROA H
ATOM   4440  CA  LEU   287       3.056  20.083  -2.029  1.00  0.00      PROA C
ATOM   4441  HA  LEU   287       2.547  19.175  -2.321  1.00  0.00      PROA H
ATOM   4442  CB  LEU   287       3.981  20.522  -3.165  1.00  0.00      PROA C
ATOM   4443  HB1 LEU   287       3.336  20.741  -4.048  1.00  0.00      PROA H
ATOM   4444  HB2 LEU   287       4.480  21.480  -2.895  1.00  0.00      PROA H
ATOM   4445  CG  LEU   287       5.045  19.508  -3.612  1.00  0.00      PROA C
ATOM   4446  HG  LEU   287       5.757  19.334  -2.769  1.00  0.00      PROA H
ATOM   4447  CD1 LEU   287       4.431  18.176  -4.003  1.00  0.00      PROA C
ATOM   4448 HD11 LEU   287       5.217  17.480  -4.370  1.00  0.00      PROA H
ATOM   4449 HD12 LEU   287       3.931  17.691  -3.138  1.00  0.00      PROA H
ATOM   4450 HD13 LEU   287       3.685  18.314  -4.814  1.00  0.00      PROA H
ATOM   4451  CD2 LEU   287       5.833  20.054  -4.786  1.00  0.00      PROA C
ATOM   4452 HD21 LEU   287       6.594  19.318  -5.125  1.00  0.00      PROA H
ATOM   4453 HD22 LEU   287       5.153  20.271  -5.639  1.00  0.00      PROA H
ATOM   4454 HD23 LEU   287       6.355  20.992  -4.513  1.00  0.00      PROA H
ATOM   4455  C   LEU   287       3.865  19.756  -0.777  1.00  0.00      PROA C
ATOM   4456  O   LEU   287       4.157  18.594  -0.526  1.00  0.00      PROA O
ATOM   4457  N   ARG   288       4.217  20.767   0.014  1.00  0.00      PROA N
ATOM   4458  HN  ARG   288       4.013  21.713  -0.247  1.00  0.00      PROA H
ATOM   4459  CA  ARG   288       4.959  20.516   1.257  1.00  0.00      PROA C
ATOM   4460  HA  ARG   288       5.868  19.985   1.004  1.00  0.00      PROA H
ATOM   4461  CB  ARG   288       5.333  21.824   1.961  1.00  0.00      PROA C
ATOM   4462  HB1 ARG   288       4.419  22.435   2.132  1.00  0.00      PROA H
ATOM   4463  HB2 ARG   288       5.754  21.561   2.964  1.00  0.00      PROA H
ATOM   4464  CG  ARG   288       6.389  22.641   1.228  1.00  0.00      PROA C
ATOM   4465  HG1 ARG   288       5.922  23.198   0.385  1.00  0.00      PROA H
ATOM   4466  HG2 ARG   288       7.160  21.965   0.795  1.00  0.00      PROA H
ATOM   4467  CD  ARG   288       7.089  23.616   2.167  1.00  0.00      PROA C
ATOM   4468  HD1 ARG   288       7.726  23.017   2.859  1.00  0.00      PROA H
ATOM   4469  HD2 ARG   288       7.782  24.300   1.631  1.00  0.00      PROA H
ATOM   4470  NE  ARG   288       6.148  24.355   3.006  1.00  0.00      PROA N
ATOM   4471  HE  ARG   288       5.835  23.918   3.846  1.00  0.00      PROA H
ATOM   4472  CZ  ARG   288       5.600  25.538   2.708  1.00  0.00      PROA C
ATOM   4473  NH1 ARG   288       4.752  26.098   3.571  1.00  0.00      PROA N
ATOM   4474 HH11 ARG   288       4.476  25.578   4.372  1.00  0.00      PROA H
ATOM   4475 HH12 ARG   288       4.462  27.034   3.418  1.00  0.00      PROA H
ATOM   4476  NH2 ARG   288       5.884  26.168   1.566  1.00  0.00      PROA N
ATOM   4477 HH21 ARG   288       6.620  25.821   0.969  1.00  0.00      PROA H
ATOM   4478 HH22 ARG   288       5.434  27.017   1.323  1.00  0.00      PROA H
ATOM   4479  C   ARG   288       4.177  19.599   2.203  1.00  0.00      PROA C
ATOM   4480  O   ARG   288       4.754  18.713   2.829  1.00  0.00      PROA O
ATOM   4481  N   GLN   289       2.864  19.800   2.287  1.00  0.00      PROA N
ATOM   4482  HN  GLN   289       2.433  20.546   1.779  1.00  0.00      PROA H
ATOM   4483  CA  GLN   289       2.002  18.952   3.114  1.00  0.00      PROA C
ATOM   4484  HA  GLN   289       2.440  18.869   4.099  1.00  0.00      PROA H
ATOM   4485  CB  GLN   289       0.599  19.559   3.229  1.00  0.00      PROA C
ATOM   4486  HB1 GLN   289       0.692  20.598   3.619  1.00  0.00      PROA H
ATOM   4487  HB2 GLN   289       0.163  19.647   2.205  1.00  0.00      PROA H
ATOM   4488  CG  GLN   289      -0.367  18.754   4.087  1.00  0.00      PROA C
ATOM   4489  HG1 GLN   289      -1.379  19.216   4.058  1.00  0.00      PROA H
ATOM   4490  HG2 GLN   289      -0.472  17.712   3.724  1.00  0.00      PROA H
ATOM   4491  CD  GLN   289       0.064  18.680   5.540  1.00  0.00      PROA C
ATOM   4492  OE1 GLN   289       0.259  17.465   6.051  1.00  0.00      PROA O
ATOM   4493  NE2 GLN   289       0.219  19.706   6.194  1.00  0.00      PROA N
ATOM   4494 HE21 GLN   289      -0.269  20.514   5.885  1.00  0.00      PROA H
ATOM   4495 HE22 GLN   289       0.382  19.538   7.166  1.00  0.00      PROA H
ATOM   4496  C   GLN   289       1.913  17.533   2.549  1.00  0.00      PROA C
ATOM   4497  O   GLN   289       1.940  16.557   3.296  1.00  0.00      PROA O
ATOM   4498  N   TYR   290       1.797  17.432   1.230  1.00  0.00      PROA N
ATOM   4499  HN  TYR   290       1.724  18.257   0.667  1.00  0.00      PROA H
ATOM   4500  CA  TYR   290       1.746  16.142   0.542  1.00  0.00      PROA C
ATOM   4501  HA  TYR   290       0.927  15.565   0.954  1.00  0.00      PROA H
ATOM   4502  CB  TYR   290       1.544  16.387  -0.949  1.00  0.00      PROA C
ATOM   4503  HB1 TYR   290       0.687  17.072  -1.110  1.00  0.00      PROA H
ATOM   4504  HB2 TYR   290       2.429  16.917  -1.369  1.00  0.00      PROA H
ATOM   4505  CG  TYR   290       1.288  15.163  -1.794  1.00  0.00      PROA C
ATOM   4506  CD1 TYR   290       0.054  14.520  -1.768  1.00  0.00      PROA C
ATOM   4507  HD1 TYR   290      -0.724  14.870  -1.104  1.00  0.00      PROA H
ATOM   4508  CE1 TYR   290      -0.195  13.412  -2.569  1.00  0.00      PROA C
ATOM   4509  HE1 TYR   290      -1.151  12.911  -2.501  1.00  0.00      PROA H
ATOM   4510  CZ  TYR   290       0.795  12.942  -3.414  1.00  0.00      PROA C
ATOM   4511  OH  TYR   290       0.556  11.839  -4.212  1.00  0.00      PROA O
ATOM   4512  HH  TYR   290       1.388  11.581  -4.619  1.00  0.00      PROA H
ATOM   4513  CD2 TYR   290       2.259  14.683  -2.664  1.00  0.00      PROA C
ATOM   4514  HD2 TYR   290       3.224  15.171  -2.709  1.00  0.00      PROA H
ATOM   4515  CE2 TYR   290       2.020  13.574  -3.468  1.00  0.00      PROA C
ATOM   4516  HE2 TYR   290       2.798  13.215  -4.128  1.00  0.00      PROA H
ATOM   4517  C   TYR   290       3.027  15.341   0.785  1.00  0.00      PROA C
ATOM   4518  O   TYR   290       2.979  14.139   1.065  1.00  0.00      PROA O
ATOM   4519  N   LEU   291       4.170  16.011   0.691  1.00  0.00      PROA N
ATOM   4520  HN  LEU   291       4.187  16.970   0.396  1.00  0.00      PROA H
ATOM   4521  CA  LEU   291       5.455  15.351   0.920  1.00  0.00      PROA C
ATOM   4522  HA  LEU   291       5.494  14.456   0.314  1.00  0.00      PROA H
ATOM   4523  CB  LEU   291       6.610  16.272   0.535  1.00  0.00      PROA C
ATOM   4524  HB1 LEU   291       6.520  17.219   1.113  1.00  0.00      PROA H
ATOM   4525  HB2 LEU   291       7.582  15.798   0.810  1.00  0.00      PROA H
ATOM   4526  CG  LEU   291       6.686  16.630  -0.956  1.00  0.00      PROA C
ATOM   4527  HG  LEU   291       5.698  17.002  -1.306  1.00  0.00      PROA H
ATOM   4528  CD1 LEU   291       7.706  17.740  -1.177  1.00  0.00      PROA C
ATOM   4529 HD11 LEU   291       7.756  18.011  -2.253  1.00  0.00      PROA H
ATOM   4530 HD12 LEU   291       7.431  18.647  -0.598  1.00  0.00      PROA H
ATOM   4531 HD13 LEU   291       8.715  17.404  -0.855  1.00  0.00      PROA H
ATOM   4532  CD2 LEU   291       7.018  15.411  -1.805  1.00  0.00      PROA C
ATOM   4533 HD21 LEU   291       7.122  15.701  -2.872  1.00  0.00      PROA H
ATOM   4534 HD22 LEU   291       7.978  14.952  -1.477  1.00  0.00      PROA H
ATOM   4535 HD23 LEU   291       6.222  14.642  -1.735  1.00  0.00      PROA H
ATOM   4536  C   LEU   291       5.589  14.879   2.368  1.00  0.00      PROA C
ATOM   4537  O   LEU   291       6.106  13.790   2.623  1.00  0.00      PROA O
ATOM   4538  N   HSD   292       5.116  15.695   3.309  1.00  0.00      PROA N
ATOM   4539  HN  HSD   292       4.708  16.570   3.049  1.00  0.00      PROA H
ATOM   4540  CA  HSD   292       5.041  15.296   4.715  1.00  0.00      PROA C
ATOM   4541  HA  HSD   292       6.029  15.053   5.060  1.00  0.00      PROA H
ATOM   4542  CB  HSD   292       4.490  16.447   5.563  1.00  0.00      PROA C
ATOM   4543  HB1 HSD   292       5.222  17.283   5.566  1.00  0.00      PROA H
ATOM   4544  HB2 HSD   292       3.553  16.838   5.114  1.00  0.00      PROA H
ATOM   4545  ND1 HSD   292       3.001  15.743   7.569  1.00  0.00      PROA N
ATOM   4546  HD1 HSD   292       2.095  15.742   7.131  1.00  0.00      PROA H
ATOM   4547  CG  HSD   292       4.175  16.063   6.975  1.00  0.00      PROA C
ATOM   4548  CE1 HSD   292       3.275  15.470   8.887  1.00  0.00      PROA C
ATOM   4549  HE1 HSD   292       2.520  15.184   9.621  1.00  0.00      PROA H
ATOM   4550  NE2 HSD   292       4.570  15.620   9.095  1.00  0.00      PROA N
ATOM   4551  CD2 HSD   292       5.137  15.978   7.958  1.00  0.00      PROA C
ATOM   4552  HD2 HSD   292       6.206  16.142   7.892  1.00  0.00      PROA H
ATOM   4553  C   HSD   292       4.179  14.039   4.910  1.00  0.00      PROA C
ATOM   4554  O   HSD   292       4.549  13.123   5.658  1.00  0.00      PROA O
ATOM   4555  N   SER   293       3.029  14.001   4.244  1.00  0.00      PROA N
ATOM   4556  HN  SER   293       2.688  14.797   3.738  1.00  0.00      PROA H
ATOM   4557  CA  SER   293       2.130  12.854   4.349  1.00  0.00      PROA C
ATOM   4558  HA  SER   293       1.980  12.646   5.399  1.00  0.00      PROA H
ATOM   4559  CB  SER   293       0.776  13.163   3.718  1.00  0.00      PROA C
ATOM   4560  HB1 SER   293       0.871  13.519   2.668  1.00  0.00      PROA H
ATOM   4561  HB2 SER   293       0.227  12.227   3.755  1.00  0.00      PROA H
ATOM   4562  OG  SER   293       0.041  14.077   4.516  1.00  0.00      PROA O
ATOM   4563  HG1 SER   293      -0.382  14.743   3.929  1.00  0.00      PROA H
ATOM   4564  C   SER   293       2.732  11.573   3.751  1.00  0.00      PROA C
ATOM   4565  O   SER   293       2.484  10.483   4.260  1.00  0.00      PROA O
ATOM   4566  N   LEU   294       3.529  11.705   2.690  1.00  0.00      PROA N
ATOM   4567  HN  LEU   294       3.642  12.588   2.232  1.00  0.00      PROA H
ATOM   4568  CA  LEU   294       4.254  10.554   2.141  1.00  0.00      PROA C
ATOM   4569  HA  LEU   294       3.540   9.773   1.923  1.00  0.00      PROA H
ATOM   4570  CB  LEU   294       5.022  10.925   0.867  1.00  0.00      PROA C
ATOM   4571  HB1 LEU   294       5.686  11.792   1.079  1.00  0.00      PROA H
ATOM   4572  HB2 LEU   294       5.681  10.069   0.583  1.00  0.00      PROA H
ATOM   4573  CG  LEU   294       4.184  11.249  -0.376  1.00  0.00      PROA C
ATOM   4574  HG  LEU   294       3.538  12.128  -0.149  1.00  0.00      PROA H
ATOM   4575  CD1 LEU   294       5.082  11.625  -1.544  1.00  0.00      PROA C
ATOM   4576 HD11 LEU   294       4.477  11.929  -2.424  1.00  0.00      PROA H
ATOM   4577 HD12 LEU   294       5.755  12.465  -1.268  1.00  0.00      PROA H
ATOM   4578 HD13 LEU   294       5.715  10.759  -1.841  1.00  0.00      PROA H
ATOM   4579  CD2 LEU   294       3.265  10.094  -0.756  1.00  0.00      PROA C
ATOM   4580 HD21 LEU   294       2.710  10.337  -1.687  1.00  0.00      PROA H
ATOM   4581 HD22 LEU   294       3.855   9.169  -0.935  1.00  0.00      PROA H
ATOM   4582 HD23 LEU   294       2.520   9.889   0.041  1.00  0.00      PROA H
ATOM   4583  C   LEU   294       5.202   9.960   3.189  1.00  0.00      PROA C
ATOM   4584  O   LEU   294       5.301   8.737   3.316  1.00  0.00      PROA O
ATOM   4585  N   ARG   295       5.891  10.817   3.942  1.00  0.00      PROA N
ATOM   4586  HN  ARG   295       5.811  11.800   3.786  1.00  0.00      PROA H
ATOM   4587  CA  ARG   295       6.712  10.355   5.069  1.00  0.00      PROA C
ATOM   4588  HA  ARG   295       7.431   9.637   4.697  1.00  0.00      PROA H
ATOM   4589  CB  ARG   295       7.443  11.520   5.731  1.00  0.00      PROA C
ATOM   4590  HB1 ARG   295       6.698  12.284   6.033  1.00  0.00      PROA H
ATOM   4591  HB2 ARG   295       7.937  11.177   6.672  1.00  0.00      PROA H
ATOM   4592  CG  ARG   295       8.516  12.139   4.860  1.00  0.00      PROA C
ATOM   4593  HG1 ARG   295       8.186  12.111   3.794  1.00  0.00      PROA H
ATOM   4594  HG2 ARG   295       9.473  11.574   4.915  1.00  0.00      PROA H
ATOM   4595  CD  ARG   295       8.705  13.599   5.212  1.00  0.00      PROA C
ATOM   4596  HD1 ARG   295       9.139  14.143   4.339  1.00  0.00      PROA H
ATOM   4597  HD2 ARG   295       7.719  14.068   5.398  1.00  0.00      PROA H
ATOM   4598  NE  ARG   295       9.506  13.797   6.407  1.00  0.00      PROA N
ATOM   4599  HE  ARG   295       9.084  13.701   7.320  1.00  0.00      PROA H
ATOM   4600  CZ  ARG   295      10.802  14.122   6.403  1.00  0.00      PROA C
ATOM   4601  NH1 ARG   295      11.438  14.300   7.547  1.00  0.00      PROA N
ATOM   4602 HH11 ARG   295      11.186  13.658   8.265  1.00  0.00      PROA H
ATOM   4603 HH12 ARG   295      12.362  14.675   7.482  1.00  0.00      PROA H
ATOM   4604  NH2 ARG   295      11.475  14.270   5.266  1.00  0.00      PROA N
ATOM   4605 HH21 ARG   295      11.083  13.861   4.436  1.00  0.00      PROA H
ATOM   4606 HH22 ARG   295      12.449  14.465   5.289  1.00  0.00      PROA H
ATOM   4607  C   ARG   295       5.877   9.633   6.127  1.00  0.00      PROA C
ATOM   4608  O   ARG   295       6.277   8.582   6.619  1.00  0.00      PROA O
ATOM   4609  N   CYS   296       4.725  10.201   6.475  1.00  0.00      PROA N
ATOM   4610  HN  CYS   296       4.453  11.088   6.101  1.00  0.00      PROA H
ATOM   4611  CA  CYS   296       3.824   9.582   7.455  1.00  0.00      PROA C
ATOM   4612  HA  CYS   296       4.372   9.431   8.376  1.00  0.00      PROA H
ATOM   4613  CB  CYS   296       2.614  10.480   7.730  1.00  0.00      PROA C
ATOM   4614  HB1 CYS   296       2.095  10.696   6.771  1.00  0.00      PROA H
ATOM   4615  HB2 CYS   296       1.888   9.914   8.359  1.00  0.00      PROA H
ATOM   4616  SG  CYS   296       2.990  12.033   8.589  1.00  0.00      PROA S
ATOM   4617  HG1 CYS   296       1.823  12.593   8.287  1.00  0.00      PROA H
ATOM   4618  C   CYS   296       3.350   8.196   7.002  1.00  0.00      PROA C
ATOM   4619  O   CYS   296       3.254   7.273   7.810  1.00  0.00      PROA O
ATOM   4620  N   PHE   297       3.058   8.069   5.707  1.00  0.00      PROA N
ATOM   4621  HN  PHE   297       3.089   8.871   5.108  1.00  0.00      PROA H
ATOM   4622  CA  PHE   297       2.604   6.816   5.104  1.00  0.00      PROA C
ATOM   4623  HA  PHE   297       1.780   6.450   5.698  1.00  0.00      PROA H
ATOM   4624  CB  PHE   297       2.163   7.103   3.650  1.00  0.00      PROA C
ATOM   4625  HB1 PHE   297       1.433   7.943   3.666  1.00  0.00      PROA H
ATOM   4626  HB2 PHE   297       3.036   7.419   3.040  1.00  0.00      PROA H
ATOM   4627  CG  PHE   297       1.479   5.957   2.937  1.00  0.00      PROA C
ATOM   4628  CD1 PHE   297       0.989   4.835   3.607  1.00  0.00      PROA C
ATOM   4629  HD1 PHE   297       1.124   4.705   4.667  1.00  0.00      PROA H
ATOM   4630  CE1 PHE   297       0.350   3.816   2.914  1.00  0.00      PROA C
ATOM   4631  HE1 PHE   297      -0.003   2.940   3.445  1.00  0.00      PROA H
ATOM   4632  CZ  PHE   297       0.165   3.913   1.545  1.00  0.00      PROA C
ATOM   4633  HZ  PHE   297      -0.332   3.114   1.010  1.00  0.00      PROA H
ATOM   4634  CD2 PHE   297       1.273   6.045   1.561  1.00  0.00      PROA C
ATOM   4635  HD2 PHE   297       1.630   6.912   1.024  1.00  0.00      PROA H
ATOM   4636  CE2 PHE   297       0.628   5.029   0.867  1.00  0.00      PROA C
ATOM   4637  HE2 PHE   297       0.483   5.108  -0.202  1.00  0.00      PROA H
ATOM   4638  C   PHE   297       3.729   5.776   5.170  1.00  0.00      PROA C
ATOM   4639  O   PHE   297       3.512   4.641   5.598  1.00  0.00      PROA O
ATOM   4640  N   ILE   298       4.937   6.176   4.776  1.00  0.00      PROA N
ATOM   4641  HN  ILE   298       5.079   7.092   4.398  1.00  0.00      PROA H
ATOM   4642  CA  ILE   298       6.086   5.275   4.795  1.00  0.00      PROA C
ATOM   4643  HA  ILE   298       5.857   4.400   4.202  1.00  0.00      PROA H
ATOM   4644  CB  ILE   298       7.361   5.948   4.242  1.00  0.00      PROA C
ATOM   4645  HB  ILE   298       7.479   6.941   4.736  1.00  0.00      PROA H
ATOM   4646  CG2 ILE   298       8.591   5.094   4.529  1.00  0.00      PROA C
ATOM   4647 HG21 ILE   298       9.482   5.508   4.014  1.00  0.00      PROA H
ATOM   4648 HG22 ILE   298       8.839   5.040   5.608  1.00  0.00      PROA H
ATOM   4649 HG23 ILE   298       8.443   4.056   4.153  1.00  0.00      PROA H
ATOM   4650  CG1 ILE   298       7.243   6.179   2.728  1.00  0.00      PROA C
ATOM   4651 HG11 ILE   298       6.230   6.570   2.487  1.00  0.00      PROA H
ATOM   4652 HG12 ILE   298       7.333   5.196   2.209  1.00  0.00      PROA H
ATOM   4653  CD  ILE   298       8.274   7.143   2.178  1.00  0.00      PROA C
ATOM   4654  HD1 ILE   298       8.097   7.338   1.099  1.00  0.00      PROA H
ATOM   4655  HD2 ILE   298       8.223   8.116   2.712  1.00  0.00      PROA H
ATOM   4656  HD3 ILE   298       9.304   6.739   2.278  1.00  0.00      PROA H
ATOM   4657  C   ILE   298       6.353   4.782   6.219  1.00  0.00      PROA C
ATOM   4658  O   ILE   298       6.513   3.581   6.448  1.00  0.00      PROA O
ATOM   4659  N   ARG   299       6.390   5.714   7.169  1.00  0.00      PROA N
ATOM   4660  HN  ARG   299       6.223   6.677   6.941  1.00  0.00      PROA H
ATOM   4661  CA  ARG   299       6.712   5.371   8.556  1.00  0.00      PROA C
ATOM   4662  HA  ARG   299       7.528   4.683   8.517  1.00  0.00      PROA H
ATOM   4663  CB  ARG   299       7.113   6.621   9.356  1.00  0.00      PROA C
ATOM   4664  HB1 ARG   299       8.050   6.999   8.900  1.00  0.00      PROA H
ATOM   4665  HB2 ARG   299       6.335   7.409   9.205  1.00  0.00      PROA H
ATOM   4666  CG  ARG   299       7.299   6.414  10.861  1.00  0.00      PROA C
ATOM   4667  HG1 ARG   299       6.283   6.288  11.299  1.00  0.00      PROA H
ATOM   4668  HG2 ARG   299       7.719   7.326  11.332  1.00  0.00      PROA H
ATOM   4669  CD  ARG   299       8.101   5.169  11.223  1.00  0.00      PROA C
ATOM   4670  HD1 ARG   299       7.629   4.643  12.033  1.00  0.00      PROA H
ATOM   4671  HD2 ARG   299       8.149   4.420  10.415  1.00  0.00      PROA H
ATOM   4672  NE  ARG   299       9.471   5.459  11.602  1.00  0.00      PROA N
ATOM   4673  HE  ARG   299       9.886   6.302  11.256  1.00  0.00      PROA H
ATOM   4674  CZ  ARG   299      10.085   5.031  12.708  1.00  0.00      PROA C
ATOM   4675  NH1 ARG   299      11.340   5.379  12.907  1.00  0.00      PROA N
ATOM   4676 HH11 ARG   299      11.663   6.151  12.367  1.00  0.00      PROA H
ATOM   4677 HH12 ARG   299      11.870   5.113  13.713  1.00  0.00      PROA H
ATOM   4678  NH2 ARG   299       9.486   4.263  13.610  1.00  0.00      PROA N
ATOM   4679 HH21 ARG   299       8.557   3.881  13.460  1.00  0.00      PROA H
ATOM   4680 HH22 ARG   299      10.013   3.854  14.339  1.00  0.00      PROA H
ATOM   4681  C   ARG   299       5.572   4.617   9.245  1.00  0.00      PROA C
ATOM   4682  O   ARG   299       5.822   3.693  10.020  1.00  0.00      PROA O
ATOM   4683  N   GLY   300       4.333   5.010   8.968  1.00  0.00      PROA N
ATOM   4684  HN  GLY   300       4.144   5.818   8.397  1.00  0.00      PROA H
ATOM   4685  CA  GLY   300       3.172   4.313   9.503  1.00  0.00      PROA C
ATOM   4686  HA1 GLY   300       2.288   4.778   9.093  1.00  0.00      PROA H
ATOM   4687  HA2 GLY   300       3.225   4.345  10.580  1.00  0.00      PROA H
ATOM   4688  C   GLY   300       3.157   2.849   9.099  1.00  0.00      PROA C
ATOM   4689  O   GLY   300       2.857   1.978   9.918  1.00  0.00      PROA O
ATOM   4690  N   ALA   301       3.491   2.583   7.837  1.00  0.00      PROA N
ATOM   4691  HN  ALA   301       3.689   3.304   7.169  1.00  0.00      PROA H
ATOM   4692  CA  ALA   301       3.550   1.216   7.327  1.00  0.00      PROA C
ATOM   4693  HA  ALA   301       2.630   0.703   7.570  1.00  0.00      PROA H
ATOM   4694  CB  ALA   301       3.729   1.218   5.818  1.00  0.00      PROA C
ATOM   4695  HB1 ALA   301       3.690   0.177   5.425  1.00  0.00      PROA H
ATOM   4696  HB2 ALA   301       2.918   1.795   5.325  1.00  0.00      PROA H
ATOM   4697  HB3 ALA   301       4.702   1.662   5.518  1.00  0.00      PROA H
ATOM   4698  C   ALA   301       4.675   0.427   7.998  1.00  0.00      PROA C
ATOM   4699  O   ALA   301       4.526  -0.762   8.261  1.00  0.00      PROA O
ATOM   4700  N   GLN   302       5.792   1.100   8.270  1.00  0.00      PROA N
ATOM   4701  HN  GLN   302       5.887   2.025   7.913  1.00  0.00      PROA H
ATOM   4702  CA  GLN   302       6.919   0.503   8.989  1.00  0.00      PROA C
ATOM   4703  HA  GLN   302       7.204  -0.402   8.465  1.00  0.00      PROA H
ATOM   4704  CB  GLN   302       8.110   1.474   9.003  1.00  0.00      PROA C
ATOM   4705  HB1 GLN   302       7.655   2.464   9.204  1.00  0.00      PROA H
ATOM   4706  HB2 GLN   302       8.814   1.293   9.828  1.00  0.00      PROA H
ATOM   4707  CG  GLN   302       8.850   1.504   7.674  1.00  0.00      PROA C
ATOM   4708  HG1 GLN   302       9.466   0.591   7.528  1.00  0.00      PROA H
ATOM   4709  HG2 GLN   302       8.107   1.519   6.863  1.00  0.00      PROA H
ATOM   4710  CD  GLN   302       9.741   2.722   7.484  1.00  0.00      PROA C
ATOM   4711  OE1 GLN   302      10.556   2.684   6.441  1.00  0.00      PROA O
ATOM   4712  NE2 GLN   302       9.700   3.681   8.257  1.00  0.00      PROA N
ATOM   4713 HE21 GLN   302       9.031   3.641   8.989  1.00  0.00      PROA H
ATOM   4714 HE22 GLN   302      10.208   4.477   7.937  1.00  0.00      PROA H
ATOM   4715  C   GLN   302       6.554   0.066  10.415  1.00  0.00      PROA C
ATOM   4716  O   GLN   302       6.774  -1.088  10.790  1.00  0.00      PROA O
ATOM   4717  N   ASP   303       5.982   0.979  11.197  1.00  0.00      PROA N
ATOM   4718  HN  ASP   303       5.798   1.901  10.851  1.00  0.00      PROA H
ATOM   4719  CA  ASP   303       5.600   0.675  12.580  1.00  0.00      PROA C
ATOM   4720  HA  ASP   303       6.460   0.255  13.088  1.00  0.00      PROA H
ATOM   4721  CB  ASP   303       5.127   1.936  13.302  1.00  0.00      PROA C
ATOM   4722  HB1 ASP   303       4.362   2.456  12.689  1.00  0.00      PROA H
ATOM   4723  HB2 ASP   303       4.679   1.677  14.287  1.00  0.00      PROA H
ATOM   4724  CG  ASP   303       6.260   2.897  13.594  1.00  0.00      PROA C
ATOM   4725  OD1 ASP   303       6.090   4.102  13.336  1.00  0.00      PROA O
ATOM   4726  OD2 ASP   303       7.329   2.455  14.077  1.00  0.00      PROA O
ATOM   4727  C   ASP   303       4.511  -0.393  12.641  1.00  0.00      PROA C
ATOM   4728  O   ASP   303       4.547  -1.277  13.493  1.00  0.00      PROA O
ATOM   4729  N   TRP   304       3.553  -0.310  11.727  1.00  0.00      PROA N
ATOM   4730  HN  TRP   304       3.557   0.408  11.028  1.00  0.00      PROA H
ATOM   4731  CA  TRP   304       2.476  -1.287  11.651  1.00  0.00      PROA C
ATOM   4732  HA  TRP   304       2.059  -1.422  12.639  1.00  0.00      PROA H
ATOM   4733  CB  TRP   304       1.398  -0.780  10.697  1.00  0.00      PROA C
ATOM   4734  HB1 TRP   304       1.084   0.240  10.992  1.00  0.00      PROA H
ATOM   4735  HB2 TRP   304       1.848  -0.668   9.682  1.00  0.00      PROA H
ATOM   4736  CG  TRP   304       0.209  -1.662  10.593  1.00  0.00      PROA C
ATOM   4737  CD1 TRP   304      -0.671  -1.985  11.589  1.00  0.00      PROA C
ATOM   4738  HD1 TRP   304      -0.599  -1.641  12.612  1.00  0.00      PROA H
ATOM   4739  NE1 TRP   304      -1.647  -2.814  11.103  1.00  0.00      PROA N
ATOM   4740  HE1 TRP   304      -2.429  -3.201  11.561  1.00  0.00      PROA H
ATOM   4741  CE2 TRP   304      -1.414  -3.037   9.772  1.00  0.00      PROA C
ATOM   4742  CD2 TRP   304      -0.251  -2.324   9.420  1.00  0.00      PROA C
ATOM   4743  CE3 TRP   304       0.208  -2.386   8.096  1.00  0.00      PROA C
ATOM   4744  HE3 TRP   304       1.054  -1.794   7.777  1.00  0.00      PROA H
ATOM   4745  CZ3 TRP   304      -0.496  -3.147   7.187  1.00  0.00      PROA C
ATOM   4746  HZ3 TRP   304      -0.391  -3.020   6.113  1.00  0.00      PROA H
ATOM   4747  CZ2 TRP   304      -2.123  -3.809   8.851  1.00  0.00      PROA C
ATOM   4748  HZ2 TRP   304      -3.010  -4.351   9.138  1.00  0.00      PROA H
ATOM   4749  CH2 TRP   304      -1.650  -3.850   7.568  1.00  0.00      PROA C
ATOM   4750  HH2 TRP   304      -2.182  -4.418   6.818  1.00  0.00      PROA H
ATOM   4751  C   TRP   304       3.006  -2.653  11.202  1.00  0.00      PROA C
ATOM   4752  O   TRP   304       2.592  -3.691  11.726  1.00  0.00      PROA O
ATOM   4753  N   GLU   305       3.956  -2.668  10.273  1.00  0.00      PROA N
ATOM   4754  HN  GLU   305       4.240  -1.836   9.787  1.00  0.00      PROA H
ATOM   4755  CA  GLU   305       4.520  -3.874   9.673  1.00  0.00      PROA C
ATOM   4756  HA  GLU   305       3.720  -4.462   9.245  1.00  0.00      PROA H
ATOM   4757  CB  GLU   305       5.509  -3.484   8.539  1.00  0.00      PROA C
ATOM   4758  HB1 GLU   305       6.309  -2.831   8.938  1.00  0.00      PROA H
ATOM   4759  HB2 GLU   305       5.920  -4.465   8.227  1.00  0.00      PROA H
ATOM   4760  CG  GLU   305       4.867  -2.825   7.275  1.00  0.00      PROA C
ATOM   4761  HG1 GLU   305       3.804  -2.556   7.495  1.00  0.00      PROA H
ATOM   4762  HG2 GLU   305       5.540  -2.064   6.825  1.00  0.00      PROA H
ATOM   4763  CD  GLU   305       4.533  -3.712   6.089  1.00  0.00      PROA C
ATOM   4764  OE1 GLU   305       4.142  -3.221   5.013  1.00  0.00      PROA O
ATOM   4765  OE2 GLU   305       4.687  -4.940   6.252  1.00  0.00      PROA O
ATOM   4766  C   GLU   305       5.215  -4.720  10.712  1.00  0.00      PROA C
ATOM   4767  O   GLU   305       5.246  -5.979  10.554  1.00  0.00      PROA O
ATOM   4768  N   ILE   306       5.836  -4.155  11.733  1.00  0.00      PROA N
ATOM   4769  HN  ILE   306       5.889  -3.159  11.771  1.00  0.00      PROA H
ATOM   4770  CA  ILE   306       6.536  -4.939  12.758  1.00  0.00      PROA C
ATOM   4771  HA  ILE   306       6.809  -5.898  12.339  1.00  0.00      PROA H
ATOM   4772  CB  ILE   306       7.860  -4.275  13.216  1.00  0.00      PROA C
ATOM   4773  HB  ILE   306       8.353  -4.948  13.959  1.00  0.00      PROA H
ATOM   4774  CG2 ILE   306       8.812  -4.131  12.038  1.00  0.00      PROA C
ATOM   4775 HG21 ILE   306       9.806  -3.759  12.360  1.00  0.00      PROA H
ATOM   4776 HG22 ILE   306       8.956  -5.112  11.536  1.00  0.00      PROA H
ATOM   4777 HG23 ILE   306       8.405  -3.424  11.282  1.00  0.00      PROA H
ATOM   4778  CG1 ILE   306       7.613  -2.918  13.888  1.00  0.00      PROA C
ATOM   4779 HG11 ILE   306       6.763  -2.979  14.602  1.00  0.00      PROA H
ATOM   4780 HG12 ILE   306       7.316  -2.182  13.105  1.00  0.00      PROA H
ATOM   4781  CD  ILE   306       8.813  -2.393  14.646  1.00  0.00      PROA C
ATOM   4782  HD1 ILE   306       8.576  -1.419  15.126  1.00  0.00      PROA H
ATOM   4783  HD2 ILE   306       9.112  -3.109  15.443  1.00  0.00      PROA H
ATOM   4784  HD3 ILE   306       9.684  -2.247  13.973  1.00  0.00      PROA H
ATOM   4785  C   ILE   306       5.672  -5.247  13.983  1.00  0.00      PROA C
ATOM   4786  O   ILE   306       6.130  -5.937  14.886  1.00  0.00      PROA O
ATOM   4787  N   SER   307       4.432  -4.753  14.013  1.00  0.00      PROA N
ATOM   4788  HN  SER   307       4.090  -4.178  13.267  1.00  0.00      PROA H
ATOM   4789  CA  SER   307       3.572  -4.909  15.196  1.00  0.00      PROA C
ATOM   4790  HA  SER   307       4.074  -5.520  15.930  1.00  0.00      PROA H
ATOM   4791  CB  SER   307       3.314  -3.547  15.848  1.00  0.00      PROA C
ATOM   4792  HB1 SER   307       2.673  -3.651  16.752  1.00  0.00      PROA H
ATOM   4793  HB2 SER   307       4.287  -3.124  16.168  1.00  0.00      PROA H
ATOM   4794  OG  SER   307       2.717  -2.645  14.935  1.00  0.00      PROA O
ATOM   4795  HG1 SER   307       2.207  -2.009  15.453  1.00  0.00      PROA H
ATOM   4796  C   SER   307       2.237  -5.625  14.952  1.00  0.00      PROA C
ATOM   4797  O   SER   307       1.737  -6.296  15.853  1.00  0.00      PROA O
ATOM   4798  N   SER   308       1.652  -5.490  13.762  1.00  0.00      PROA N
ATOM   4799  HN  SER   308       2.065  -4.922  13.041  1.00  0.00      PROA H
ATOM   4800  CA  SER   308       0.379  -6.161  13.465  1.00  0.00      PROA C
ATOM   4801  HA  SER   308      -0.352  -5.837  14.192  1.00  0.00      PROA H
ATOM   4802  CB  SER   308      -0.122  -5.802  12.063  1.00  0.00      PROA C
ATOM   4803  HB1 SER   308      -0.226  -4.702  11.986  1.00  0.00      PROA H
ATOM   4804  HB2 SER   308       0.626  -6.110  11.301  1.00  0.00      PROA H
ATOM   4805  OG  SER   308      -1.356  -6.451  11.783  1.00  0.00      PROA O
ATOM   4806  HG1 SER   308      -2.056  -5.774  11.870  1.00  0.00      PROA H
ATOM   4807  C   SER   308       0.510  -7.680  13.575  1.00  0.00      PROA C
ATOM   4808  O   SER   308       1.508  -8.250  13.139  1.00  0.00      PROA O
ATOM   4809  N   VAL   309      -0.503  -8.334  14.147  1.00  0.00      PROA N
ATOM   4810  HN  VAL   309      -1.280  -7.827  14.543  1.00  0.00      PROA H
ATOM   4811  CA  VAL   309      -0.525  -9.804  14.215  1.00  0.00      PROA C
ATOM   4812  HA  VAL   309       0.407 -10.134  14.624  1.00  0.00      PROA H
ATOM   4813  CB  VAL   309      -1.650 -10.353  15.127  1.00  0.00      PROA C
ATOM   4814  HB  VAL   309      -1.580 -11.468  15.148  1.00  0.00      PROA H
ATOM   4815  CG1 VAL   309      -1.457  -9.855  16.551  1.00  0.00      PROA C
ATOM   4816 HG11 VAL   309      -2.208 -10.314  17.229  1.00  0.00      PROA H
ATOM   4817 HG12 VAL   309      -0.441 -10.108  16.924  1.00  0.00      PROA H
ATOM   4818 HG13 VAL   309      -1.583  -8.752  16.604  1.00  0.00      PROA H
ATOM   4819  CG2 VAL   309      -3.033  -9.989  14.595  1.00  0.00      PROA C
ATOM   4820 HG21 VAL   309      -3.820 -10.319  15.308  1.00  0.00      PROA H
ATOM   4821 HG22 VAL   309      -3.144  -8.895  14.465  1.00  0.00      PROA H
ATOM   4822 HG23 VAL   309      -3.238 -10.474  13.617  1.00  0.00      PROA H
ATOM   4823  C   VAL   309      -0.624 -10.426  12.821  1.00  0.00      PROA C
ATOM   4824  O   VAL   309      -0.352 -11.609  12.633  1.00  0.00      PROA O
ATOM   4825  N   ARG   310      -1.010  -9.615  11.840  1.00  0.00      PROA N
ATOM   4826  HN  ARG   310      -1.238  -8.655  12.023  1.00  0.00      PROA H
ATOM   4827  CA  ARG   310      -0.946 -10.017  10.446  1.00  0.00      PROA C
ATOM   4828  HA  ARG   310      -1.617 -10.853  10.305  1.00  0.00      PROA H
ATOM   4829  CB  ARG   310      -1.390  -8.850   9.559  1.00  0.00      PROA C
ATOM   4830  HB1 ARG   310      -2.277  -8.365  10.017  1.00  0.00      PROA H
ATOM   4831  HB2 ARG   310      -0.596  -8.066   9.531  1.00  0.00      PROA H
ATOM   4832  CG  ARG   310      -1.750  -9.266   8.159  1.00  0.00      PROA C
ATOM   4833  HG1 ARG   310      -2.559 -10.028   8.171  1.00  0.00      PROA H
ATOM   4834  HG2 ARG   310      -0.853  -9.746   7.693  1.00  0.00      PROA H
ATOM   4835  CD  ARG   310      -2.150  -8.090   7.290  1.00  0.00      PROA C
ATOM   4836  HD1 ARG   310      -1.362  -7.304   7.319  1.00  0.00      PROA H
ATOM   4837  HD2 ARG   310      -3.104  -7.614   7.606  1.00  0.00      PROA H
ATOM   4838  NE  ARG   310      -2.235  -8.557   5.915  1.00  0.00      PROA N
ATOM   4839  HE  ARG   310      -1.556  -8.203   5.212  1.00  0.00      PROA H
ATOM   4840  CZ  ARG   310      -3.269  -9.208   5.387  1.00  0.00      PROA C
ATOM   4841  NH1 ARG   310      -3.206  -9.609   4.127  1.00  0.00      PROA N
ATOM   4842 HH11 ARG   310      -2.432  -9.191   3.631  1.00  0.00      PROA H
ATOM   4843 HH12 ARG   310      -4.030  -9.972   3.675  1.00  0.00      PROA H
ATOM   4844  NH2 ARG   310      -4.367  -9.452   6.096  1.00  0.00      PROA N
ATOM   4845 HH21 ARG   310      -4.511  -8.948   6.943  1.00  0.00      PROA H
ATOM   4846 HH22 ARG   310      -5.122  -9.815   5.536  1.00  0.00      PROA H
ATOM   4847  C   ARG   310       0.471 -10.476  10.063  1.00  0.00      PROA C
ATOM   4848  O   ARG   310       0.637 -11.417   9.286  1.00  0.00      PROA O
ATOM   4849  N   TYR   311       1.486  -9.820  10.622  1.00  0.00      PROA N
ATOM   4850  HN  TYR   311       1.318  -9.054  11.242  1.00  0.00      PROA H
ATOM   4851  CA  TYR   311       2.881 -10.099  10.273  1.00  0.00      PROA C
ATOM   4852  HA  TYR   311       2.916 -10.760   9.416  1.00  0.00      PROA H
ATOM   4853  CB  TYR   311       3.576  -8.797   9.876  1.00  0.00      PROA C
ATOM   4854  HB1 TYR   311       3.710  -8.131  10.757  1.00  0.00      PROA H
ATOM   4855  HB2 TYR   311       4.573  -8.996   9.433  1.00  0.00      PROA H
ATOM   4856  CG  TYR   311       2.789  -8.039   8.826  1.00  0.00      PROA C
ATOM   4857  CD1 TYR   311       2.225  -6.796   9.104  1.00  0.00      PROA C
ATOM   4858  HD1 TYR   311       2.405  -6.337  10.065  1.00  0.00      PROA H
ATOM   4859  CE1 TYR   311       1.491  -6.118   8.149  1.00  0.00      PROA C
ATOM   4860  HE1 TYR   311       1.073  -5.148   8.379  1.00  0.00      PROA H
ATOM   4861  CZ  TYR   311       1.297  -6.686   6.897  1.00  0.00      PROA C
ATOM   4862  OH  TYR   311       0.565  -6.015   5.939  1.00  0.00      PROA O
ATOM   4863  HH  TYR   311       0.544  -5.071   6.164  1.00  0.00      PROA H
ATOM   4864  CD2 TYR   311       2.571  -8.594   7.568  1.00  0.00      PROA C
ATOM   4865  HD2 TYR   311       2.986  -9.563   7.337  1.00  0.00      PROA H
ATOM   4866  CE2 TYR   311       1.840  -7.918   6.600  1.00  0.00      PROA C
ATOM   4867  HE2 TYR   311       1.669  -8.345   5.623  1.00  0.00      PROA H
ATOM   4868  C   TYR   311       3.661 -10.818  11.382  1.00  0.00      PROA C
ATOM   4869  O   TYR   311       4.521 -11.645  11.095  1.00  0.00      PROA O
ATOM   4870  N   THR   312       3.365 -10.511  12.640  1.00  0.00      PROA N
ATOM   4871  HN  THR   312       2.704  -9.790  12.873  1.00  0.00      PROA H
ATOM   4872  CA  THR   312       4.036 -11.185  13.755  1.00  0.00      PROA C
ATOM   4873  HA  THR   312       5.089 -11.265  13.529  1.00  0.00      PROA H
ATOM   4874  CB  THR   312       3.903 -10.396  15.070  1.00  0.00      PROA C
ATOM   4875  HB  THR   312       4.495 -10.905  15.869  1.00  0.00      PROA H
ATOM   4876  OG1 THR   312       2.529 -10.345  15.463  1.00  0.00      PROA O
ATOM   4877  HG1 THR   312       2.509  -9.809  16.281  1.00  0.00      PROA H
ATOM   4878  CG2 THR   312       4.451  -8.982  14.908  1.00  0.00      PROA C
ATOM   4879 HG21 THR   312       4.417  -8.437  15.875  1.00  0.00      PROA H
ATOM   4880 HG22 THR   312       5.507  -9.008  14.568  1.00  0.00      PROA H
ATOM   4881 HG23 THR   312       3.861  -8.398  14.170  1.00  0.00      PROA H
ATOM   4882  C   THR   312       3.510 -12.611  13.964  1.00  0.00      PROA C
ATOM   4883  O   THR   312       4.188 -13.424  14.588  1.00  0.00      PROA O
ATOM   4884  N   THR   313       2.305 -12.890  13.450  1.00  0.00      PROA N
ATOM   4885  HN  THR   313       1.810 -12.170  12.967  1.00  0.00      PROA H
ATOM   4886  CA  THR   313       1.664 -14.219  13.500  1.00  0.00      PROA C
ATOM   4887  HA  THR   313       0.600 -14.065  13.439  1.00  0.00      PROA H
ATOM   4888  CB  THR   313       2.045 -15.088  12.279  1.00  0.00      PROA C
ATOM   4889  HB  THR   313       1.576 -16.098  12.378  1.00  0.00      PROA H
ATOM   4890  OG1 THR   313       3.468 -15.242  12.206  1.00  0.00      PROA O
ATOM   4891  HG1 THR   313       3.761 -15.676  13.029  1.00  0.00      PROA H
ATOM   4892  CG2 THR   313       1.546 -14.456  10.992  1.00  0.00      PROA C
ATOM   4893 HG21 THR   313       1.792 -15.104  10.124  1.00  0.00      PROA H
ATOM   4894 HG22 THR   313       0.451 -14.297  11.013  1.00  0.00      PROA H
ATOM   4895 HG23 THR   313       2.037 -13.472  10.824  1.00  0.00      PROA H
ATOM   4896  C   THR   313       1.952 -15.007  14.784  1.00  0.00      PROA C
ATOM   4897  O   THR   313       2.725 -15.962  14.755  1.00  0.00      PROA O
ATOM   4898  N   PRO   314       1.324 -14.608  15.906  1.00  0.00      PROA N
ATOM   4899  CD  PRO   314       0.419 -13.445  15.990  1.00  0.00      PROA C
ATOM   4900  HD1 PRO   314       0.868 -12.524  15.555  1.00  0.00      PROA H
ATOM   4901  HD2 PRO   314      -0.533 -13.687  15.465  1.00  0.00      PROA H
ATOM   4902  CA  PRO   314       1.547 -15.207  17.230  1.00  0.00      PROA C
ATOM   4903  HA  PRO   314       2.537 -14.916  17.549  1.00  0.00      PROA H
ATOM   4904  CB  PRO   314       0.407 -14.620  18.063  1.00  0.00      PROA C
ATOM   4905  HB1 PRO   314       0.645 -14.593  19.148  1.00  0.00      PROA H
ATOM   4906  HB2 PRO   314      -0.532 -15.197  17.895  1.00  0.00      PROA H
ATOM   4907  CG  PRO   314       0.187 -13.275  17.467  1.00  0.00      PROA C
ATOM   4908  HG1 PRO   314       0.939 -12.552  17.865  1.00  0.00      PROA H
ATOM   4909  HG2 PRO   314      -0.828 -12.868  17.677  1.00  0.00      PROA H
ATOM   4910  C   PRO   314       1.520 -16.741  17.296  1.00  0.00      PROA C
ATOM   4911  O   PRO   314       2.268 -17.330  18.080  1.00  0.00      PROA O
ATOM   4912  N   ASP   315       0.679 -17.382  16.488  1.00  0.00      PROA N
ATOM   4913  HN  ASP   315       0.173 -16.946  15.741  1.00  0.00      PROA H
ATOM   4914  CA  ASP   315       0.606 -18.852  16.474  1.00  0.00      PROA C
ATOM   4915  HA  ASP   315       0.590 -19.193  17.499  1.00  0.00      PROA H
ATOM   4916  CB  ASP   315      -0.687 -19.335  15.807  1.00  0.00      PROA C
ATOM   4917  HB1 ASP   315      -0.798 -20.435  15.903  1.00  0.00      PROA H
ATOM   4918  HB2 ASP   315      -1.557 -18.846  16.286  1.00  0.00      PROA H
ATOM   4919  CG  ASP   315      -0.759 -18.980  14.335  1.00  0.00      PROA C
ATOM   4920  OD1 ASP   315      -0.167 -17.959  13.923  1.00  0.00      PROA O
ATOM   4921  OD2 ASP   315      -1.420 -19.725  13.584  1.00  0.00      PROA O
ATOM   4922  C   ASP   315       1.829 -19.513  15.820  1.00  0.00      PROA C
ATOM   4923  O   ASP   315       1.999 -20.728  15.903  1.00  0.00      PROA O
ATOM   4924  N   ASP   316       2.664 -18.710  15.164  1.00  0.00      PROA N
ATOM   4925  HN  ASP   316       2.433 -17.745  15.013  1.00  0.00      PROA H
ATOM   4926  CA  ASP   316       3.964 -19.151  14.674  1.00  0.00      PROA C
ATOM   4927  HA  ASP   316       4.401 -19.864  15.358  1.00  0.00      PROA H
ATOM   4928  CB  ASP   316       3.813 -19.845  13.322  1.00  0.00      PROA C
ATOM   4929  HB1 ASP   316       3.137 -20.719  13.426  1.00  0.00      PROA H
ATOM   4930  HB2 ASP   316       3.356 -19.138  12.606  1.00  0.00      PROA H
ATOM   4931  CG  ASP   316       5.135 -20.350  12.771  1.00  0.00      PROA C
ATOM   4932  OD1 ASP   316       5.241 -20.485  11.546  1.00  0.00      PROA O
ATOM   4933  OD2 ASP   316       6.071 -20.611  13.549  1.00  0.00      PROA O
ATOM   4934  C   ASP   316       4.868 -17.917  14.571  1.00  0.00      PROA C
ATOM   4935  O   ASP   316       5.102 -17.404  13.473  1.00  0.00      PROA O
ATOM   4936  N   PRO   317       5.360 -17.427  15.727  1.00  0.00      PROA N
ATOM   4937  CD  PRO   317       5.376 -18.168  17.003  1.00  0.00      PROA C
ATOM   4938  HD1 PRO   317       4.383 -18.599  17.249  1.00  0.00      PROA H
ATOM   4939  HD2 PRO   317       6.142 -18.972  16.920  1.00  0.00      PROA H
ATOM   4940  CA  PRO   317       5.976 -16.101  15.860  1.00  0.00      PROA C
ATOM   4941  HA  PRO   317       5.188 -15.372  15.754  1.00  0.00      PROA H
ATOM   4942  CB  PRO   317       6.598 -16.142  17.262  1.00  0.00      PROA C
ATOM   4943  HB1 PRO   317       6.603 -15.137  17.736  1.00  0.00      PROA H
ATOM   4944  HB2 PRO   317       7.651 -16.515  17.216  1.00  0.00      PROA H
ATOM   4945  CG  PRO   317       5.793 -17.136  18.007  1.00  0.00      PROA C
ATOM   4946  HG1 PRO   317       4.870 -16.642  18.397  1.00  0.00      PROA H
ATOM   4947  HG2 PRO   317       6.341 -17.578  18.868  1.00  0.00      PROA H
ATOM   4948  C   PRO   317       7.052 -15.771  14.827  1.00  0.00      PROA C
ATOM   4949  O   PRO   317       7.990 -16.543  14.645  1.00  0.00      PROA O
ATOM   4950  N   ALA   318       6.909 -14.627  14.163  1.00  0.00      PROA N
ATOM   4951  HN  ALA   318       6.061 -14.104  14.236  1.00  0.00      PROA H
ATOM   4952  CA  ALA   318       7.937 -14.126  13.254  1.00  0.00      PROA C
ATOM   4953  HA  ALA   318       8.290 -14.952  12.650  1.00  0.00      PROA H
ATOM   4954  CB  ALA   318       7.362 -13.041  12.355  1.00  0.00      PROA C
ATOM   4955  HB1 ALA   318       8.085 -12.741  11.569  1.00  0.00      PROA H
ATOM   4956  HB2 ALA   318       6.448 -13.423  11.848  1.00  0.00      PROA H
ATOM   4957  HB3 ALA   318       7.066 -12.145  12.941  1.00  0.00      PROA H
ATOM   4958  C   ALA   318       9.113 -13.565  14.052  1.00  0.00      PROA C
ATOM   4959  O   ALA   318       8.930 -13.082  15.170  1.00  0.00      PROA O
ATOM   4960  N   ASN   319      10.313 -13.633  13.475  1.00  0.00      PROA N
ATOM   4961  HN  ASN   319      10.395 -14.022  12.554  1.00  0.00      PROA H
ATOM   4962  CA  ASN   319      11.503 -13.019  14.069  1.00  0.00      PROA C
ATOM   4963  HA  ASN   319      11.390 -13.007  15.146  1.00  0.00      PROA H
ATOM   4964  CB  ASN   319      12.777 -13.797  13.716  1.00  0.00      PROA C
ATOM   4965  HB1 ASN   319      13.013 -13.645  12.637  1.00  0.00      PROA H
ATOM   4966  HB2 ASN   319      13.635 -13.425  14.316  1.00  0.00      PROA H
ATOM   4967  CG  ASN   319      12.634 -15.290  13.933  1.00  0.00      PROA C
ATOM   4968  OD1 ASN   319      11.744 -15.741  14.649  1.00  0.00      PROA O
ATOM   4969  ND2 ASN   319      13.514 -16.062  13.308  1.00  0.00      PROA N
ATOM   4970 HD21 ASN   319      14.264 -15.650  12.795  1.00  0.00      PROA H
ATOM   4971 HD22 ASN   319      13.349 -17.043  13.360  1.00  0.00      PROA H
ATOM   4972  C   ASN   319      11.613 -11.583  13.572  1.00  0.00      PROA C
ATOM   4973  O   ASN   319      12.183 -11.328  12.510  1.00  0.00      PROA O
ATOM   4974  N   MET   320      11.058 -10.655  14.345  1.00  0.00      PROA N
ATOM   4975  HN  MET   320      10.529 -10.910  15.153  1.00  0.00      PROA H
ATOM   4976  CA  MET   320      10.918  -9.263  13.918  1.00  0.00      PROA C
ATOM   4977  HA  MET   320      11.203  -9.179  12.881  1.00  0.00      PROA H
ATOM   4978  CB  MET   320       9.462  -8.839  14.056  1.00  0.00      PROA C
ATOM   4979  HB1 MET   320       9.098  -9.156  15.064  1.00  0.00      PROA H
ATOM   4980  HB2 MET   320       9.351  -7.727  14.028  1.00  0.00      PROA H
ATOM   4981  CG  MET   320       8.560  -9.436  13.005  1.00  0.00      PROA C
ATOM   4982  HG1 MET   320       8.826 -10.493  12.789  1.00  0.00      PROA H
ATOM   4983  HG2 MET   320       7.529  -9.456  13.430  1.00  0.00      PROA H
ATOM   4984  SD  MET   320       8.519  -8.444  11.505  1.00  0.00      PROA S
ATOM   4985  CE  MET   320       6.939  -9.010  10.881  1.00  0.00      PROA C
ATOM   4986  HE1 MET   320       6.639  -8.414   9.996  1.00  0.00      PROA H
ATOM   4987  HE2 MET   320       6.963 -10.081  10.588  1.00  0.00      PROA H
ATOM   4988  HE3 MET   320       6.137  -8.874  11.639  1.00  0.00      PROA H
ATOM   4989  C   MET   320      11.760  -8.320  14.755  1.00  0.00      PROA C
ATOM   4990  O   MET   320      11.900  -8.523  15.958  1.00  0.00      PROA O
ATOM   4991  N   PRO   321      12.298  -7.260  14.126  1.00  0.00      PROA N
ATOM   4992  CD  PRO   321      12.216  -6.896  12.698  1.00  0.00      PROA C
ATOM   4993  HD1 PRO   321      12.845  -7.593  12.109  1.00  0.00      PROA H
ATOM   4994  HD2 PRO   321      11.163  -6.926  12.334  1.00  0.00      PROA H
ATOM   4995  CA  PRO   321      12.963  -6.235  14.919  1.00  0.00      PROA C
ATOM   4996  HA  PRO   321      13.659  -6.687  15.611  1.00  0.00      PROA H
ATOM   4997  CB  PRO   321      13.623  -5.346  13.862  1.00  0.00      PROA C
ATOM   4998  HB1 PRO   321      14.633  -5.761  13.636  1.00  0.00      PROA H
ATOM   4999  HB2 PRO   321      13.748  -4.287  14.176  1.00  0.00      PROA H
ATOM   5000  CG  PRO   321      12.769  -5.495  12.653  1.00  0.00      PROA C
ATOM   5001  HG1 PRO   321      13.314  -5.287  11.706  1.00  0.00      PROA H
ATOM   5002  HG2 PRO   321      11.915  -4.777  12.716  1.00  0.00      PROA H
ATOM   5003  C   PRO   321      11.941  -5.447  15.744  1.00  0.00      PROA C
ATOM   5004  O   PRO   321      10.746  -5.475  15.437  1.00  0.00      PROA O
ATOM   5005  N   SER   322      12.417  -4.776  16.789  1.00  0.00      PROA N
ATOM   5006  HN  SER   322      13.378  -4.872  17.049  1.00  0.00      PROA H
ATOM   5007  CA  SER   322      11.568  -3.971  17.669  1.00  0.00      PROA C
ATOM   5008  HA  SER   322      10.528  -4.237  17.531  1.00  0.00      PROA H
ATOM   5009  CB  SER   322      11.938  -4.220  19.132  1.00  0.00      PROA C
ATOM   5010  HB1 SER   322      12.977  -3.878  19.326  1.00  0.00      PROA H
ATOM   5011  HB2 SER   322      11.244  -3.657  19.800  1.00  0.00      PROA H
ATOM   5012  OG  SER   322      11.851  -5.590  19.446  1.00  0.00      PROA O
ATOM   5013  HG1 SER   322      11.841  -5.696  20.398  1.00  0.00      PROA H
ATOM   5014  C   SER   322      11.704  -2.484  17.382  1.00  0.00      PROA C
ATOM   5015  O   SER   322      10.875  -1.688  17.824  1.00  0.00      PROA O
ATOM   5016  N   VAL   323      12.759  -2.113  16.660  1.00  0.00      PROA N
ATOM   5017  HN  VAL   323      13.376  -2.791  16.272  1.00  0.00      PROA H
ATOM   5018  CA  VAL   323      13.045  -0.712  16.371  1.00  0.00      PROA C
ATOM   5019  HA  VAL   323      12.132  -0.136  16.435  1.00  0.00      PROA H
ATOM   5020  CB  VAL   323      14.089  -0.127  17.350  1.00  0.00      PROA C
ATOM   5021  HB  VAL   323      14.265   0.948  17.102  1.00  0.00      PROA H
ATOM   5022  CG1 VAL   323      13.561  -0.169  18.776  1.00  0.00      PROA C
ATOM   5023 HG11 VAL   323      14.264   0.373  19.444  1.00  0.00      PROA H
ATOM   5024 HG12 VAL   323      12.564   0.317  18.846  1.00  0.00      PROA H
ATOM   5025 HG13 VAL   323      13.473  -1.213  19.144  1.00  0.00      PROA H
ATOM   5026  CG2 VAL   323      15.417  -0.867  17.242  1.00  0.00      PROA C
ATOM   5027 HG21 VAL   323      16.154  -0.432  17.954  1.00  0.00      PROA H
ATOM   5028 HG22 VAL   323      15.302  -1.941  17.497  1.00  0.00      PROA H
ATOM   5029 HG23 VAL   323      15.860  -0.793  16.227  1.00  0.00      PROA H
ATOM   5030  C   VAL   323      13.562  -0.536  14.951  1.00  0.00      PROA C
ATOM   5031  O   VAL   323      13.924  -1.505  14.281  1.00  0.00      PROA O
ATOM   5032  N   PHE   324      13.584   0.718  14.513  1.00  0.00      PROA N
ATOM   5033  HN  PHE   324      13.195   1.458  15.063  1.00  0.00      PROA H
ATOM   5034  CA  PHE   324      14.217   1.105  13.264  1.00  0.00      PROA C
ATOM   5035  HA  PHE   324      14.534   0.230  12.708  1.00  0.00      PROA H
ATOM   5036  CB  PHE   324      13.230   1.908  12.407  1.00  0.00      PROA C
ATOM   5037  HB1 PHE   324      12.786   2.735  13.002  1.00  0.00      PROA H
ATOM   5038  HB2 PHE   324      13.758   2.360  11.537  1.00  0.00      PROA H
ATOM   5039  CG  PHE   324      12.102   1.075  11.865  1.00  0.00      PROA C
ATOM   5040  CD1 PHE   324      11.015   0.755  12.663  1.00  0.00      PROA C
ATOM   5041  HD1 PHE   324      10.954   1.128  13.676  1.00  0.00      PROA H
ATOM   5042  CE1 PHE   324       9.986  -0.030  12.172  1.00  0.00      PROA C
ATOM   5043  HE1 PHE   324       9.123  -0.256  12.787  1.00  0.00      PROA H
ATOM   5044  CZ  PHE   324      10.043  -0.512  10.876  1.00  0.00      PROA C
ATOM   5045  HZ  PHE   324       9.250  -1.142  10.491  1.00  0.00      PROA H
ATOM   5046  CD2 PHE   324      12.148   0.583  10.567  1.00  0.00      PROA C
ATOM   5047  HD2 PHE   324      12.977   0.831   9.921  1.00  0.00      PROA H
ATOM   5048  CE2 PHE   324      11.124  -0.202  10.070  1.00  0.00      PROA C
ATOM   5049  HE2 PHE   324      11.159  -0.564   9.049  1.00  0.00      PROA H
ATOM   5050  C   PHE   324      15.473   1.908  13.580  1.00  0.00      PROA C
ATOM   5051  O   PHE   324      15.551   2.554  14.626  1.00  0.00      PROA O
ATOM   5052  N   THR   325      16.463   1.840  12.691  1.00  0.00      PROA N
ATOM   5053  HN  THR   325      16.311   1.365  11.819  1.00  0.00      PROA H
ATOM   5054  CA  THR   325      17.724   2.562  12.862  1.00  0.00      PROA C
ATOM   5055  HA  THR   325      17.873   2.801  13.905  1.00  0.00      PROA H
ATOM   5056  CB  THR   325      18.933   1.732  12.382  1.00  0.00      PROA C
ATOM   5057  HB  THR   325      19.885   2.273  12.603  1.00  0.00      PROA H
ATOM   5058  OG1 THR   325      18.850   1.525  10.967  1.00  0.00      PROA O
ATOM   5059  HG1 THR   325      18.321   0.730  10.832  1.00  0.00      PROA H
ATOM   5060  CG2 THR   325      18.960   0.393  13.052  1.00  0.00      PROA C
ATOM   5061 HG21 THR   325      19.829  -0.208  12.702  1.00  0.00      PROA H
ATOM   5062 HG22 THR   325      19.043   0.501  14.156  1.00  0.00      PROA H
ATOM   5063 HG23 THR   325      18.035  -0.173  12.828  1.00  0.00      PROA H
[truncated: 3,448,932 more chars]
