# Supplementary material for: Simulation-Guided Engineering Enables a Functional Switch in Selinadiene Synthase toward Hydroxylation
Source: ACS Catal. 2024 Jul 9;14(14):11034–43. doi: 10.1021/acscatal.4c02032 (PMC11264211; doi:10.1021/acscatal.4c02032)
Supplement: Supplementary file 2 — cs4c02032_si_002.zip [file cs4c02032_si_002.zip › sds_md/fdp/starting_structures_param/sds_wt_solvion.pdb]

CRYST1   74.237   83.627   79.670  90.00  90.00  90.00 P 1           1
ATOM      1  CAY GLU P   4     -54.500 129.574  26.537  1.00  0.00      PROT  
ATOM      2  HY1 GLU P   4     -53.498 130.006  26.327  1.00  0.00      PROT  
ATOM      3  HY2 GLU P   4     -55.250 130.393  26.534  1.00  0.00      PROT  
ATOM      4  HY3 GLU P   4     -54.752 128.838  25.744  1.00  0.00      PROT  
ATOM      5  CY  GLU P   4     -54.495 128.905  27.868  1.00  0.00      PROT  
ATOM      6  OY  GLU P   4     -55.445 129.022  28.641  1.00  0.00      PROT  
ATOM      7  N   GLU P   4     -53.405 128.176  28.169  1.00  0.00      PROT  
ATOM      8  HN  GLU P   4     -52.621 128.091  27.565  1.00  0.00      PROT  
ATOM      9  CA  GLU P   4     -53.317 127.472  29.482  1.00  0.00      PROT  
ATOM     10  HA  GLU P   4     -54.153 126.790  29.560  1.00  0.00      PROT  
ATOM     11  CB  GLU P   4     -52.017 126.673  29.566  1.00  0.00      PROT  
ATOM     12  HB1 GLU P   4     -51.135 127.356  29.578  1.00  0.00      PROT  
ATOM     13  HB2 GLU P   4     -51.934 126.062  28.636  1.00  0.00      PROT  
ATOM     14  CG  GLU P   4     -51.948 125.730  30.756  1.00  0.00      PROT  
ATOM     15  HG1 GLU P   4     -52.853 125.086  30.796  1.00  0.00      PROT  
ATOM     16  HG2 GLU P   4     -51.881 126.301  31.709  1.00  0.00      PROT  
ATOM     17  CD  GLU P   4     -50.739 124.814  30.712  1.00  0.00      PROT  
ATOM     18  OE1 GLU P   4     -50.824 123.698  31.266  1.00  0.00      PROT  
ATOM     19  OE2 GLU P   4     -49.707 125.204  30.122  1.00  0.00      PROT  
ATOM     20  C   GLU P   4     -53.399 128.471  30.638  1.00  0.00      PROT  
ATOM     21  O   GLU P   4     -52.482 129.271  30.840  1.00  0.00      PROT  
ATOM     22  N   LEU P   5     -54.494 128.413  31.396  1.00  0.00      PROT  
ATOM     23  HN  LEU P   5     -55.190 127.722  31.222  1.00  0.00      PROT  
ATOM     24  CA  LEU P   5     -54.758 129.387  32.457  1.00  0.00      PROT  
ATOM     25  HA  LEU P   5     -54.315 130.333  32.181  1.00  0.00      PROT  
ATOM     26  CB  LEU P   5     -56.264 129.571  32.665  1.00  0.00      PROT  
ATOM     27  HB1 LEU P   5     -56.445 130.201  33.570  1.00  0.00      PROT  
ATOM     28  HB2 LEU P   5     -56.717 128.573  32.869  1.00  0.00      PROT  
ATOM     29  CG  LEU P   5     -57.048 130.231  31.534  1.00  0.00      PROT  
ATOM     30  HG  LEU P   5     -56.942 129.605  30.615  1.00  0.00      PROT  
ATOM     31  CD1 LEU P   5     -58.522 130.280  31.902  1.00  0.00      PROT  
ATOM     32 HD11 LEU P   5     -58.895 129.269  32.172  1.00  0.00      PROT  
ATOM     33 HD12 LEU P   5     -59.142 130.653  31.068  1.00  0.00      PROT  
ATOM     34 HD13 LEU P   5     -58.681 130.949  32.775  1.00  0.00      PROT  
ATOM     35  CD2 LEU P   5     -56.515 131.626  31.238  1.00  0.00      PROT  
ATOM     36 HD21 LEU P   5     -56.575 132.263  32.146  1.00  0.00      PROT  
ATOM     37 HD22 LEU P   5     -55.456 131.581  30.907  1.00  0.00      PROT  
ATOM     38 HD23 LEU P   5     -57.094 132.104  30.430  1.00  0.00      PROT  
ATOM     39  C   LEU P   5     -54.139 128.996  33.789  1.00  0.00      PROT  
ATOM     40  O   LEU P   5     -54.033 127.812  34.120  1.00  0.00      PROT  
ATOM     41  N   THR P   6     -53.750 130.015  34.550  1.00  0.00      PROT  
ATOM     42  HN  THR P   6     -53.752 130.950  34.199  1.00  0.00      PROT  
ATOM     43  CA  THR P   6     -53.297 129.840  35.920  1.00  0.00      PROT  
ATOM     44  HA  THR P   6     -53.014 128.811  36.095  1.00  0.00      PROT  
ATOM     45  CB  THR P   6     -52.080 130.728  36.219  1.00  0.00      PROT  
ATOM     46  HB  THR P   6     -52.353 131.804  36.100  1.00  0.00      PROT  
ATOM     47  OG1 THR P   6     -51.045 130.432  35.276  1.00  0.00      PROT  
ATOM     48  HG1 THR P   6     -51.405 130.681  34.412  1.00  0.00      PROT  
ATOM     49  CG2 THR P   6     -51.564 130.489  37.636  1.00  0.00      PROT  
ATOM     50 HG21 THR P   6     -52.305 130.796  38.403  1.00  0.00      PROT  
ATOM     51 HG22 THR P   6     -50.635 131.076  37.802  1.00  0.00      PROT  
ATOM     52 HG23 THR P   6     -51.321 129.414  37.781  1.00  0.00      PROT  
ATOM     53  C   THR P   6     -54.436 130.204  36.863  1.00  0.00      PROT  
ATOM     54  O   THR P   6     -54.934 131.330  36.843  1.00  0.00      PROT  
ATOM     55  N   VAL P   7     -54.848 129.242  37.680  1.00  0.00      PROT  
ATOM     56  HN  VAL P   7     -54.425 128.337  37.681  1.00  0.00      PROT  
ATOM     57  CA  VAL P   7     -55.916 129.460  38.642  1.00  0.00      PROT  
ATOM     58  HA  VAL P   7     -56.620 130.162  38.228  1.00  0.00      PROT  
ATOM     59  CB  VAL P   7     -56.686 128.154  38.924  1.00  0.00      PROT  
ATOM     60  HB  VAL P   7     -55.971 127.390  39.313  1.00  0.00      PROT  
ATOM     61  CG1 VAL P   7     -57.780 128.382  39.961  1.00  0.00      PROT  
ATOM     62 HG11 VAL P   7     -58.468 129.192  39.639  1.00  0.00      PROT  
ATOM     63 HG12 VAL P   7     -58.375 127.455  40.098  1.00  0.00      PROT  
ATOM     64 HG13 VAL P   7     -57.362 128.654  40.953  1.00  0.00      PROT  
ATOM     65  CG2 VAL P   7     -57.277 127.604  37.632  1.00  0.00      PROT  
ATOM     66 HG21 VAL P   7     -56.488 127.344  36.894  1.00  0.00      PROT  
ATOM     67 HG22 VAL P   7     -57.960 128.348  37.167  1.00  0.00      PROT  
ATOM     68 HG23 VAL P   7     -57.864 126.683  37.838  1.00  0.00      PROT  
ATOM     69  C   VAL P   7     -55.286 129.989  39.929  1.00  0.00      PROT  
ATOM     70  O   VAL P   7     -54.419 129.334  40.496  1.00  0.00      PROT  
ATOM     71  N   PRO P   8     -55.706 131.179  40.389  1.00  0.00      PROT  
ATOM     72  CD  PRO P   8     -56.727 132.078  39.818  1.00  0.00      PROT  
ATOM     73  HD1 PRO P   8     -56.397 132.413  38.808  1.00  0.00      PROT  
ATOM     74  HD2 PRO P   8     -57.710 131.562  39.752  1.00  0.00      PROT  
ATOM     75  CA  PRO P   8     -55.168 131.701  41.642  1.00  0.00      PROT  
ATOM     76  HA  PRO P   8     -54.108 131.501  41.698  1.00  0.00      PROT  
ATOM     77  CB  PRO P   8     -55.500 133.188  41.563  1.00  0.00      PROT  
ATOM     78  HB1 PRO P   8     -54.697 133.701  40.982  1.00  0.00      PROT  
ATOM     79  HB2 PRO P   8     -55.592 133.696  42.547  1.00  0.00      PROT  
ATOM     80  CG  PRO P   8     -56.766 133.236  40.781  1.00  0.00      PROT  
ATOM     81  HG1 PRO P   8     -56.912 134.211  40.264  1.00  0.00      PROT  
ATOM     82  HG2 PRO P   8     -57.629 133.094  41.477  1.00  0.00      PROT  
ATOM     83  C   PRO P   8     -55.867 131.067  42.841  1.00  0.00      PROT  
ATOM     84  O   PRO P   8     -56.891 130.407  42.666  1.00  0.00      PROT  
ATOM     85  N   PRO P   9     -55.323 131.264  44.055  1.00  0.00      PROT  
ATOM     86  CD  PRO P   9     -54.021 131.873  44.386  1.00  0.00      PROT  
ATOM     87  HD1 PRO P   9     -53.216 131.522  43.700  1.00  0.00      PROT  
ATOM     88  HD2 PRO P   9     -54.124 132.980  44.330  1.00  0.00      PROT  
ATOM     89  CA  PRO P   9     -56.017 130.773  45.246  1.00  0.00      PROT  
ATOM     90  HA  PRO P   9     -56.111 129.700  45.186  1.00  0.00      PROT  
ATOM     91  CB  PRO P   9     -55.133 131.267  46.394  1.00  0.00      PROT  
ATOM     92  HB1 PRO P   9     -55.163 130.595  47.275  1.00  0.00      PROT  
ATOM     93  HB2 PRO P   9     -55.449 132.290  46.705  1.00  0.00      PROT  
ATOM     94  CG  PRO P   9     -53.778 131.423  45.796  1.00  0.00      PROT  
ATOM     95  HG1 PRO P   9     -53.281 130.424  45.771  1.00  0.00      PROT  
ATOM     96  HG2 PRO P   9     -53.131 132.126  46.363  1.00  0.00      PROT  
ATOM     97  C   PRO P   9     -57.415 131.375  45.356  1.00  0.00      PROT  
ATOM     98  O   PRO P   9     -57.569 132.581  45.166  1.00  0.00      PROT  
ATOM     99  N   LEU P  10     -58.422 130.547  45.639  1.00  0.00      PROT  
ATOM    100  HN  LEU P  10     -58.269 129.558  45.726  1.00  0.00      PROT  
ATOM    101  CA  LEU P  10     -59.795 131.039  45.797  1.00  0.00      PROT  
ATOM    102  HA  LEU P  10     -59.902 131.975  45.267  1.00  0.00      PROT  
ATOM    103  CB  LEU P  10     -60.809 130.050  45.214  1.00  0.00      PROT  
ATOM    104  HB1 LEU P  10     -61.828 130.492  45.318  1.00  0.00      PROT  
ATOM    105  HB2 LEU P  10     -60.792 129.109  45.805  1.00  0.00      PROT  
ATOM    106  CG  LEU P  10     -60.652 129.666  43.739  1.00  0.00      PROT  
ATOM    107  HG  LEU P  10     -59.759 128.999  43.641  1.00  0.00      PROT  
ATOM    108  CD1 LEU P  10     -61.881 128.903  43.276  1.00  0.00      PROT  
ATOM    109 HD11 LEU P  10     -62.082 128.029  43.931  1.00  0.00      PROT  
ATOM    110 HD12 LEU P  10     -61.744 128.531  42.238  1.00  0.00      PROT  
ATOM    111 HD13 LEU P  10     -62.781 129.555  43.293  1.00  0.00      PROT  
ATOM    112  CD2 LEU P  10     -60.415 130.886  42.859  1.00  0.00      PROT  
ATOM    113 HD21 LEU P  10     -61.227 131.633  42.992  1.00  0.00      PROT  
ATOM    114 HD22 LEU P  10     -59.447 131.375  43.101  1.00  0.00      PROT  
ATOM    115 HD23 LEU P  10     -60.378 130.591  41.789  1.00  0.00      PROT  
ATOM    116  C   LEU P  10     -60.146 131.324  47.257  1.00  0.00      PROT  
ATOM    117  O   LEU P  10     -59.600 130.719  48.183  1.00  0.00      PROT  
ATOM    118  N   PHE P  11     -61.074 132.255  47.442  1.00  0.00      PROT  
ATOM    119  HN  PHE P  11     -61.388 132.809  46.661  1.00  0.00      PROT  
ATOM    120  CA  PHE P  11     -61.573 132.622  48.759  1.00  0.00      PROT  
ATOM    121  HA  PHE P  11     -60.733 132.738  49.428  1.00  0.00      PROT  
ATOM    122  CB  PHE P  11     -62.330 133.954  48.667  1.00  0.00      PROT  
ATOM    123  HB1 PHE P  11     -62.920 133.985  47.723  1.00  0.00      PROT  
ATOM    124  HB2 PHE P  11     -61.588 134.779  48.619  1.00  0.00      PROT  
ATOM    125  CG  PHE P  11     -63.263 134.219  49.816  1.00  0.00      PROT  
ATOM    126  CD1 PHE P  11     -62.785 134.307  51.113  1.00  0.00      PROT  
ATOM    127  HD1 PHE P  11     -61.730 134.168  51.301  1.00  0.00      PROT  
ATOM    128  CE1 PHE P  11     -63.645 134.561  52.172  1.00  0.00      PROT  
ATOM    129  HE1 PHE P  11     -63.256 134.633  53.180  1.00  0.00      PROT  
ATOM    130  CZ  PHE P  11     -64.998 134.741  51.936  1.00  0.00      PROT  
ATOM    131  HZ  PHE P  11     -65.665 134.956  52.759  1.00  0.00      PROT  
ATOM    132  CD2 PHE P  11     -64.623 134.409  49.593  1.00  0.00      PROT  
ATOM    133  HD2 PHE P  11     -65.012 134.374  48.583  1.00  0.00      PROT  
ATOM    134  CE2 PHE P  11     -65.487 134.665  50.645  1.00  0.00      PROT  
ATOM    135  HE2 PHE P  11     -66.540 134.835  50.456  1.00  0.00      PROT  
ATOM    136  C   PHE P  11     -62.468 131.517  49.323  1.00  0.00      PROT  
ATOM    137  O   PHE P  11     -63.386 131.046  48.650  1.00  0.00      PROT  
ATOM    138  N   SER P  12     -62.172 131.090  50.547  1.00  0.00      PROT  
ATOM    139  HN  SER P  12     -61.358 131.443  51.026  1.00  0.00      PROT  
ATOM    140  CA  SER P  12     -63.063 130.218  51.303  1.00  0.00      PROT  
ATOM    141  HA  SER P  12     -64.066 130.360  50.941  1.00  0.00      PROT  
ATOM    142  CB  SER P  12     -62.724 128.746  51.093  1.00  0.00      PROT  
ATOM    143  HB1 SER P  12     -61.672 128.537  51.396  1.00  0.00      PROT  
ATOM    144  HB2 SER P  12     -62.817 128.502  50.010  1.00  0.00      PROT  
ATOM    145  OG  SER P  12     -63.610 127.925  51.848  1.00  0.00      PROT  
ATOM    146  HG1 SER P  12     -63.733 127.115  51.310  1.00  0.00      PROT  
ATOM    147  C   SER P  12     -62.959 130.550  52.786  1.00  0.00      PROT  
ATOM    148  O   SER P  12     -61.881 130.432  53.366  1.00  0.00      PROT  
ATOM    149  N   PRO P  13     -64.081 130.951  53.410  1.00  0.00      PROT  
ATOM    150  CD  PRO P  13     -65.403 131.204  52.808  1.00  0.00      PROT  
ATOM    151  HD1 PRO P  13     -65.298 131.959  51.997  1.00  0.00      PROT  
ATOM    152  HD2 PRO P  13     -65.832 130.260  52.404  1.00  0.00      PROT  
ATOM    153  CA  PRO P  13     -64.082 131.241  54.843  1.00  0.00      PROT  
ATOM    154  HA  PRO P  13     -63.138 131.672  55.148  1.00  0.00      PROT  
ATOM    155  CB  PRO P  13     -65.245 132.219  54.978  1.00  0.00      PROT  
ATOM    156  HB1 PRO P  13     -64.882 133.237  54.701  1.00  0.00      PROT  
ATOM    157  HB2 PRO P  13     -65.661 132.276  56.004  1.00  0.00      PROT  
ATOM    158  CG  PRO P  13     -66.222 131.748  53.951  1.00  0.00      PROT  
ATOM    159  HG1 PRO P  13     -66.897 132.565  53.612  1.00  0.00      PROT  
ATOM    160  HG2 PRO P  13     -66.853 130.933  54.378  1.00  0.00      PROT  
ATOM    161  C   PRO P  13     -64.329 129.999  55.706  1.00  0.00      PROT  
ATOM    162  O   PRO P  13     -64.606 130.129  56.898  1.00  0.00      PROT  
ATOM    163  N   ILE P  14     -64.223 128.812  55.108  1.00  0.00      PROT  
ATOM    164  HN  ILE P  14     -63.960 128.752  54.146  1.00  0.00      PROT  
ATOM    165  CA  ILE P  14     -64.546 127.565  55.785  1.00  0.00      PROT  
ATOM    166  HA  ILE P  14     -64.965 127.760  56.747  1.00  0.00      PROT  
ATOM    167  CB  ILE P  14     -65.511 126.706  54.941  1.00  0.00      PROT  
ATOM    168  HB  ILE P  14     -64.993 126.455  53.986  1.00  0.00      PROT  
ATOM    169  CG2 ILE P  14     -65.889 125.431  55.688  1.00  0.00      PROT  
ATOM    170 HG21 ILE P  14     -65.018 124.762  55.839  1.00  0.00      PROT  
ATOM    171 HG22 ILE P  14     -66.642 124.851  55.113  1.00  0.00      PROT  
ATOM    172 HG23 ILE P  14     -66.327 125.673  56.679  1.00  0.00      PROT  
ATOM    173  CG1 ILE P  14     -66.764 127.509  54.573  1.00  0.00      PROT  
ATOM    174 HG11 ILE P  14     -66.538 128.575  54.360  1.00  0.00      PROT  
ATOM    175 HG12 ILE P  14     -67.467 127.499  55.434  1.00  0.00      PROT  
ATOM    176  CD  ILE P  14     -67.493 126.979  53.356  1.00  0.00      PROT  
ATOM    177  HD1 ILE P  14     -66.836 127.015  52.459  1.00  0.00      PROT  
ATOM    178  HD2 ILE P  14     -68.399 127.588  53.143  1.00  0.00      PROT  
ATOM    179  HD3 ILE P  14     -67.811 125.926  53.504  1.00  0.00      PROT  
ATOM    180  C   ILE P  14     -63.274 126.772  56.061  1.00  0.00      PROT  
ATOM    181  O   ILE P  14     -62.427 126.622  55.184  1.00  0.00      PROT  
ATOM    182  N   ARG P  15     -63.163 126.263  57.283  1.00  0.00      PROT  
ATOM    183  HN  ARG P  15     -63.870 126.413  57.977  1.00  0.00      PROT  
ATOM    184  CA  ARG P  15     -61.994 125.496  57.717  1.00  0.00      PROT  
ATOM    185  HA  ARG P  15     -61.102 125.973  57.332  1.00  0.00      PROT  
ATOM    186  CB  ARG P  15     -61.948 125.440  59.249  1.00  0.00      PROT  
ATOM    187  HB1 ARG P  15     -62.293 124.451  59.633  1.00  0.00      PROT  
ATOM    188  HB2 ARG P  15     -62.683 126.186  59.637  1.00  0.00      PROT  
ATOM    189  CG  ARG P  15     -60.605 125.792  59.859  1.00  0.00      PROT  
ATOM    190  HG1 ARG P  15     -60.397 126.868  59.650  1.00  0.00      PROT  
ATOM    191  HG2 ARG P  15     -59.796 125.190  59.384  1.00  0.00      PROT  
ATOM    192  CD  ARG P  15     -60.606 125.525  61.357  1.00  0.00      PROT  
ATOM    193  HD1 ARG P  15     -60.458 124.431  61.530  1.00  0.00      PROT  
ATOM    194  HD2 ARG P  15     -61.608 125.779  61.772  1.00  0.00      PROT  
ATOM    195  NE  ARG P  15     -59.530 126.244  62.046  1.00  0.00      PROT  
ATOM    196  HE  ARG P  15     -58.594 126.001  61.815  1.00  0.00      PROT  
ATOM    197  CZ  ARG P  15     -59.698 127.192  62.971  1.00  0.00      PROT  
ATOM    198  NH1 ARG P  15     -58.630 127.765  63.517  1.00  0.00      PROT  
ATOM    199 HH11 ARG P  15     -57.723 127.480  63.234  1.00  0.00      PROT  
ATOM    200 HH12 ARG P  15     -58.752 128.465  64.209  1.00  0.00      PROT  
ATOM    201  NH2 ARG P  15     -60.911 127.575  63.367  1.00  0.00      PROT  
ATOM    202 HH21 ARG P  15     -61.699 127.176  62.920  1.00  0.00      PROT  
ATOM    203 HH22 ARG P  15     -61.008 128.296  64.040  1.00  0.00      PROT  
ATOM    204  C   ARG P  15     -62.066 124.074  57.157  1.00  0.00      PROT  
ATOM    205  O   ARG P  15     -63.156 123.528  57.000  1.00  0.00      PROT  
ATOM    206  N   GLN P  16     -60.905 123.481  56.877  1.00  0.00      PROT  
ATOM    207  HN  GLN P  16     -60.037 123.975  56.971  1.00  0.00      PROT  
ATOM    208  CA  GLN P  16     -60.819 122.089  56.415  1.00  0.00      PROT  
ATOM    209  HA  GLN P  16     -61.444 121.974  55.540  1.00  0.00      PROT  
ATOM    210  CB  GLN P  16     -59.374 121.709  56.080  1.00  0.00      PROT  
ATOM    211  HB1 GLN P  16     -59.328 120.630  55.793  1.00  0.00      PROT  
ATOM    212  HB2 GLN P  16     -58.767 121.832  57.011  1.00  0.00      PROT  
ATOM    213  CG  GLN P  16     -58.718 122.501  54.971  1.00  0.00      PROT  
ATOM    214  HG1 GLN P  16     -58.891 123.586  55.108  1.00  0.00      PROT  
ATOM    215  HG2 GLN P  16     -59.172 122.210  54.002  1.00  0.00      PROT  
ATOM    216  CD  GLN P  16     -57.236 122.201  54.874  1.00  0.00      PROT  
ATOM    217  OE1 GLN P  16     -56.829 121.040  54.891  1.00  0.00      PROT  
ATOM    218  NE2 GLN P  16     -56.421 123.245  54.779  1.00  0.00      PROT  
ATOM    219 HE21 GLN P  16     -55.464 123.037  54.591  1.00  0.00      PROT  
ATOM    220 HE22 GLN P  16     -56.804 124.156  54.681  1.00  0.00      PROT  
ATOM    221  C   GLN P  16     -61.287 121.110  57.484  1.00  0.00      PROT  
ATOM    222  O   GLN P  16     -61.119 121.357  58.678  1.00  0.00      PROT  
ATOM    223  N   ALA P  17     -61.843 119.986  57.047  1.00  0.00      PROT  
ATOM    224  HN  ALA P  17     -62.006 119.825  56.068  1.00  0.00      PROT  
ATOM    225  CA  ALA P  17     -62.189 118.892  57.952  1.00  0.00      PROT  
ATOM    226  HA  ALA P  17     -61.363 118.740  58.633  1.00  0.00      PROT  
ATOM    227  CB  ALA P  17     -63.453 119.226  58.733  1.00  0.00      PROT  
ATOM    228  HB1 ALA P  17     -63.725 118.405  59.432  1.00  0.00      PROT  
ATOM    229  HB2 ALA P  17     -64.303 119.408  58.040  1.00  0.00      PROT  
ATOM    230  HB3 ALA P  17     -63.296 120.146  59.336  1.00  0.00      PROT  
ATOM    231  C   ALA P  17     -62.374 117.597  57.165  1.00  0.00      PROT  
ATOM    232  O   ALA P  17     -62.802 117.622  56.008  1.00  0.00      PROT  
ATOM    233  N   ILE P  18     -62.057 116.469  57.795  1.00  0.00      PROT  
ATOM    234  HN  ILE P  18     -61.665 116.480  58.717  1.00  0.00      PROT  
ATOM    235  CA  ILE P  18     -62.176 115.172  57.136  1.00  0.00      PROT  
ATOM    236  HA  ILE P  18     -63.033 115.204  56.477  1.00  0.00      PROT  
ATOM    237  CB  ILE P  18     -60.915 114.863  56.291  1.00  0.00      PROT  
ATOM    238  HB  ILE P  18     -60.730 115.748  55.637  1.00  0.00      PROT  
ATOM    239  CG2 ILE P  18     -59.691 114.659  57.179  1.00  0.00      PROT  
ATOM    240 HG21 ILE P  18     -59.562 115.504  57.888  1.00  0.00      PROT  
ATOM    241 HG22 ILE P  18     -58.768 114.598  56.563  1.00  0.00      PROT  
ATOM    242 HG23 ILE P  18     -59.762 113.717  57.764  1.00  0.00      PROT  
ATOM    243  CG1 ILE P  18     -61.149 113.648  55.386  1.00  0.00      PROT  
ATOM    244 HG11 ILE P  18     -62.112 113.795  54.845  1.00  0.00      PROT  
ATOM    245 HG12 ILE P  18     -61.238 112.729  56.005  1.00  0.00      PROT  
ATOM    246  CD  ILE P  18     -60.055 113.440  54.359  1.00  0.00      PROT  
ATOM    247  HD1 ILE P  18     -59.891 114.363  53.762  1.00  0.00      PROT  
ATOM    248  HD2 ILE P  18     -60.338 112.625  53.660  1.00  0.00      PROT  
ATOM    249  HD3 ILE P  18     -59.093 113.158  54.841  1.00  0.00      PROT  
ATOM    250  C   ILE P  18     -62.444 114.053  58.143  1.00  0.00      PROT  
ATOM    251  O   ILE P  18     -61.911 114.062  59.255  1.00  0.00      PROT  
ATOM    252  N   HSE P  19     -63.282 113.097  57.742  1.00  0.00      PROT  
ATOM    253  HN  HSE P  19     -63.768 113.187  56.870  1.00  0.00      PROT  
ATOM    254  CA  HSE P  19     -63.583 111.925  58.565  1.00  0.00      PROT  
ATOM    255  HA  HSE P  19     -63.940 112.304  59.508  1.00  0.00      PROT  
ATOM    256  CB  HSE P  19     -64.680 111.076  57.901  1.00  0.00      PROT  
ATOM    257  HB1 HSE P  19     -64.291 110.493  57.042  1.00  0.00      PROT  
ATOM    258  HB2 HSE P  19     -65.469 111.757  57.516  1.00  0.00      PROT  
ATOM    259  ND1 HSE P  19     -64.858 108.922  59.208  1.00  0.00      PROT  
ATOM    260  CG  HSE P  19     -65.382 110.142  58.839  1.00  0.00      PROT  
ATOM    261  CE1 HSE P  19     -65.691 108.316  60.034  1.00  0.00      PROT  
ATOM    262  HE1 HSE P  19     -65.579 107.319  60.463  1.00  0.00      PROT  
ATOM    263  NE2 HSE P  19     -66.743 109.097  60.209  1.00  0.00      PROT  
ATOM    264  HE2 HSE P  19     -67.586 108.865  60.712  1.00  0.00      PROT  
ATOM    265  CD2 HSE P  19     -66.576 110.243  59.470  1.00  0.00      PROT  
ATOM    266  HD2 HSE P  19     -67.307 111.038  59.430  1.00  0.00      PROT  
ATOM    267  C   HSE P  19     -62.301 111.104  58.758  1.00  0.00      PROT  
ATOM    268  O   HSE P  19     -61.558 110.892  57.798  1.00  0.00      PROT  
ATOM    269  N   PRO P  20     -62.026 110.653  60.000  1.00  0.00      PROT  
ATOM    270  CD  PRO P  20     -62.840 110.817  61.219  1.00  0.00      PROT  
ATOM    271  HD1 PRO P  20     -62.728 111.866  61.580  1.00  0.00      PROT  
ATOM    272  HD2 PRO P  20     -63.916 110.600  61.038  1.00  0.00      PROT  
ATOM    273  CA  PRO P  20     -60.757 109.960  60.274  1.00  0.00      PROT  
ATOM    274  HA  PRO P  20     -59.945 110.610  59.979  1.00  0.00      PROT  
ATOM    275  CB  PRO P  20     -60.803 109.708  61.790  1.00  0.00      PROT  
ATOM    276  HB1 PRO P  20     -60.212 110.517  62.283  1.00  0.00      PROT  
ATOM    277  HB2 PRO P  20     -60.358 108.737  62.099  1.00  0.00      PROT  
ATOM    278  CG  PRO P  20     -62.230 109.846  62.181  1.00  0.00      PROT  
ATOM    279  HG1 PRO P  20     -62.364 110.167  63.238  1.00  0.00      PROT  
ATOM    280  HG2 PRO P  20     -62.744 108.862  62.052  1.00  0.00      PROT  
ATOM    281  C   PRO P  20     -60.545 108.642  59.514  1.00  0.00      PROT  
ATOM    282  O   PRO P  20     -59.407 108.206  59.365  1.00  0.00      PROT  
ATOM    283  N   LYS P  21     -61.621 108.023  59.037  1.00  0.00      PROT  
ATOM    284  HN  LYS P  21     -62.542 108.391  59.190  1.00  0.00      PROT  
ATOM    285  CA  LYS P  21     -61.531 106.769  58.280  1.00  0.00      PROT  
ATOM    286  HA  LYS P  21     -60.617 106.254  58.542  1.00  0.00      PROT  
ATOM    287  CB  LYS P  21     -62.694 105.842  58.649  1.00  0.00      PROT  
ATOM    288  HB1 LYS P  21     -62.559 104.854  58.147  1.00  0.00      PROT  
ATOM    289  HB2 LYS P  21     -63.648 106.268  58.253  1.00  0.00      PROT  
ATOM    290  CG  LYS P  21     -62.859 105.625  60.146  1.00  0.00      PROT  
ATOM    291  HG1 LYS P  21     -63.840 106.054  60.458  1.00  0.00      PROT  
ATOM    292  HG2 LYS P  21     -62.063 106.153  60.719  1.00  0.00      PROT  
ATOM    293  CD  LYS P  21     -62.803 104.151  60.505  1.00  0.00      PROT  
ATOM    294  HD1 LYS P  21     -61.820 103.715  60.212  1.00  0.00      PROT  
ATOM    295  HD2 LYS P  21     -63.578 103.641  59.886  1.00  0.00      PROT  
ATOM    296  CE  LYS P  21     -63.077 103.926  61.983  1.00  0.00      PROT  
ATOM    297  HE1 LYS P  21     -63.857 104.640  62.334  1.00  0.00      PROT  
ATOM    298  HE2 LYS P  21     -62.157 104.071  62.587  1.00  0.00      PROT  
ATOM    299  NZ  LYS P  21     -63.608 102.558  62.234  1.00  0.00      PROT  
ATOM    300  HZ1 LYS P  21     -62.955 101.849  61.846  1.00  0.00      PROT  
ATOM    301  HZ2 LYS P  21     -64.503 102.505  61.673  1.00  0.00      PROT  
ATOM    302  HZ3 LYS P  21     -63.816 102.385  63.232  1.00  0.00      PROT  
ATOM    303  C   LYS P  21     -61.499 106.978  56.762  1.00  0.00      PROT  
ATOM    304  O   LYS P  21     -61.782 106.050  56.004  1.00  0.00      PROT  
ATOM    305  N   HSD P  22     -61.138 108.181  56.318  1.00  0.00      PROT  
ATOM    306  HN  HSD P  22     -60.920 108.915  56.958  1.00  0.00      PROT  
ATOM    307  CA  HSD P  22     -61.110 108.501  54.886  1.00  0.00      PROT  
ATOM    308  HA  HSD P  22     -62.132 108.481  54.534  1.00  0.00      PROT  
ATOM    309  CB  HSD P  22     -60.539 109.906  54.643  1.00  0.00      PROT  
ATOM    310  HB1 HSD P  22     -61.196 110.647  55.142  1.00  0.00      PROT  
ATOM    311  HB2 HSD P  22     -60.545 110.131  53.554  1.00  0.00      PROT  
ATOM    312  ND1 HSD P  22     -58.880 110.547  56.433  1.00  0.00      PROT  
ATOM    313  HD1 HSD P  22     -59.584 110.811  57.102  1.00  0.00      PROT  
ATOM    314  CG  HSD P  22     -59.145 110.100  55.158  1.00  0.00      PROT  
ATOM    315  CE1 HSD P  22     -57.573 110.628  56.607  1.00  0.00      PROT  
ATOM    316  HE1 HSD P  22     -57.093 110.955  57.531  1.00  0.00      PROT  
ATOM    317  NE2 HSD P  22     -56.980 110.255  55.488  1.00  0.00      PROT  
ATOM    318  CD2 HSD P  22     -57.941 109.921  54.566  1.00  0.00      PROT  
ATOM    319  HD2 HSD P  22     -57.645 109.380  53.704  1.00  0.00      PROT  
ATOM    320  C   HSD P  22     -60.357 107.460  54.044  1.00  0.00      PROT  
ATOM    321  O   HSD P  22     -60.823 107.086  52.970  1.00  0.00      PROT  
ATOM    322  N   ALA P  23     -59.217 106.981  54.538  1.00  0.00      PROT  
ATOM    323  HN  ALA P  23     -58.853 107.282  55.426  1.00  0.00      PROT  
ATOM    324  CA  ALA P  23     -58.402 106.015  53.794  1.00  0.00      PROT  
ATOM    325  HA  ALA P  23     -58.199 106.439  52.819  1.00  0.00      PROT  
ATOM    326  CB  ALA P  23     -57.079 105.765  54.508  1.00  0.00      PROT  
ATOM    327  HB1 ALA P  23     -56.419 105.103  53.905  1.00  0.00      PROT  
ATOM    328  HB2 ALA P  23     -57.233 105.296  55.502  1.00  0.00      PROT  
ATOM    329  HB3 ALA P  23     -56.546 106.729  54.662  1.00  0.00      PROT  
ATOM    330  C   ALA P  23     -59.145 104.698  53.564  1.00  0.00      PROT  
ATOM    331  O   ALA P  23     -59.169 104.187  52.443  1.00  0.00      PROT  
ATOM    332  N   ASP P  24     -59.749 104.158  54.621  1.00  0.00      PROT  
ATOM    333  HN  ASP P  24     -59.684 104.571  55.528  1.00  0.00      PROT  
ATOM    334  CA  ASP P  24     -60.577 102.950  54.513  1.00  0.00      PROT  
ATOM    335  HA  ASP P  24     -59.971 102.150  54.105  1.00  0.00      PROT  
ATOM    336  CB  ASP P  24     -61.153 102.554  55.882  1.00  0.00      PROT  
ATOM    337  HB1 ASP P  24     -62.040 101.891  55.776  1.00  0.00      PROT  
ATOM    338  HB2 ASP P  24     -61.472 103.455  56.444  1.00  0.00      PROT  
ATOM    339  CG  ASP P  24     -60.176 101.763  56.739  1.00  0.00      PROT  
ATOM    340  OD1 ASP P  24     -59.214 101.174  56.199  1.00  0.00      PROT  
ATOM    341  OD2 ASP P  24     -60.385 101.721  57.970  1.00  0.00      PROT  
ATOM    342  C   ASP P  24     -61.739 103.144  53.536  1.00  0.00      PROT  
ATOM    343  O   ASP P  24     -62.024 102.267  52.719  1.00  0.00      PROT  
ATOM    344  N   ILE P  25     -62.409 104.291  53.635  1.00  0.00      PROT  
ATOM    345  HN  ILE P  25     -62.159 104.959  54.340  1.00  0.00      PROT  
ATOM    346  CA  ILE P  25     -63.578 104.576  52.801  1.00  0.00      PROT  
ATOM    347  HA  ILE P  25     -64.290 103.771  52.923  1.00  0.00      PROT  
ATOM    348  CB  ILE P  25     -64.256 105.901  53.212  1.00  0.00      PROT  
ATOM    349  HB  ILE P  25     -63.476 106.698  53.245  1.00  0.00      PROT  
ATOM    350  CG2 ILE P  25     -65.344 106.298  52.217  1.00  0.00      PROT  
ATOM    351 HG21 ILE P  25     -64.930 106.533  51.216  1.00  0.00      PROT  
ATOM    352 HG22 ILE P  25     -65.881 107.204  52.563  1.00  0.00      PROT  
ATOM    353 HG23 ILE P  25     -66.087 105.478  52.107  1.00  0.00      PROT  
ATOM    354  CG1 ILE P  25     -64.868 105.761  54.610  1.00  0.00      PROT  
ATOM    355 HG11 ILE P  25     -64.237 105.116  55.264  1.00  0.00      PROT  
ATOM    356 HG12 ILE P  25     -65.844 105.228  54.511  1.00  0.00      PROT  
ATOM    357  CD  ILE P  25     -65.077 107.076  55.324  1.00  0.00      PROT  
ATOM    358  HD1 ILE P  25     -64.166 107.356  55.895  1.00  0.00      PROT  
ATOM    359  HD2 ILE P  25     -65.922 107.011  56.045  1.00  0.00      PROT  
ATOM    360  HD3 ILE P  25     -65.263 107.888  54.597  1.00  0.00      PROT  
ATOM    361  C   ILE P  25     -63.191 104.605  51.323  1.00  0.00      PROT  
ATOM    362  O   ILE P  25     -63.920 104.089  50.474  1.00  0.00      PROT  
ATOM    363  N   ASP P  26     -62.035 105.189  51.023  1.00  0.00      PROT  
ATOM    364  HN  ASP P  26     -61.471 105.630  51.727  1.00  0.00      PROT  
ATOM    365  CA  ASP P  26     -61.553 105.246  49.650  1.00  0.00      PROT  
ATOM    366  HA  ASP P  26     -62.343 105.655  49.037  1.00  0.00      PROT  
ATOM    367  CB  ASP P  26     -60.307 106.129  49.545  1.00  0.00      PROT  
ATOM    368  HB1 ASP P  26     -59.390 105.602  49.873  1.00  0.00      PROT  
ATOM    369  HB2 ASP P  26     -60.437 107.011  50.212  1.00  0.00      PROT  
ATOM    370  CG  ASP P  26     -60.115 106.690  48.153  1.00  0.00      PROT  
ATOM    371  OD1 ASP P  26     -61.025 107.397  47.669  1.00  0.00      PROT  
ATOM    372  OD2 ASP P  26     -59.061 106.424  47.541  1.00  0.00      PROT  
ATOM    373  C   ASP P  26     -61.269 103.848  49.091  1.00  0.00      PROT  
ATOM    374  O   ASP P  26     -61.550 103.579  47.921  1.00  0.00      PROT  
ATOM    375  N   VAL P  27     -60.728 102.962  49.927  1.00  0.00      PROT  
ATOM    376  HN  VAL P  27     -60.457 103.228  50.852  1.00  0.00      PROT  
ATOM    377  CA  VAL P  27     -60.485 101.576  49.520  1.00  0.00      PROT  
ATOM    378  HA  VAL P  27     -59.940 101.583  48.585  1.00  0.00      PROT  
ATOM    379  CB  VAL P  27     -59.643 100.813  50.571  1.00  0.00      PROT  
ATOM    380  HB  VAL P  27     -60.095 100.976  51.579  1.00  0.00      PROT  
ATOM    381  CG1 VAL P  27     -59.630  99.314  50.292  1.00  0.00      PROT  
ATOM    382 HG11 VAL P  27     -60.631  98.844  50.379  1.00  0.00      PROT  
ATOM    383 HG12 VAL P  27     -59.217  99.113  49.283  1.00  0.00      PROT  
ATOM    384 HG13 VAL P  27     -58.966  98.806  51.026  1.00  0.00      PROT  
ATOM    385  CG2 VAL P  27     -58.222 101.356  50.594  1.00  0.00      PROT  
ATOM    386 HG21 VAL P  27     -57.730 101.220  49.607  1.00  0.00      PROT  
ATOM    387 HG22 VAL P  27     -57.614 100.831  51.362  1.00  0.00      PROT  
ATOM    388 HG23 VAL P  27     -58.218 102.436  50.837  1.00  0.00      PROT  
ATOM    389  C   VAL P  27     -61.806 100.840  49.256  1.00  0.00      PROT  
ATOM    390  O   VAL P  27     -61.959 100.172  48.232  1.00  0.00      PROT  
ATOM    391  N   GLN P  28     -62.757 100.975  50.174  1.00  0.00      PROT  
ATOM    392  HN  GLN P  28     -62.592 101.516  51.005  1.00  0.00      PROT  
ATOM    393  CA  GLN P  28     -64.040 100.280  50.053  1.00  0.00      PROT  
ATOM    394  HA  GLN P  28     -63.845  99.227  49.897  1.00  0.00      PROT  
ATOM    395  CB  GLN P  28     -64.854 100.427  51.341  1.00  0.00      PROT  
ATOM    396  HB1 GLN P  28     -65.890 100.039  51.185  1.00  0.00      PROT  
ATOM    397  HB2 GLN P  28     -64.943 101.515  51.575  1.00  0.00      PROT  
ATOM    398  CG  GLN P  28     -64.237  99.684  52.513  1.00  0.00      PROT  
ATOM    399  HG1 GLN P  28     -63.149  99.914  52.568  1.00  0.00      PROT  
ATOM    400  HG2 GLN P  28     -64.347  98.588  52.355  1.00  0.00      PROT  
ATOM    401  CD  GLN P  28     -64.864 100.039  53.845  1.00  0.00      PROT  
ATOM    402  OE1 GLN P  28     -65.981 100.553  53.906  1.00  0.00      PROT  
ATOM    403  NE2 GLN P  28     -64.144  99.758  54.926  1.00  0.00      PROT  
ATOM    404 HE21 GLN P  28     -64.523 100.005  55.815  1.00  0.00      PROT  
ATOM    405 HE22 GLN P  28     -63.213  99.418  54.831  1.00  0.00      PROT  
ATOM    406  C   GLN P  28     -64.853 100.748  48.842  1.00  0.00      PROT  
ATOM    407  O   GLN P  28     -65.572  99.954  48.239  1.00  0.00      PROT  
ATOM    408  N   THR P  29     -64.730 102.025  48.484  1.00  0.00      PROT  
ATOM    409  HN  THR P  29     -64.186 102.647  49.050  1.00  0.00      PROT  
ATOM    410  CA  THR P  29     -65.415 102.560  47.302  1.00  0.00      PROT  
ATOM    411  HA  THR P  29     -66.461 102.285  47.351  1.00  0.00      PROT  
ATOM    412  CB  THR P  29     -65.329 104.100  47.242  1.00  0.00      PROT  
ATOM    413  HB  THR P  29     -64.261 104.422  47.285  1.00  0.00      PROT  
ATOM    414  OG1 THR P  29     -66.017 104.656  48.366  1.00  0.00      PROT  
ATOM    415  HG1 THR P  29     -65.402 104.564  49.108  1.00  0.00      PROT  
ATOM    416  CG2 THR P  29     -65.958 104.644  45.962  1.00  0.00      PROT  
ATOM    417 HG21 THR P  29     -66.037 105.751  46.015  1.00  0.00      PROT  
ATOM    418 HG22 THR P  29     -66.984 104.234  45.837  1.00  0.00      PROT  
ATOM    419 HG23 THR P  29     -65.343 104.389  45.077  1.00  0.00      PROT  
ATOM    420  C   THR P  29     -64.857 101.953  46.015  1.00  0.00      PROT  
ATOM    421  O   THR P  29     -65.615 101.633  45.097  1.00  0.00      PROT  
ATOM    422  N   ALA P  30     -63.536 101.797  45.951  1.00  0.00      PROT  
ATOM    423  HN  ALA P  30     -62.930 102.114  46.680  1.00  0.00      PROT  
ATOM    424  CA  ALA P  30     -62.901 101.127  44.818  1.00  0.00      PROT  
ATOM    425  HA  ALA P  30     -63.196 101.639  43.913  1.00  0.00      PROT  
ATOM    426  CB  ALA P  30     -61.383 101.161  44.950  1.00  0.00      PROT  
ATOM    427  HB1 ALA P  30     -60.893 100.672  44.080  1.00  0.00      PROT  
ATOM    428  HB2 ALA P  30     -61.039 100.653  45.875  1.00  0.00      PROT  
ATOM    429  HB3 ALA P  30     -61.024 102.212  44.995  1.00  0.00      PROT  
ATOM    430  C   ALA P  30     -63.388  99.688  44.700  1.00  0.00      PROT  
ATOM    431  O   ALA P  30     -63.664  99.214  43.601  1.00  0.00      PROT  
ATOM    432  N   ALA P  31     -63.503  99.002  45.836  1.00  0.00      PROT  
ATOM    433  HN  ALA P  31     -63.242  99.420  46.706  1.00  0.00      PROT  
ATOM    434  CA  ALA P  31     -64.001  97.622  45.861  1.00  0.00      PROT  
ATOM    435  HA  ALA P  31     -63.426  97.043  45.150  1.00  0.00      PROT  
ATOM    436  CB  ALA P  31     -63.834  97.019  47.247  1.00  0.00      PROT  
ATOM    437  HB1 ALA P  31     -64.422  97.582  48.004  1.00  0.00      PROT  
ATOM    438  HB2 ALA P  31     -62.765  97.048  47.550  1.00  0.00      PROT  
ATOM    439  HB3 ALA P  31     -64.168  95.959  47.266  1.00  0.00      PROT  
ATOM    440  C   ALA P  31     -65.464  97.543  45.424  1.00  0.00      PROT  
ATOM    441  O   ALA P  31     -65.858  96.598  44.743  1.00  0.00      PROT  
ATOM    442  N   TRP P  32     -66.261  98.535  45.820  1.00  0.00      PROT  
ATOM    443  HN  TRP P  32     -65.925  99.247  46.441  1.00  0.00      PROT  
ATOM    444  CA  TRP P  32     -67.670  98.610  45.418  1.00  0.00      PROT  
ATOM    445  HA  TRP P  32     -68.153  97.684  45.703  1.00  0.00      PROT  
ATOM    446  CB  TRP P  32     -68.360  99.784  46.123  1.00  0.00      PROT  
ATOM    447  HB1 TRP P  32     -67.903 100.756  45.839  1.00  0.00      PROT  
ATOM    448  HB2 TRP P  32     -68.189  99.678  47.218  1.00  0.00      PROT  
ATOM    449  CG  TRP P  32     -69.843  99.861  45.901  1.00  0.00      PROT  
ATOM    450  CD1 TRP P  32     -70.811  99.185  46.586  1.00  0.00      PROT  
ATOM    451  HD1 TRP P  32     -70.597  98.524  47.419  1.00  0.00      PROT  
ATOM    452  NE1 TRP P  32     -72.055  99.520  46.106  1.00  0.00      PROT  
ATOM    453  HE1 TRP P  32     -72.920  99.143  46.410  1.00  0.00      PROT  
ATOM    454  CE2 TRP P  32     -71.908 100.429  45.092  1.00  0.00      PROT  
ATOM    455  CD2 TRP P  32     -70.524 100.666  44.934  1.00  0.00      PROT  
ATOM    456  CE3 TRP P  32     -70.102 101.572  43.955  1.00  0.00      PROT  
ATOM    457  HE3 TRP P  32     -69.054 101.800  43.832  1.00  0.00      PROT  
ATOM    458  CZ3 TRP P  32     -71.063 102.200  43.167  1.00  0.00      PROT  
ATOM    459  HZ3 TRP P  32     -70.754 102.933  42.434  1.00  0.00      PROT  
ATOM    460  CZ2 TRP P  32     -72.872 101.059  44.300  1.00  0.00      PROT  
ATOM    461  HZ2 TRP P  32     -73.921 100.861  44.450  1.00  0.00      PROT  
ATOM    462  CH2 TRP P  32     -72.432 101.938  43.346  1.00  0.00      PROT  
ATOM    463  HH2 TRP P  32     -73.160 102.455  42.737  1.00  0.00      PROT  
ATOM    464  C   TRP P  32     -67.796  98.751  43.901  1.00  0.00      PROT  
ATOM    465  O   TRP P  32     -68.605  98.064  43.269  1.00  0.00      PROT  
ATOM    466  N   ALA P  33     -66.985  99.635  43.324  1.00  0.00      PROT  
ATOM    467  HN  ALA P  33     -66.374 100.201  43.885  1.00  0.00      PROT  
ATOM    468  CA  ALA P  33     -66.952  99.843  41.872  1.00  0.00      PROT  
ATOM    469  HA  ALA P  33     -67.935 100.175  41.567  1.00  0.00      PROT  
ATOM    470  CB  ALA P  33     -65.924 100.909  41.521  1.00  0.00      PROT  
ATOM    471  HB1 ALA P  33     -64.893 100.573  41.771  1.00  0.00      PROT  
ATOM    472  HB2 ALA P  33     -66.127 101.829  42.108  1.00  0.00      PROT  
ATOM    473  HB3 ALA P  33     -65.961 101.165  40.441  1.00  0.00      PROT  
ATOM    474  C   ALA P  33     -66.650  98.556  41.102  1.00  0.00      PROT  
ATOM    475  O   ALA P  33     -67.245  98.298  40.051  1.00  0.00      PROT  
ATOM    476  N   GLU P  34     -65.721  97.758  41.626  1.00  0.00      PROT  
ATOM    477  HN  GLU P  34     -65.193  98.046  42.426  1.00  0.00      PROT  
ATOM    478  CA  GLU P  34     -65.356  96.479  41.015  1.00  0.00      PROT  
ATOM    479  HA  GLU P  34     -65.203  96.621  39.953  1.00  0.00      PROT  
ATOM    480  CB  GLU P  34     -64.070  95.923  41.638  1.00  0.00      PROT  
ATOM    481  HB1 GLU P  34     -63.891  94.889  41.253  1.00  0.00      PROT  
ATOM    482  HB2 GLU P  34     -64.200  95.848  42.742  1.00  0.00      PROT  
ATOM    483  CG  GLU P  34     -62.814  96.733  41.354  1.00  0.00      PROT  
ATOM    484  HG1 GLU P  34     -61.941  96.281  41.870  1.00  0.00      PROT  
ATOM    485  HG2 GLU P  34     -62.928  97.774  41.722  1.00  0.00      PROT  
ATOM    486  CD  GLU P  34     -62.452  96.811  39.880  1.00  0.00      PROT  
ATOM    487  OE1 GLU P  34     -62.902  95.952  39.089  1.00  0.00      PROT  
ATOM    488  OE2 GLU P  34     -61.700  97.741  39.517  1.00  0.00      PROT  
ATOM    489  C   GLU P  34     -66.467  95.447  41.164  1.00  0.00      PROT  
ATOM    490  O   GLU P  34     -66.797  94.748  40.206  1.00  0.00      PROT  
ATOM    491  N   THR P  35     -67.035  95.354  42.364  1.00  0.00      PROT  
ATOM    492  HN  THR P  35     -66.716  95.953  43.101  1.00  0.00      PROT  
ATOM    493  CA  THR P  35     -68.102  94.391  42.650  1.00  0.00      PROT  
ATOM    494  HA  THR P  35     -67.710  93.396  42.494  1.00  0.00      PROT  
ATOM    495  CB  THR P  35     -68.590  94.517  44.109  1.00  0.00      PROT  
ATOM    496  HB  THR P  35     -68.919  95.566  44.306  1.00  0.00      PROT  
ATOM    497  OG1 THR P  35     -67.510  94.213  45.002  1.00  0.00      PROT  
ATOM    498  HG1 THR P  35     -66.836  94.899  44.861  1.00  0.00      PROT  
ATOM    499  CG2 THR P  35     -69.757  93.573  44.388  1.00  0.00      PROT  
ATOM    500 HG21 THR P  35     -70.018  93.607  45.468  1.00  0.00      PROT  
ATOM    501 HG22 THR P  35     -69.482  92.528  44.134  1.00  0.00      PROT  
ATOM    502 HG23 THR P  35     -70.669  93.858  43.822  1.00  0.00      PROT  
ATOM    503  C   THR P  35     -69.288  94.562  41.703  1.00  0.00      PROT  
ATOM    504  O   THR P  35     -69.802  93.582  41.167  1.00  0.00      PROT  
ATOM    505  N   PHE P  36     -69.710  95.808  41.494  1.00  0.00      PROT  
ATOM    506  HN  PHE P  36     -69.290  96.582  41.976  1.00  0.00      PROT  
ATOM    507  CA  PHE P  36     -70.861  96.098  40.637  1.00  0.00      PROT  
ATOM    508  HA  PHE P  36     -71.480  95.213  40.555  1.00  0.00      PROT  
ATOM    509  CB  PHE P  36     -71.717  97.196  41.276  1.00  0.00      PROT  
ATOM    510  HB1 PHE P  36     -72.511  97.542  40.577  1.00  0.00      PROT  
ATOM    511  HB2 PHE P  36     -71.085  98.079  41.523  1.00  0.00      PROT  
ATOM    512  CG  PHE P  36     -72.411  96.742  42.525  1.00  0.00      PROT  
ATOM    513  CD1 PHE P  36     -71.857  96.978  43.774  1.00  0.00      PROT  
ATOM    514  HD1 PHE P  36     -70.937  97.537  43.861  1.00  0.00      PROT  
ATOM    515  CE1 PHE P  36     -72.487  96.531  44.923  1.00  0.00      PROT  
ATOM    516  HE1 PHE P  36     -72.054  96.723  45.896  1.00  0.00      PROT  
ATOM    517  CZ  PHE P  36     -73.675  95.830  44.831  1.00  0.00      PROT  
ATOM    518  HZ  PHE P  36     -74.166  95.484  45.733  1.00  0.00      PROT  
ATOM    519  CD2 PHE P  36     -73.598  96.027  42.446  1.00  0.00      PROT  
ATOM    520  HD2 PHE P  36     -74.031  95.820  41.478  1.00  0.00      PROT  
ATOM    521  CE2 PHE P  36     -74.233  95.580  43.590  1.00  0.00      PROT  
ATOM    522  HE2 PHE P  36     -75.159  95.025  43.520  1.00  0.00      PROT  
ATOM    523  C   PHE P  36     -70.475  96.448  39.200  1.00  0.00      PROT  
ATOM    524  O   PHE P  36     -71.342  96.758  38.386  1.00  0.00      PROT  
ATOM    525  N   ARG P  37     -69.179  96.379  38.893  1.00  0.00      PROT  
ATOM    526  HN  ARG P  37     -68.506  96.108  39.581  1.00  0.00      PROT  
ATOM    527  CA  ARG P  37     -68.665  96.627  37.545  1.00  0.00      PROT  
ATOM    528  HA  ARG P  37     -67.589  96.667  37.629  1.00  0.00      PROT  
ATOM    529  CB  ARG P  37     -69.069  95.495  36.590  1.00  0.00      PROT  
ATOM    530  HB1 ARG P  37     -68.573  95.673  35.606  1.00  0.00      PROT  
ATOM    531  HB2 ARG P  37     -70.169  95.523  36.414  1.00  0.00      PROT  
ATOM    532  CG  ARG P  37     -68.686  94.108  37.075  1.00  0.00      PROT  
ATOM    533  HG1 ARG P  37     -69.293  93.863  37.977  1.00  0.00      PROT  
ATOM    534  HG2 ARG P  37     -67.617  94.100  37.395  1.00  0.00      PROT  
ATOM    535  CD  ARG P  37     -68.891  93.063  35.989  1.00  0.00      PROT  
ATOM    536  HD1 ARG P  37     -68.059  93.137  35.248  1.00  0.00      PROT  
ATOM    537  HD2 ARG P  37     -69.837  93.255  35.430  1.00  0.00      PROT  
ATOM    538  NE  ARG P  37     -68.909  91.705  36.533  1.00  0.00      PROT  
ATOM    539  HE  ARG P  37     -68.060  91.190  36.535  1.00  0.00      PROT  
ATOM    540  CZ  ARG P  37     -69.965  91.120  37.103  1.00  0.00      PROT  
ATOM    541  NH1 ARG P  37     -69.860  89.876  37.561  1.00  0.00      PROT  
ATOM    542 HH11 ARG P  37     -68.961  89.462  37.603  1.00  0.00      PROT  
ATOM    543 HH12 ARG P  37     -70.576  89.543  38.162  1.00  0.00      PROT  
ATOM    544  NH2 ARG P  37     -71.125  91.761  37.225  1.00  0.00      PROT  
ATOM    545 HH21 ARG P  37     -71.153  92.732  37.018  1.00  0.00      PROT  
ATOM    546 HH22 ARG P  37     -71.869  91.349  37.733  1.00  0.00      PROT  
ATOM    547  C   ARG P  37     -69.138  97.973  37.002  1.00  0.00      PROT  
ATOM    548  O   ARG P  37     -69.648  98.062  35.885  1.00  0.00      PROT  
ATOM    549  N   ILE P  38     -68.961  99.021  37.801  1.00  0.00      PROT  
ATOM    550  HN  ILE P  38     -68.507  98.901  38.687  1.00  0.00      PROT  
ATOM    551  CA  ILE P  38     -69.405 100.358  37.419  1.00  0.00      PROT  
ATOM    552  HA  ILE P  38     -70.385 100.284  36.968  1.00  0.00      PROT  
ATOM    553  CB  ILE P  38     -69.471 101.311  38.635  1.00  0.00      PROT  
ATOM    554  HB  ILE P  38     -68.449 101.395  39.080  1.00  0.00      PROT  
ATOM    555  CG2 ILE P  38     -69.923 102.702  38.204  1.00  0.00      PROT  
ATOM    556 HG21 ILE P  38     -69.151 103.210  37.587  1.00  0.00      PROT  
ATOM    557 HG22 ILE P  38     -70.109 103.340  39.094  1.00  0.00      PROT  
ATOM    558 HG23 ILE P  38     -70.864 102.652  37.617  1.00  0.00      PROT  
ATOM    559  CG1 ILE P  38     -70.396 100.749  39.726  1.00  0.00      PROT  
ATOM    560 HG11 ILE P  38     -70.428 101.486  40.560  1.00  0.00      PROT  
ATOM    561 HG12 ILE P  38     -69.951  99.818  40.148  1.00  0.00      PROT  
ATOM    562  CD  ILE P  38     -71.813 100.454  39.270  1.00  0.00      PROT  
ATOM    563  HD1 ILE P  38     -72.298 101.351  38.831  1.00  0.00      PROT  
ATOM    564  HD2 ILE P  38     -72.429 100.117  40.133  1.00  0.00      PROT  
ATOM    565  HD3 ILE P  38     -71.832  99.638  38.514  1.00  0.00      PROT  
ATOM    566  C   ILE P  38     -68.455 100.926  36.367  1.00  0.00      PROT  
ATOM    567  O   ILE P  38     -67.242 100.996  36.588  1.00  0.00      PROT  
ATOM    568  N   GLY P  39     -69.010 101.308  35.220  1.00  0.00      PROT  
ATOM    569  HN  GLY P  39     -69.993 101.201  35.043  1.00  0.00      PROT  
ATOM    570  CA  GLY P  39     -68.227 101.869  34.125  1.00  0.00      PROT  
ATOM    571  HA1 GLY P  39     -67.511 102.576  34.522  1.00  0.00      PROT  
ATOM    572  HA2 GLY P  39     -68.916 102.318  33.432  1.00  0.00      PROT  
ATOM    573  C   GLY P  39     -67.452 100.822  33.348  1.00  0.00      PROT  
ATOM    574  O   GLY P  39     -67.361  99.659  33.754  1.00  0.00      PROT  
ATOM    575  N   SER P  40     -66.892 101.238  32.217  1.00  0.00      PROT  
ATOM    576  HN  SER P  40     -67.096 102.151  31.843  1.00  0.00      PROT  
ATOM    577  CA  SER P  40     -65.988 100.382  31.457  1.00  0.00      PROT  
ATOM    578  HA  SER P  40     -66.475  99.435  31.273  1.00  0.00      PROT  
ATOM    579  CB  SER P  40     -65.604 101.041  30.132  1.00  0.00      PROT  
ATOM    580  HB1 SER P  40     -66.529 101.289  29.561  1.00  0.00      PROT  
ATOM    581  HB2 SER P  40     -65.003 100.344  29.508  1.00  0.00      PROT  
ATOM    582  OG  SER P  40     -64.856 102.227  30.352  1.00  0.00      PROT  
ATOM    583  HG1 SER P  40     -65.475 102.972  30.281  1.00  0.00      PROT  
ATOM    584  C   SER P  40     -64.738 100.129  32.293  1.00  0.00      PROT  
ATOM    585  O   SER P  40     -64.515 100.794  33.307  1.00  0.00      PROT  
ATOM    586  N   GLU P  41     -63.924  99.172  31.866  1.00  0.00      PROT  
ATOM    587  HN  GLU P  41     -64.094  98.643  31.042  1.00  0.00      PROT  
ATOM    588  CA  GLU P  41     -62.657  98.900  32.536  1.00  0.00      PROT  
ATOM    589  HA  GLU P  41     -62.858  98.623  33.563  1.00  0.00      PROT  
ATOM    590  CB  GLU P  41     -61.909  97.757  31.839  1.00  0.00      PROT  
ATOM    591  HB1 GLU P  41     -60.886  97.647  32.272  1.00  0.00      PROT  
ATOM    592  HB2 GLU P  41     -61.776  98.029  30.766  1.00  0.00      PROT  
ATOM    593  CG  GLU P  41     -62.612  96.406  31.898  1.00  0.00      PROT  
ATOM    594  HG1 GLU P  41     -62.192  95.757  31.095  1.00  0.00      PROT  
ATOM    595  HG2 GLU P  41     -63.703  96.483  31.733  1.00  0.00      PROT  
ATOM    596  CD  GLU P  41     -62.378  95.652  33.197  1.00  0.00      PROT  
ATOM    597  OE1 GLU P  41     -62.519  94.410  33.189  1.00  0.00      PROT  
ATOM    598  OE2 GLU P  41     -62.052  96.287  34.222  1.00  0.00      PROT  
ATOM    599  C   GLU P  41     -61.787 100.161  32.560  1.00  0.00      PROT  
ATOM    600  O   GLU P  41     -61.197 100.492  33.590  1.00  0.00      PROT  
ATOM    601  N   GLU P  42     -61.728 100.865  31.428  1.00  0.00      PROT  
ATOM    602  HN  GLU P  42     -62.205 100.540  30.608  1.00  0.00      PROT  
ATOM    603  CA  GLU P  42     -60.939 102.093  31.308  1.00  0.00      PROT  
ATOM    604  HA  GLU P  42     -59.917 101.861  31.572  1.00  0.00      PROT  
ATOM    605  CB  GLU P  42     -60.968 102.620  29.864  1.00  0.00      PROT  
ATOM    606  HB1 GLU P  42     -62.013 102.864  29.561  1.00  0.00      PROT  
ATOM    607  HB2 GLU P  42     -60.623 101.795  29.198  1.00  0.00      PROT  
ATOM    608  CG  GLU P  42     -60.068 103.830  29.625  1.00  0.00      PROT  
ATOM    609  HG1 GLU P  42     -59.032 103.600  29.958  1.00  0.00      PROT  
ATOM    610  HG2 GLU P  42     -60.431 104.713  30.189  1.00  0.00      PROT  
ATOM    611  CD  GLU P  42     -59.986 104.244  28.164  1.00  0.00      PROT  
ATOM    612  OE1 GLU P  42     -58.972 104.868  27.783  1.00  0.00      PROT  
ATOM    613  OE2 GLU P  42     -60.927 103.956  27.394  1.00  0.00      PROT  
ATOM    614  C   GLU P  42     -61.422 103.186  32.268  1.00  0.00      PROT  
ATOM    615  O   GLU P  42     -60.625 103.753  33.017  1.00  0.00      PROT  
ATOM    616  N   LEU P  43     -62.718 103.484  32.240  1.00  0.00      PROT  
ATOM    617  HN  LEU P  43     -63.339 103.014  31.609  1.00  0.00      PROT  
ATOM    618  CA  LEU P  43     -63.281 104.520  33.109  1.00  0.00      PROT  
ATOM    619  HA  LEU P  43     -62.738 105.437  32.927  1.00  0.00      PROT  
ATOM    620  CB  LEU P  43     -64.768 104.736  32.809  1.00  0.00      PROT  
ATOM    621  HB1 LEU P  43     -65.301 103.761  32.881  1.00  0.00      PROT  
ATOM    622  HB2 LEU P  43     -64.854 105.076  31.751  1.00  0.00      PROT  
ATOM    623  CG  LEU P  43     -65.493 105.756  33.695  1.00  0.00      PROT  
ATOM    624  HG  LEU P  43     -65.430 105.427  34.760  1.00  0.00      PROT  
ATOM    625  CD1 LEU P  43     -64.840 107.127  33.581  1.00  0.00      PROT  
ATOM    626 HD11 LEU P  43     -63.788 107.108  33.933  1.00  0.00      PROT  
ATOM    627 HD12 LEU P  43     -65.389 107.869  34.201  1.00  0.00      PROT  
ATOM    628 HD13 LEU P  43     -64.856 107.479  32.526  1.00  0.00      PROT  
ATOM    629  CD2 LEU P  43     -66.974 105.822  33.349  1.00  0.00      PROT  
ATOM    630 HD21 LEU P  43     -67.101 106.161  32.298  1.00  0.00      PROT  
ATOM    631 HD22 LEU P  43     -67.455 104.827  33.457  1.00  0.00      PROT  
ATOM    632 HD23 LEU P  43     -67.497 106.544  34.012  1.00  0.00      PROT  
ATOM    633  C   LEU P  43     -63.098 104.169  34.585  1.00  0.00      PROT  
ATOM    634  O   LEU P  43     -62.647 104.998  35.373  1.00  0.00      PROT  
ATOM    635  N   ARG P  44     -63.448 102.940  34.949  1.00  0.00      PROT  
ATOM    636  HN  ARG P  44     -63.798 102.275  34.281  1.00  0.00      PROT  
ATOM    637  CA  ARG P  44     -63.340 102.481  36.336  1.00  0.00      PROT  
ATOM    638  HA  ARG P  44     -63.960 103.120  36.950  1.00  0.00      PROT  
ATOM    639  CB  ARG P  44     -63.825 101.036  36.450  1.00  0.00      PROT  
ATOM    640  HB1 ARG P  44     -63.112 100.356  35.926  1.00  0.00      PROT  
ATOM    641  HB2 ARG P  44     -64.783 100.989  35.881  1.00  0.00      PROT  
ATOM    642  CG  ARG P  44     -64.066 100.544  37.871  1.00  0.00      PROT  
ATOM    643  HG1 ARG P  44     -64.935 101.083  38.310  1.00  0.00      PROT  
ATOM    644  HG2 ARG P  44     -63.176 100.735  38.514  1.00  0.00      PROT  
ATOM    645  CD  ARG P  44     -64.327  99.046  37.867  1.00  0.00      PROT  
ATOM    646  HD1 ARG P  44     -64.667  98.693  38.866  1.00  0.00      PROT  
ATOM    647  HD2 ARG P  44     -63.357  98.539  37.635  1.00  0.00      PROT  
ATOM    648  NE  ARG P  44     -65.333  98.697  36.863  1.00  0.00      PROT  
ATOM    649  HE  ARG P  44     -66.022  99.391  36.642  1.00  0.00      PROT  
ATOM    650  CZ  ARG P  44     -65.371  97.564  36.163  1.00  0.00      PROT  
ATOM    651  NH1 ARG P  44     -66.340  97.383  35.273  1.00  0.00      PROT  
ATOM    652 HH11 ARG P  44     -66.813  98.200  34.940  1.00  0.00      PROT  
ATOM    653 HH12 ARG P  44     -66.303  96.566  34.681  1.00  0.00      PROT  
ATOM    654  NH2 ARG P  44     -64.459  96.611  36.334  1.00  0.00      PROT  
ATOM    655 HH21 ARG P  44     -63.807  96.674  37.098  1.00  0.00      PROT  
ATOM    656 HH22 ARG P  44     -64.156  96.055  35.561  1.00  0.00      PROT  
ATOM    657  C   ARG P  44     -61.905 102.593  36.849  1.00  0.00      PROT  
ATOM    658  O   ARG P  44     -61.681 103.044  37.972  1.00  0.00      PROT  
ATOM    659  N   GLY P  45     -60.944 102.192  36.018  1.00  0.00      PROT  
ATOM    660  HN  GLY P  45     -61.181 101.763  35.143  1.00  0.00      PROT  
ATOM    661  CA  GLY P  45     -59.521 102.311  36.344  1.00  0.00      PROT  
ATOM    662  HA1 GLY P  45     -58.958 102.025  35.470  1.00  0.00      PROT  
ATOM    663  HA2 GLY P  45     -59.316 101.683  37.198  1.00  0.00      PROT  
ATOM    664  C   GLY P  45     -59.099 103.722  36.720  1.00  0.00      PROT  
ATOM    665  O   GLY P  45     -58.250 103.911  37.592  1.00  0.00      PROT  
ATOM    666  N   LYS P  46     -59.690 104.714  36.061  1.00  0.00      PROT  
ATOM    667  HN  LYS P  46     -60.361 104.515  35.348  1.00  0.00      PROT  
ATOM    668  CA  LYS P  46     -59.456 106.115  36.405  1.00  0.00      PROT  
ATOM    669  HA  LYS P  46     -58.399 106.261  36.590  1.00  0.00      PROT  
ATOM    670  CB  LYS P  46     -59.896 107.032  35.260  1.00  0.00      PROT  
ATOM    671  HB1 LYS P  46     -59.829 108.097  35.582  1.00  0.00      PROT  
ATOM    672  HB2 LYS P  46     -60.966 106.832  35.020  1.00  0.00      PROT  
ATOM    673  CG  LYS P  46     -59.076 106.876  33.988  1.00  0.00      PROT  
ATOM    674  HG1 LYS P  46     -59.071 105.805  33.676  1.00  0.00      PROT  
ATOM    675  HG2 LYS P  46     -58.018 107.164  34.190  1.00  0.00      PROT  
ATOM    676  CD  LYS P  46     -59.657 107.714  32.860  1.00  0.00      PROT  
ATOM    677  HD1 LYS P  46     -59.655 108.780  33.186  1.00  0.00      PROT  
ATOM    678  HD2 LYS P  46     -60.718 107.411  32.696  1.00  0.00      PROT  
ATOM    679  CE  LYS P  46     -58.868 107.555  31.572  1.00  0.00      PROT  
ATOM    680  HE1 LYS P  46     -58.972 106.518  31.180  1.00  0.00      PROT  
ATOM    681  HE2 LYS P  46     -57.789 107.763  31.743  1.00  0.00      PROT  
ATOM    682  NZ  LYS P  46     -59.350 108.495  30.520  1.00  0.00      PROT  
ATOM    683  HZ1 LYS P  46     -58.903 108.244  29.612  1.00  0.00      PROT  
ATOM    684  HZ2 LYS P  46     -59.124 109.475  30.774  1.00  0.00      PROT  
ATOM    685  HZ3 LYS P  46     -60.382 108.389  30.418  1.00  0.00      PROT  
ATOM    686  C   LYS P  46     -60.196 106.496  37.688  1.00  0.00      PROT  
ATOM    687  O   LYS P  46     -59.606 107.068  38.610  1.00  0.00      PROT  
ATOM    688  N   LEU P  47     -61.485 106.169  37.747  1.00  0.00      PROT  
ATOM    689  HN  LEU P  47     -61.925 105.675  36.991  1.00  0.00      PROT  
ATOM    690  CA  LEU P  47     -62.338 106.591  38.862  1.00  0.00      PROT  
ATOM    691  HA  LEU P  47     -62.344 107.671  38.887  1.00  0.00      PROT  
ATOM    692  CB  LEU P  47     -63.769 106.071  38.682  1.00  0.00      PROT  
ATOM    693  HB1 LEU P  47     -64.347 106.281  39.614  1.00  0.00      PROT  
ATOM    694  HB2 LEU P  47     -63.738 104.965  38.554  1.00  0.00      PROT  
ATOM    695  CG  LEU P  47     -64.593 106.671  37.538  1.00  0.00      PROT  
ATOM    696  HG  LEU P  47     -64.127 106.401  36.565  1.00  0.00      PROT  
ATOM    697  CD1 LEU P  47     -66.004 106.106  37.561  1.00  0.00      PROT  
ATOM    698 HD11 LEU P  47     -65.986 104.998  37.475  1.00  0.00      PROT  
ATOM    699 HD12 LEU P  47     -66.597 106.512  36.713  1.00  0.00      PROT  
ATOM    700 HD13 LEU P  47     -66.524 106.379  38.504  1.00  0.00      PROT  
ATOM    701  CD2 LEU P  47     -64.643 108.187  37.609  1.00  0.00      PROT  
ATOM    702 HD21 LEU P  47     -65.045 108.528  38.587  1.00  0.00      PROT  
ATOM    703 HD22 LEU P  47     -63.633 108.622  37.467  1.00  0.00      PROT  
ATOM    704 HD23 LEU P  47     -65.294 108.587  36.800  1.00  0.00      PROT  
ATOM    705  C   LEU P  47     -61.805 106.162  40.226  1.00  0.00      PROT  
ATOM    706  O   LEU P  47     -61.830 106.944  41.175  1.00  0.00      PROT  
ATOM    707  N   VAL P  48     -61.309 104.930  40.317  1.00  0.00      PROT  
ATOM    708  HN  VAL P  48     -61.307 104.300  39.534  1.00  0.00      PROT  
ATOM    709  CA  VAL P  48     -60.827 104.401  41.595  1.00  0.00      PROT  
ATOM    710  HA  VAL P  48     -61.594 104.579  42.337  1.00  0.00      PROT  
ATOM    711  CB  VAL P  48     -60.593 102.868  41.552  1.00  0.00      PROT  
ATOM    712  HB  VAL P  48     -60.279 102.534  42.573  1.00  0.00      PROT  
ATOM    713  CG1 VAL P  48     -61.890 102.138  41.222  1.00  0.00      PROT  
ATOM    714 HG11 VAL P  48     -61.741 101.037  41.290  1.00  0.00      PROT  
ATOM    715 HG12 VAL P  48     -62.696 102.426  41.929  1.00  0.00      PROT  
ATOM    716 HG13 VAL P  48     -62.235 102.364  40.194  1.00  0.00      PROT  
ATOM    717  CG2 VAL P  48     -59.473 102.492  40.581  1.00  0.00      PROT  
ATOM    718 HG21 VAL P  48     -59.687 102.863  39.558  1.00  0.00      PROT  
ATOM    719 HG22 VAL P  48     -59.381 101.386  40.518  1.00  0.00      PROT  
ATOM    720 HG23 VAL P  48     -58.492 102.895  40.912  1.00  0.00      PROT  
ATOM    721  C   VAL P  48     -59.560 105.097  42.116  1.00  0.00      PROT  
ATOM    722  O   VAL P  48     -59.210 104.924  43.278  1.00  0.00      PROT  
ATOM    723  N   THR P  49     -58.891 105.883  41.269  1.00  0.00      PROT  
ATOM    724  HN  THR P  49     -59.217 105.976  40.330  1.00  0.00      PROT  
ATOM    725  CA  THR P  49     -57.685 106.619  41.667  1.00  0.00      PROT  
ATOM    726  HA  THR P  49     -57.253 106.157  42.544  1.00  0.00      PROT  
ATOM    727  CB  THR P  49     -56.616 106.587  40.553  1.00  0.00      PROT  
ATOM    728  HB  THR P  49     -55.675 107.062  40.920  1.00  0.00      PROT  
ATOM    729  OG1 THR P  49     -57.076 107.319  39.409  1.00  0.00      PROT  
ATOM    730  HG1 THR P  49     -57.991 107.039  39.231  1.00  0.00      PROT  
ATOM    731  CG2 THR P  49     -56.294 105.146  40.147  1.00  0.00      PROT  
ATOM    732 HG21 THR P  49     -57.182 104.632  39.727  1.00  0.00      PROT  
ATOM    733 HG22 THR P  49     -55.943 104.565  41.028  1.00  0.00      PROT  
ATOM    734 HG23 THR P  49     -55.494 105.129  39.377  1.00  0.00      PROT  
ATOM    735  C   THR P  49     -57.953 108.086  42.024  1.00  0.00      PROT  
ATOM    736  O   THR P  49     -57.037 108.803  42.416  1.00  0.00      PROT  
ATOM    737  N   GLN P  50     -59.207 108.520  41.912  1.00  0.00      PROT  
ATOM    738  HN  GLN P  50     -59.949 107.893  41.679  1.00  0.00      PROT  
ATOM    739  CA  GLN P  50     -59.547 109.944  42.010  1.00  0.00      PROT  
ATOM    740  HA  GLN P  50     -58.676 110.536  41.767  1.00  0.00      PROT  
ATOM    741  CB  GLN P  50     -60.612 110.280  40.961  1.00  0.00      PROT  
ATOM    742  HB1 GLN P  50     -61.033 111.299  41.127  1.00  0.00      PROT  
ATOM    743  HB2 GLN P  50     -61.452 109.555  41.082  1.00  0.00      PROT  
ATOM    744  CG  GLN P  50     -60.058 110.226  39.546  1.00  0.00      PROT  
ATOM    745  HG1 GLN P  50     -59.486 109.287  39.405  1.00  0.00      PROT  
ATOM    746  HG2 GLN P  50     -59.334 111.056  39.397  1.00  0.00      PROT  
ATOM    747  CD  GLN P  50     -61.120 110.289  38.470  1.00  0.00      PROT  
ATOM    748  OE1 GLN P  50     -62.319 110.339  38.754  1.00  0.00      PROT  
ATOM    749  NE2 GLN P  50     -60.679 110.288  37.215  1.00  0.00      PROT  
ATOM    750 HE21 GLN P  50     -61.312 110.322  36.441  1.00  0.00      PROT  
ATOM    751 HE22 GLN P  50     -59.691 110.264  37.040  1.00  0.00      PROT  
ATOM    752  C   GLN P  50     -59.978 110.411  43.407  1.00  0.00      PROT  
ATOM    753  O   GLN P  50     -60.453 111.536  43.563  1.00  0.00      PROT  
ATOM    754  N   ASP P  51     -59.793 109.562  44.417  1.00  0.00      PROT  
ATOM    755  HN  ASP P  51     -59.389 108.645  44.302  1.00  0.00      PROT  
ATOM    756  CA  ASP P  51     -60.010 109.942  45.823  1.00  0.00      PROT  
ATOM    757  HA  ASP P  51     -59.802 109.065  46.421  1.00  0.00      PROT  
ATOM    758  CB  ASP P  51     -59.059 111.081  46.230  1.00  0.00      PROT  
ATOM    759  HB1 ASP P  51     -59.444 111.709  47.055  1.00  0.00      PROT  
ATOM    760  HB2 ASP P  51     -58.866 111.773  45.388  1.00  0.00      PROT  
ATOM    761  CG  ASP P  51     -57.734 110.574  46.738  1.00  0.00      PROT  
ATOM    762  OD1 ASP P  51     -56.707 110.835  46.081  1.00  0.00      PROT  
ATOM    763  OD2 ASP P  51     -57.726 109.910  47.794  1.00  0.00      PROT  
ATOM    764  C   ASP P  51     -61.458 110.317  46.153  1.00  0.00      PROT  
ATOM    765  O   ASP P  51     -61.707 111.223  46.943  1.00  0.00      PROT  
ATOM    766  N   ILE P  52     -62.409 109.595  45.569  1.00  0.00      PROT  
ATOM    767  HN  ILE P  52     -62.162 108.817  44.976  1.00  0.00      PROT  
ATOM    768  CA  ILE P  52     -63.831 109.886  45.780  1.00  0.00      PROT  
ATOM    769  HA  ILE P  52     -63.987 110.945  45.627  1.00  0.00      PROT  
ATOM    770  CB  ILE P  52     -64.708 109.121  44.765  1.00  0.00      PROT  
ATOM    771  HB  ILE P  52     -64.412 108.044  44.788  1.00  0.00      PROT  
ATOM    772  CG2 ILE P  52     -66.186 109.231  45.118  1.00  0.00      PROT  
ATOM    773 HG21 ILE P  52     -66.425 108.693  46.060  1.00  0.00      PROT  
ATOM    774 HG22 ILE P  52     -66.822 108.778  44.331  1.00  0.00      PROT  
ATOM    775 HG23 ILE P  52     -66.479 110.295  45.239  1.00  0.00      PROT  
ATOM    776  CG1 ILE P  52     -64.449 109.662  43.352  1.00  0.00      PROT  
ATOM    777 HG11 ILE P  52     -63.349 109.739  43.184  1.00  0.00      PROT  
ATOM    778 HG12 ILE P  52     -64.860 110.695  43.279  1.00  0.00      PROT  
ATOM    779  CD  ILE P  52     -65.010 108.805  42.241  1.00  0.00      PROT  
ATOM    780  HD1 ILE P  52     -64.610 107.769  42.309  1.00  0.00      PROT  
ATOM    781  HD2 ILE P  52     -64.723 109.217  41.248  1.00  0.00      PROT  
ATOM    782  HD3 ILE P  52     -66.117 108.761  42.288  1.00  0.00      PROT  
ATOM    783  C   ILE P  52     -64.251 109.589  47.224  1.00  0.00      PROT  
ATOM    784  O   ILE P  52     -65.076 110.309  47.801  1.00  0.00      PROT  
ATOM    785  N   GLY P  53     -63.680 108.540  47.810  1.00  0.00      PROT  
ATOM    786  HN  GLY P  53     -62.928 108.040  47.357  1.00  0.00      PROT  
ATOM    787  CA  GLY P  53     -63.918 108.230  49.223  1.00  0.00      PROT  
ATOM    788  HA1 GLY P  53     -63.364 107.343  49.467  1.00  0.00      PROT  
ATOM    789  HA2 GLY P  53     -64.978 108.133  49.390  1.00  0.00      PROT  
ATOM    790  C   GLY P  53     -63.412 109.333  50.136  1.00  0.00      PROT  
ATOM    791  O   GLY P  53     -64.070 109.694  51.117  1.00  0.00      PROT  
ATOM    792  N   THR P  54     -62.241 109.867  49.801  1.00  0.00      PROT  
ATOM    793  HN  THR P  54     -61.698 109.468  49.057  1.00  0.00      PROT  
ATOM    794  CA  THR P  54     -61.649 110.986  50.523  1.00  0.00      PROT  
ATOM    795  HA  THR P  54     -61.569 110.712  51.564  1.00  0.00      PROT  
ATOM    796  CB  THR P  54     -60.241 111.303  49.972  1.00  0.00      PROT  
ATOM    797  HB  THR P  54     -60.333 111.730  48.951  1.00  0.00      PROT  
ATOM    798  OG1 THR P  54     -59.482 110.091  49.884  1.00  0.00      PROT  
ATOM    799  HG1 THR P  54     -58.983 110.078  49.030  1.00  0.00      PROT  
ATOM    800  CG2 THR P  54     -59.504 112.289  50.861  1.00  0.00      PROT  
ATOM    801 HG21 THR P  54     -58.508 112.525  50.426  1.00  0.00      PROT  
ATOM    802 HG22 THR P  54     -59.337 111.852  51.868  1.00  0.00      PROT  
ATOM    803 HG23 THR P  54     -60.061 113.242  50.971  1.00  0.00      PROT  
ATOM    804  C   THR P  54     -62.551 112.221  50.420  1.00  0.00      PROT  
ATOM    805  O   THR P  54     -62.744 112.940  51.398  1.00  0.00      PROT  
ATOM    806  N   PHE P  55     -63.111 112.443  49.233  1.00  0.00      PROT  
ATOM    807  HN  PHE P  55     -62.874 111.860  48.451  1.00  0.00      PROT  
ATOM    808  CA  PHE P  55     -64.047 113.546  48.988  1.00  0.00      PROT  
ATOM    809  HA  PHE P  55     -63.545 114.467  49.249  1.00  0.00      PROT  
ATOM    810  CB  PHE P  55     -64.427 113.554  47.498  1.00  0.00      PROT  
ATOM    811  HB1 PHE P  55     -64.840 112.569  47.209  1.00  0.00      PROT  
ATOM    812  HB2 PHE P  55     -63.526 113.712  46.886  1.00  0.00      PROT  
ATOM    813  CG  PHE P  55     -65.449 114.593  47.105  1.00  0.00      PROT  
ATOM    814  CD1 PHE P  55     -65.584 115.799  47.790  1.00  0.00      PROT  
ATOM    815  HD1 PHE P  55     -64.956 116.029  48.638  1.00  0.00      PROT  
ATOM    816  CE1 PHE P  55     -66.529 116.735  47.396  1.00  0.00      PROT  
ATOM    817  HE1 PHE P  55     -66.660 117.646  47.960  1.00  0.00      PROT  
ATOM    818  CZ  PHE P  55     -67.332 116.486  46.294  1.00  0.00      PROT  
ATOM    819  HZ  PHE P  55     -68.067 117.215  45.981  1.00  0.00      PROT  
ATOM    820  CD2 PHE P  55     -66.256 114.368  45.996  1.00  0.00      PROT  
ATOM    821  HD2 PHE P  55     -66.139 113.451  45.434  1.00  0.00      PROT  
ATOM    822  CE2 PHE P  55     -67.192 115.298  45.594  1.00  0.00      PROT  
ATOM    823  HE2 PHE P  55     -67.811 115.105  44.727  1.00  0.00      PROT  
ATOM    824  C   PHE P  55     -65.284 113.427  49.886  1.00  0.00      PROT  
ATOM    825  O   PHE P  55     -65.647 114.376  50.588  1.00  0.00      PROT  
ATOM    826  N   SER P  56     -65.916 112.257  49.882  1.00  0.00      PROT  
ATOM    827  HN  SER P  56     -65.607 111.522  49.271  1.00  0.00      PROT  
ATOM    828  CA  SER P  56     -67.067 112.008  50.757  1.00  0.00      PROT  
ATOM    829  HA  SER P  56     -67.850 112.707  50.500  1.00  0.00      PROT  
ATOM    830  CB  SER P  56     -67.591 110.590  50.569  1.00  0.00      PROT  
ATOM    831  HB1 SER P  56     -66.793 109.855  50.827  1.00  0.00      PROT  
ATOM    832  HB2 SER P  56     -67.873 110.439  49.502  1.00  0.00      PROT  
ATOM    833  OG  SER P  56     -68.727 110.373  51.386  1.00  0.00      PROT  
ATOM    834  HG1 SER P  56     -68.838 109.413  51.520  1.00  0.00      PROT  
ATOM    835  C   SER P  56     -66.723 112.237  52.235  1.00  0.00      PROT  
ATOM    836  O   SER P  56     -67.531 112.784  52.994  1.00  0.00      PROT  
ATOM    837  N   ALA P  57     -65.520 111.828  52.629  1.00  0.00      PROT  
ATOM    838  HN  ALA P  57     -64.910 111.340  52.000  1.00  0.00      PROT  
ATOM    839  CA  ALA P  57     -65.048 112.001  54.006  1.00  0.00      PROT  
ATOM    840  HA  ALA P  57     -65.780 111.555  54.666  1.00  0.00      PROT  
ATOM    841  CB  ALA P  57     -63.712 111.299  54.198  1.00  0.00      PROT  
ATOM    842  HB1 ALA P  57     -63.812 110.222  53.939  1.00  0.00      PROT  
ATOM    843  HB2 ALA P  57     -63.361 111.374  55.248  1.00  0.00      PROT  
ATOM    844  HB3 ALA P  57     -62.932 111.735  53.539  1.00  0.00      PROT  
ATOM    845  C   ALA P  57     -64.936 113.476  54.410  1.00  0.00      PROT  
ATOM    846  O   ALA P  57     -65.040 113.801  55.589  1.00  0.00      PROT  
ATOM    847  N   ARG P  58     -64.721 114.358  53.435  1.00  0.00      PROT  
ATOM    848  HN  ARG P  58     -64.586 114.050  52.492  1.00  0.00      PROT  
ATOM    849  CA  ARG P  58     -64.676 115.798  53.691  1.00  0.00      PROT  
ATOM    850  HA  ARG P  58     -64.239 115.976  54.665  1.00  0.00      PROT  
ATOM    851  CB  ARG P  58     -63.812 116.505  52.644  1.00  0.00      PROT  
ATOM    852  HB1 ARG P  58     -63.889 117.603  52.832  1.00  0.00      PROT  
ATOM    853  HB2 ARG P  58     -64.201 116.298  51.622  1.00  0.00      PROT  
ATOM    854  CG  ARG P  58     -62.337 116.156  52.722  1.00  0.00      PROT  
ATOM    855  HG1 ARG P  58     -62.170 115.088  52.465  1.00  0.00      PROT  
ATOM    856  HG2 ARG P  58     -62.007 116.295  53.777  1.00  0.00      PROT  
ATOM    857  CD  ARG P  58     -61.508 117.041  51.805  1.00  0.00      PROT  
ATOM    858  HD1 ARG P  58     -61.727 118.118  51.993  1.00  0.00      PROT  
ATOM    859  HD2 ARG P  58     -61.767 116.829  50.741  1.00  0.00      PROT  
ATOM    860  NE  ARG P  58     -60.078 116.798  51.978  1.00  0.00      PROT  
ATOM    861  HE  ARG P  58     -59.571 116.340  51.231  1.00  0.00      PROT  
ATOM    862  CZ  ARG P  58     -59.343 117.252  52.992  1.00  0.00      PROT  
ATOM    863  NH1 ARG P  58     -58.048 116.956  53.043  1.00  0.00      PROT  
ATOM    864 HH11 ARG P  58     -57.674 116.314  52.383  1.00  0.00      PROT  
ATOM    865 HH12 ARG P  58     -57.539 117.259  53.841  1.00  0.00      PROT  
ATOM    866  NH2 ARG P  58     -59.883 117.998  53.957  1.00  0.00      PROT  
ATOM    867 HH21 ARG P  58     -60.801 118.389  53.858  1.00  0.00      PROT  
ATOM    868 HH22 ARG P  58     -59.309 118.244  54.738  1.00  0.00      PROT  
ATOM    869  C   ARG P  58     -66.072 116.424  53.721  1.00  0.00      PROT  
ATOM    870  O   ARG P  58     -66.274 117.458  54.355  1.00  0.00      PROT  
ATOM    871  N   ILE P  59     -67.027 115.801  53.032  1.00  0.00      PROT  
ATOM    872  HN  ILE P  59     -66.818 114.981  52.498  1.00  0.00      PROT  
ATOM    873  CA  ILE P  59     -68.412 116.279  53.015  1.00  0.00      PROT  
ATOM    874  HA  ILE P  59     -68.408 117.355  52.907  1.00  0.00      PROT  
ATOM    875  CB  ILE P  59     -69.217 115.677  51.840  1.00  0.00      PROT  
ATOM    876  HB  ILE P  59     -69.183 114.564  51.907  1.00  0.00      PROT  
ATOM    877  CG2 ILE P  59     -70.670 116.140  51.897  1.00  0.00      PROT  
ATOM    878 HG21 ILE P  59     -71.194 115.750  52.795  1.00  0.00      PROT  
ATOM    879 HG22 ILE P  59     -71.244 115.780  51.019  1.00  0.00      PROT  
ATOM    880 HG23 ILE P  59     -70.729 117.249  51.914  1.00  0.00      PROT  
ATOM    881  CG1 ILE P  59     -68.603 116.101  50.501  1.00  0.00      PROT  
ATOM    882 HG11 ILE P  59     -67.510 115.902  50.510  1.00  0.00      PROT  
ATOM    883 HG12 ILE P  59     -68.711 117.198  50.382  1.00  0.00      PROT  
ATOM    884  CD  ILE P  59     -69.180 115.378  49.301  1.00  0.00      PROT  
ATOM    885  HD1 ILE P  59     -69.119 114.277  49.442  1.00  0.00      PROT  
ATOM    886  HD2 ILE P  59     -68.632 115.625  48.375  1.00  0.00      PROT  
ATOM    887  HD3 ILE P  59     -70.245 115.646  49.137  1.00  0.00      PROT  
ATOM    888  C   ILE P  59     -69.111 115.970  54.339  1.00  0.00      PROT  
ATOM    889  O   ILE P  59     -69.873 116.796  54.837  1.00  0.00      PROT  
ATOM    890  N   LEU P  60     -68.833 114.790  54.903  1.00  0.00      PROT  
ATOM    891  HN  LEU P  60     -68.253 114.134  54.415  1.00  0.00      PROT  
ATOM    892  CA  LEU P  60     -69.395 114.359  56.188  1.00  0.00      PROT  
ATOM    893  HA  LEU P  60     -69.984 115.146  56.635  1.00  0.00      PROT  
ATOM    894  CB  LEU P  60     -70.299 113.134  55.972  1.00  0.00      PROT  
ATOM    895  HB1 LEU P  60     -70.479 112.584  56.919  1.00  0.00      PROT  
ATOM    896  HB2 LEU P  60     -69.746 112.447  55.288  1.00  0.00      PROT  
ATOM    897  CG  LEU P  60     -71.673 113.393  55.361  1.00  0.00      PROT  
ATOM    898  HG  LEU P  60     -71.553 114.069  54.479  1.00  0.00      PROT  
ATOM    899  CD1 LEU P  60     -72.287 112.093  54.861  1.00  0.00      PROT  
ATOM    900 HD11 LEU P  60     -71.640 111.625  54.088  1.00  0.00      PROT  
ATOM    901 HD12 LEU P  60     -73.287 112.279  54.412  1.00  0.00      PROT  
ATOM    902 HD13 LEU P  60     -72.409 111.371  55.696  1.00  0.00      PROT  
ATOM    903  CD2 LEU P  60     -72.583 114.076  56.377  1.00  0.00      PROT  
ATOM    904 HD21 LEU P  60     -72.645 113.478  57.311  1.00  0.00      PROT  
ATOM    905 HD22 LEU P  60     -72.205 115.087  56.631  1.00  0.00      PROT  
ATOM    906 HD23 LEU P  60     -73.608 114.182  55.971  1.00  0.00      PROT  
ATOM    907  C   LEU P  60     -68.292 114.008  57.197  1.00  0.00      PROT  
ATOM    908  O   LEU P  60     -68.157 112.847  57.594  1.00  0.00      PROT  
ATOM    909  N   PRO P  61     -67.507 115.008  57.634  1.00  0.00      PROT  
ATOM    910  CD  PRO P  61     -67.612 116.441  57.311  1.00  0.00      PROT  
ATOM    911  HD1 PRO P  61     -67.264 116.586  56.274  1.00  0.00      PROT  
ATOM    912  HD2 PRO P  61     -68.652 116.816  57.421  1.00  0.00      PROT  
ATOM    913  CA  PRO P  61     -66.358 114.712  58.506  1.00  0.00      PROT  
ATOM    914  HA  PRO P  61     -65.750 113.970  58.017  1.00  0.00      PROT  
ATOM    915  CB  PRO P  61     -65.653 116.069  58.652  1.00  0.00      PROT  
ATOM    916  HB1 PRO P  61     -64.829 116.095  57.900  1.00  0.00      PROT  
ATOM    917  HB2 PRO P  61     -65.203 116.244  59.653  1.00  0.00      PROT  
ATOM    918  CG  PRO P  61     -66.660 117.092  58.269  1.00  0.00      PROT  
ATOM    919  HG1 PRO P  61     -66.199 118.006  57.833  1.00  0.00      PROT  
ATOM    920  HG2 PRO P  61     -67.233 117.397  59.179  1.00  0.00      PROT  
ATOM    921  C   PRO P  61     -66.715 114.129  59.877  1.00  0.00      PROT  
ATOM    922  O   PRO P  61     -65.904 113.399  60.454  1.00  0.00      PROT  
ATOM    923  N   GLU P  62     -67.905 114.443  60.387  1.00  0.00      PROT  
ATOM    924  HN  GLU P  62     -68.504 115.107  59.935  1.00  0.00      PROT  
ATOM    925  CA  GLU P  62     -68.384 113.869  61.644  1.00  0.00      PROT  
ATOM    926  HA  GLU P  62     -67.648 113.199  62.061  1.00  0.00      PROT  
ATOM    927  CB  GLU P  62     -68.643 114.975  62.672  1.00  0.00      PROT  
ATOM    928  HB1 GLU P  62     -68.876 114.491  63.652  1.00  0.00      PROT  
ATOM    929  HB2 GLU P  62     -69.537 115.575  62.383  1.00  0.00      PROT  
ATOM    930  CG  GLU P  62     -67.460 115.916  62.856  1.00  0.00      PROT  
ATOM    931  HG1 GLU P  62     -67.369 116.599  61.986  1.00  0.00      PROT  
ATOM    932  HG2 GLU P  62     -66.520 115.328  62.942  1.00  0.00      PROT  
ATOM    933  CD  GLU P  62     -67.560 116.757  64.116  1.00  0.00      PROT  
ATOM    934  OE1 GLU P  62     -67.739 117.987  64.000  1.00  0.00      PROT  
ATOM    935  OE2 GLU P  62     -67.462 116.189  65.224  1.00  0.00      PROT  
ATOM    936  C   GLU P  62     -69.644 113.029  61.417  1.00  0.00      PROT  
ATOM    937  O   GLU P  62     -70.402 112.761  62.351  1.00  0.00      PROT  
ATOM    938  N   GLY P  63     -69.853 112.604  60.173  1.00  0.00      PROT  
ATOM    939  HN  GLY P  63     -69.175 112.785  59.460  1.00  0.00      PROT  
ATOM    940  CA  GLY P  63     -70.998 111.776  59.830  1.00  0.00      PROT  
ATOM    941  HA1 GLY P  63     -71.123 111.814  58.762  1.00  0.00      PROT  
ATOM    942  HA2 GLY P  63     -71.871 112.130  60.364  1.00  0.00      PROT  
ATOM    943  C   GLY P  63     -70.776 110.319  60.190  1.00  0.00      PROT  
ATOM    944  O   GLY P  63     -69.648 109.889  60.443  1.00  0.00      PROT  
ATOM    945  N   ARG P  64     -71.870 109.569  60.216  1.00  0.00      PROT  
ATOM    946  HN  ARG P  64     -72.772 109.992  60.093  1.00  0.00      PROT  
ATOM    947  CA  ARG P  64     -71.851 108.133  60.458  1.00  0.00      PROT  
ATOM    948  HA  ARG P  64     -71.342 107.953  61.395  1.00  0.00      PROT  
ATOM    949  CB  ARG P  64     -73.296 107.633  60.528  1.00  0.00      PROT  
ATOM    950  HB1 ARG P  64     -73.791 107.780  59.540  1.00  0.00      PROT  
ATOM    951  HB2 ARG P  64     -73.825 108.304  61.250  1.00  0.00      PROT  
ATOM    952  CG  ARG P  64     -73.470 106.208  61.001  1.00  0.00      PROT  
ATOM    953  HG1 ARG P  64     -72.904 106.034  61.943  1.00  0.00      PROT  
ATOM    954  HG2 ARG P  64     -73.053 105.519  60.231  1.00  0.00      PROT  
ATOM    955  CD  ARG P  64     -74.945 105.901  61.205  1.00  0.00      PROT  
ATOM    956  HD1 ARG P  64     -75.502 106.146  60.270  1.00  0.00      PROT  
ATOM    957  HD2 ARG P  64     -75.394 106.530  62.010  1.00  0.00      PROT  
ATOM    958  NE  ARG P  64     -75.170 104.485  61.475  1.00  0.00      PROT  
ATOM    959  HE  ARG P  64     -75.219 103.864  60.703  1.00  0.00      PROT  
ATOM    960  CZ  ARG P  64     -75.065 103.906  62.671  1.00  0.00      PROT  
ATOM    961  NH1 ARG P  64     -75.297 102.604  62.784  1.00  0.00      PROT  
ATOM    962 HH11 ARG P  64     -75.063 102.078  61.970  1.00  0.00      PROT  
ATOM    963 HH12 ARG P  64     -75.058 102.183  63.646  1.00  0.00      PROT  
ATOM    964  NH2 ARG P  64     -74.725 104.606  63.751  1.00  0.00      PROT  
ATOM    965 HH21 ARG P  64     -74.608 105.582  63.628  1.00  0.00      PROT  
ATOM    966 HH22 ARG P  64     -74.699 104.169  64.637  1.00  0.00      PROT  
ATOM    967  C   ARG P  64     -71.084 107.422  59.337  1.00  0.00      PROT  
ATOM    968  O   ARG P  64     -71.361 107.642  58.164  1.00  0.00      PROT  
ATOM    969  N   GLU P  65     -70.120 106.578  59.701  1.00  0.00      PROT  
ATOM    970  HN  GLU P  65     -69.880 106.432  60.659  1.00  0.00      PROT  
ATOM    971  CA  GLU P  65     -69.218 105.954  58.724  1.00  0.00      PROT  
ATOM    972  HA  GLU P  65     -68.631 106.744  58.276  1.00  0.00      PROT  
ATOM    973  CB  GLU P  65     -68.263 104.976  59.417  1.00  0.00      PROT  
ATOM    974  HB1 GLU P  65     -68.835 104.092  59.789  1.00  0.00      PROT  
ATOM    975  HB2 GLU P  65     -67.836 105.481  60.313  1.00  0.00      PROT  
ATOM    976  CG  GLU P  65     -67.112 104.529  58.533  1.00  0.00      PROT  
ATOM    977  HG1 GLU P  65     -66.467 105.386  58.249  1.00  0.00      PROT  
ATOM    978  HG2 GLU P  65     -67.511 104.080  57.599  1.00  0.00      PROT  
ATOM    979  CD  GLU P  65     -66.235 103.478  59.180  1.00  0.00      PROT  
ATOM    980  OE1 GLU P  65     -65.403 102.889  58.460  1.00  0.00      PROT  
ATOM    981  OE2 GLU P  65     -66.372 103.240  60.400  1.00  0.00      PROT  
ATOM    982  C   GLU P  65     -69.949 105.237  57.584  1.00  0.00      PROT  
ATOM    983  O   GLU P  65     -69.538 105.332  56.425  1.00  0.00      PROT  
ATOM    984  N   GLU P  66     -71.026 104.526  57.915  1.00  0.00      PROT  
ATOM    985  HN  GLU P  66     -71.269 104.324  58.878  1.00  0.00      PROT  
ATOM    986  CA  GLU P  66     -71.799 103.798  56.911  1.00  0.00      PROT  
ATOM    987  HA  GLU P  66     -71.123 103.132  56.392  1.00  0.00      PROT  
ATOM    988  CB  GLU P  66     -72.921 102.969  57.554  1.00  0.00      PROT  
ATOM    989  HB1 GLU P  66     -73.502 102.503  56.721  1.00  0.00      PROT  
ATOM    990  HB2 GLU P  66     -73.621 103.635  58.108  1.00  0.00      PROT  
ATOM    991  CG  GLU P  66     -72.452 101.818  58.438  1.00  0.00      PROT  
ATOM    992  HG1 GLU P  66     -71.457 101.449  58.111  1.00  0.00      PROT  
ATOM    993  HG2 GLU P  66     -73.167 100.971  58.368  1.00  0.00      PROT  
ATOM    994  CD  GLU P  66     -72.348 102.186  59.909  1.00  0.00      PROT  
ATOM    995  OE1 GLU P  66     -71.997 103.344  60.221  1.00  0.00      PROT  
ATOM    996  OE2 GLU P  66     -72.612 101.310  60.760  1.00  0.00      PROT  
ATOM    997  C   GLU P  66     -72.393 104.748  55.868  1.00  0.00      PROT  
ATOM    998  O   GLU P  66     -72.492 104.396  54.694  1.00  0.00      PROT  
ATOM    999  N   VAL P  67     -72.784 105.950  56.289  1.00  0.00      PROT  
ATOM   1000  HN  VAL P  67     -72.609 106.244  57.229  1.00  0.00      PROT  
ATOM   1001  CA  VAL P  67     -73.341 106.925  55.350  1.00  0.00      PROT  
ATOM   1002  HA  VAL P  67     -73.965 106.402  54.640  1.00  0.00      PROT  
ATOM   1003  CB  VAL P  67     -74.245 107.964  56.048  1.00  0.00      PROT  
ATOM   1004  HB  VAL P  67     -73.629 108.528  56.789  1.00  0.00      PROT  
ATOM   1005  CG1 VAL P  67     -74.818 108.941  55.030  1.00  0.00      PROT  
ATOM   1006 HG11 VAL P  67     -75.293 108.393  54.187  1.00  0.00      PROT  
ATOM   1007 HG12 VAL P  67     -75.597 109.582  55.487  1.00  0.00      PROT  
ATOM   1008 HG13 VAL P  67     -74.036 109.611  54.612  1.00  0.00      PROT  
ATOM   1009  CG2 VAL P  67     -75.371 107.262  56.802  1.00  0.00      PROT  
ATOM   1010 HG21 VAL P  67     -74.979 106.590  57.594  1.00  0.00      PROT  
ATOM   1011 HG22 VAL P  67     -75.987 106.654  56.105  1.00  0.00      PROT  
ATOM   1012 HG23 VAL P  67     -76.037 108.006  57.289  1.00  0.00      PROT  
ATOM   1013  C   VAL P  67     -72.231 107.607  54.544  1.00  0.00      PROT  
ATOM   1014  O   VAL P  67     -72.426 107.918  53.369  1.00  0.00      PROT  
ATOM   1015  N   VAL P  68     -71.070 107.835  55.159  1.00  0.00      PROT  
ATOM   1016  HN  VAL P  68     -70.941 107.626  56.131  1.00  0.00      PROT  
ATOM   1017  CA  VAL P  68     -69.923 108.373  54.416  1.00  0.00      PROT  
ATOM   1018  HA  VAL P  68     -70.213 109.320  53.981  1.00  0.00      PROT  
ATOM   1019  CB  VAL P  68     -68.683 108.600  55.316  1.00  0.00      PROT  
ATOM   1020  HB  VAL P  68     -68.367 107.623  55.757  1.00  0.00      PROT  
ATOM   1021  CG1 VAL P  68     -67.527 109.164  54.498  1.00  0.00      PROT  
ATOM   1022 HG11 VAL P  68     -66.677 109.414  55.168  1.00  0.00      PROT  
ATOM   1023 HG12 VAL P  68     -67.174 108.453  53.726  1.00  0.00      PROT  
ATOM   1024 HG13 VAL P  68     -67.841 110.103  53.991  1.00  0.00      PROT  
ATOM   1025  CG2 VAL P  68     -69.016 109.544  56.467  1.00  0.00      PROT  
ATOM   1026 HG21 VAL P  68     -69.806 109.138  57.126  1.00  0.00      PROT  
ATOM   1027 HG22 VAL P  68     -69.356 110.523  56.079  1.00  0.00      PROT  
ATOM   1028 HG23 VAL P  68     -68.116 109.719  57.096  1.00  0.00      PROT  
ATOM   1029  C   VAL P  68     -69.572 107.428  53.259  1.00  0.00      PROT  
ATOM   1030  O   VAL P  68     -69.290 107.875  52.146  1.00  0.00      PROT  
ATOM   1031  N   SER P  69     -69.611 106.125  53.533  1.00  0.00      PROT  
ATOM   1032  HN  SER P  69     -69.748 105.828  54.483  1.00  0.00      PROT  
ATOM   1033  CA  SER P  69     -69.373 105.086  52.528  1.00  0.00      PROT  
ATOM   1034  HA  SER P  69     -68.448 105.305  52.013  1.00  0.00      PROT  
ATOM   1035  CB  SER P  69     -69.250 103.721  53.213  1.00  0.00      PROT  
ATOM   1036  HB1 SER P  69     -70.150 103.513  53.831  1.00  0.00      PROT  
ATOM   1037  HB2 SER P  69     -68.373 103.734  53.904  1.00  0.00      PROT  
ATOM   1038  OG  SER P  69     -69.083 102.678  52.271  1.00  0.00      PROT  
ATOM   1039  HG1 SER P  69     -68.313 102.880  51.689  1.00  0.00      PROT  
ATOM   1040  C   SER P  69     -70.477 105.047  51.464  1.00  0.00      PROT  
ATOM   1041  O   SER P  69     -70.195 104.904  50.275  1.00  0.00      PROT  
ATOM   1042  N   LEU P  70     -71.729 105.175  51.894  1.00  0.00      PROT  
ATOM   1043  HN  LEU P  70     -71.930 105.243  52.870  1.00  0.00      PROT  
ATOM   1044  CA  LEU P  70     -72.857 105.247  50.964  1.00  0.00      PROT  
ATOM   1045  HA  LEU P  70     -72.860 104.348  50.365  1.00  0.00      PROT  
ATOM   1046  CB  LEU P  70     -74.182 105.379  51.727  1.00  0.00      PROT  
ATOM   1047  HB1 LEU P  70     -74.114 106.242  52.425  1.00  0.00      PROT  
ATOM   1048  HB2 LEU P  70     -74.309 104.464  52.348  1.00  0.00      PROT  
ATOM   1049  CG  LEU P  70     -75.448 105.569  50.879  1.00  0.00      PROT  
ATOM   1050  HG  LEU P  70     -75.363 106.530  50.316  1.00  0.00      PROT  
ATOM   1051  CD1 LEU P  70     -75.599 104.446  49.864  1.00  0.00      PROT  
ATOM   1052 HD11 LEU P  70     -74.775 104.468  49.119  1.00  0.00      PROT  
ATOM   1053 HD12 LEU P  70     -76.561 104.539  49.315  1.00  0.00      PROT  
ATOM   1054 HD13 LEU P  70     -75.574 103.459  50.369  1.00  0.00      PROT  
ATOM   1055  CD2 LEU P  70     -76.682 105.672  51.761  1.00  0.00      PROT  
ATOM   1056 HD21 LEU P  70     -76.819 104.743  52.355  1.00  0.00      PROT  
ATOM   1057 HD22 LEU P  70     -76.593 106.529  52.463  1.00  0.00      PROT  
ATOM   1058 HD23 LEU P  70     -77.592 105.823  51.142  1.00  0.00      PROT  
ATOM   1059  C   LEU P  70     -72.687 106.411  49.994  1.00  0.00      PROT  
ATOM   1060  O   LEU P  70     -72.830 106.244  48.781  1.00  0.00      PROT  
ATOM   1061  N   LEU P  71     -72.363 107.583  50.537  1.00  0.00      PROT  
ATOM   1062  HN  LEU P  71     -72.278 107.681  51.533  1.00  0.00      PROT  
ATOM   1063  CA  LEU P  71     -72.176 108.788  49.733  1.00  0.00      PROT  
ATOM   1064  HA  LEU P  71     -73.067 108.929  49.137  1.00  0.00      PROT  
ATOM   1065  CB  LEU P  71     -71.974 110.006  50.640  1.00  0.00      PROT  
ATOM   1066  HB1 LEU P  71     -71.151 109.796  51.355  1.00  0.00      PROT  
ATOM   1067  HB2 LEU P  71     -72.898 110.105  51.257  1.00  0.00      PROT  
ATOM   1068  CG  LEU P  71     -71.724 111.357  49.964  1.00  0.00      PROT  
ATOM   1069  HG  LEU P  71     -70.745 111.310  49.425  1.00  0.00      PROT  
ATOM   1070  CD1 LEU P  71     -72.812 111.693  48.953  1.00  0.00      PROT  
ATOM   1071 HD11 LEU P  71     -72.848 110.946  48.133  1.00  0.00      PROT  
ATOM   1072 HD12 LEU P  71     -72.612 112.687  48.498  1.00  0.00      PROT  
ATOM   1073 HD13 LEU P  71     -73.807 111.727  49.447  1.00  0.00      PROT  
ATOM   1074  CD2 LEU P  71     -71.612 112.447  51.020  1.00  0.00      PROT  
ATOM   1075 HD21 LEU P  71     -72.556 112.533  51.598  1.00  0.00      PROT  
ATOM   1076 HD22 LEU P  71     -70.784 112.219  51.727  1.00  0.00      PROT  
ATOM   1077 HD23 LEU P  71     -71.400 113.428  50.544  1.00  0.00      PROT  
ATOM   1078  C   LEU P  71     -71.010 108.646  48.755  1.00  0.00      PROT  
ATOM   1079  O   LEU P  71     -71.114 109.064  47.607  1.00  0.00      PROT  
ATOM   1080  N   ALA P  72     -69.909 108.053  49.208  1.00  0.00      PROT  
ATOM   1081  HN  ALA P  72     -69.855 107.719  50.148  1.00  0.00      PROT  
ATOM   1082  CA  ALA P  72     -68.753 107.817  48.346  1.00  0.00      PROT  
ATOM   1083  HA  ALA P  72     -68.444 108.765  47.926  1.00  0.00      PROT  
ATOM   1084  CB  ALA P  72     -67.606 107.225  49.149  1.00  0.00      PROT  
ATOM   1085  HB1 ALA P  72     -67.877 106.221  49.545  1.00  0.00      PROT  
ATOM   1086  HB2 ALA P  72     -67.348 107.869  50.012  1.00  0.00      PROT  
ATOM   1087  HB3 ALA P  72     -66.706 107.113  48.507  1.00  0.00      PROT  
ATOM   1088  C   ALA P  72     -69.113 106.909  47.168  1.00  0.00      PROT  
ATOM   1089  O   ALA P  72     -68.806 107.220  46.018  1.00  0.00      PROT  
ATOM   1090  N   ASP P  73     -69.771 105.793  47.462  1.00  0.00      PROT  
ATOM   1091  HN  ASP P  73     -69.909 105.489  48.408  1.00  0.00      PROT  
ATOM   1092  CA  ASP P  73     -70.241 104.877  46.427  1.00  0.00      PROT  
ATOM   1093  HA  ASP P  73     -69.387 104.534  45.856  1.00  0.00      PROT  
ATOM   1094  CB  ASP P  73     -70.962 103.679  47.056  1.00  0.00      PROT  
ATOM   1095  HB1 ASP P  73     -71.406 103.029  46.272  1.00  0.00      PROT  
ATOM   1096  HB2 ASP P  73     -71.774 104.033  47.725  1.00  0.00      PROT  
ATOM   1097  CG  ASP P  73     -70.040 102.793  47.885  1.00  0.00      PROT  
ATOM   1098  OD1 ASP P  73     -70.569 101.914  48.597  1.00  0.00      PROT  
ATOM   1099  OD2 ASP P  73     -68.805 102.959  47.835  1.00  0.00      PROT  
ATOM   1100  C   ASP P  73     -71.191 105.579  45.450  1.00  0.00      PROT  
ATOM   1101  O   ASP P  73     -71.138 105.342  44.240  1.00  0.00      PROT  
ATOM   1102  N   PHE P  74     -72.057 106.438  45.985  1.00  0.00      PROT  
ATOM   1103  HN  PHE P  74     -72.103 106.541  46.982  1.00  0.00      PROT  
ATOM   1104  CA  PHE P  74     -73.029 107.167  45.175  1.00  0.00      PROT  
ATOM   1105  HA  PHE P  74     -73.525 106.445  44.542  1.00  0.00      PROT  
ATOM   1106  CB  PHE P  74     -74.061 107.856  46.085  1.00  0.00      PROT  
ATOM   1107  HB1 PHE P  74     -73.536 108.550  46.778  1.00  0.00      PROT  
ATOM   1108  HB2 PHE P  74     -74.570 107.085  46.704  1.00  0.00      PROT  
ATOM   1109  CG  PHE P  74     -75.140 108.623  45.350  1.00  0.00      PROT  
ATOM   1110  CD1 PHE P  74     -75.737 108.118  44.198  1.00  0.00      PROT  
ATOM   1111  HD1 PHE P  74     -75.397 107.189  43.770  1.00  0.00      PROT  
ATOM   1112  CE1 PHE P  74     -76.735 108.823  43.545  1.00  0.00      PROT  
ATOM   1113  HE1 PHE P  74     -77.173 108.420  42.642  1.00  0.00      PROT  
ATOM   1114  CZ  PHE P  74     -77.157 110.045  44.041  1.00  0.00      PROT  
ATOM   1115  HZ  PHE P  74     -77.943 110.588  43.532  1.00  0.00      PROT  
ATOM   1116  CD2 PHE P  74     -75.585 109.842  45.842  1.00  0.00      PROT  
ATOM   1117  HD2 PHE P  74     -75.147 110.244  46.746  1.00  0.00      PROT  
ATOM   1118  CE2 PHE P  74     -76.582 110.552  45.193  1.00  0.00      PROT  
ATOM   1119  HE2 PHE P  74     -76.921 111.488  45.615  1.00  0.00      PROT  
ATOM   1120  C   PHE P  74     -72.337 108.169  44.251  1.00  0.00      PROT  
ATOM   1121  O   PHE P  74     -72.709 108.294  43.086  1.00  0.00      PROT  
ATOM   1122  N   ILE P  75     -71.325 108.868  44.759  1.00  0.00      PROT  
ATOM   1123  HN  ILE P  75     -71.074 108.782  45.728  1.00  0.00      PROT  
ATOM   1124  CA  ILE P  75     -70.566 109.815  43.936  1.00  0.00      PROT  
ATOM   1125  HA  ILE P  75     -71.262 110.493  43.464  1.00  0.00      PROT  
ATOM   1126  CB  ILE P  75     -69.574 110.651  44.778  1.00  0.00      PROT  
ATOM   1127  HB  ILE P  75     -68.974 109.954  45.408  1.00  0.00      PROT  
ATOM   1128  CG2 ILE P  75     -68.647 111.468  43.878  1.00  0.00      PROT  
ATOM   1129 HG21 ILE P  75     -68.019 110.827  43.226  1.00  0.00      PROT  
ATOM   1130 HG22 ILE P  75     -67.942 112.063  44.497  1.00  0.00      PROT  
ATOM   1131 HG23 ILE P  75     -69.200 112.177  43.251  1.00  0.00      PROT  
ATOM   1132  CG1 ILE P  75     -70.350 111.602  45.698  1.00  0.00      PROT  
ATOM   1133 HG11 ILE P  75     -71.187 111.054  46.185  1.00  0.00      PROT  
ATOM   1134 HG12 ILE P  75     -70.821 112.398  45.077  1.00  0.00      PROT  
ATOM   1135  CD  ILE P  75     -69.516 112.237  46.790  1.00  0.00      PROT  
ATOM   1136  HD1 ILE P  75     -69.034 111.454  47.416  1.00  0.00      PROT  
ATOM   1137  HD2 ILE P  75     -70.154 112.861  47.454  1.00  0.00      PROT  
ATOM   1138  HD3 ILE P  75     -68.721 112.889  46.372  1.00  0.00      PROT  
ATOM   1139  C   ILE P  75     -69.842 109.081  42.799  1.00  0.00      PROT  
ATOM   1140  O   ILE P  75     -69.856 109.537  41.657  1.00  0.00      PROT  
ATOM   1141  N   LEU P  76     -69.226 107.943  43.104  1.00  0.00      PROT  
ATOM   1142  HN  LEU P  76     -69.200 107.603  44.049  1.00  0.00      PROT  
ATOM   1143  CA  LEU P  76     -68.580 107.138  42.062  1.00  0.00      PROT  
ATOM   1144  HA  LEU P  76     -67.873 107.766  41.540  1.00  0.00      PROT  
ATOM   1145  CB  LEU P  76     -67.839 105.942  42.662  1.00  0.00      PROT  
ATOM   1146  HB1 LEU P  76     -68.535 105.265  43.205  1.00  0.00      PROT  
ATOM   1147  HB2 LEU P  76     -67.148 106.361  43.431  1.00  0.00      PROT  
ATOM   1148  CG  LEU P  76     -66.990 105.134  41.661  1.00  0.00      PROT  
ATOM   1149  HG  LEU P  76     -66.672 105.827  40.843  1.00  0.00      PROT  
ATOM   1150  CD1 LEU P  76     -65.717 104.612  42.315  1.00  0.00      PROT  
ATOM   1151 HD11 LEU P  76     -65.136 105.438  42.778  1.00  0.00      PROT  
ATOM   1152 HD12 LEU P  76     -65.069 104.110  41.565  1.00  0.00      PROT  
ATOM   1153 HD13 LEU P  76     -65.971 103.871  43.103  1.00  0.00      PROT  
ATOM   1154  CD2 LEU P  76     -67.777 103.985  41.042  1.00  0.00      PROT  
ATOM   1155 HD21 LEU P  76     -68.137 103.293  41.834  1.00  0.00      PROT  
ATOM   1156 HD22 LEU P  76     -68.651 104.337  40.464  1.00  0.00      PROT  
ATOM   1157 HD23 LEU P  76     -67.129 103.410  40.346  1.00  0.00      PROT  
ATOM   1158  C   LEU P  76     -69.604 106.676  41.021  1.00  0.00      PROT  
ATOM   1159  O   LEU P  76     -69.337 106.725  39.820  1.00  0.00      PROT  
ATOM   1160  N   TRP P  77     -70.771 106.240  41.487  1.00  0.00      PROT  
ATOM   1161  HN  TRP P  77     -70.928 106.151  42.475  1.00  0.00      PROT  
ATOM   1162  CA  TRP P  77     -71.857 105.829  40.594  1.00  0.00      PROT  
ATOM   1163  HA  TRP P  77     -71.486 105.043  39.951  1.00  0.00      PROT  
ATOM   1164  CB  TRP P  77     -73.047 105.308  41.411  1.00  0.00      PROT  
ATOM   1165  HB1 TRP P  77     -73.427 106.102  42.088  1.00  0.00      PROT  
ATOM   1166  HB2 TRP P  77     -72.673 104.494  42.067  1.00  0.00      PROT  
ATOM   1167  CG  TRP P  77     -74.182 104.796  40.588  1.00  0.00      PROT  
ATOM   1168  CD1 TRP P  77     -74.374 103.516  40.165  1.00  0.00      PROT  
ATOM   1169  HD1 TRP P  77     -73.693 102.700  40.379  1.00  0.00      PROT  
ATOM   1170  NE1 TRP P  77     -75.532 103.425  39.438  1.00  0.00      PROT  
ATOM   1171  HE1 TRP P  77     -75.999 102.612  39.133  1.00  0.00      PROT  
ATOM   1172  CE2 TRP P  77     -76.117 104.662  39.381  1.00  0.00      PROT  
ATOM   1173  CD2 TRP P  77     -75.293 105.551  40.101  1.00  0.00      PROT  
ATOM   1174  CE3 TRP P  77     -75.671 106.896  40.198  1.00  0.00      PROT  
ATOM   1175  HE3 TRP P  77     -75.071 107.605  40.746  1.00  0.00      PROT  
ATOM   1176  CZ3 TRP P  77     -76.852 107.304  39.579  1.00  0.00      PROT  
ATOM   1177  HZ3 TRP P  77     -77.165 108.338  39.646  1.00  0.00      PROT  
ATOM   1178  CZ2 TRP P  77     -77.297 105.072  38.759  1.00  0.00      PROT  
ATOM   1179  HZ2 TRP P  77     -77.909 104.374  38.208  1.00  0.00      PROT  
ATOM   1180  CH2 TRP P  77     -77.645 106.394  38.869  1.00  0.00      PROT  
ATOM   1181  HH2 TRP P  77     -78.555 106.734  38.403  1.00  0.00      PROT  
ATOM   1182  C   TRP P  77     -72.287 106.985  39.689  1.00  0.00      PROT  
ATOM   1183  O   TRP P  77     -72.514 106.792  38.489  1.00  0.00      PROT  
ATOM   1184  N   LEU P  78     -72.386 108.184  40.263  1.00  0.00      PROT  
ATOM   1185  HN  LEU P  78     -72.251 108.299  41.252  1.00  0.00      PROT  
ATOM   1186  CA  LEU P  78     -72.776 109.367  39.503  1.00  0.00      PROT  
ATOM   1187  HA  LEU P  78     -73.703 109.150  38.990  1.00  0.00      PROT  
ATOM   1188  CB  LEU P  78     -72.979 110.574  40.418  1.00  0.00      PROT  
ATOM   1189  HB1 LEU P  78     -73.023 111.503  39.820  1.00  0.00      PROT  
ATOM   1190  HB2 LEU P  78     -72.105 110.635  41.101  1.00  0.00      PROT  
ATOM   1191  CG  LEU P  78     -74.246 110.560  41.288  1.00  0.00      PROT  
ATOM   1192  HG  LEU P  78     -74.345 109.552  41.755  1.00  0.00      PROT  
ATOM   1193  CD1 LEU P  78     -74.151 111.578  42.417  1.00  0.00      PROT  
ATOM   1194 HD11 LEU P  78     -73.214 111.432  42.994  1.00  0.00      PROT  
ATOM   1195 HD12 LEU P  78     -74.996 111.456  43.119  1.00  0.00      PROT  
ATOM   1196 HD13 LEU P  78     -74.158 112.613  42.015  1.00  0.00      PROT  
ATOM   1197  CD2 LEU P  78     -75.484 110.822  40.445  1.00  0.00      PROT  
ATOM   1198 HD21 LEU P  78     -75.425 111.828  39.975  1.00  0.00      PROT  
ATOM   1199 HD22 LEU P  78     -75.585 110.069  39.636  1.00  0.00      PROT  
ATOM   1200 HD23 LEU P  78     -76.398 110.787  41.076  1.00  0.00      PROT  
ATOM   1201  C   LEU P  78     -71.757 109.686  38.409  1.00  0.00      PROT  
ATOM   1202  O   LEU P  78     -72.141 110.064  37.310  1.00  0.00      PROT  
ATOM   1203  N   PHE P  79     -70.469 109.523  38.699  1.00  0.00      PROT  
ATOM   1204  HN  PHE P  79     -70.174 109.303  39.632  1.00  0.00      PROT  
ATOM   1205  CA  PHE P  79     -69.444 109.666  37.657  1.00  0.00      PROT  
ATOM   1206  HA  PHE P  79     -69.619 110.598  37.136  1.00  0.00      PROT  
ATOM   1207  CB  PHE P  79     -68.028 109.667  38.242  1.00  0.00      PROT  
ATOM   1208  HB1 PHE P  79     -67.282 109.482  37.436  1.00  0.00      PROT  
ATOM   1209  HB2 PHE P  79     -67.919 108.856  38.996  1.00  0.00      PROT  
ATOM   1210  CG  PHE P  79     -67.630 110.980  38.845  1.00  0.00      PROT  
ATOM   1211  CD1 PHE P  79     -67.353 111.086  40.200  1.00  0.00      PROT  
ATOM   1212  HD1 PHE P  79     -67.427 110.211  40.831  1.00  0.00      PROT  
ATOM   1213  CE1 PHE P  79     -66.991 112.303  40.753  1.00  0.00      PROT  
ATOM   1214  HE1 PHE P  79     -66.774 112.375  41.810  1.00  0.00      PROT  
ATOM   1215  CZ  PHE P  79     -66.909 113.430  39.952  1.00  0.00      PROT  
ATOM   1216  HZ  PHE P  79     -66.644 114.390  40.373  1.00  0.00      PROT  
ATOM   1217  CD2 PHE P  79     -67.546 112.120  38.055  1.00  0.00      PROT  
ATOM   1218  HD2 PHE P  79     -67.756 112.047  36.996  1.00  0.00      PROT  
ATOM   1219  CE2 PHE P  79     -67.187 113.336  38.600  1.00  0.00      PROT  
ATOM   1220  HE2 PHE P  79     -67.113 114.220  37.979  1.00  0.00      PROT  
ATOM   1221  C   PHE P  79     -69.586 108.576  36.597  1.00  0.00      PROT  
ATOM   1222  O   PHE P  79     -69.371 108.835  35.418  1.00  0.00      PROT  
ATOM   1223  N   GLY P  80     -69.958 107.368  37.018  1.00  0.00      PROT  
ATOM   1224  HN  GLY P  80     -70.040 107.188  38.003  1.00  0.00      PROT  
ATOM   1225  CA  GLY P  80     -70.306 106.294  36.084  1.00  0.00      PROT  
ATOM   1226  HA1 GLY P  80     -70.738 105.489  36.660  1.00  0.00      PROT  
ATOM   1227  HA2 GLY P  80     -69.414 106.008  35.544  1.00  0.00      PROT  
ATOM   1228  C   GLY P  80     -71.347 106.731  35.060  1.00  0.00      PROT  
ATOM   1229  O   GLY P  80     -71.232 106.416  33.878  1.00  0.00      PROT  
ATOM   1230  N   VAL P  81     -72.351 107.477  35.513  1.00  0.00      PROT  
ATOM   1231  HN  VAL P  81     -72.429 107.668  36.493  1.00  0.00      PROT  
ATOM   1232  CA  VAL P  81     -73.401 107.993  34.633  1.00  0.00      PROT  
ATOM   1233  HA  VAL P  81     -73.672 107.238  33.908  1.00  0.00      PROT  
ATOM   1234  CB  VAL P  81     -74.649 108.401  35.443  1.00  0.00      PROT  
ATOM   1235  HB  VAL P  81     -74.349 109.119  36.247  1.00  0.00      PROT  
ATOM   1236  CG1 VAL P  81     -75.679 109.083  34.560  1.00  0.00      PROT  
ATOM   1237 HG11 VAL P  81     -76.620 109.246  35.130  1.00  0.00      PROT  
ATOM   1238 HG12 VAL P  81     -75.340 110.083  34.212  1.00  0.00      PROT  
ATOM   1239 HG13 VAL P  81     -75.921 108.458  33.674  1.00  0.00      PROT  
ATOM   1240  CG2 VAL P  81     -75.263 107.189  36.119  1.00  0.00      PROT  
ATOM   1241 HG21 VAL P  81     -76.156 107.489  36.709  1.00  0.00      PROT  
ATOM   1242 HG22 VAL P  81     -74.551 106.702  36.819  1.00  0.00      PROT  
ATOM   1243 HG23 VAL P  81     -75.586 106.440  35.368  1.00  0.00      PROT  
ATOM   1244  C   VAL P  81     -72.911 109.216  33.869  1.00  0.00      PROT  
ATOM   1245  O   VAL P  81     -73.052 109.305  32.646  1.00  0.00      PROT  
ATOM   1246  N   ASP P  82     -72.336 110.160  34.601  1.00  0.00      PROT  
ATOM   1247  HN  ASP P  82     -72.246 110.070  35.599  1.00  0.00      PROT  
ATOM   1248  CA  ASP P  82     -71.990 111.451  34.028  1.00  0.00      PROT  
ATOM   1249  HA  ASP P  82     -72.852 111.780  33.459  1.00  0.00      PROT  
ATOM   1250  CB  ASP P  82     -71.713 112.453  35.134  1.00  0.00      PROT  
ATOM   1251  HB1 ASP P  82     -70.679 112.351  35.523  1.00  0.00      PROT  
ATOM   1252  HB2 ASP P  82     -72.387 112.246  35.995  1.00  0.00      PROT  
ATOM   1253  CG  ASP P  82     -71.986 113.859  34.702  1.00  0.00      PROT  
ATOM   1254  OD1 ASP P  82     -73.150 114.184  34.388  1.00  0.00      PROT  
ATOM   1255  OD2 ASP P  82     -71.028 114.638  34.682  1.00  0.00      PROT  
ATOM   1256  C   ASP P  82     -70.803 111.388  33.053  1.00  0.00      PROT  
ATOM   1257  O   ASP P  82     -70.837 112.032  32.003  1.00  0.00      PROT  
ATOM   1258  N   ASP P  83     -69.764 110.627  33.399  1.00  0.00      PROT  
ATOM   1259  HN  ASP P  83     -69.732 110.123  34.267  1.00  0.00      PROT  
ATOM   1260  CA  ASP P  83     -68.655 110.372  32.472  1.00  0.00      PROT  
ATOM   1261  HA  ASP P  83     -68.419 111.277  31.926  1.00  0.00      PROT  
ATOM   1262  CB  ASP P  83     -67.405 109.857  33.200  1.00  0.00      PROT  
ATOM   1263  HB1 ASP P  83     -66.634 109.550  32.455  1.00  0.00      PROT  
ATOM   1264  HB2 ASP P  83     -67.621 108.973  33.828  1.00  0.00      PROT  
ATOM   1265  CG  ASP P  83     -66.737 110.906  34.069  1.00  0.00      PROT  
ATOM   1266  OD1 ASP P  83     -65.828 110.529  34.845  1.00  0.00      PROT  
ATOM   1267  OD2 ASP P  83     -67.090 112.100  33.983  1.00  0.00      PROT  
ATOM   1268  C   ASP P  83     -69.059 109.318  31.442  1.00  0.00      PROT  
ATOM   1269  O   ASP P  83     -68.948 109.539  30.234  1.00  0.00      PROT  
ATOM   1270  N   GLY P  84     -69.515 108.170  31.938  1.00  0.00      PROT  
ATOM   1271  HN  GLY P  84     -69.622 108.066  32.927  1.00  0.00      PROT  
ATOM   1272  CA  GLY P  84     -69.747 106.990  31.105  1.00  0.00      PROT  
ATOM   1273  HA1 GLY P  84     -70.106 106.198  31.738  1.00  0.00      PROT  
ATOM   1274  HA2 GLY P  84     -68.811 106.738  30.626  1.00  0.00      PROT  
ATOM   1275  C   GLY P  84     -70.767 107.175  30.001  1.00  0.00      PROT  
ATOM   1276  O   GLY P  84     -70.569 106.684  28.890  1.00  0.00      PROT  
ATOM   1277  N   HSD P  85     -71.859 107.877  30.300  1.00  0.00      PROT  
ATOM   1278  HN  HSD P  85     -71.985 108.248  31.222  1.00  0.00      PROT  
ATOM   1279  CA  HSD P  85     -72.910 108.108  29.313  1.00  0.00      PROT  
ATOM   1280  HA  HSD P  85     -72.741 107.505  28.433  1.00  0.00      PROT  
ATOM   1281  CB  HSD P  85     -74.280 107.729  29.880  1.00  0.00      PROT  
ATOM   1282  HB1 HSD P  85     -75.095 108.123  29.231  1.00  0.00      PROT  
ATOM   1283  HB2 HSD P  85     -74.419 108.171  30.890  1.00  0.00      PROT  
ATOM   1284  ND1 HSD P  85     -74.461 105.432  28.854  1.00  0.00      PROT  
ATOM   1285  HD1 HSD P  85     -74.297 105.722  27.901  1.00  0.00      PROT  
ATOM   1286  CG  HSD P  85     -74.508 106.252  29.960  1.00  0.00      PROT  
ATOM   1287  CE1 HSD P  85     -74.698 104.185  29.221  1.00  0.00      PROT  
ATOM   1288  HE1 HSD P  85     -74.752 103.324  28.550  1.00  0.00      PROT  
ATOM   1289  NE2 HSD P  85     -74.898 104.167  30.527  1.00  0.00      PROT  
ATOM   1290  CD2 HSD P  85     -74.783 105.448  31.013  1.00  0.00      PROT  
ATOM   1291  HD2 HSD P  85     -74.912 105.681  32.061  1.00  0.00      PROT  
ATOM   1292  C   HSD P  85     -72.926 109.545  28.814  1.00  0.00      PROT  
ATOM   1293  O   HSD P  85     -72.843 109.783  27.607  1.00  0.00      PROT  
ATOM   1294  N   CYS P  86     -73.012 110.501  29.735  1.00  0.00      PROT  
ATOM   1295  HN  CYS P  86     -73.027 110.286  30.713  1.00  0.00      PROT  
ATOM   1296  CA  CYS P  86     -73.268 111.895  29.358  1.00  0.00      PROT  
ATOM   1297  HA  CYS P  86     -74.104 111.904  28.672  1.00  0.00      PROT  
ATOM   1298  CB  CYS P  86     -73.667 112.724  30.582  1.00  0.00      PROT  
ATOM   1299  HB1 CYS P  86     -73.811 113.781  30.275  1.00  0.00      PROT  
ATOM   1300  HB2 CYS P  86     -72.862 112.749  31.331  1.00  0.00      PROT  
ATOM   1301  SG  CYS P  86     -75.181 112.145  31.385  1.00  0.00      PROT  
ATOM   1302  HG1 CYS P  86     -75.062 112.908  32.468  1.00  0.00      PROT  
ATOM   1303  C   CYS P  86     -72.106 112.564  28.616  1.00  0.00      PROT  
ATOM   1304  O   CYS P  86     -72.299 113.110  27.535  1.00  0.00      PROT  
ATOM   1305  N   GLU P  87     -70.903 112.513  29.180  1.00  0.00      PROT  
ATOM   1306  HN  GLU P  87     -70.779 112.113  30.093  1.00  0.00      PROT  
ATOM   1307  CA  GLU P  87     -69.791 113.302  28.647  1.00  0.00      PROT  
ATOM   1308  HA  GLU P  87     -70.171 114.090  28.009  1.00  0.00      PROT  
ATOM   1309  CB  GLU P  87     -69.048 113.996  29.780  1.00  0.00      PROT  
ATOM   1310  HB1 GLU P  87     -68.194 114.567  29.334  1.00  0.00      PROT  
ATOM   1311  HB2 GLU P  87     -68.607 113.238  30.470  1.00  0.00      PROT  
ATOM   1312  CG  GLU P  87     -69.911 114.962  30.578  1.00  0.00      PROT  
ATOM   1313  HG1 GLU P  87     -70.579 114.404  31.267  1.00  0.00      PROT  
ATOM   1314  HG2 GLU P  87     -70.556 115.555  29.893  1.00  0.00      PROT  
ATOM   1315  CD  GLU P  87     -69.078 115.940  31.374  1.00  0.00      PROT  
ATOM   1316  OE1 GLU P  87     -68.496 116.847  30.748  1.00  0.00      PROT  
ATOM   1317  OE2 GLU P  87     -68.983 115.798  32.612  1.00  0.00      PROT  
ATOM   1318  C   GLU P  87     -68.795 112.523  27.788  1.00  0.00      PROT  
ATOM   1319  O   GLU P  87     -68.134 113.120  26.939  1.00  0.00      PROT  
ATOM   1320  N   GLU P  88     -68.676 111.213  28.012  1.00  0.00      PROT  
ATOM   1321  HN  GLU P  88     -69.091 110.766  28.808  1.00  0.00      PROT  
ATOM   1322  CA  GLU P  88     -67.739 110.385  27.240  1.00  0.00      PROT  
ATOM   1323  HA  GLU P  88     -67.324 110.960  26.425  1.00  0.00      PROT  
ATOM   1324  CB  GLU P  88     -66.558 109.961  28.134  1.00  0.00      PROT  
ATOM   1325  HB1 GLU P  88     -65.790 109.447  27.511  1.00  0.00      PROT  
ATOM   1326  HB2 GLU P  88     -66.907 109.224  28.893  1.00  0.00      PROT  
ATOM   1327  CG  GLU P  88     -65.907 111.140  28.855  1.00  0.00      PROT  
ATOM   1328  HG1 GLU P  88     -66.634 111.657  29.516  1.00  0.00      PROT  
ATOM   1329  HG2 GLU P  88     -65.535 111.875  28.110  1.00  0.00      PROT  
ATOM   1330  CD  GLU P  88     -64.740 110.758  29.749  1.00  0.00      PROT  
ATOM   1331  OE1 GLU P  88     -64.494 109.554  29.950  1.00  0.00      PROT  
ATOM   1332  OE2 GLU P  88     -64.065 111.679  30.262  1.00  0.00      PROT  
ATOM   1333  C   GLU P  88     -68.407 109.169  26.582  1.00  0.00      PROT  
ATOM   1334  O   GLU P  88     -67.721 108.264  26.115  1.00  0.00      PROT  
ATOM   1335  N   GLY P  89     -69.739 109.167  26.519  1.00  0.00      PROT  
ATOM   1336  HN  GLY P  89     -70.250 109.932  26.903  1.00  0.00      PROT  
ATOM   1337  CA  GLY P  89     -70.498 108.063  25.930  1.00  0.00      PROT  
ATOM   1338  HA1 GLY P  89     -71.170 107.708  26.693  1.00  0.00      PROT  
ATOM   1339  HA2 GLY P  89     -69.840 107.288  25.561  1.00  0.00      PROT  
ATOM   1340  C   GLY P  89     -71.364 108.501  24.765  1.00  0.00      PROT  
ATOM   1341  O   GLY P  89     -71.565 109.694  24.548  1.00  0.00      PROT  
ATOM   1342  N   GLU P  90     -71.889 107.527  24.024  1.00  0.00      PROT  
ATOM   1343  HN  GLU P  90     -71.668 106.564  24.199  1.00  0.00      PROT  
ATOM   1344  CA  GLU P  90     -72.742 107.805  22.868  1.00  0.00      PROT  
ATOM   1345  HA  GLU P  90     -72.206 108.482  22.216  1.00  0.00      PROT  
ATOM   1346  CB  GLU P  90     -73.066 106.522  22.100  1.00  0.00      PROT  
ATOM   1347  HB1 GLU P  90     -73.708 106.781  21.229  1.00  0.00      PROT  
ATOM   1348  HB2 GLU P  90     -73.650 105.832  22.755  1.00  0.00      PROT  
ATOM   1349  CG  GLU P  90     -71.859 105.768  21.572  1.00  0.00      PROT  
ATOM   1350  HG1 GLU P  90     -71.146 105.482  22.366  1.00  0.00      PROT  
ATOM   1351  HG2 GLU P  90     -71.305 106.415  20.856  1.00  0.00      PROT  
ATOM   1352  CD  GLU P  90     -72.245 104.517  20.802  1.00  0.00      PROT  
ATOM   1353  OE1 GLU P  90     -71.599 103.468  21.007  1.00  0.00      PROT  
ATOM   1354  OE2 GLU P  90     -73.199 104.577  19.998  1.00  0.00      PROT  
ATOM   1355  C   GLU P  90     -74.055 108.479  23.265  1.00  0.00      PROT  
ATOM   1356  O   GLU P  90     -74.505 109.407  22.591  1.00  0.00      PROT  
ATOM   1357  N   LEU P  91     -74.667 108.017  24.355  1.00  0.00      PROT  
ATOM   1358  HN  LEU P  91     -74.274 107.276  24.906  1.00  0.00      PROT  
ATOM   1359  CA  LEU P  91     -75.973 108.547  24.774  1.00  0.00      PROT  
ATOM   1360  HA  LEU P  91     -76.660 108.428  23.949  1.00  0.00      PROT  
ATOM   1361  CB  LEU P  91     -76.514 107.801  25.997  1.00  0.00      PROT  
ATOM   1362  HB1 LEU P  91     -77.398 108.357  26.396  1.00  0.00      PROT  
ATOM   1363  HB2 LEU P  91     -75.737 107.805  26.795  1.00  0.00      PROT  
ATOM   1364  CG  LEU P  91     -77.003 106.366  25.796  1.00  0.00      PROT  
ATOM   1365  HG  LEU P  91     -76.133 105.731  25.498  1.00  0.00      PROT  
ATOM   1366  CD1 LEU P  91     -77.552 105.835  27.110  1.00  0.00      PROT  
ATOM   1367 HD11 LEU P  91     -76.814 105.951  27.928  1.00  0.00      PROT  
ATOM   1368 HD12 LEU P  91     -77.806 104.755  27.021  1.00  0.00      PROT  
ATOM   1369 HD13 LEU P  91     -78.474 106.384  27.399  1.00  0.00      PROT  
ATOM   1370  CD2 LEU P  91     -78.061 106.279  24.706  1.00  0.00      PROT  
ATOM   1371 HD21 LEU P  91     -78.905 106.959  24.949  1.00  0.00      PROT  
ATOM   1372 HD22 LEU P  91     -77.648 106.562  23.716  1.00  0.00      PROT  
ATOM   1373 HD23 LEU P  91     -78.456 105.242  24.635  1.00  0.00      PROT  
ATOM   1374  C   LEU P  91     -75.953 110.049  25.057  1.00  0.00      PROT  
ATOM   1375  O   LEU P  91     -76.983 110.708  24.937  1.00  0.00      PROT  
ATOM   1376  N   GLY P  92     -74.788 110.587  25.419  1.00  0.00      PROT  
ATOM   1377  HN  GLY P  92     -73.988 110.006  25.580  1.00  0.00      PROT  
ATOM   1378  CA  GLY P  92     -74.627 112.022  25.643  1.00  0.00      PROT  
ATOM   1379  HA1 GLY P  92     -73.594 112.151  25.900  1.00  0.00      PROT  
ATOM   1380  HA2 GLY P  92     -75.309 112.331  26.423  1.00  0.00      PROT  
ATOM   1381  C   GLY P  92     -74.859 112.918  24.435  1.00  0.00      PROT  
ATOM   1382  O   GLY P  92     -75.001 114.135  24.580  1.00  0.00      PROT  
ATOM   1383  N   HSD P  93     -74.876 112.325  23.243  1.00  0.00      PROT  
ATOM   1384  HN  HSD P  93     -74.699 111.342  23.171  1.00  0.00      PROT  
ATOM   1385  CA  HSD P  93     -75.189 113.045  22.007  1.00  0.00      PROT  
ATOM   1386  HA  HSD P  93     -75.103 114.114  22.159  1.00  0.00      PROT  
ATOM   1387  CB  HSD P  93     -74.203 112.633  20.910  1.00  0.00      PROT  
ATOM   1388  HB1 HSD P  93     -74.522 113.055  19.930  1.00  0.00      PROT  
ATOM   1389  HB2 HSD P  93     -74.172 111.529  20.805  1.00  0.00      PROT  
ATOM   1390  ND1 HSD P  93     -71.891 112.527  21.914  1.00  0.00      PROT  
ATOM   1391  HD1 HSD P  93     -72.019 111.656  22.392  1.00  0.00      PROT  
ATOM   1392  CG  HSD P  93     -72.820 113.162  21.119  1.00  0.00      PROT  
ATOM   1393  CE1 HSD P  93     -70.766 113.220  21.909  1.00  0.00      PROT  
ATOM   1394  HE1 HSD P  93     -69.843 112.919  22.390  1.00  0.00      PROT  
ATOM   1395  NE2 HSD P  93     -70.937 114.287  21.150  1.00  0.00      PROT  
ATOM   1396  CD2 HSD P  93     -72.212 114.272  20.643  1.00  0.00      PROT  
ATOM   1397  HD2 HSD P  93     -72.604 115.125  20.124  1.00  0.00      PROT  
ATOM   1398  C   HSD P  93     -76.625 112.780  21.545  1.00  0.00      PROT  
ATOM   1399  O   HSD P  93     -77.051 113.280  20.504  1.00  0.00      PROT  
ATOM   1400  N   ARG P  94     -77.366 111.997  22.326  1.00  0.00      PROT  
ATOM   1401  HN  ARG P  94     -77.013 111.641  23.195  1.00  0.00      PROT  
ATOM   1402  CA  ARG P  94     -78.714 111.569  21.963  1.00  0.00      PROT  
ATOM   1403  HA  ARG P  94     -79.070 112.119  21.105  1.00  0.00      PROT  
ATOM   1404  CB  ARG P  94     -78.695 110.091  21.549  1.00  0.00      PROT  
ATOM   1405  HB1 ARG P  94     -79.677 109.812  21.110  1.00  0.00      PROT  
ATOM   1406  HB2 ARG P  94     -78.535 109.442  22.442  1.00  0.00      PROT  
ATOM   1407  CG  ARG P  94     -77.576 109.759  20.562  1.00  0.00      PROT  
ATOM   1408  HG1 ARG P  94     -76.619 109.578  21.097  1.00  0.00      PROT  
ATOM   1409  HG2 ARG P  94     -77.423 110.629  19.881  1.00  0.00      PROT  
ATOM   1410  CD  ARG P  94     -77.911 108.585  19.660  1.00  0.00      PROT  
ATOM   1411  HD1 ARG P  94     -77.171 108.481  18.835  1.00  0.00      PROT  
ATOM   1412  HD2 ARG P  94     -78.884 108.813  19.168  1.00  0.00      PROT  
ATOM   1413  NE  ARG P  94     -78.061 107.323  20.381  1.00  0.00      PROT  
ATOM   1414  HE  ARG P  94     -79.001 107.070  20.679  1.00  0.00      PROT  
ATOM   1415  CZ  ARG P  94     -77.133 106.368  20.484  1.00  0.00      PROT  
ATOM   1416  NH1 ARG P  94     -77.409 105.263  21.171  1.00  0.00      PROT  
ATOM   1417 HH11 ARG P  94     -78.347 105.140  21.476  1.00  0.00      PROT  
ATOM   1418 HH12 ARG P  94     -76.738 104.530  21.164  1.00  0.00      PROT  
ATOM   1419  NH2 ARG P  94     -75.935 106.495  19.915  1.00  0.00      PROT  
ATOM   1420 HH21 ARG P  94     -75.718 107.338  19.441  1.00  0.00      PROT  
ATOM   1421 HH22 ARG P  94     -75.249 105.759  19.964  1.00  0.00      PROT  
ATOM   1422  C   ARG P  94     -79.656 111.812  23.146  1.00  0.00      PROT  
ATOM   1423  O   ARG P  94     -79.926 110.898  23.927  1.00  0.00      PROT  
ATOM   1424  N   PRO P  95     -80.149 113.060  23.287  1.00  0.00      PROT  
ATOM   1425  CD  PRO P  95     -79.940 114.179  22.350  1.00  0.00      PROT  
ATOM   1426  HD1 PRO P  95     -78.868 114.303  22.082  1.00  0.00      PROT  
ATOM   1427  HD2 PRO P  95     -80.556 113.999  21.439  1.00  0.00      PROT  
ATOM   1428  CA  PRO P  95     -80.967 113.454  24.441  1.00  0.00      PROT  
ATOM   1429  HA  PRO P  95     -80.352 113.385  25.327  1.00  0.00      PROT  
ATOM   1430  CB  PRO P  95     -81.415 114.881  24.098  1.00  0.00      PROT  
ATOM   1431  HB1 PRO P  95     -81.449 115.520  25.010  1.00  0.00      PROT  
ATOM   1432  HB2 PRO P  95     -82.429 114.898  23.632  1.00  0.00      PROT  
ATOM   1433  CG  PRO P  95     -80.435 115.373  23.103  1.00  0.00      PROT  
ATOM   1434  HG1 PRO P  95     -79.567 115.800  23.655  1.00  0.00      PROT  
ATOM   1435  HG2 PRO P  95     -80.848 116.165  22.439  1.00  0.00      PROT  
ATOM   1436  C   PRO P  95     -82.184 112.563  24.665  1.00  0.00      PROT  
ATOM   1437  O   PRO P  95     -82.515 112.253  25.808  1.00  0.00      PROT  
ATOM   1438  N   GLY P  96     -82.836 112.158  23.578  1.00  0.00      PROT  
ATOM   1439  HN  GLY P  96     -82.625 112.557  22.685  1.00  0.00      PROT  
ATOM   1440  CA  GLY P  96     -84.000 111.290  23.645  1.00  0.00      PROT  
ATOM   1441  HA1 GLY P  96     -84.376 111.153  22.642  1.00  0.00      PROT  
ATOM   1442  HA2 GLY P  96     -84.731 111.742  24.302  1.00  0.00      PROT  
ATOM   1443  C   GLY P  96     -83.696 109.912  24.198  1.00  0.00      PROT  
ATOM   1444  O   GLY P  96     -84.386 109.436  25.101  1.00  0.00      PROT  
ATOM   1445  N   ASP P  97     -82.662 109.273  23.653  1.00  0.00      PROT  
ATOM   1446  HN  ASP P  97     -82.164 109.645  22.887  1.00  0.00      PROT  
ATOM   1447  CA  ASP P  97     -82.227 107.959  24.126  1.00  0.00      PROT  
ATOM   1448  HA  ASP P  97     -83.082 107.295  24.123  1.00  0.00      PROT  
ATOM   1449  CB  ASP P  97     -81.112 107.389  23.235  1.00  0.00      PROT  
ATOM   1450  HB1 ASP P  97     -80.718 106.444  23.667  1.00  0.00      PROT  
ATOM   1451  HB2 ASP P  97     -80.279 108.115  23.144  1.00  0.00      PROT  
ATOM   1452  CG  ASP P  97     -81.593 107.031  21.833  1.00  0.00      PROT  
ATOM   1453  OD1 ASP P  97     -80.735 106.743  20.970  1.00  0.00      PROT  
ATOM   1454  OD2 ASP P  97     -82.818 107.033  21.585  1.00  0.00      PROT  
ATOM   1455  C   ASP P  97     -81.739 108.052  25.570  1.00  0.00      PROT  
ATOM   1456  O   ASP P  97     -82.014 107.169  26.383  1.00  0.00      PROT  
ATOM   1457  N   LEU P  98     -81.017 109.121  25.886  1.00  0.00      PROT  
ATOM   1458  HN  LEU P  98     -80.754 109.802  25.196  1.00  0.00      PROT  
ATOM   1459  CA  LEU P  98     -80.569 109.351  27.257  1.00  0.00      PROT  
ATOM   1460  HA  LEU P  98     -80.025 108.474  27.579  1.00  0.00      PROT  
ATOM   1461  CB  LEU P  98     -79.664 110.579  27.335  1.00  0.00      PROT  
ATOM   1462  HB1 LEU P  98     -80.225 111.470  26.972  1.00  0.00      PROT  
ATOM   1463  HB2 LEU P  98     -78.823 110.425  26.623  1.00  0.00      PROT  
ATOM   1464  CG  LEU P  98     -79.070 110.904  28.705  1.00  0.00      PROT  
ATOM   1465  HG  LEU P  98     -79.904 111.082  29.428  1.00  0.00      PROT  
ATOM   1466  CD1 LEU P  98     -78.224 109.753  29.223  1.00  0.00      PROT  
ATOM   1467 HD11 LEU P  98     -78.838 108.841  29.381  1.00  0.00      PROT  
ATOM   1468 HD12 LEU P  98     -77.764 110.024  30.199  1.00  0.00      PROT  
ATOM   1469 HD13 LEU P  98     -77.407 109.516  28.509  1.00  0.00      PROT  
ATOM   1470  CD2 LEU P  98     -78.252 112.178  28.634  1.00  0.00      PROT  
ATOM   1471 HD21 LEU P  98     -77.406 112.058  27.923  1.00  0.00      PROT  
ATOM   1472 HD22 LEU P  98     -78.878 113.030  28.293  1.00  0.00      PROT  
ATOM   1473 HD23 LEU P  98     -77.836 112.433  29.633  1.00  0.00      PROT  
ATOM   1474  C   LEU P  98     -81.770 109.512  28.194  1.00  0.00      PROT  
ATOM   1475  O   LEU P  98     -81.787 108.942  29.286  1.00  0.00      PROT  
ATOM   1476  N   ALA P  99     -82.772 110.278  27.762  1.00  0.00      PROT  
ATOM   1477  HN  ALA P  99     -82.712 110.793  26.901  1.00  0.00      PROT  
ATOM   1478  CA  ALA P  99     -83.991 110.471  28.558  1.00  0.00      PROT  
ATOM   1479  HA  ALA P  99     -83.704 110.938  29.490  1.00  0.00      PROT  
ATOM   1480  CB  ALA P  99     -84.975 111.371  27.826  1.00  0.00      PROT  
ATOM   1481  HB1 ALA P  99     -85.308 110.915  26.870  1.00  0.00      PROT  
ATOM   1482  HB2 ALA P  99     -84.491 112.343  27.586  1.00  0.00      PROT  
ATOM   1483  HB3 ALA P  99     -85.873 111.578  28.447  1.00  0.00      PROT  
ATOM   1484  C   ALA P  99     -84.651 109.139  28.914  1.00  0.00      PROT  
ATOM   1485  O   ALA P  99     -85.138 108.958  30.034  1.00  0.00      PROT  
ATOM   1486  N   GLY P 100     -84.651 108.208  27.964  1.00  0.00      PROT  
ATOM   1487  HN  GLY P 100     -84.286 108.442  27.059  1.00  0.00      PROT  
ATOM   1488  CA  GLY P 100     -85.218 106.881  28.177  1.00  0.00      PROT  
ATOM   1489  HA1 GLY P 100     -85.157 106.352  27.238  1.00  0.00      PROT  
ATOM   1490  HA2 GLY P 100     -86.232 106.990  28.535  1.00  0.00      PROT  
ATOM   1491  C   GLY P 100     -84.458 106.064  29.201  1.00  0.00      PROT  
ATOM   1492  O   GLY P 100     -85.063 105.475  30.103  1.00  0.00      PROT  
ATOM   1493  N   LEU P 101     -83.132 106.025  29.066  1.00  0.00      PROT  
ATOM   1494  HN  LEU P 101     -82.677 106.528  28.330  1.00  0.00      PROT  
ATOM   1495  CA  LEU P 101     -82.292 105.316  30.029  1.00  0.00      PROT  
ATOM   1496  HA  LEU P 101     -82.584 104.276  30.053  1.00  0.00      PROT  
ATOM   1497  CB  LEU P 101     -80.808 105.434  29.663  1.00  0.00      PROT  
ATOM   1498  HB1 LEU P 101     -80.590 106.502  29.427  1.00  0.00      PROT  
ATOM   1499  HB2 LEU P 101     -80.618 104.852  28.734  1.00  0.00      PROT  
ATOM   1500  CG  LEU P 101     -79.814 104.989  30.743  1.00  0.00      PROT  
ATOM   1501  HG  LEU P 101     -79.986 105.566  31.685  1.00  0.00      PROT  
ATOM   1502  CD1 LEU P 101     -79.976 103.511  31.055  1.00  0.00      PROT  
ATOM   1503 HD11 LEU P 101     -80.985 103.282  31.457  1.00  0.00      PROT  
ATOM   1504 HD12 LEU P 101     -79.226 103.199  31.815  1.00  0.00      PROT  
ATOM   1505 HD13 LEU P 101     -79.808 102.898  30.143  1.00  0.00      PROT  
ATOM   1506  CD2 LEU P 101     -78.386 105.296  30.335  1.00  0.00      PROT  
ATOM   1507 HD21 LEU P 101     -78.088 104.656  29.477  1.00  0.00      PROT  
ATOM   1508 HD22 LEU P 101     -78.264 106.364  30.056  1.00  0.00      PROT  
ATOM   1509 HD23 LEU P 101     -77.687 105.069  31.170  1.00  0.00      PROT  
ATOM   1510  C   LEU P 101     -82.518 105.872  31.428  1.00  0.00      PROT  
ATOM   1511  O   LEU P 101     -82.664 105.116  32.387  1.00  0.00      PROT  
ATOM   1512  N   LEU P 102     -82.551 107.197  31.536  1.00  0.00      PROT  
ATOM   1513  HN  LEU P 102     -82.402 107.785  30.736  1.00  0.00      PROT  
ATOM   1514  CA  LEU P 102     -82.632 107.854  32.839  1.00  0.00      PROT  
ATOM   1515  HA  LEU P 102     -81.939 107.360  33.505  1.00  0.00      PROT  
ATOM   1516  CB  LEU P 102     -82.218 109.321  32.714  1.00  0.00      PROT  
ATOM   1517  HB1 LEU P 102     -82.345 109.813  33.698  1.00  0.00      PROT  
ATOM   1518  HB2 LEU P 102     -82.882 109.838  31.985  1.00  0.00      PROT  
ATOM   1519  CG  LEU P 102     -80.752 109.528  32.281  1.00  0.00      PROT  
ATOM   1520  HG  LEU P 102     -80.612 109.152  31.246  1.00  0.00      PROT  
ATOM   1521  CD1 LEU P 102     -80.395 111.006  32.279  1.00  0.00      PROT  
ATOM   1522 HD11 LEU P 102     -81.124 111.586  31.675  1.00  0.00      PROT  
ATOM   1523 HD12 LEU P 102     -79.382 111.162  31.850  1.00  0.00      PROT  
ATOM   1524 HD13 LEU P 102     -80.390 111.408  33.311  1.00  0.00      PROT  
ATOM   1525  CD2 LEU P 102     -79.768 108.750  33.145  1.00  0.00      PROT  
ATOM   1526 HD21 LEU P 102     -79.930 108.973  34.220  1.00  0.00      PROT  
ATOM   1527 HD22 LEU P 102     -79.877 107.658  32.984  1.00  0.00      PROT  
ATOM   1528 HD23 LEU P 102     -78.723 109.027  32.885  1.00  0.00      PROT  
ATOM   1529  C   LEU P 102     -83.997 107.681  33.521  1.00  0.00      PROT  
ATOM   1530  O   LEU P 102     -84.055 107.498  34.738  1.00  0.00      PROT  
ATOM   1531  N   HSD P 103     -85.082 107.697  32.747  1.00  0.00      PROT  
ATOM   1532  HN  HSD P 103     -85.007 107.921  31.772  1.00  0.00      PROT  
ATOM   1533  CA  HSD P 103     -86.404 107.318  33.271  1.00  0.00      PROT  
ATOM   1534  HA  HSD P 103     -86.638 107.965  34.106  1.00  0.00      PROT  
ATOM   1535  CB  HSD P 103     -87.492 107.462  32.202  1.00  0.00      PROT  
ATOM   1536  HB1 HSD P 103     -88.372 106.824  32.442  1.00  0.00      PROT  
ATOM   1537  HB2 HSD P 103     -87.106 107.131  31.212  1.00  0.00      PROT  
ATOM   1538  ND1 HSD P 103     -87.471 109.842  31.362  1.00  0.00      PROT  
ATOM   1539  HD1 HSD P 103     -86.623 109.719  30.828  1.00  0.00      PROT  
ATOM   1540  CG  HSD P 103     -88.064 108.842  32.100  1.00  0.00      PROT  
ATOM   1541  CE1 HSD P 103     -88.200 110.941  31.445  1.00  0.00      PROT  
ATOM   1542  HE1 HSD P 103     -87.977 111.888  30.952  1.00  0.00      PROT  
ATOM   1543  NE2 HSD P 103     -89.248 110.688  32.208  1.00  0.00      PROT  
ATOM   1544  CD2 HSD P 103     -89.185 109.382  32.632  1.00  0.00      PROT  
ATOM   1545  HD2 HSD P 103     -89.954 108.949  33.258  1.00  0.00      PROT  
ATOM   1546  C   HSD P 103     -86.430 105.888  33.807  1.00  0.00      PROT  
ATOM   1547  O   HSD P 103     -87.046 105.622  34.836  1.00  0.00      PROT  
ATOM   1548  N   ARG P 104     -85.782 104.966  33.099  1.00  0.00      PROT  
ATOM   1549  HN  ARG P 104     -85.305 105.199  32.248  1.00  0.00      PROT  
ATOM   1550  CA  ARG P 104     -85.710 103.577  33.552  1.00  0.00      PROT  
ATOM   1551  HA  ARG P 104     -86.714 103.226  33.751  1.00  0.00      PROT  
ATOM   1552  CB  ARG P 104     -85.070 102.680  32.487  1.00  0.00      PROT  
ATOM   1553  HB1 ARG P 104     -84.916 101.658  32.906  1.00  0.00      PROT  
ATOM   1554  HB2 ARG P 104     -84.065 103.088  32.235  1.00  0.00      PROT  
ATOM   1555  CG  ARG P 104     -85.898 102.544  31.216  1.00  0.00      PROT  
ATOM   1556  HG1 ARG P 104     -86.207 103.558  30.883  1.00  0.00      PROT  
ATOM   1557  HG2 ARG P 104     -86.833 101.978  31.423  1.00  0.00      PROT  
ATOM   1558  CD  ARG P 104     -85.114 101.860  30.102  1.00  0.00      PROT  
ATOM   1559  HD1 ARG P 104     -85.137 100.753  30.228  1.00  0.00      PROT  
ATOM   1560  HD2 ARG P 104     -84.047 102.176  30.190  1.00  0.00      PROT  
ATOM   1561  NE  ARG P 104     -85.658 102.200  28.787  1.00  0.00      PROT  
ATOM   1562  HE  ARG P 104     -86.634 102.107  28.647  1.00  0.00      PROT  
ATOM   1563  CZ  ARG P 104     -84.970 102.713  27.766  1.00  0.00      PROT  
ATOM   1564  NH1 ARG P 104     -85.603 102.987  26.629  1.00  0.00      PROT  
ATOM   1565 HH11 ARG P 104     -86.571 102.812  26.539  1.00  0.00      PROT  
ATOM   1566 HH12 ARG P 104     -85.096 103.426  25.880  1.00  0.00      PROT  
ATOM   1567  NH2 ARG P 104     -83.659 102.936  27.849  1.00  0.00      PROT  
ATOM   1568 HH21 ARG P 104     -83.135 102.433  28.535  1.00  0.00      PROT  
ATOM   1569 HH22 ARG P 104     -83.164 103.347  27.069  1.00  0.00      PROT  
ATOM   1570  C   ARG P 104     -84.940 103.474  34.867  1.00  0.00      PROT  
ATOM   1571  O   ARG P 104     -85.347 102.741  35.769  1.00  0.00      PROT  
ATOM   1572  N   LEU P 105     -83.837 104.213  34.978  1.00  0.00      PROT  
ATOM   1573  HN  LEU P 105     -83.487 104.739  34.199  1.00  0.00      PROT  
ATOM   1574  CA  LEU P 105     -83.025 104.200  36.200  1.00  0.00      PROT  
ATOM   1575  HA  LEU P 105     -82.824 103.171  36.458  1.00  0.00      PROT  
ATOM   1576  CB  LEU P 105     -81.700 104.942  35.989  1.00  0.00      PROT  
ATOM   1577  HB1 LEU P 105     -81.212 105.118  36.977  1.00  0.00      PROT  
ATOM   1578  HB2 LEU P 105     -81.914 105.942  35.547  1.00  0.00      PROT  
ATOM   1579  CG  LEU P 105     -80.652 104.234  35.125  1.00  0.00      PROT  
ATOM   1580  HG  LEU P 105     -81.086 104.057  34.110  1.00  0.00      PROT  
ATOM   1581  CD1 LEU P 105     -79.427 105.120  34.961  1.00  0.00      PROT  
ATOM   1582 HD11 LEU P 105     -79.710 106.101  34.527  1.00  0.00      PROT  
ATOM   1583 HD12 LEU P 105     -78.688 104.637  34.285  1.00  0.00      PROT  
ATOM   1584 HD13 LEU P 105     -78.937 105.299  35.942  1.00  0.00      PROT  
ATOM   1585  CD2 LEU P 105     -80.263 102.882  35.709  1.00  0.00      PROT  
ATOM   1586 HD21 LEU P 105     -79.874 102.996  36.743  1.00  0.00      PROT  
ATOM   1587 HD22 LEU P 105     -81.123 102.181  35.725  1.00  0.00      PROT  
ATOM   1588 HD23 LEU P 105     -79.464 102.413  35.092  1.00  0.00      PROT  
ATOM   1589  C   LEU P 105     -83.773 104.778  37.407  1.00  0.00      PROT  
ATOM   1590  O   LEU P 105     -83.639 104.266  38.521  1.00  0.00      PROT  
ATOM   1591  N   ILE P 106     -84.547 105.841  37.185  1.00  0.00      PROT  
ATOM   1592  HN  ILE P 106     -84.544 106.297  36.292  1.00  0.00      PROT  
ATOM   1593  CA  ILE P 106     -85.445 106.368  38.217  1.00  0.00      PROT  
ATOM   1594  HA  ILE P 106     -84.851 106.687  39.060  1.00  0.00      PROT  
ATOM   1595  CB  ILE P 106     -86.318 107.532  37.695  1.00  0.00      PROT  
ATOM   1596  HB  ILE P 106     -86.757 107.236  36.717  1.00  0.00      PROT  
ATOM   1597  CG2 ILE P 106     -87.459 107.847  38.662  1.00  0.00      PROT  
ATOM   1598 HG21 ILE P 106     -88.246 107.063  38.653  1.00  0.00      PROT  
ATOM   1599 HG22 ILE P 106     -87.946 108.802  38.372  1.00  0.00      PROT  
ATOM   1600 HG23 ILE P 106     -87.086 107.954  39.703  1.00  0.00      PROT  
ATOM   1601  CG1 ILE P 106     -85.472 108.787  37.459  1.00  0.00      PROT  
ATOM   1602 HG11 ILE P 106     -86.094 109.536  36.916  1.00  0.00      PROT  
ATOM   1603 HG12 ILE P 106     -84.630 108.520  36.793  1.00  0.00      PROT  
ATOM   1604  CD  ILE P 106     -84.922 109.433  38.718  1.00  0.00      PROT  
ATOM   1605  HD1 ILE P 106     -85.732 109.815  39.376  1.00  0.00      PROT  
ATOM   1606  HD2 ILE P 106     -84.274 110.296  38.454  1.00  0.00      PROT  
ATOM   1607  HD3 ILE P 106     -84.302 108.724  39.305  1.00  0.00      PROT  
ATOM   1608  C   ILE P 106     -86.353 105.260  38.731  1.00  0.00      PROT  
ATOM   1609  O   ILE P 106     -86.520 105.106  39.937  1.00  0.00      PROT  
ATOM   1610  N   ARG P 107     -86.930 104.483  37.818  1.00  0.00      PROT  
ATOM   1611  HN  ARG P 107     -86.748 104.612  36.844  1.00  0.00      PROT  
ATOM   1612  CA  ARG P 107     -87.826 103.409  38.221  1.00  0.00      PROT  
ATOM   1613  HA  ARG P 107     -88.545 103.868  38.883  1.00  0.00      PROT  
ATOM   1614  CB  ARG P 107     -88.520 102.781  37.012  1.00  0.00      PROT  
ATOM   1615  HB1 ARG P 107     -87.794 102.192  36.405  1.00  0.00      PROT  
ATOM   1616  HB2 ARG P 107     -88.874 103.616  36.362  1.00  0.00      PROT  
ATOM   1617  CG  ARG P 107     -89.722 101.915  37.373  1.00  0.00      PROT  
ATOM   1618  HG1 ARG P 107     -89.387 100.968  37.856  1.00  0.00      PROT  
ATOM   1619  HG2 ARG P 107     -90.250 101.645  36.429  1.00  0.00      PROT  
ATOM   1620  CD  ARG P 107     -90.658 102.655  38.313  1.00  0.00      PROT  
ATOM   1621  HD1 ARG P 107     -90.758 103.710  37.958  1.00  0.00      PROT  
ATOM   1622  HD2 ARG P 107     -90.221 102.664  39.342  1.00  0.00      PROT  
ATOM   1623  NE  ARG P 107     -91.991 102.075  38.401  1.00  0.00      PROT  
ATOM   1624  HE  ARG P 107     -92.160 101.202  37.962  1.00  0.00      PROT  
ATOM   1625  CZ  ARG P 107     -92.989 102.611  39.097  1.00  0.00      PROT  
ATOM   1626  NH1 ARG P 107     -94.175 102.015  39.116  1.00  0.00      PROT  
ATOM   1627 HH11 ARG P 107     -94.292 101.149  38.649  1.00  0.00      PROT  
ATOM   1628 HH12 ARG P 107     -94.899 102.408  39.667  1.00  0.00      PROT  
ATOM   1629  NH2 ARG P 107     -92.805 103.746  39.773  1.00  0.00      PROT  
ATOM   1630 HH21 ARG P 107     -91.885 104.142  39.816  1.00  0.00      PROT  
ATOM   1631 HH22 ARG P 107     -93.492 104.046  40.418  1.00  0.00      PROT  
ATOM   1632  C   ARG P 107     -87.105 102.335  39.037  1.00  0.00      PROT  
ATOM   1633  O   ARG P 107     -87.678 101.779  39.980  1.00  0.00      PROT  
ATOM   1634  N   VAL P 108     -85.852 102.057  38.683  1.00  0.00      PROT  
ATOM   1635  HN  VAL P 108     -85.439 102.483  37.877  1.00  0.00      PROT  
ATOM   1636  CA  VAL P 108     -85.035 101.100  39.435  1.00  0.00      PROT  
ATOM   1637  HA  VAL P 108     -85.591 100.178  39.539  1.00  0.00      PROT  
ATOM   1638  CB  VAL P 108     -83.708 100.789  38.704  1.00  0.00      PROT  
ATOM   1639  HB  VAL P 108     -83.201 101.752  38.458  1.00  0.00      PROT  
ATOM   1640  CG1 VAL P 108     -82.767  99.968  39.577  1.00  0.00      PROT  
ATOM   1641 HG11 VAL P 108     -83.276  99.046  39.931  1.00  0.00      PROT  
ATOM   1642 HG12 VAL P 108     -81.869  99.663  38.999  1.00  0.00      PROT  
ATOM   1643 HG13 VAL P 108     -82.411 100.536  40.462  1.00  0.00      PROT  
ATOM   1644  CG2 VAL P 108     -83.990 100.049  37.402  1.00  0.00      PROT  
ATOM   1645 HG21 VAL P 108     -84.663 100.625  36.737  1.00  0.00      PROT  
ATOM   1646 HG22 VAL P 108     -84.470  99.069  37.608  1.00  0.00      PROT  
ATOM   1647 HG23 VAL P 108     -83.043  99.860  36.851  1.00  0.00      PROT  
ATOM   1648  C   VAL P 108     -84.774 101.611  40.853  1.00  0.00      PROT  
ATOM   1649  O   VAL P 108     -84.835 100.842  41.816  1.00  0.00      PROT  
ATOM   1650  N   ALA P 109     -84.491 102.907  40.980  1.00  0.00      PROT  
ATOM   1651  HN  ALA P 109     -84.390 103.490  40.170  1.00  0.00      PROT  
ATOM   1652  CA  ALA P 109     -84.305 103.528  42.289  1.00  0.00      PROT  
ATOM   1653  HA  ALA P 109     -83.538 102.976  42.817  1.00  0.00      PROT  
ATOM   1654  CB  ALA P 109     -83.870 104.972  42.130  1.00  0.00      PROT  
ATOM   1655  HB1 ALA P 109     -83.663 105.442  43.117  1.00  0.00      PROT  
ATOM   1656  HB2 ALA P 109     -84.646 105.574  41.609  1.00  0.00      PROT  
ATOM   1657  HB3 ALA P 109     -82.939 105.029  41.527  1.00  0.00      PROT  
ATOM   1658  C   ALA P 109     -85.573 103.455  43.132  1.00  0.00      PROT  
ATOM   1659  O   ALA P 109     -85.511 103.250  44.344  1.00  0.00      PROT  
ATOM   1660  N   GLN P 110     -86.720 103.645  42.486  1.00  0.00      PROT  
ATOM   1661  HN  GLN P 110     -86.714 103.880  41.512  1.00  0.00      PROT  
ATOM   1662  CA  GLN P 110     -88.010 103.596  43.171  1.00  0.00      PROT  
ATOM   1663  HA  GLN P 110     -87.959 104.184  44.077  1.00  0.00      PROT  
ATOM   1664  CB  GLN P 110     -89.112 104.147  42.276  1.00  0.00      PROT  
ATOM   1665  HB1 GLN P 110     -90.109 103.880  42.711  1.00  0.00      PROT  
ATOM   1666  HB2 GLN P 110     -89.045 103.639  41.285  1.00  0.00      PROT  
ATOM   1667  CG  GLN P 110     -89.086 105.647  42.096  1.00  0.00      PROT  
ATOM   1668  HG1 GLN P 110     -88.117 105.966  41.654  1.00  0.00      PROT  
ATOM   1669  HG2 GLN P 110     -89.173 106.133  43.094  1.00  0.00      PROT  
ATOM   1670  CD  GLN P 110     -90.185 106.119  41.176  1.00  0.00      PROT  
ATOM   1671  OE1 GLN P 110     -90.405 105.541  40.115  1.00  0.00      PROT  
ATOM   1672  NE2 GLN P 110     -90.893 107.168  41.582  1.00  0.00      PROT  
ATOM   1673 HE21 GLN P 110     -91.599 107.521  40.977  1.00  0.00      PROT  
ATOM   1674 HE22 GLN P 110     -90.727 107.545  42.497  1.00  0.00      PROT  
ATOM   1675  C   GLN P 110     -88.384 102.179  43.571  1.00  0.00      PROT  
ATOM   1676  O   GLN P 110     -88.948 101.969  44.644  1.00  0.00      PROT  
ATOM   1677  N   ASN P 111     -88.084 101.223  42.693  1.00  0.00      PROT  
ATOM   1678  HN  ASN P 111     -87.660 101.455  41.814  1.00  0.00      PROT  
ATOM   1679  CA  ASN P 111     -88.486  99.827  42.872  1.00  0.00      PROT  
ATOM   1680  HA  ASN P 111     -88.649  99.613  43.921  1.00  0.00      PROT  
ATOM   1681  CB  ASN P 111     -89.794  99.570  42.133  1.00  0.00      PROT  
ATOM   1682  HB1 ASN P 111     -90.030  98.481  42.119  1.00  0.00      PROT  
ATOM   1683  HB2 ASN P 111     -89.700  99.916  41.080  1.00  0.00      PROT  
ATOM   1684  CG  ASN P 111     -90.958 100.296  42.754  1.00  0.00      PROT  
ATOM   1685  OD1 ASN P 111     -91.314 101.390  42.318  1.00  0.00      PROT  
ATOM   1686  ND2 ASN P 111     -91.548  99.710  43.795  1.00  0.00      PROT  
ATOM   1687 HD21 ASN P 111     -91.247  98.797  44.099  1.00  0.00      PROT  
ATOM   1688 HD22 ASN P 111     -92.237 100.222  44.295  1.00  0.00      PROT  
ATOM   1689  C   ASN P 111     -87.415  98.857  42.378  1.00  0.00      PROT  
ATOM   1690  O   ASN P 111     -87.499  98.356  41.252  1.00  0.00      PROT  
ATOM   1691  N   PRO P 112     -86.398  98.586  43.219  1.00  0.00      PROT  
ATOM   1692  CD  PRO P 112     -86.149  99.226  44.525  1.00  0.00      PROT  
ATOM   1693  HD1 PRO P 112     -86.334 100.322  44.501  1.00  0.00      PROT  
ATOM   1694  HD2 PRO P 112     -86.803  98.743  45.288  1.00  0.00      PROT  
ATOM   1695  CA  PRO P 112     -85.314  97.667  42.850  1.00  0.00      PROT  
ATOM   1696  HA  PRO P 112     -84.819  98.081  41.983  1.00  0.00      PROT  
ATOM   1697  CB  PRO P 112     -84.446  97.625  44.112  1.00  0.00      PROT  
ATOM   1698  HB1 PRO P 112     -83.375  97.457  43.891  1.00  0.00      PROT  
ATOM   1699  HB2 PRO P 112     -84.789  96.815  44.802  1.00  0.00      PROT  
ATOM   1700  CG  PRO P 112     -84.705  98.925  44.789  1.00  0.00      PROT  
ATOM   1701  HG1 PRO P 112     -84.082  99.720  44.313  1.00  0.00      PROT  
ATOM   1702  HG2 PRO P 112     -84.479  98.899  45.879  1.00  0.00      PROT  
ATOM   1703  C   PRO P 112     -85.795  96.262  42.489  1.00  0.00      PROT  
ATOM   1704  O   PRO P 112     -85.098  95.540  41.776  1.00  0.00      PROT  
ATOM   1705  N   GLU P 113     -86.974  95.890  42.985  1.00  0.00      PROT  
ATOM   1706  HN  GLU P 113     -87.526  96.478  43.601  1.00  0.00      PROT  
ATOM   1707  CA  GLU P 113     -87.562  94.577  42.734  1.00  0.00      PROT  
ATOM   1708  HA  GLU P 113     -86.772  93.841  42.792  1.00  0.00      PROT  
ATOM   1709  CB  GLU P 113     -88.598  94.241  43.823  1.00  0.00      PROT  
ATOM   1710  HB1 GLU P 113     -88.148  94.417  44.826  1.00  0.00      PROT  
ATOM   1711  HB2 GLU P 113     -88.796  93.144  43.751  1.00  0.00      PROT  
ATOM   1712  CG  GLU P 113     -89.948  94.953  43.705  1.00  0.00      PROT  
ATOM   1713  HG1 GLU P 113     -90.678  94.349  44.292  1.00  0.00      PROT  
ATOM   1714  HG2 GLU P 113     -90.347  95.015  42.677  1.00  0.00      PROT  
ATOM   1715  CD  GLU P 113     -89.984  96.343  44.328  1.00  0.00      PROT  
ATOM   1716  OE1 GLU P 113     -91.099  96.823  44.615  1.00  0.00      PROT  
ATOM   1717  OE2 GLU P 113     -88.920  96.965  44.530  1.00  0.00      PROT  
ATOM   1718  C   GLU P 113     -88.203  94.434  41.345  1.00  0.00      PROT  
ATOM   1719  O   GLU P 113     -88.511  93.324  40.929  1.00  0.00      PROT  
ATOM   1720  N   ALA P 114     -88.427  95.544  40.641  1.00  0.00      PROT  
ATOM   1721  HN  ALA P 114     -88.187  96.439  41.019  1.00  0.00      PROT  
ATOM   1722  CA  ALA P 114     -89.035  95.487  39.309  1.00  0.00      PROT  
ATOM   1723  HA  ALA P 114     -89.976  94.976  39.434  1.00  0.00      PROT  
ATOM   1724  CB  ALA P 114     -89.314  96.886  38.783  1.00  0.00      PROT  
ATOM   1725  HB1 ALA P 114     -89.829  96.854  37.799  1.00  0.00      PROT  
ATOM   1726  HB2 ALA P 114     -88.374  97.470  38.673  1.00  0.00      PROT  
ATOM   1727  HB3 ALA P 114     -89.966  97.434  39.498  1.00  0.00      PROT  
ATOM   1728  C   ALA P 114     -88.120  94.732  38.346  1.00  0.00      PROT  
ATOM   1729  O   ALA P 114     -86.926  95.029  38.274  1.00  0.00      PROT  
ATOM   1730  N   PRO P 115     -88.669  93.752  37.601  1.00  0.00      PROT  
ATOM   1731  CD  PRO P 115     -90.078  93.314  37.578  1.00  0.00      PROT  
ATOM   1732  HD1 PRO P 115     -90.350  92.942  38.594  1.00  0.00      PROT  
ATOM   1733  HD2 PRO P 115     -90.749  94.149  37.278  1.00  0.00      PROT  
ATOM   1734  CA  PRO P 115     -87.838  92.949  36.704  1.00  0.00      PROT  
ATOM   1735  HA  PRO P 115     -86.896  92.692  37.170  1.00  0.00      PROT  
ATOM   1736  CB  PRO P 115     -88.689  91.693  36.488  1.00  0.00      PROT  
ATOM   1737  HB1 PRO P 115     -88.490  90.999  37.340  1.00  0.00      PROT  
ATOM   1738  HB2 PRO P 115     -88.463  91.141  35.553  1.00  0.00      PROT  
ATOM   1739  CG  PRO P 115     -90.092  92.182  36.585  1.00  0.00      PROT  
ATOM   1740  HG1 PRO P 115     -90.802  91.377  36.876  1.00  0.00      PROT  
ATOM   1741  HG2 PRO P 115     -90.408  92.578  35.590  1.00  0.00      PROT  
ATOM   1742  C   PRO P 115     -87.521  93.665  35.381  1.00  0.00      PROT  
ATOM   1743  O   PRO P 115     -87.937  93.226  34.307  1.00  0.00      PROT  
ATOM   1744  N   MET P 116     -86.783  94.766  35.481  1.00  0.00      PROT  
ATOM   1745  HN  MET P 116     -86.483  95.080  36.385  1.00  0.00      PROT  
ATOM   1746  CA  MET P 116     -86.330  95.532  34.321  1.00  0.00      PROT  
ATOM   1747  HA  MET P 116     -86.314  94.891  33.448  1.00  0.00      PROT  
ATOM   1748  CB  MET P 116     -87.244  96.745  34.059  1.00  0.00      PROT  
ATOM   1749  HB1 MET P 116     -88.211  96.340  33.675  1.00  0.00      PROT  
ATOM   1750  HB2 MET P 116     -86.812  97.366  33.245  1.00  0.00      PROT  
ATOM   1751  CG  MET P 116     -87.565  97.607  35.278  1.00  0.00      PROT  
ATOM   1752  HG1 MET P 116     -86.615  97.952  35.746  1.00  0.00      PROT  
ATOM   1753  HG2 MET P 116     -88.082  96.978  36.035  1.00  0.00      PROT  
ATOM   1754  SD  MET P 116     -88.611  99.047  34.919  1.00  0.00      PROT  
ATOM   1755  CE  MET P 116     -87.451 100.078  34.023  1.00  0.00      PROT  
ATOM   1756  HE1 MET P 116     -87.913 101.054  33.764  1.00  0.00      PROT  
ATOM   1757  HE2 MET P 116     -86.547 100.283  34.638  1.00  0.00      PROT  
ATOM   1758  HE3 MET P 116     -87.124  99.595  33.079  1.00  0.00      PROT  
ATOM   1759  C   MET P 116     -84.888  95.964  34.571  1.00  0.00      PROT  
ATOM   1760  O   MET P 116     -84.463  96.072  35.726  1.00  0.00      PROT  
ATOM   1761  N   MET P 117     -84.138  96.183  33.493  1.00  0.00      PROT  
ATOM   1762  HN  MET P 117     -84.509  96.051  32.580  1.00  0.00      PROT  
ATOM   1763  CA  MET P 117     -82.707  96.493  33.574  1.00  0.00      PROT  
ATOM   1764  HA  MET P 117     -82.269  96.320  32.599  1.00  0.00      PROT  
ATOM   1765  CB  MET P 117     -82.494  97.956  33.970  1.00  0.00      PROT  
ATOM   1766  HB1 MET P 117     -81.406  98.095  34.174  1.00  0.00      PROT  
ATOM   1767  HB2 MET P 117     -83.034  98.189  34.915  1.00  0.00      PROT  
ATOM   1768  CG  MET P 117     -82.891  98.946  32.884  1.00  0.00      PROT  
ATOM   1769  HG1 MET P 117     -84.000  99.008  32.833  1.00  0.00      PROT  
ATOM   1770  HG2 MET P 117     -82.532  98.569  31.899  1.00  0.00      PROT  
ATOM   1771  SD  MET P 117     -82.188 100.578  33.166  1.00  0.00      PROT  
ATOM   1772  CE  MET P 117     -80.452 100.278  32.853  1.00  0.00      PROT  
ATOM   1773  HE1 MET P 117     -79.988  99.742  33.701  1.00  0.00      PROT  
ATOM   1774  HE2 MET P 117     -80.302  99.674  31.934  1.00  0.00      PROT  
ATOM   1775  HE3 MET P 117     -79.891 101.228  32.737  1.00  0.00      PROT  
ATOM   1776  C   MET P 117     -81.982  95.551  34.541  1.00  0.00      PROT  
ATOM   1777  O   MET P 117     -81.239  95.977  35.430  1.00  0.00      PROT  
ATOM   1778  N   GLN P 118     -82.205  94.257  34.353  1.00  0.00      PROT  
ATOM   1779  HN  GLN P 118     -82.837  93.940  33.640  1.00  0.00      PROT  
ATOM   1780  CA  GLN P 118     -81.616  93.247  35.225  1.00  0.00      PROT  
ATOM   1781  HA  GLN P 118     -81.585  93.627  36.238  1.00  0.00      PROT  
ATOM   1782  CB  GLN P 118     -82.475  91.981  35.217  1.00  0.00      PROT  
ATOM   1783  HB1 GLN P 118     -82.072  91.286  35.993  1.00  0.00      PROT  
ATOM   1784  HB2 GLN P 118     -82.388  91.469  34.230  1.00  0.00      PROT  
ATOM   1785  CG  GLN P 118     -83.947  92.256  35.494  1.00  0.00      PROT  
ATOM   1786  HG1 GLN P 118     -84.426  92.811  34.662  1.00  0.00      PROT  
ATOM   1787  HG2 GLN P 118     -84.020  92.905  36.399  1.00  0.00      PROT  
ATOM   1788  CD  GLN P 118     -84.739  91.007  35.813  1.00  0.00      PROT  
ATOM   1789  OE1 GLN P 118     -84.691  90.496  36.934  1.00  0.00      PROT  
ATOM   1790  NE2 GLN P 118     -85.488  90.514  34.832  1.00  0.00      PROT  
ATOM   1791 HE21 GLN P 118     -85.987  89.673  35.022  1.00  0.00      PROT  
ATOM   1792 HE22 GLN P 118     -85.516  90.962  33.945  1.00  0.00      PROT  
ATOM   1793  C   GLN P 118     -80.173  92.942  34.809  1.00  0.00      PROT  
ATOM   1794  O   GLN P 118     -79.421  92.339  35.567  1.00  0.00      PROT  
ATOM   1795  N   ASP P 119     -79.795  93.398  33.616  1.00  0.00      PROT  
ATOM   1796  HN  ASP P 119     -80.384  93.920  32.986  1.00  0.00      PROT  
ATOM   1797  CA  ASP P 119     -78.471  93.142  33.039  1.00  0.00      PROT  
ATOM   1798  HA  ASP P 119     -78.029  92.270  33.496  1.00  0.00      PROT  
ATOM   1799  CB  ASP P 119     -78.603  92.912  31.525  1.00  0.00      PROT  
ATOM   1800  HB1 ASP P 119     -79.276  92.054  31.326  1.00  0.00      PROT  
ATOM   1801  HB2 ASP P 119     -77.618  92.698  31.058  1.00  0.00      PROT  
ATOM   1802  CG  ASP P 119     -79.225  94.106  30.792  1.00  0.00      PROT  
ATOM   1803  OD1 ASP P 119     -78.796  94.383  29.649  1.00  0.00      PROT  
ATOM   1804  OD2 ASP P 119     -80.137  94.767  31.356  1.00  0.00      PROT  
ATOM   1805  C   ASP P 119     -77.465  94.269  33.281  1.00  0.00      PROT  
ATOM   1806  O   ASP P 119     -76.258  94.055  33.182  1.00  0.00      PROT  
ATOM   1807  N   ASP P 120     -77.965  95.460  33.603  1.00  0.00      PROT  
ATOM   1808  HN  ASP P 120     -78.953  95.581  33.609  1.00  0.00      PROT  
ATOM   1809  CA  ASP P 120     -77.157  96.674  33.577  1.00  0.00      PROT  
ATOM   1810  HA  ASP P 120     -76.503  96.592  32.724  1.00  0.00      PROT  
ATOM   1811  CB  ASP P 120     -78.066  97.874  33.309  1.00  0.00      PROT  
ATOM   1812  HB1 ASP P 120     -78.773  98.011  34.151  1.00  0.00      PROT  
ATOM   1813  HB2 ASP P 120     -78.664  97.676  32.392  1.00  0.00      PROT  
ATOM   1814  CG  ASP P 120     -77.293  99.148  33.087  1.00  0.00      PROT  
ATOM   1815  OD1 ASP P 120     -76.754  99.333  31.980  1.00  0.00      PROT  
ATOM   1816  OD2 ASP P 120     -77.234  99.966  34.022  1.00  0.00      PROT  
ATOM   1817  C   ASP P 120     -76.387  96.890  34.886  1.00  0.00      PROT  
ATOM   1818  O   ASP P 120     -76.989  96.862  35.960  1.00  0.00      PROT  
ATOM   1819  N   PRO P 121     -75.057  97.118  34.799  1.00  0.00      PROT  
ATOM   1820  CD  PRO P 121     -74.234  97.083  33.575  1.00  0.00      PROT  
ATOM   1821  HD1 PRO P 121     -74.486  96.202  32.940  1.00  0.00      PROT  
ATOM   1822  HD2 PRO P 121     -74.402  98.020  33.002  1.00  0.00      PROT  
ATOM   1823  CA  PRO P 121     -74.246  97.368  35.999  1.00  0.00      PROT  
ATOM   1824  HA  PRO P 121     -74.344  96.518  36.655  1.00  0.00      PROT  
ATOM   1825  CB  PRO P 121     -72.827  97.568  35.448  1.00  0.00      PROT  
ATOM   1826  HB1 PRO P 121     -72.070  97.088  36.101  1.00  0.00      PROT  
ATOM   1827  HB2 PRO P 121     -72.558  98.648  35.359  1.00  0.00      PROT  
ATOM   1828  CG  PRO P 121     -72.833  96.979  34.088  1.00  0.00      PROT  
ATOM   1829  HG1 PRO P 121     -72.563  95.897  34.157  1.00  0.00      PROT  
ATOM   1830  HG2 PRO P 121     -72.103  97.466  33.403  1.00  0.00      PROT  
ATOM   1831  C   PRO P 121     -74.672  98.609  36.781  1.00  0.00      PROT  
ATOM   1832  O   PRO P 121     -74.665  98.586  38.018  1.00  0.00      PROT  
ATOM   1833  N   LEU P 122     -75.024  99.683  36.073  1.00  0.00      PROT  
ATOM   1834  HN  LEU P 122     -75.106  99.665  35.076  1.00  0.00      PROT  
ATOM   1835  CA  LEU P 122     -75.458 100.912  36.741  1.00  0.00      PROT  
ATOM   1836  HA  LEU P 122     -74.711 101.179  37.474  1.00  0.00      PROT  
ATOM   1837  CB  LEU P 122     -75.636 102.077  35.758  1.00  0.00      PROT  
ATOM   1838  HB1 LEU P 122     -76.145 102.918  36.289  1.00  0.00      PROT  
ATOM   1839  HB2 LEU P 122     -76.310 101.797  34.929  1.00  0.00      PROT  
ATOM   1840  CG  LEU P 122     -74.372 102.690  35.151  1.00  0.00      PROT  
ATOM   1841  HG  LEU P 122     -73.777 101.867  34.689  1.00  0.00      PROT  
ATOM   1842  CD1 LEU P 122     -74.751 103.673  34.051  1.00  0.00      PROT  
ATOM   1843 HD11 LEU P 122     -75.326 103.155  33.254  1.00  0.00      PROT  
ATOM   1844 HD12 LEU P 122     -73.842 104.117  33.591  1.00  0.00      PROT  
ATOM   1845 HD13 LEU P 122     -75.381 104.489  34.459  1.00  0.00      PROT  
ATOM   1846  CD2 LEU P 122     -73.522 103.373  36.213  1.00  0.00      PROT  
ATOM   1847 HD21 LEU P 122     -74.098 104.179  36.719  1.00  0.00      PROT  
ATOM   1848 HD22 LEU P 122     -73.187 102.648  36.983  1.00  0.00      PROT  
ATOM   1849 HD23 LEU P 122     -72.620 103.829  35.752  1.00  0.00      PROT  
ATOM   1850  C   LEU P 122     -76.749 100.677  37.517  1.00  0.00      PROT  
ATOM   1851  O   LEU P 122     -76.897 101.186  38.620  1.00  0.00      PROT  
ATOM   1852  N   ALA P 123     -77.671  99.907  36.943  1.00  0.00      PROT  
ATOM   1853  HN  ALA P 123     -77.553  99.632  35.980  1.00  0.00      PROT  
ATOM   1854  CA  ALA P 123     -78.905  99.543  37.635  1.00  0.00      PROT  
ATOM   1855  HA  ALA P 123     -79.391 100.452  37.965  1.00  0.00      PROT  
ATOM   1856  CB  ALA P 123     -79.842  98.782  36.705  1.00  0.00      PROT  
ATOM   1857  HB1 ALA P 123     -80.800  98.532  37.210  1.00  0.00      PROT  
ATOM   1858  HB2 ALA P 123     -79.378  97.840  36.342  1.00  0.00      PROT  
ATOM   1859  HB3 ALA P 123     -80.078  99.411  35.821  1.00  0.00      PROT  
ATOM   1860  C   ALA P 123     -78.605  98.713  38.880  1.00  0.00      PROT  
ATOM   1861  O   ALA P 123     -79.153  98.973  39.948  1.00  0.00      PROT  
ATOM   1862  N   ALA P 124     -77.730  97.717  38.746  1.00  0.00      PROT  
ATOM   1863  HN  ALA P 124     -77.320  97.521  37.852  1.00  0.00      PROT  
ATOM   1864  CA  ALA P 124     -77.366  96.866  39.878  1.00  0.00      PROT  
ATOM   1865  HA  ALA P 124     -78.270  96.409  40.256  1.00  0.00      PROT  
ATOM   1866  CB  ALA P 124     -76.401  95.773  39.437  1.00  0.00      PROT  
ATOM   1867  HB1 ALA P 124     -76.162  95.086  40.278  1.00  0.00      PROT  
ATOM   1868  HB2 ALA P 124     -75.456  96.218  39.057  1.00  0.00      PROT  
ATOM   1869  HB3 ALA P 124     -76.855  95.173  38.619  1.00  0.00      PROT  
ATOM   1870  C   ALA P 124     -76.769  97.688  41.024  1.00  0.00      PROT  
ATOM   1871  O   ALA P 124     -77.137  97.503  42.184  1.00  0.00      PROT  
ATOM   1872  N   GLY P 125     -75.866  98.606  40.693  1.00  0.00      PROT  
ATOM   1873  HN  GLY P 125     -75.560  98.689  39.738  1.00  0.00      PROT  
ATOM   1874  CA  GLY P 125     -75.278  99.499  41.685  1.00  0.00      PROT  
ATOM   1875  HA1 GLY P 125     -74.572 100.140  41.179  1.00  0.00      PROT  
ATOM   1876  HA2 GLY P 125     -74.826  98.907  42.471  1.00  0.00      PROT  
ATOM   1877  C   GLY P 125     -76.328 100.393  42.325  1.00  0.00      PROT  
ATOM   1878  O   GLY P 125     -76.313 100.603  43.535  1.00  0.00      PROT  
ATOM   1879  N   LEU P 126     -77.252 100.901  41.509  1.00  0.00      PROT  
ATOM   1880  HN  LEU P 126     -77.225 100.723  40.524  1.00  0.00      PROT  
ATOM   1881  CA  LEU P 126     -78.340 101.756  42.001  1.00  0.00      PROT  
ATOM   1882  HA  LEU P 126     -77.878 102.590  42.506  1.00  0.00      PROT  
ATOM   1883  CB  LEU P 126     -79.212 102.253  40.843  1.00  0.00      PROT  
ATOM   1884  HB1 LEU P 126     -80.092 101.584  40.698  1.00  0.00      PROT  
ATOM   1885  HB2 LEU P 126     -78.628 102.153  39.903  1.00  0.00      PROT  
ATOM   1886  CG  LEU P 126     -79.702 103.709  40.842  1.00  0.00      PROT  
ATOM   1887  HG  LEU P 126     -78.887 104.342  40.442  1.00  0.00      PROT  
ATOM   1888  CD1 LEU P 126     -80.921 103.842  39.942  1.00  0.00      PROT  
ATOM   1889 HD11 LEU P 126     -80.695 103.481  38.916  1.00  0.00      PROT  
ATOM   1890 HD12 LEU P 126     -81.246 104.902  39.873  1.00  0.00      PROT  
ATOM   1891 HD13 LEU P 126     -81.768 103.243  40.340  1.00  0.00      PROT  
ATOM   1892  CD2 LEU P 126     -79.989 104.289  42.218  1.00  0.00      PROT  
ATOM   1893 HD21 LEU P 126     -80.773 103.692  42.733  1.00  0.00      PROT  
ATOM   1894 HD22 LEU P 126     -79.080 104.303  42.855  1.00  0.00      PROT  
ATOM   1895 HD23 LEU P 126     -80.355 105.335  42.128  1.00  0.00      PROT  
ATOM   1896  C   LEU P 126     -79.221 101.017  43.015  1.00  0.00      PROT  
ATOM   1897  O   LEU P 126     -79.645 101.603  44.009  1.00  0.00      PROT  
ATOM   1898  N   ARG P 127     -79.499  99.737  42.753  1.00  0.00      PROT  
ATOM   1899  HN  ARG P 127     -79.188  99.319  41.897  1.00  0.00      PROT  
ATOM   1900  CA  ARG P 127     -80.279  98.909  43.684  1.00  0.00      PROT  
ATOM   1901  HA  ARG P 127     -81.230  99.396  43.854  1.00  0.00      PROT  
ATOM   1902  CB  ARG P 127     -80.528  97.511  43.109  1.00  0.00      PROT  
ATOM   1903  HB1 ARG P 127     -81.028  96.887  43.889  1.00  0.00      PROT  
ATOM   1904  HB2 ARG P 127     -79.558  97.022  42.870  1.00  0.00      PROT  
ATOM   1905  CG  ARG P 127     -81.412  97.518  41.874  1.00  0.00      PROT  
ATOM   1906  HG1 ARG P 127     -80.902  98.010  41.028  1.00  0.00      PROT  
ATOM   1907  HG2 ARG P 127     -82.319  98.131  42.081  1.00  0.00      PROT  
ATOM   1908  CD  ARG P 127     -81.842  96.126  41.444  1.00  0.00      PROT  
ATOM   1909  HD1 ARG P 127     -82.418  95.640  42.267  1.00  0.00      PROT  
ATOM   1910  HD2 ARG P 127     -80.964  95.479  41.236  1.00  0.00      PROT  
ATOM   1911  NE  ARG P 127     -82.723  96.210  40.280  1.00  0.00      PROT  
ATOM   1912  HE  ARG P 127     -83.716  96.210  40.429  1.00  0.00      PROT  
ATOM   1913  CZ  ARG P 127     -82.336  96.173  39.004  1.00  0.00      PROT  
ATOM   1914  NH1 ARG P 127     -83.251  96.282  38.049  1.00  0.00      PROT  
ATOM   1915 HH11 ARG P 127     -84.169  96.589  38.329  1.00  0.00      PROT  
ATOM   1916 HH12 ARG P 127     -83.029  96.228  37.078  1.00  0.00      PROT  
ATOM   1917  NH2 ARG P 127     -81.058  96.020  38.663  1.00  0.00      PROT  
ATOM   1918 HH21 ARG P 127     -80.413  95.770  39.371  1.00  0.00      PROT  
ATOM   1919 HH22 ARG P 127     -80.808  95.884  37.701  1.00  0.00      PROT  
ATOM   1920  C   ARG P 127     -79.595  98.800  45.043  1.00  0.00      PROT  
ATOM   1921  O   ARG P 127     -80.248  98.933  46.075  1.00  0.00      PROT  
ATOM   1922  N   ASP P 128     -78.284  98.568  45.038  1.00  0.00      PROT  
ATOM   1923  HN  ASP P 128     -77.781  98.455  44.182  1.00  0.00      PROT  
ATOM   1924  CA  ASP P 128     -77.498  98.516  46.275  1.00  0.00      PROT  
ATOM   1925  HA  ASP P 128     -77.923  97.748  46.910  1.00  0.00      PROT  
ATOM   1926  CB  ASP P 128     -76.035  98.189  45.971  1.00  0.00      PROT  
ATOM   1927  HB1 ASP P 128     -75.543  99.007  45.406  1.00  0.00      PROT  
ATOM   1928  HB2 ASP P 128     -75.998  97.278  45.337  1.00  0.00      PROT  
ATOM   1929  CG  ASP P 128     -75.233  97.902  47.223  1.00  0.00      PROT  
ATOM   1930  OD1 ASP P 128     -75.553  96.916  47.914  1.00  0.00      PROT  
ATOM   1931  OD2 ASP P 128     -74.288  98.664  47.518  1.00  0.00      PROT  
ATOM   1932  C   ASP P 128     -77.571  99.835  47.044  1.00  0.00      PROT  
ATOM   1933  O   ASP P 128     -77.697  99.843  48.270  1.00  0.00      PROT  
ATOM   1934  N   LEU P 129     -77.491 100.945  46.316  1.00  0.00      PROT  
ATOM   1935  HN  LEU P 129     -77.319 100.890  45.331  1.00  0.00      PROT  
ATOM   1936  CA  LEU P 129     -77.571 102.272  46.921  1.00  0.00      PROT  
ATOM   1937  HA  LEU P 129     -76.853 102.324  47.728  1.00  0.00      PROT  
ATOM   1938  CB  LEU P 129     -77.267 103.359  45.888  1.00  0.00      PROT  
ATOM   1939  HB1 LEU P 129     -77.412 104.361  46.356  1.00  0.00      PROT  
ATOM   1940  HB2 LEU P 129     -78.005 103.276  45.057  1.00  0.00      PROT  
ATOM   1941  CG  LEU P 129     -75.869 103.358  45.258  1.00  0.00      PROT  
ATOM   1942  HG  LEU P 129     -75.646 102.357  44.840  1.00  0.00      PROT  
ATOM   1943  CD1 LEU P 129     -75.815 104.371  44.122  1.00  0.00      PROT  
ATOM   1944 HD11 LEU P 129     -76.506 104.089  43.300  1.00  0.00      PROT  
ATOM   1945 HD12 LEU P 129     -74.786 104.436  43.708  1.00  0.00      PROT  
ATOM   1946 HD13 LEU P 129     -76.114 105.367  44.506  1.00  0.00      PROT  
ATOM   1947  CD2 LEU P 129     -74.790 103.640  46.294  1.00  0.00      PROT  
ATOM   1948 HD21 LEU P 129     -74.943 104.634  46.764  1.00  0.00      PROT  
ATOM   1949 HD22 LEU P 129     -74.786 102.867  47.091  1.00  0.00      PROT  
ATOM   1950 HD23 LEU P 129     -73.786 103.636  45.816  1.00  0.00      PROT  
ATOM   1951  C   LEU P 129     -78.944 102.512  47.539  1.00  0.00      PROT  
ATOM   1952  O   LEU P 129     -79.044 103.017  48.655  1.00  0.00      PROT  
ATOM   1953  N   ARG P 130     -80.000 102.145  46.814  1.00  0.00      PROT  
ATOM   1954  HN  ARG P 130     -79.878 101.759  45.895  1.00  0.00      PROT  
ATOM   1955  CA  ARG P 130     -81.364 102.315  47.311  1.00  0.00      PROT  
ATOM   1956  HA  ARG P 130     -81.487 103.358  47.569  1.00  0.00      PROT  
ATOM   1957  CB  ARG P 130     -82.391 101.930  46.237  1.00  0.00      PROT  
ATOM   1958  HB1 ARG P 130     -82.090 100.946  45.804  1.00  0.00      PROT  
ATOM   1959  HB2 ARG P 130     -82.337 102.674  45.411  1.00  0.00      PROT  
ATOM   1960  CG  ARG P 130     -83.827 101.802  46.732  1.00  0.00      PROT  
ATOM   1961  HG1 ARG P 130     -83.905 100.968  47.469  1.00  0.00      PROT  
ATOM   1962  HG2 ARG P 130     -84.491 101.523  45.886  1.00  0.00      PROT  
ATOM   1963  CD  ARG P 130     -84.354 103.092  47.346  1.00  0.00      PROT  
ATOM   1964  HD1 ARG P 130     -84.608 103.852  46.575  1.00  0.00      PROT  
ATOM   1965  HD2 ARG P 130     -83.584 103.559  47.998  1.00  0.00      PROT  
ATOM   1966  NE  ARG P 130     -85.495 102.837  48.225  1.00  0.00      PROT  
ATOM   1967  HE  ARG P 130     -85.343 102.601  49.206  1.00  0.00      PROT  
ATOM   1968  CZ  ARG P 130     -86.772 102.812  47.848  1.00  0.00      PROT  
ATOM   1969  NH1 ARG P 130     -87.708 102.552  48.753  1.00  0.00      PROT  
ATOM   1970 HH11 ARG P 130     -87.344 102.300  49.656  1.00  0.00      PROT  
ATOM   1971 HH12 ARG P 130     -88.604 102.270  48.439  1.00  0.00      PROT  
ATOM   1972  NH2 ARG P 130     -87.131 103.044  46.588  1.00  0.00      PROT  
ATOM   1973 HH21 ARG P 130     -86.396 103.086  45.908  1.00  0.00      PROT  
ATOM   1974 HH22 ARG P 130     -88.010 102.679  46.278  1.00  0.00      PROT  
ATOM   1975  C   ARG P 130     -81.602 101.517  48.592  1.00  0.00      PROT  
ATOM   1976  O   ARG P 130     -82.203 102.021  49.534  1.00  0.00      PROT  
ATOM   1977  N   MET P 131     -81.137 100.274  48.626  1.00  0.00      PROT  
ATOM   1978  HN  MET P 131     -80.693  99.857  47.829  1.00  0.00      PROT  
ATOM   1979  CA  MET P 131     -81.307  99.437  49.817  1.00  0.00      PROT  
ATOM   1980  HA  MET P 131     -82.364  99.397  50.053  1.00  0.00      PROT  
ATOM   1981  CB  MET P 131     -80.810  98.011  49.551  1.00  0.00      PROT  
ATOM   1982  HB1 MET P 131     -80.790  97.456  50.520  1.00  0.00      PROT  
ATOM   1983  HB2 MET P 131     -79.771  98.048  49.152  1.00  0.00      PROT  
ATOM   1984  CG  MET P 131     -81.718  97.243  48.603  1.00  0.00      PROT  
ATOM   1985  HG1 MET P 131     -81.612  97.632  47.570  1.00  0.00      PROT  
ATOM   1986  HG2 MET P 131     -82.775  97.438  48.902  1.00  0.00      PROT  
ATOM   1987  SD  MET P 131     -81.466  95.460  48.611  1.00  0.00      PROT  
ATOM   1988  CE  MET P 131     -79.718  95.344  48.233  1.00  0.00      PROT  
ATOM   1989  HE1 MET P 131     -79.405  94.285  48.108  1.00  0.00      PROT  
ATOM   1990  HE2 MET P 131     -79.488  95.873  47.283  1.00  0.00      PROT  
ATOM   1991  HE3 MET P 131     -79.087  95.790  49.028  1.00  0.00      PROT  
ATOM   1992  C   MET P 131     -80.617 100.035  51.043  1.00  0.00      PROT  
ATOM   1993  O   MET P 131     -81.104  99.904  52.158  1.00  0.00      PROT  
ATOM   1994  N   ARG P 132     -79.496 100.713  50.833  1.00  0.00      PROT  
ATOM   1995  HN  ARG P 132     -79.091 100.758  49.919  1.00  0.00      PROT  
ATOM   1996  CA  ARG P 132     -78.792 101.368  51.933  1.00  0.00      PROT  
ATOM   1997  HA  ARG P 132     -78.846 100.735  52.809  1.00  0.00      PROT  
ATOM   1998  CB  ARG P 132     -77.321 101.552  51.585  1.00  0.00      PROT  
ATOM   1999  HB1 ARG P 132     -76.856 102.242  52.329  1.00  0.00      PROT  
ATOM   2000  HB2 ARG P 132     -77.234 102.023  50.579  1.00  0.00      PROT  
ATOM   2001  CG  ARG P 132     -76.556 100.240  51.607  1.00  0.00      PROT  
ATOM   2002  HG1 ARG P 132     -76.872  99.565  50.780  1.00  0.00      PROT  
ATOM   2003  HG2 ARG P 132     -76.803  99.713  52.560  1.00  0.00      PROT  
ATOM   2004  CD  ARG P 132     -75.059 100.481  51.604  1.00  0.00      PROT  
ATOM   2005  HD1 ARG P 132     -74.544  99.627  52.103  1.00  0.00      PROT  
ATOM   2006  HD2 ARG P 132     -74.834 101.413  52.170  1.00  0.00      PROT  
ATOM   2007  NE  ARG P 132     -74.537 100.563  50.251  1.00  0.00      PROT  
ATOM   2008  HE  ARG P 132     -74.980 100.043  49.517  1.00  0.00      PROT  
ATOM   2009  CZ  ARG P 132     -73.393 101.149  49.904  1.00  0.00      PROT  
ATOM   2010  NH1 ARG P 132     -73.039 101.139  48.628  1.00  0.00      PROT  
ATOM   2011 HH11 ARG P 132     -73.456 100.435  48.048  1.00  0.00      PROT  
ATOM   2012 HH12 ARG P 132     -72.071 101.420  48.449  1.00  0.00      PROT  
ATOM   2013  NH2 ARG P 132     -72.609 101.749  50.801  1.00  0.00      PROT  
ATOM   2014 HH21 ARG P 132     -72.806 101.666  51.776  1.00  0.00      PROT  
ATOM   2015 HH22 ARG P 132     -71.708 102.018  50.444  1.00  0.00      PROT  
ATOM   2016  C   ARG P 132     -79.444 102.692  52.334  1.00  0.00      PROT  
ATOM   2017  O   ARG P 132     -79.455 103.045  53.513  1.00  0.00      PROT  
ATOM   2018  N   VAL P 133     -79.999 103.411  51.362  1.00  0.00      PROT  
ATOM   2019  HN  VAL P 133     -79.901 103.146  50.399  1.00  0.00      PROT  
ATOM   2020  CA  VAL P 133     -80.825 104.582  51.653  1.00  0.00      PROT  
ATOM   2021  HA  VAL P 133     -80.236 105.290  52.219  1.00  0.00      PROT  
ATOM   2022  CB  VAL P 133     -81.324 105.274  50.359  1.00  0.00      PROT  
ATOM   2023  HB  VAL P 133     -81.738 104.496  49.677  1.00  0.00      PROT  
ATOM   2024  CG1 VAL P 133     -82.428 106.278  50.657  1.00  0.00      PROT  
ATOM   2025 HG11 VAL P 133     -82.115 106.988  51.452  1.00  0.00      PROT  
ATOM   2026 HG12 VAL P 133     -82.673 106.863  49.744  1.00  0.00      PROT  
ATOM   2027 HG13 VAL P 133     -83.361 105.771  50.984  1.00  0.00      PROT  
ATOM   2028  CG2 VAL P 133     -80.169 105.968  49.651  1.00  0.00      PROT  
ATOM   2029 HG21 VAL P 133     -79.328 105.274  49.454  1.00  0.00      PROT  
ATOM   2030 HG22 VAL P 133     -79.788 106.806  50.273  1.00  0.00      PROT  
ATOM   2031 HG23 VAL P 133     -80.506 106.386  48.677  1.00  0.00      PROT  
ATOM   2032  C   VAL P 133     -82.005 104.184  52.548  1.00  0.00      PROT  
ATOM   2033  O   VAL P 133     -82.328 104.904  53.498  1.00  0.00      PROT  
ATOM   2034  N   ASP P 134     -82.634 103.044  52.250  1.00  0.00      PROT  
ATOM   2035  HN  ASP P 134     -82.431 102.546  51.404  1.00  0.00      PROT  
ATOM   2036  CA  ASP P 134     -83.727 102.514  53.081  1.00  0.00      PROT  
ATOM   2037  HA  ASP P 134     -84.525 103.246  53.101  1.00  0.00      PROT  
ATOM   2038  CB  ASP P 134     -84.241 101.169  52.539  1.00  0.00      PROT  
ATOM   2039  HB1 ASP P 134     -84.871 100.650  53.296  1.00  0.00      PROT  
ATOM   2040  HB2 ASP P 134     -83.400 100.507  52.271  1.00  0.00      PROT  
ATOM   2041  CG  ASP P 134     -85.131 101.314  51.310  1.00  0.00      PROT  
ATOM   2042  OD1 ASP P 134     -85.360 100.290  50.634  1.00  0.00      PROT  
ATOM   2043  OD2 ASP P 134     -85.608 102.429  51.007  1.00  0.00      PROT  
ATOM   2044  C   ASP P 134     -83.296 102.329  54.540  1.00  0.00      PROT  
ATOM   2045  O   ASP P 134     -84.075 102.582  55.452  1.00  0.00      PROT  
ATOM   2046  N   ARG P 135     -82.059 101.886  54.752  1.00  0.00      PROT  
ATOM   2047  HN  ARG P 135     -81.460 101.710  53.976  1.00  0.00      PROT  
ATOM   2048  CA  ARG P 135     -81.532 101.674  56.108  1.00  0.00      PROT  
ATOM   2049  HA  ARG P 135     -82.231 101.061  56.661  1.00  0.00      PROT  
ATOM   2050  CB  ARG P 135     -80.171 100.984  56.056  1.00  0.00      PROT  
ATOM   2051  HB1 ARG P 135     -79.599 101.164  56.997  1.00  0.00      PROT  
ATOM   2052  HB2 ARG P 135     -79.566 101.466  55.257  1.00  0.00      PROT  
ATOM   2053  CG  ARG P 135     -80.231  99.496  55.788  1.00  0.00      PROT  
ATOM   2054  HG1 ARG P 135     -79.481  99.268  54.994  1.00  0.00      PROT  
ATOM   2055  HG2 ARG P 135     -81.218  99.205  55.368  1.00  0.00      PROT  
ATOM   2056  CD  ARG P 135     -79.954  98.687  57.055  1.00  0.00      PROT  
ATOM   2057  HD1 ARG P 135     -80.925  98.427  57.541  1.00  0.00      PROT  
ATOM   2058  HD2 ARG P 135     -79.366  99.260  57.808  1.00  0.00      PROT  
ATOM   2059  NE  ARG P 135     -79.236  97.451  56.751  1.00  0.00      PROT  
ATOM   2060  HE  ARG P 135     -79.750  96.602  56.701  1.00  0.00      PROT  
ATOM   2061  CZ  ARG P 135     -77.944  97.391  56.430  1.00  0.00      PROT  
ATOM   2062  NH1 ARG P 135     -77.385  96.213  56.171  1.00  0.00      PROT  
ATOM   2063 HH11 ARG P 135     -77.956  95.410  56.081  1.00  0.00      PROT  
ATOM   2064 HH12 ARG P 135     -76.473  96.248  55.778  1.00  0.00      PROT  
ATOM   2065  NH2 ARG P 135     -77.210  98.500  56.356  1.00  0.00      PROT  
ATOM   2066 HH21 ARG P 135     -77.695  99.350  56.491  1.00  0.00      PROT  
ATOM   2067 HH22 ARG P 135     -76.331  98.475  56.855  1.00  0.00      PROT  
ATOM   2068  C   ARG P 135     -81.370 102.959  56.910  1.00  0.00      PROT  
ATOM   2069  O   ARG P 135     -81.725 103.007  58.086  1.00  0.00      PROT  
ATOM   2070  N   PHE P 136     -80.816 103.986  56.272  1.00  0.00      PROT  
ATOM   2071  HN  PHE P 136     -80.583 103.904  55.304  1.00  0.00      PROT  
ATOM   2072  CA  PHE P 136     -80.397 105.198  56.975  1.00  0.00      PROT  
ATOM   2073  HA  PHE P 136     -80.425 105.027  58.044  1.00  0.00      PROT  
ATOM   2074  CB  PHE P 136     -78.959 105.532  56.586  1.00  0.00      PROT  
ATOM   2075  HB1 PHE P 136     -78.609 106.447  57.115  1.00  0.00      PROT  
ATOM   2076  HB2 PHE P 136     -78.902 105.731  55.491  1.00  0.00      PROT  
ATOM   2077  CG  PHE P 136     -77.989 104.444  56.930  1.00  0.00      PROT  
ATOM   2078  CD1 PHE P 136     -77.373 103.695  55.937  1.00  0.00      PROT  
ATOM   2079  HD1 PHE P 136     -77.576 103.915  54.899  1.00  0.00      PROT  
ATOM   2080  CE1 PHE P 136     -76.487 102.682  56.264  1.00  0.00      PROT  
ATOM   2081  HE1 PHE P 136     -76.009 102.111  55.480  1.00  0.00      PROT  
ATOM   2082  CZ  PHE P 136     -76.222 102.399  57.592  1.00  0.00      PROT  
ATOM   2083  HZ  PHE P 136     -75.537 101.601  57.846  1.00  0.00      PROT  
ATOM   2084  CD2 PHE P 136     -77.716 104.145  58.258  1.00  0.00      PROT  
ATOM   2085  HD2 PHE P 136     -78.204 104.712  59.042  1.00  0.00      PROT  
ATOM   2086  CE2 PHE P 136     -76.836 103.130  58.589  1.00  0.00      PROT  
ATOM   2087  HE2 PHE P 136     -76.659 102.891  59.628  1.00  0.00      PROT  
ATOM   2088  C   PHE P 136     -81.299 106.404  56.741  1.00  0.00      PROT  
ATOM   2089  O   PHE P 136     -81.072 107.468  57.319  1.00  0.00      PROT  
ATOM   2090  N   GLY P 137     -82.321 106.238  55.909  1.00  0.00      PROT  
ATOM   2091  HN  GLY P 137     -82.484 105.366  55.441  1.00  0.00      PROT  
ATOM   2092  CA  GLY P 137     -83.224 107.323  55.580  1.00  0.00      PROT  
ATOM   2093  HA1 GLY P 137     -83.187 107.438  54.507  1.00  0.00      PROT  
ATOM   2094  HA2 GLY P 137     -82.958 108.228  56.100  1.00  0.00      PROT  
ATOM   2095  C   GLY P 137     -84.667 107.015  55.931  1.00  0.00      PROT  
ATOM   2096  O   GLY P 137     -85.050 105.865  56.101  1.00  0.00      PROT  
ATOM   2097  N   THR P 138     -85.461 108.069  56.048  1.00  0.00      PROT  
ATOM   2098  HN  THR P 138     -85.107 109.006  56.000  1.00  0.00      PROT  
ATOM   2099  CA  THR P 138     -86.905 107.947  56.200  1.00  0.00      PROT  
ATOM   2100  HA  THR P 138     -87.149 107.079  56.797  1.00  0.00      PROT  
ATOM   2101  CB  THR P 138     -87.490 109.212  56.830  1.00  0.00      PROT  
ATOM   2102  HB  THR P 138     -88.594 109.113  56.947  1.00  0.00      PROT  
ATOM   2103  OG1 THR P 138     -87.200 110.328  55.983  1.00  0.00      PROT  
ATOM   2104  HG1 THR P 138     -87.622 111.120  56.395  1.00  0.00      PROT  
ATOM   2105  CG2 THR P 138     -86.894 109.456  58.215  1.00  0.00      PROT  
ATOM   2106 HG21 THR P 138     -87.062 108.578  58.873  1.00  0.00      PROT  
ATOM   2107 HG22 THR P 138     -87.370 110.345  58.685  1.00  0.00      PROT  
ATOM   2108 HG23 THR P 138     -85.801 109.648  58.155  1.00  0.00      PROT  
ATOM   2109  C   THR P 138     -87.527 107.789  54.822  1.00  0.00      PROT  
ATOM   2110  O   THR P 138     -86.845 107.952  53.807  1.00  0.00      PROT  
ATOM   2111  N   ALA P 139     -88.822 107.485  54.780  1.00  0.00      PROT  
ATOM   2112  HN  ALA P 139     -89.347 107.308  55.618  1.00  0.00      PROT  
ATOM   2113  CA  ALA P 139     -89.534 107.403  53.505  1.00  0.00      PROT  
ATOM   2114  HA  ALA P 139     -89.048 106.652  52.895  1.00  0.00      PROT  
ATOM   2115  CB  ALA P 139     -90.991 107.017  53.715  1.00  0.00      PROT  
ATOM   2116  HB1 ALA P 139     -91.514 107.764  54.353  1.00  0.00      PROT  
ATOM   2117  HB2 ALA P 139     -91.048 106.032  54.228  1.00  0.00      PROT  
ATOM   2118  HB3 ALA P 139     -91.530 106.934  52.746  1.00  0.00      PROT  
ATOM   2119  C   ALA P 139     -89.441 108.728  52.761  1.00  0.00      PROT  
ATOM   2120  O   ALA P 139     -89.225 108.743  51.555  1.00  0.00      PROT  
ATOM   2121  N   GLY P 140     -89.600 109.829  53.494  1.00  0.00      PROT  
ATOM   2122  HN  GLY P 140     -89.859 109.742  54.463  1.00  0.00      PROT  
ATOM   2123  CA  GLY P 140     -89.520 111.173  52.925  1.00  0.00      PROT  
ATOM   2124  HA1 GLY P 140     -89.689 111.872  53.731  1.00  0.00      PROT  
ATOM   2125  HA2 GLY P 140     -90.254 111.255  52.135  1.00  0.00      PROT  
ATOM   2126  C   GLY P 140     -88.169 111.506  52.323  1.00  0.00      PROT  
ATOM   2127  O   GLY P 140     -88.091 112.070  51.229  1.00  0.00      PROT  
ATOM   2128  N   GLN P 141     -87.103 111.145  53.033  1.00  0.00      PROT  
ATOM   2129  HN  GLN P 141     -87.205 110.721  53.939  1.00  0.00      PROT  
ATOM   2130  CA  GLN P 141     -85.739 111.348  52.546  1.00  0.00      PROT  
ATOM   2131  HA  GLN P 141     -85.629 112.384  52.254  1.00  0.00      PROT  
ATOM   2132  CB  GLN P 141     -84.724 111.030  53.645  1.00  0.00      PROT  
ATOM   2133  HB1 GLN P 141     -83.699 111.003  53.212  1.00  0.00      PROT  
ATOM   2134  HB2 GLN P 141     -84.954 110.018  54.053  1.00  0.00      PROT  
ATOM   2135  CG  GLN P 141     -84.702 112.066  54.754  1.00  0.00      PROT  
ATOM   2136  HG1 GLN P 141     -85.725 112.246  55.149  1.00  0.00      PROT  
ATOM   2137  HG2 GLN P 141     -84.326 113.021  54.327  1.00  0.00      PROT  
ATOM   2138  CD  GLN P 141     -83.830 111.660  55.923  1.00  0.00      PROT  
ATOM   2139  OE1 GLN P 141     -83.789 110.493  56.300  1.00  0.00      PROT  
ATOM   2140  NE2 GLN P 141     -83.130 112.626  56.507  1.00  0.00      PROT  
ATOM   2141 HE21 GLN P 141     -82.660 112.434  57.372  1.00  0.00      PROT  
ATOM   2142 HE22 GLN P 141     -83.210 113.577  56.195  1.00  0.00      PROT  
ATOM   2143  C   GLN P 141     -85.448 110.509  51.305  1.00  0.00      PROT  
ATOM   2144  O   GLN P 141     -84.747 110.959  50.398  1.00  0.00      PROT  
ATOM   2145  N   THR P 142     -85.988 109.293  51.272  1.00  0.00      PROT  
ATOM   2146  HN  THR P 142     -86.526 108.968  52.053  1.00  0.00      PROT  
ATOM   2147  CA  THR P 142     -85.836 108.416  50.115  1.00  0.00      PROT  
ATOM   2148  HA  THR P 142     -84.783 108.324  49.890  1.00  0.00      PROT  
ATOM   2149  CB  THR P 142     -86.398 107.011  50.402  1.00  0.00      PROT  
ATOM   2150  HB  THR P 142     -87.487 107.071  50.635  1.00  0.00      PROT  
ATOM   2151  OG1 THR P 142     -85.732 106.463  51.546  1.00  0.00      PROT  
ATOM   2152  HG1 THR P 142     -85.983 107.003  52.316  1.00  0.00      PROT  
ATOM   2153  CG2 THR P 142     -86.196 106.083  49.205  1.00  0.00      PROT  
ATOM   2154 HG21 THR P 142     -86.539 105.063  49.481  1.00  0.00      PROT  
ATOM   2155 HG22 THR P 142     -85.120 106.021  48.937  1.00  0.00      PROT  
ATOM   2156 HG23 THR P 142     -86.774 106.411  48.317  1.00  0.00      PROT  
ATOM   2157  C   THR P 142     -86.515 109.018  48.887  1.00  0.00      PROT  
ATOM   2158  O   THR P 142     -85.931 109.041  47.803  1.00  0.00      PROT  
ATOM   2159  N   ALA P 143     -87.736 109.519  49.066  1.00  0.00      PROT  
ATOM   2160  HN  ALA P 143     -88.204 109.454  49.951  1.00  0.00      PROT  
ATOM   2161  CA  ALA P 143     -88.462 110.185  47.986  1.00  0.00      PROT  
ATOM   2162  HA  ALA P 143     -88.491 109.514  47.138  1.00  0.00      PROT  
ATOM   2163  CB  ALA P 143     -89.889 110.497  48.413  1.00  0.00      PROT  
ATOM   2164  HB1 ALA P 143     -90.463 110.967  47.583  1.00  0.00      PROT  
ATOM   2165  HB2 ALA P 143     -89.900 111.194  49.280  1.00  0.00      PROT  
ATOM   2166  HB3 ALA P 143     -90.413 109.565  48.717  1.00  0.00      PROT  
ATOM   2167  C   ALA P 143     -87.760 111.458  47.513  1.00  0.00      PROT  
ATOM   2168  O   ALA P 143     -87.741 111.742  46.318  1.00  0.00      PROT  
ATOM   2169  N   ARG P 144     -87.185 112.218  48.444  1.00  0.00      PROT  
ATOM   2170  HN  ARG P 144     -87.333 112.035  49.418  1.00  0.00      PROT  
ATOM   2171  CA  ARG P 144     -86.421 113.421  48.086  1.00  0.00      PROT  
ATOM   2172  HA  ARG P 144     -87.033 114.025  47.427  1.00  0.00      PROT  
ATOM   2173  CB  ARG P 144     -86.076 114.249  49.330  1.00  0.00      PROT  
ATOM   2174  HB1 ARG P 144     -85.288 114.992  49.057  1.00  0.00      PROT  
ATOM   2175  HB2 ARG P 144     -85.661 113.594  50.128  1.00  0.00      PROT  
ATOM   2176  CG  ARG P 144     -87.268 115.038  49.851  1.00  0.00      PROT  
ATOM   2177  HG1 ARG P 144     -88.047 114.378  50.285  1.00  0.00      PROT  
ATOM   2178  HG2 ARG P 144     -87.737 115.534  48.966  1.00  0.00      PROT  
ATOM   2179  CD  ARG P 144     -86.884 116.163  50.796  1.00  0.00      PROT  
ATOM   2180  HD1 ARG P 144     -87.719 116.906  50.783  1.00  0.00      PROT  
ATOM   2181  HD2 ARG P 144     -85.991 116.717  50.436  1.00  0.00      PROT  
ATOM   2182  NE  ARG P 144     -86.763 115.734  52.190  1.00  0.00      PROT  
ATOM   2183  HE  ARG P 144     -87.583 115.423  52.656  1.00  0.00      PROT  
ATOM   2184  CZ  ARG P 144     -85.627 115.642  52.884  1.00  0.00      PROT  
ATOM   2185  NH1 ARG P 144     -85.669 115.253  54.152  1.00  0.00      PROT  
ATOM   2186 HH11 ARG P 144     -86.535 115.243  54.635  1.00  0.00      PROT  
ATOM   2187 HH12 ARG P 144     -84.824 115.386  54.701  1.00  0.00      PROT  
ATOM   2188  NH2 ARG P 144     -84.450 115.930  52.337  1.00  0.00      PROT  
ATOM   2189 HH21 ARG P 144     -84.440 116.322  51.421  1.00  0.00      PROT  
ATOM   2190 HH22 ARG P 144     -83.713 116.149  53.003  1.00  0.00      PROT  
ATOM   2191  C   ARG P 144     -85.157 113.078  47.294  1.00  0.00      PROT  
ATOM   2192  O   ARG P 144     -84.797 113.783  46.355  1.00  0.00      PROT  
ATOM   2193  N   TRP P 145     -84.499 111.988  47.674  1.00  0.00      PROT  
ATOM   2194  HN  TRP P 145     -84.794 111.479  48.485  1.00  0.00      PROT  
ATOM   2195  CA  TRP P 145     -83.340 111.472  46.946  1.00  0.00      PROT  
ATOM   2196  HA  TRP P 145     -82.596 112.253  46.883  1.00  0.00      PROT  
ATOM   2197  CB  TRP P 145     -82.771 110.263  47.706  1.00  0.00      PROT  
ATOM   2198  HB1 TRP P 145     -83.574 109.520  47.878  1.00  0.00      PROT  
ATOM   2199  HB2 TRP P 145     -82.456 110.614  48.715  1.00  0.00      PROT  
ATOM   2200  CG  TRP P 145     -81.615 109.570  47.069  1.00  0.00      PROT  
ATOM   2201  CD1 TRP P 145     -80.351 110.058  46.897  1.00  0.00      PROT  
ATOM   2202  HD1 TRP P 145     -80.038 111.058  47.182  1.00  0.00      PROT  
ATOM   2203  NE1 TRP P 145     -79.559 109.116  46.289  1.00  0.00      PROT  
ATOM   2204  HE1 TRP P 145     -78.649 109.233  45.947  1.00  0.00      PROT  
ATOM   2205  CE2 TRP P 145     -80.303 107.987  46.068  1.00  0.00      PROT  
ATOM   2206  CD2 TRP P 145     -81.603 108.236  46.556  1.00  0.00      PROT  
ATOM   2207  CE3 TRP P 145     -82.569 107.230  46.451  1.00  0.00      PROT  
ATOM   2208  HE3 TRP P 145     -83.578 107.391  46.804  1.00  0.00      PROT  
ATOM   2209  CZ3 TRP P 145     -82.211 106.023  45.869  1.00  0.00      PROT  
ATOM   2210  HZ3 TRP P 145     -82.947 105.238  45.763  1.00  0.00      PROT  
ATOM   2211  CZ2 TRP P 145     -79.945 106.774  45.487  1.00  0.00      PROT  
ATOM   2212  HZ2 TRP P 145     -78.944 106.601  45.122  1.00  0.00      PROT  
ATOM   2213  CH2 TRP P 145     -80.910 105.805  45.398  1.00  0.00      PROT  
ATOM   2214  HH2 TRP P 145     -80.666 104.843  44.962  1.00  0.00      PROT  
ATOM   2215  C   TRP P 145     -83.724 111.114  45.497  1.00  0.00      PROT  
ATOM   2216  O   TRP P 145     -83.034 111.504  44.552  1.00  0.00      PROT  
ATOM   2217  N   VAL P 146     -84.840 110.407  45.323  1.00  0.00      PROT  
ATOM   2218  HN  VAL P 146     -85.373 110.085  46.107  1.00  0.00      PROT  
ATOM   2219  CA  VAL P 146     -85.328 110.076  43.973  1.00  0.00      PROT  
ATOM   2220  HA  VAL P 146     -84.533 109.572  43.442  1.00  0.00      PROT  
ATOM   2221  CB  VAL P 146     -86.555 109.140  44.019  1.00  0.00      PROT  
ATOM   2222  HB  VAL P 146     -87.326 109.599  44.685  1.00  0.00      PROT  
ATOM   2223  CG1 VAL P 146     -87.156 108.961  42.629  1.00  0.00      PROT  
ATOM   2224 HG11 VAL P 146     -86.386 108.601  41.913  1.00  0.00      PROT  
ATOM   2225 HG12 VAL P 146     -87.973 108.210  42.666  1.00  0.00      PROT  
ATOM   2226 HG13 VAL P 146     -87.594 109.903  42.236  1.00  0.00      PROT  
ATOM   2227  CG2 VAL P 146     -86.159 107.787  44.602  1.00  0.00      PROT  
ATOM   2228 HG21 VAL P 146     -85.747 107.888  45.626  1.00  0.00      PROT  
ATOM   2229 HG22 VAL P 146     -85.389 107.299  43.966  1.00  0.00      PROT  
ATOM   2230 HG23 VAL P 146     -87.043 107.115  44.654  1.00  0.00      PROT  
ATOM   2231  C   VAL P 146     -85.655 111.345  43.170  1.00  0.00      PROT  
ATOM   2232  O   VAL P 146     -85.244 111.475  42.007  1.00  0.00      PROT  
ATOM   2233  N   ASP P 147     -86.380 112.277  43.787  1.00  0.00      PROT  
ATOM   2234  HN  ASP P 147     -86.774 112.135  44.700  1.00  0.00      PROT  
ATOM   2235  CA  ASP P 147     -86.699 113.559  43.136  1.00  0.00      PROT  
ATOM   2236  HA  ASP P 147     -87.223 113.345  42.215  1.00  0.00      PROT  
ATOM   2237  CB  ASP P 147     -87.565 114.447  44.035  1.00  0.00      PROT  
ATOM   2238  HB1 ASP P 147     -87.622 115.489  43.650  1.00  0.00      PROT  
ATOM   2239  HB2 ASP P 147     -87.138 114.480  45.060  1.00  0.00      PROT  
ATOM   2240  CG  ASP P 147     -88.996 113.966  44.133  1.00  0.00      PROT  
ATOM   2241  OD1 ASP P 147     -89.675 114.344  45.106  1.00  0.00      PROT  
ATOM   2242  OD2 ASP P 147     -89.447 113.216  43.245  1.00  0.00      PROT  
ATOM   2243  C   ASP P 147     -85.450 114.334  42.725  1.00  0.00      PROT  
ATOM   2244  O   ASP P 147     -85.423 114.945  41.655  1.00  0.00      PROT  
ATOM   2245  N   ALA P 148     -84.421 114.322  43.568  1.00  0.00      PROT  
ATOM   2246  HN  ALA P 148     -84.501 113.910  44.480  1.00  0.00      PROT  
ATOM   2247  CA  ALA P 148     -83.175 115.003  43.231  1.00  0.00      PROT  
ATOM   2248  HA  ALA P 148     -83.411 116.006  42.895  1.00  0.00      PROT  
ATOM   2249  CB  ALA P 148     -82.270 115.112  44.445  1.00  0.00      PROT  
ATOM   2250  HB1 ALA P 148     -82.796 115.661  45.257  1.00  0.00      PROT  
ATOM   2251  HB2 ALA P 148     -81.348 115.675  44.191  1.00  0.00      PROT  
ATOM   2252  HB3 ALA P 148     -81.998 114.106  44.831  1.00  0.00      PROT  
ATOM   2253  C   ALA P 148     -82.461 114.296  42.076  1.00  0.00      PROT  
ATOM   2254  O   ALA P 148     -81.901 114.955  41.196  1.00  0.00      PROT  
ATOM   2255  N   LEU P 149     -82.486 112.963  42.072  1.00  0.00      PROT  
ATOM   2256  HN  LEU P 149     -82.886 112.450  42.837  1.00  0.00      PROT  
ATOM   2257  CA  LEU P 149     -81.970 112.200  40.933  1.00  0.00      PROT  
ATOM   2258  HA  LEU P 149     -80.928 112.449  40.801  1.00  0.00      PROT  
ATOM   2259  CB  LEU P 149     -82.134 110.690  41.137  1.00  0.00      PROT  
ATOM   2260  HB1 LEU P 149     -82.262 110.181  40.150  1.00  0.00      PROT  
ATOM   2261  HB2 LEU P 149     -83.067 110.505  41.709  1.00  0.00      PROT  
ATOM   2262  CG  LEU P 149     -81.002 109.921  41.816  1.00  0.00      PROT  
ATOM   2263  HG  LEU P 149     -80.819 110.380  42.820  1.00  0.00      PROT  
ATOM   2264  CD1 LEU P 149     -81.429 108.474  42.029  1.00  0.00      PROT  
ATOM   2265 HD11 LEU P 149     -82.348 108.426  42.653  1.00  0.00      PROT  
ATOM   2266 HD12 LEU P 149     -80.630 107.907  42.553  1.00  0.00      PROT  
ATOM   2267 HD13 LEU P 149     -81.633 107.977  41.057  1.00  0.00      PROT  
ATOM   2268  CD2 LEU P 149     -79.715 109.993  41.002  1.00  0.00      PROT  
ATOM   2269 HD21 LEU P 149     -79.887 109.611  39.973  1.00  0.00      PROT  
ATOM   2270 HD22 LEU P 149     -79.337 111.034  40.932  1.00  0.00      PROT  
ATOM   2271 HD23 LEU P 149     -78.926 109.371  41.474  1.00  0.00      PROT  
ATOM   2272  C   LEU P 149     -82.667 112.618  39.637  1.00  0.00      PROT  
ATOM   2273  O   LEU P 149     -82.014 112.781  38.608  1.00  0.00      PROT  
ATOM   2274  N   ARG P 150     -83.986 112.806  39.693  1.00  0.00      PROT  
ATOM   2275  HN  ARG P 150     -84.485 112.621  40.544  1.00  0.00      PROT  
ATOM   2276  CA  ARG P 150     -84.744 113.224  38.508  1.00  0.00      PROT  
ATOM   2277  HA  ARG P 150     -84.506 112.538  37.707  1.00  0.00      PROT  
ATOM   2278  CB  ARG P 150     -86.254 113.180  38.763  1.00  0.00      PROT  
ATOM   2279  HB1 ARG P 150     -86.550 113.985  39.473  1.00  0.00      PROT  
ATOM   2280  HB2 ARG P 150     -86.471 112.207  39.264  1.00  0.00      PROT  
ATOM   2281  CG  ARG P 150     -87.066 113.270  37.478  1.00  0.00      PROT  
ATOM   2282  HG1 ARG P 150     -86.774 112.438  36.797  1.00  0.00      PROT  
ATOM   2283  HG2 ARG P 150     -86.833 114.226  36.953  1.00  0.00      PROT  
ATOM   2284  CD  ARG P 150     -88.572 113.225  37.708  1.00  0.00      PROT  
ATOM   2285  HD1 ARG P 150     -89.085 113.339  36.723  1.00  0.00      PROT  
ATOM   2286  HD2 ARG P 150     -88.894 114.091  38.333  1.00  0.00      PROT  
ATOM   2287  NE  ARG P 150     -89.020 111.953  38.278  1.00  0.00      PROT  
ATOM   2288  HE  ARG P 150     -89.082 111.156  37.661  1.00  0.00      PROT  
ATOM   2289  CZ  ARG P 150     -89.328 111.743  39.559  1.00  0.00      PROT  
ATOM   2290  NH1 ARG P 150     -89.261 112.718  40.462  1.00  0.00      PROT  
ATOM   2291 HH11 ARG P 150     -88.950 113.617  40.189  1.00  0.00      PROT  
ATOM   2292 HH12 ARG P 150     -89.455 112.600  41.454  1.00  0.00      PROT  
ATOM   2293  NH2 ARG P 150     -89.722 110.535  39.942  1.00  0.00      PROT  
ATOM   2294 HH21 ARG P 150     -89.923 109.840  39.262  1.00  0.00      PROT  
ATOM   2295 HH22 ARG P 150     -90.043 110.447  40.874  1.00  0.00      PROT  
ATOM   2296  C   ARG P 150     -84.331 114.624  38.040  1.00  0.00      PROT  
ATOM   2297  O   ARG P 150     -84.225 114.866  36.832  1.00  0.00      PROT  
ATOM   2298  N   GLU P 151     -84.115 115.529  38.999  1.00  0.00      PROT  
ATOM   2299  HN  GLU P 151     -84.279 115.297  39.960  1.00  0.00      PROT  
ATOM   2300  CA  GLU P 151     -83.609 116.892  38.739  1.00  0.00      PROT  
ATOM   2301  HA  GLU P 151     -84.330 117.431  38.140  1.00  0.00      PROT  
ATOM   2302  CB  GLU P 151     -83.332 117.638  40.057  1.00  0.00      PROT  
ATOM   2303  HB1 GLU P 151     -82.563 118.437  39.907  1.00  0.00      PROT  
ATOM   2304  HB2 GLU P 151     -82.911 116.942  40.804  1.00  0.00      PROT  
ATOM   2305  CG  GLU P 151     -84.519 118.349  40.668  1.00  0.00      PROT  
ATOM   2306  HG1 GLU P 151     -85.347 117.631  40.786  1.00  0.00      PROT  
ATOM   2307  HG2 GLU P 151     -84.863 119.190  40.031  1.00  0.00      PROT  
ATOM   2308  CD  GLU P 151     -84.226 118.900  42.055  1.00  0.00      PROT  
ATOM   2309  OE1 GLU P 151     -85.164 119.434  42.675  1.00  0.00      PROT  
ATOM   2310  OE2 GLU P 151     -83.074 118.800  42.533  1.00  0.00      PROT  
ATOM   2311  C   GLU P 151     -82.298 116.856  37.968  1.00  0.00      PROT  
ATOM   2312  O   GLU P 151     -82.136 117.526  36.945  1.00  0.00      PROT  
ATOM   2313  N   TYR P 152     -81.349 116.101  38.506  1.00  0.00      PROT  
ATOM   2314  HN  TYR P 152     -81.518 115.631  39.378  1.00  0.00      PROT  
ATOM   2315  CA  TYR P 152     -80.060 115.889  37.858  1.00  0.00      PROT  
ATOM   2316  HA  TYR P 152     -79.579 116.851  37.731  1.00  0.00      PROT  
ATOM   2317  CB  TYR P 152     -79.162 114.993  38.734  1.00  0.00      PROT  
ATOM   2318  HB1 TYR P 152     -79.778 114.170  39.160  1.00  0.00      PROT  
ATOM   2319  HB2 TYR P 152     -78.756 115.584  39.583  1.00  0.00      PROT  
ATOM   2320  CG  TYR P 152     -78.003 114.383  37.986  1.00  0.00      PROT  
ATOM   2321  CD1 TYR P 152     -77.052 115.185  37.366  1.00  0.00      PROT  
ATOM   2322  HD1 TYR P 152     -77.137 116.258  37.443  1.00  0.00      PROT  
ATOM   2323  CE1 TYR P 152     -76.000 114.630  36.660  1.00  0.00      PROT  
ATOM   2324  HE1 TYR P 152     -75.266 115.265  36.186  1.00  0.00      PROT  
ATOM   2325  CZ  TYR P 152     -75.890 113.257  36.568  1.00  0.00      PROT  
ATOM   2326  OH  TYR P 152     -74.845 112.690  35.864  1.00  0.00      PROT  
ATOM   2327  HH  TYR P 152     -74.337 113.391  35.407  1.00  0.00      PROT  
ATOM   2328  CD2 TYR P 152     -77.868 113.005  37.877  1.00  0.00      PROT  
ATOM   2329  HD2 TYR P 152     -78.598 112.363  38.352  1.00  0.00      PROT  
ATOM   2330  CE2 TYR P 152     -76.821 112.443  37.177  1.00  0.00      PROT  
ATOM   2331  HE2 TYR P 152     -76.716 111.370  37.104  1.00  0.00      PROT  
ATOM   2332  C   TYR P 152     -80.233 115.301  36.448  1.00  0.00      PROT  
ATOM   2333  O   TYR P 152     -79.691 115.838  35.479  1.00  0.00      PROT  
ATOM   2334  N   PHE P 153     -81.003 114.217  36.341  1.00  0.00      PROT  
ATOM   2335  HN  PHE P 153     -81.405 113.787  37.156  1.00  0.00      PROT  
ATOM   2336  CA  PHE P 153     -81.230 113.540  35.059  1.00  0.00      PROT  
ATOM   2337  HA  PHE P 153     -80.276 113.244  34.653  1.00  0.00      PROT  
ATOM   2338  CB  PHE P 153     -82.147 112.318  35.236  1.00  0.00      PROT  
ATOM   2339  HB1 PHE P 153     -82.484 111.939  34.247  1.00  0.00      PROT  
ATOM   2340  HB2 PHE P 153     -83.047 112.615  35.819  1.00  0.00      PROT  
ATOM   2341  CG  PHE P 153     -81.510 111.140  35.946  1.00  0.00      PROT  
ATOM   2342  CD1 PHE P 153     -80.138 111.068  36.188  1.00  0.00      PROT  
ATOM   2343  HD1 PHE P 153     -79.468 111.858  35.888  1.00  0.00      PROT  
ATOM   2344  CE1 PHE P 153     -79.587 109.965  36.821  1.00  0.00      PROT  
ATOM   2345  HE1 PHE P 153     -78.522 109.920  37.001  1.00  0.00      PROT  
ATOM   2346  CZ  PHE P 153     -80.392 108.912  37.214  1.00  0.00      PROT  
ATOM   2347  HZ  PHE P 153     -79.972 108.053  37.708  1.00  0.00      PROT  
ATOM   2348  CD2 PHE P 153     -82.303 110.067  36.341  1.00  0.00      PROT  
ATOM   2349  HD2 PHE P 153     -83.361 110.108  36.134  1.00  0.00      PROT  
ATOM   2350  CE2 PHE P 153     -81.752 108.962  36.973  1.00  0.00      PROT  
ATOM   2351  HE2 PHE P 153     -82.384 108.136  37.271  1.00  0.00      PROT  
ATOM   2352  C   PHE P 153     -81.823 114.468  33.996  1.00  0.00      PROT  
ATOM   2353  O   PHE P 153     -81.352 114.493  32.854  1.00  0.00      PROT  
ATOM   2354  N   PHE P 154     -82.845 115.233  34.374  1.00  0.00      PROT  
ATOM   2355  HN  PHE P 154     -83.218 115.175  35.306  1.00  0.00      PROT  
ATOM   2356  CA  PHE P 154     -83.524 116.130  33.442  1.00  0.00      PROT  
ATOM   2357  HA  PHE P 154     -83.827 115.526  32.599  1.00  0.00      PROT  
ATOM   2358  CB  PHE P 154     -84.743 116.782  34.119  1.00  0.00      PROT  
ATOM   2359  HB1 PHE P 154     -84.422 117.414  34.966  1.00  0.00      PROT  
ATOM   2360  HB2 PHE P 154     -85.381 115.974  34.539  1.00  0.00      PROT  
ATOM   2361  CG  PHE P 154     -85.636 117.581  33.195  1.00  0.00      PROT  
ATOM   2362  CD1 PHE P 154     -86.444 118.585  33.716  1.00  0.00      PROT  
ATOM   2363  HD1 PHE P 154     -86.408 118.795  34.777  1.00  0.00      PROT  
ATOM   2364  CE1 PHE P 154     -87.283 119.325  32.897  1.00  0.00      PROT  
ATOM   2365  HE1 PHE P 154     -87.901 120.105  33.321  1.00  0.00      PROT  
ATOM   2366  CZ  PHE P 154     -87.324 119.069  31.539  1.00  0.00      PROT  
ATOM   2367  HZ  PHE P 154     -87.975 119.647  30.897  1.00  0.00      PROT  
ATOM   2368  CD2 PHE P 154     -85.688 117.338  31.824  1.00  0.00      PROT  
ATOM   2369  HD2 PHE P 154     -85.085 116.569  31.366  1.00  0.00      PROT  
ATOM   2370  CE2 PHE P 154     -86.524 118.075  31.003  1.00  0.00      PROT  
ATOM   2371  HE2 PHE P 154     -86.550 117.876  29.940  1.00  0.00      PROT  
ATOM   2372  C   PHE P 154     -82.537 117.178  32.930  1.00  0.00      PROT  
ATOM   2373  O   PHE P 154     -82.523 117.485  31.740  1.00  0.00      PROT  
ATOM   2374  N   SER P 155     -81.680 117.674  33.824  1.00  0.00      PROT  
ATOM   2375  HN  SER P 155     -81.735 117.386  34.780  1.00  0.00      PROT  
ATOM   2376  CA  SER P 155     -80.705 118.704  33.471  1.00  0.00      PROT  
ATOM   2377  HA  SER P 155     -81.232 119.480  32.933  1.00  0.00      PROT  
ATOM   2378  CB  SER P 155     -80.106 119.343  34.727  1.00  0.00      PROT  
ATOM   2379  HB1 SER P 155     -80.938 119.632  35.407  1.00  0.00      PROT  
ATOM   2380  HB2 SER P 155     -79.545 120.268  34.459  1.00  0.00      PROT  
ATOM   2381  OG  SER P 155     -79.218 118.467  35.403  1.00  0.00      PROT  
ATOM   2382  HG1 SER P 155     -79.610 117.578  35.453  1.00  0.00      PROT  
ATOM   2383  C   SER P 155     -79.593 118.200  32.536  1.00  0.00      PROT  
ATOM   2384  O   SER P 155     -79.141 118.946  31.677  1.00  0.00      PROT  
ATOM   2385  N   VAL P 156     -79.153 116.951  32.686  1.00  0.00      PROT  
ATOM   2386  HN  VAL P 156     -79.454 116.369  33.442  1.00  0.00      PROT  
ATOM   2387  CA  VAL P 156     -78.133 116.415  31.762  1.00  0.00      PROT  
ATOM   2388  HA  VAL P 156     -77.430 117.210  31.552  1.00  0.00      PROT  
ATOM   2389  CB  VAL P 156     -77.281 115.277  32.367  1.00  0.00      PROT  
ATOM   2390  HB  VAL P 156     -76.616 114.866  31.567  1.00  0.00      PROT  
ATOM   2391  CG1 VAL P 156     -76.368 115.834  33.450  1.00  0.00      PROT  
ATOM   2392 HG11 VAL P 156     -76.961 116.258  34.290  1.00  0.00      PROT  
ATOM   2393 HG12 VAL P 156     -75.716 115.031  33.856  1.00  0.00      PROT  
ATOM   2394 HG13 VAL P 156     -75.712 116.632  33.040  1.00  0.00      PROT  
ATOM   2395  CG2 VAL P 156     -78.131 114.136  32.902  1.00  0.00      PROT  
ATOM   2396 HG21 VAL P 156     -77.481 113.310  33.265  1.00  0.00      PROT  
ATOM   2397 HG22 VAL P 156     -78.806 113.727  32.120  1.00  0.00      PROT  
ATOM   2398 HG23 VAL P 156     -78.744 114.472  33.758  1.00  0.00      PROT  
ATOM   2399  C   VAL P 156     -78.727 116.024  30.402  1.00  0.00      PROT  
ATOM   2400  O   VAL P 156     -78.010 115.977  29.405  1.00  0.00      PROT  
ATOM   2401  N   VAL P 157     -80.033 115.765  30.352  1.00  0.00      PROT  
ATOM   2402  HN  VAL P 157     -80.578 115.692  31.189  1.00  0.00      PROT  
ATOM   2403  CA  VAL P 157     -80.732 115.641  29.066  1.00  0.00      PROT  
ATOM   2404  HA  VAL P 157     -80.187 114.952  28.437  1.00  0.00      PROT  
ATOM   2405  CB  VAL P 157     -82.168 115.094  29.245  1.00  0.00      PROT  
ATOM   2406  HB  VAL P 157     -82.659 115.644  30.081  1.00  0.00      PROT  
ATOM   2407  CG1 VAL P 157     -83.006 115.293  27.987  1.00  0.00      PROT  
ATOM   2408 HG11 VAL P 157     -83.997 114.805  28.110  1.00  0.00      PROT  
ATOM   2409 HG12 VAL P 157     -83.192 116.366  27.771  1.00  0.00      PROT  
ATOM   2410 HG13 VAL P 157     -82.508 114.830  27.108  1.00  0.00      PROT  
ATOM   2411  CG2 VAL P 157     -82.106 113.618  29.609  1.00  0.00      PROT  
ATOM   2412 HG21 VAL P 157     -83.126 113.224  29.804  1.00  0.00      PROT  
ATOM   2413 HG22 VAL P 157     -81.494 113.459  30.522  1.00  0.00      PROT  
ATOM   2414 HG23 VAL P 157     -81.658 113.027  28.780  1.00  0.00      PROT  
ATOM   2415  C   VAL P 157     -80.713 116.995  28.341  1.00  0.00      PROT  
ATOM   2416  O   VAL P 157     -80.483 117.059  27.132  1.00  0.00      PROT  
ATOM   2417  N   TRP P 158     -80.919 118.076  29.087  1.00  0.00      PROT  
ATOM   2418  HN  TRP P 158     -81.170 117.992  30.052  1.00  0.00      PROT  
ATOM   2419  CA  TRP P 158     -80.802 119.420  28.526  1.00  0.00      PROT  
ATOM   2420  HA  TRP P 158     -81.431 119.459  27.647  1.00  0.00      PROT  
ATOM   2421  CB  TRP P 158     -81.291 120.456  29.545  1.00  0.00      PROT  
ATOM   2422  HB1 TRP P 158     -80.615 120.467  30.426  1.00  0.00      PROT  
ATOM   2423  HB2 TRP P 158     -82.295 120.142  29.910  1.00  0.00      PROT  
ATOM   2424  CG  TRP P 158     -81.408 121.855  29.028  1.00  0.00      PROT  
ATOM   2425  CD1 TRP P 158     -81.420 122.260  27.722  1.00  0.00      PROT  
ATOM   2426  HD1 TRP P 158     -81.323 121.612  26.859  1.00  0.00      PROT  
ATOM   2427  NE1 TRP P 158     -81.553 123.626  27.650  1.00  0.00      PROT  
ATOM   2428  HE1 TRP P 158     -81.460 124.187  26.851  1.00  0.00      PROT  
ATOM   2429  CE2 TRP P 158     -81.644 124.129  28.922  1.00  0.00      PROT  
ATOM   2430  CD2 TRP P 158     -81.564 123.041  29.816  1.00  0.00      PROT  
ATOM   2431  CE3 TRP P 158     -81.635 123.289  31.191  1.00  0.00      PROT  
ATOM   2432  HE3 TRP P 158     -81.571 122.482  31.904  1.00  0.00      PROT  
ATOM   2433  CZ3 TRP P 158     -81.784 124.597  31.625  1.00  0.00      PROT  
ATOM   2434  HZ3 TRP P 158     -81.832 124.812  32.684  1.00  0.00      PROT  
ATOM   2435  CZ2 TRP P 158     -81.795 125.445  29.360  1.00  0.00      PROT  
ATOM   2436  HZ2 TRP P 158     -81.868 126.269  28.663  1.00  0.00      PROT  
ATOM   2437  CH2 TRP P 158     -81.861 125.659  30.711  1.00  0.00      PROT  
ATOM   2438  HH2 TRP P 158     -81.974 126.673  31.080  1.00  0.00      PROT  
ATOM   2439  C   TRP P 158     -79.356 119.706  28.065  1.00  0.00      PROT  
ATOM   2440  O   TRP P 158     -79.137 120.192  26.948  1.00  0.00      PROT  
ATOM   2441  N   GLU P 159     -78.373 119.378  28.902  1.00  0.00      PROT  
ATOM   2442  HN  GLU P 159     -78.570 119.092  29.844  1.00  0.00      PROT  
ATOM   2443  CA  GLU P 159     -76.961 119.518  28.511  1.00  0.00      PROT  
ATOM   2444  HA  GLU P 159     -76.771 120.560  28.294  1.00  0.00      PROT  
ATOM   2445  CB  GLU P 159     -76.034 119.067  29.646  1.00  0.00      PROT  
ATOM   2446  HB1 GLU P 159     -76.220 117.989  29.847  1.00  0.00      PROT  
ATOM   2447  HB2 GLU P 159     -76.315 119.618  30.576  1.00  0.00      PROT  
ATOM   2448  CG  GLU P 159     -74.555 119.301  29.372  1.00  0.00      PROT  
ATOM   2449  HG1 GLU P 159     -74.338 120.392  29.387  1.00  0.00      PROT  
ATOM   2450  HG2 GLU P 159     -74.257 118.911  28.376  1.00  0.00      PROT  
ATOM   2451  CD  GLU P 159     -73.645 118.615  30.376  1.00  0.00      PROT  
ATOM   2452  OE1 GLU P 159     -73.734 117.377  30.525  1.00  0.00      PROT  
ATOM   2453  OE2 GLU P 159     -72.820 119.312  31.001  1.00  0.00      PROT  
ATOM   2454  C   GLU P 159     -76.656 118.716  27.234  1.00  0.00      PROT  
ATOM   2455  O   GLU P 159     -75.925 119.181  26.362  1.00  0.00      PROT  
ATOM   2456  N   ALA P 160     -77.229 117.519  27.125  1.00  0.00      PROT  
ATOM   2457  HN  ALA P 160     -77.794 117.151  27.865  1.00  0.00      PROT  
ATOM   2458  CA  ALA P 160     -76.989 116.646  25.972  1.00  0.00      PROT  
ATOM   2459  HA  ALA P 160     -75.920 116.528  25.860  1.00  0.00      PROT  
ATOM   2460  CB  ALA P 160     -77.613 115.277  26.205  1.00  0.00      PROT  
ATOM   2461  HB1 ALA P 160     -77.421 114.594  25.350  1.00  0.00      PROT  
ATOM   2462  HB2 ALA P 160     -78.712 115.361  26.345  1.00  0.00      PROT  
ATOM   2463  HB3 ALA P 160     -77.188 114.814  27.121  1.00  0.00      PROT  
ATOM   2464  C   ALA P 160     -77.501 117.251  24.658  1.00  0.00      PROT  
ATOM   2465  O   ALA P 160     -76.912 117.028  23.592  1.00  0.00      PROT  
ATOM   2466  N   ALA P 161     -78.594 118.011  24.735  1.00  0.00      PROT  
ATOM   2467  HN  ALA P 161     -79.069 118.139  25.608  1.00  0.00      PROT  
ATOM   2468  CA  ALA P 161     -79.116 118.725  23.570  1.00  0.00      PROT  
ATOM   2469  HA  ALA P 161     -79.258 118.015  22.768  1.00  0.00      PROT  
ATOM   2470  CB  ALA P 161     -80.447 119.385  23.893  1.00  0.00      PROT  
ATOM   2471  HB1 ALA P 161     -81.171 118.625  24.259  1.00  0.00      PROT  
ATOM   2472  HB2 ALA P 161     -80.884 119.875  22.996  1.00  0.00      PROT  
ATOM   2473  HB3 ALA P 161     -80.333 120.154  24.688  1.00  0.00      PROT  
ATOM   2474  C   ALA P 161     -78.113 119.767  23.067  1.00  0.00      PROT  
ATOM   2475  O   ALA P 161     -77.976 119.972  21.863  1.00  0.00      PROT  
ATOM   2476  N   HSD P 162     -77.410 120.418  23.988  1.00  0.00      PROT  
ATOM   2477  HN  HSD P 162     -77.568 120.252  24.962  1.00  0.00      PROT  
ATOM   2478  CA  HSD P 162     -76.351 121.358  23.607  1.00  0.00      PROT  
ATOM   2479  HA  HSD P 162     -76.732 122.001  22.827  1.00  0.00      PROT  
ATOM   2480  CB  HSD P 162     -75.967 122.240  24.795  1.00  0.00      PROT  
ATOM   2481  HB1 HSD P 162     -74.996 122.742  24.616  1.00  0.00      PROT  
ATOM   2482  HB2 HSD P 162     -75.849 121.623  25.712  1.00  0.00      PROT  
ATOM   2483  ND1 HSD P 162     -76.965 124.512  24.348  1.00  0.00      PROT  
ATOM   2484  HD1 HSD P 162     -76.427 124.671  23.510  1.00  0.00      PROT  
ATOM   2485  CG  HSD P 162     -76.952 123.333  25.062  1.00  0.00      PROT  
ATOM   2486  CE1 HSD P 162     -77.947 125.278  24.788  1.00  0.00      PROT  
ATOM   2487  HE1 HSD P 162     -78.205 126.265  24.397  1.00  0.00      PROT  
ATOM   2488  NE2 HSD P 162     -78.571 124.638  25.760  1.00  0.00      PROT  
ATOM   2489  CD2 HSD P 162     -77.976 123.414  25.943  1.00  0.00      PROT  
ATOM   2490  HD2 HSD P 162     -78.354 122.697  26.660  1.00  0.00      PROT  
ATOM   2491  C   HSD P 162     -75.121 120.656  23.017  1.00  0.00      PROT  
ATOM   2492  O   HSD P 162     -74.537 121.131  22.034  1.00  0.00      PROT  
ATOM   2493  N   ARG P 163     -74.735 119.528  23.606  1.00  0.00      PROT  
ATOM   2494  HN  ARG P 163     -75.180 119.218  24.449  1.00  0.00      PROT  
ATOM   2495  CA  ARG P 163     -73.623 118.732  23.084  1.00  0.00      PROT  
ATOM   2496  HA  ARG P 163     -72.752 119.369  23.011  1.00  0.00      PROT  
ATOM   2497  CB  ARG P 163     -73.318 117.563  24.021  1.00  0.00      PROT  
ATOM   2498  HB1 ARG P 163     -74.227 116.930  24.139  1.00  0.00      PROT  
ATOM   2499  HB2 ARG P 163     -73.111 118.033  25.013  1.00  0.00      PROT  
ATOM   2500  CG  ARG P 163     -72.117 116.711  23.616  1.00  0.00      PROT  
ATOM   2501  HG1 ARG P 163     -71.334 117.329  23.134  1.00  0.00      PROT  
ATOM   2502  HG2 ARG P 163     -72.447 115.960  22.861  1.00  0.00      PROT  
ATOM   2503  CD  ARG P 163     -71.534 115.983  24.821  1.00  0.00      PROT  
ATOM   2504  HD1 ARG P 163     -70.882 116.672  25.395  1.00  0.00      PROT  
ATOM   2505  HD2 ARG P 163     -70.915 115.115  24.495  1.00  0.00      PROT  
ATOM   2506  NE  ARG P 163     -72.626 115.499  25.644  1.00  0.00      PROT  
ATOM   2507  HE  ARG P 163     -73.348 114.974  25.196  1.00  0.00      PROT  
ATOM   2508  CZ  ARG P 163     -72.894 115.845  26.899  1.00  0.00      PROT  
ATOM   2509  NH1 ARG P 163     -73.968 115.323  27.456  1.00  0.00      PROT  
ATOM   2510 HH11 ARG P 163     -74.535 114.694  26.954  1.00  0.00      PROT  
ATOM   2511 HH12 ARG P 163     -74.121 115.471  28.421  1.00  0.00      PROT  
ATOM   2512  NH2 ARG P 163     -72.106 116.644  27.619  1.00  0.00      PROT  
ATOM   2513 HH21 ARG P 163     -71.162 116.837  27.345  1.00  0.00      PROT  
ATOM   2514 HH22 ARG P 163     -72.388 116.876  28.548  1.00  0.00      PROT  
ATOM   2515  C   ARG P 163     -73.930 118.219  21.677  1.00  0.00      PROT  
ATOM   2516  O   ARG P 163     -73.087 118.297  20.781  1.00  0.00      PROT  
ATOM   2517  N   ARG P 164     -75.143 117.713  21.482  1.00  0.00      PROT  
ATOM   2518  HN  ARG P 164     -75.784 117.608  22.249  1.00  0.00      PROT  
ATOM   2519  CA  ARG P 164     -75.577 117.238  20.171  1.00  0.00      PROT  
ATOM   2520  HA  ARG P 164     -74.911 116.445  19.859  1.00  0.00      PROT  
ATOM   2521  CB  ARG P 164     -77.002 116.696  20.263  1.00  0.00      PROT  
ATOM   2522  HB1 ARG P 164     -77.656 117.508  20.658  1.00  0.00      PROT  
ATOM   2523  HB2 ARG P 164     -77.011 115.883  21.026  1.00  0.00      PROT  
ATOM   2524  CG  ARG P 164     -77.575 116.166  18.959  1.00  0.00      PROT  
ATOM   2525  HG1 ARG P 164     -77.007 115.279  18.599  1.00  0.00      PROT  
ATOM   2526  HG2 ARG P 164     -77.487 116.955  18.176  1.00  0.00      PROT  
ATOM   2527  CD  ARG P 164     -79.040 115.829  19.147  1.00  0.00      PROT  
ATOM   2528  HD1 ARG P 164     -79.512 116.573  19.830  1.00  0.00      PROT  
ATOM   2529  HD2 ARG P 164     -79.131 114.838  19.645  1.00  0.00      PROT  
ATOM   2530  NE  ARG P 164     -79.771 115.907  17.889  1.00  0.00      PROT  
ATOM   2531  HE  ARG P 164     -79.832 116.799  17.455  1.00  0.00      PROT  
ATOM   2532  CZ  ARG P 164     -80.373 114.885  17.285  1.00  0.00      PROT  
ATOM   2533  NH1 ARG P 164     -81.005 115.094  16.138  1.00  0.00      PROT  
ATOM   2534 HH11 ARG P 164     -81.006 116.005  15.746  1.00  0.00      PROT  
ATOM   2535 HH12 ARG P 164     -81.477 114.341  15.699  1.00  0.00      PROT  
ATOM   2536  NH2 ARG P 164     -80.363 113.661  17.815  1.00  0.00      PROT  
ATOM   2537 HH21 ARG P 164     -79.678 113.496  18.513  1.00  0.00      PROT  
ATOM   2538 HH22 ARG P 164     -80.720 112.906  17.284  1.00  0.00      PROT  
ATOM   2539  C   ARG P 164     -75.497 118.345  19.113  1.00  0.00      PROT  
ATOM   2540  O   ARG P 164     -74.999 118.118  18.009  1.00  0.00      PROT  
ATOM   2541  N   ALA P 165     -75.977 119.537  19.461  1.00  0.00      PROT  
ATOM   2542  HN  ALA P 165     -76.398 119.677  20.356  1.00  0.00      PROT  
ATOM   2543  CA  ALA P 165     -75.970 120.679  18.541  1.00  0.00      PROT  
ATOM   2544  HA  ALA P 165     -76.162 120.322  17.537  1.00  0.00      PROT  
ATOM   2545  CB  ALA P 165     -77.068 121.664  18.920  1.00  0.00      PROT  
ATOM   2546  HB1 ALA P 165     -78.059 121.164  18.863  1.00  0.00      PROT  
ATOM   2547  HB2 ALA P 165     -77.090 122.535  18.229  1.00  0.00      PROT  
ATOM   2548  HB3 ALA P 165     -76.938 122.031  19.959  1.00  0.00      PROT  
ATOM   2549  C   ALA P 165     -74.623 121.401  18.494  1.00  0.00      PROT  
ATOM   2550  O   ALA P 165     -74.405 122.240  17.621  1.00  0.00      PROT  
ATOM   2551  N   GLY P 166     -73.734 121.085  19.432  1.00  0.00      PROT  
ATOM   2552  HN  GLY P 166     -73.950 120.384  20.111  1.00  0.00      PROT  
ATOM   2553  CA  GLY P 166     -72.454 121.776  19.559  1.00  0.00      PROT  
ATOM   2554  HA1 GLY P 166     -71.954 121.764  18.600  1.00  0.00      PROT  
ATOM   2555  HA2 GLY P 166     -71.892 121.270  20.330  1.00  0.00      PROT  
ATOM   2556  C   GLY P 166     -72.595 123.229  19.984  1.00  0.00      PROT  
ATOM   2557  O   GLY P 166     -71.743 124.061  19.658  1.00  0.00      PROT  
ATOM   2558  N   THR P 167     -73.665 123.535  20.717  1.00  0.00      PROT  
ATOM   2559  HN  THR P 167     -74.221 122.786  21.079  1.00  0.00      PROT  
ATOM   2560  CA  THR P 167     -73.967 124.906  21.125  1.00  0.00      PROT  
ATOM   2561  HA  THR P 167     -73.384 125.605  20.541  1.00  0.00      PROT  
ATOM   2562  CB  THR P 167     -75.458 125.243  20.905  1.00  0.00      PROT  
ATOM   2563  HB  THR P 167     -75.696 126.258  21.309  1.00  0.00      PROT  
ATOM   2564  OG1 THR P 167     -76.282 124.279  21.573  1.00  0.00      PROT  
ATOM   2565  HG1 THR P 167     -76.195 123.485  21.033  1.00  0.00      PROT  
ATOM   2566  CG2 THR P 167     -75.788 125.249  19.424  1.00  0.00      PROT  
ATOM   2567 HG21 THR P 167     -76.863 125.487  19.265  1.00  0.00      PROT  
ATOM   2568 HG22 THR P 167     -75.574 124.269  18.950  1.00  0.00      PROT  
ATOM   2569 HG23 THR P 167     -75.184 126.020  18.897  1.00  0.00      PROT  
ATOM   2570  C   THR P 167     -73.625 125.154  22.590  1.00  0.00      PROT  
ATOM   2571  O   THR P 167     -73.459 124.219  23.374  1.00  0.00      PROT  
ATOM   2572  N   VAL P 168     -73.521 126.430  22.944  1.00  0.00      PROT  
ATOM   2573  HN  VAL P 168     -73.600 127.165  22.258  1.00  0.00      PROT  
ATOM   2574  CA  VAL P 168     -73.241 126.847  24.313  1.00  0.00      PROT  
ATOM   2575  HA  VAL P 168     -73.149 125.979  24.942  1.00  0.00      PROT  
ATOM   2576  CB  VAL P 168     -71.906 127.615  24.398  1.00  0.00      PROT  
ATOM   2577  HB  VAL P 168     -71.939 128.462  23.679  1.00  0.00      PROT  
ATOM   2578  CG1 VAL P 168     -71.681 128.176  25.798  1.00  0.00      PROT  
ATOM   2579 HG11 VAL P 168     -72.423 128.962  26.054  1.00  0.00      PROT  
ATOM   2580 HG12 VAL P 168     -71.730 127.380  26.563  1.00  0.00      PROT  
ATOM   2581 HG13 VAL P 168     -70.677 128.650  25.859  1.00  0.00      PROT  
ATOM   2582  CG2 VAL P 168     -70.748 126.711  23.989  1.00  0.00      PROT  
ATOM   2583 HG21 VAL P 168     -70.696 125.815  24.644  1.00  0.00      PROT  
ATOM   2584 HG22 VAL P 168     -69.787 127.264  24.069  1.00  0.00      PROT  
ATOM   2585 HG23 VAL P 168     -70.854 126.373  22.936  1.00  0.00      PROT  
ATOM   2586  C   VAL P 168     -74.386 127.741  24.777  1.00  0.00      PROT  
ATOM   2587  O   VAL P 168     -74.691 128.733  24.119  1.00  0.00      PROT  
ATOM   2588  N   PRO P 169     -75.033 127.392  25.905  1.00  0.00      PROT  
ATOM   2589  CD  PRO P 169     -74.782 126.243  26.794  1.00  0.00      PROT  
ATOM   2590  HD1 PRO P 169     -75.163 125.318  26.307  1.00  0.00      PROT  
ATOM   2591  HD2 PRO P 169     -73.706 126.149  27.002  1.00  0.00      PROT  
ATOM   2592  CA  PRO P 169     -76.149 128.213  26.376  1.00  0.00      PROT  
ATOM   2593  HA  PRO P 169     -76.864 128.363  25.579  1.00  0.00      PROT  
ATOM   2594  CB  PRO P 169     -76.716 127.401  27.551  1.00  0.00      PROT  
ATOM   2595  HB1 PRO P 169     -77.522 126.737  27.164  1.00  0.00      PROT  
ATOM   2596  HB2 PRO P 169     -77.158 128.032  28.353  1.00  0.00      PROT  
ATOM   2597  CG  PRO P 169     -75.576 126.573  28.028  1.00  0.00      PROT  
ATOM   2598  HG1 PRO P 169     -75.904 125.667  28.583  1.00  0.00      PROT  
ATOM   2599  HG2 PRO P 169     -74.932 127.187  28.698  1.00  0.00      PROT  
ATOM   2600  C   PRO P 169     -75.695 129.590  26.849  1.00  0.00      PROT  
ATOM   2601  O   PRO P 169     -74.509 129.790  27.120  1.00  0.00      PROT  
ATOM   2602  N   ASP P 170     -76.631 130.532  26.939  1.00  0.00      PROT  
ATOM   2603  HN  ASP P 170     -77.596 130.343  26.727  1.00  0.00      PROT  
ATOM   2604  CA  ASP P 170     -76.333 131.815  27.560  1.00  0.00      PROT  
ATOM   2605  HA  ASP P 170     -75.363 132.139  27.205  1.00  0.00      PROT  
ATOM   2606  CB  ASP P 170     -77.348 132.908  27.173  1.00  0.00      PROT  
ATOM   2607  HB1 ASP P 170     -77.425 132.940  26.066  1.00  0.00      PROT  
ATOM   2608  HB2 ASP P 170     -77.018 133.906  27.524  1.00  0.00      PROT  
ATOM   2609  CG  ASP P 170     -78.757 132.665  27.719  1.00  0.00      PROT  
ATOM   2610  OD1 ASP P 170     -79.683 133.291  27.176  1.00  0.00      PROT  
ATOM   2611  OD2 ASP P 170     -78.954 131.883  28.674  1.00  0.00      PROT  
ATOM   2612  C   ASP P 170     -76.197 131.622  29.076  1.00  0.00      PROT  
ATOM   2613  O   ASP P 170     -76.400 130.517  29.590  1.00  0.00      PROT  
ATOM   2614  N   LEU P 171     -75.822 132.684  29.776  1.00  0.00      PROT  
ATOM   2615  HN  LEU P 171     -75.693 133.585  29.344  1.00  0.00      PROT  
ATOM   2616  CA  LEU P 171     -75.469 132.585  31.194  1.00  0.00      PROT  
ATOM   2617  HA  LEU P 171     -74.745 131.795  31.297  1.00  0.00      PROT  
ATOM   2618  CB  LEU P 171     -74.869 133.907  31.683  1.00  0.00      PROT  
ATOM   2619  HB1 LEU P 171     -75.619 134.723  31.563  1.00  0.00      PROT  
ATOM   2620  HB2 LEU P 171     -74.027 134.168  31.000  1.00  0.00      PROT  
ATOM   2621  CG  LEU P 171     -74.332 133.932  33.119  1.00  0.00      PROT  
ATOM   2622  HG  LEU P 171     -75.181 133.750  33.823  1.00  0.00      PROT  
ATOM   2623  CD1 LEU P 171     -73.286 132.849  33.334  1.00  0.00      PROT  
ATOM   2624 HD11 LEU P 171     -73.724 131.836  33.212  1.00  0.00      PROT  
ATOM   2625 HD12 LEU P 171     -72.870 132.914  34.362  1.00  0.00      PROT  
ATOM   2626 HD13 LEU P 171     -72.451 132.965  32.610  1.00  0.00      PROT  
ATOM   2627  CD2 LEU P 171     -73.758 135.305  33.434  1.00  0.00      PROT  
ATOM   2628 HD21 LEU P 171     -72.895 135.528  32.771  1.00  0.00      PROT  
ATOM   2629 HD22 LEU P 171     -74.529 136.089  33.260  1.00  0.00      PROT  
ATOM   2630 HD23 LEU P 171     -73.437 135.366  34.492  1.00  0.00      PROT  
ATOM   2631  C   LEU P 171     -76.660 132.201  32.069  1.00  0.00      PROT  
ATOM   2632  O   LEU P 171     -76.509 131.453  33.035  1.00  0.00      PROT  
ATOM   2633  N   ASN P 172     -77.838 132.719  31.736  1.00  0.00      PROT  
ATOM   2634  HN  ASN P 172     -77.927 133.348  30.958  1.00  0.00      PROT  
ATOM   2635  CA  ASN P 172     -79.035 132.428  32.513  1.00  0.00      PROT  
ATOM   2636  HA  ASN P 172     -78.809 132.626  33.552  1.00  0.00      PROT  
ATOM   2637  CB  ASN P 172     -80.210 133.305  32.068  1.00  0.00      PROT  
ATOM   2638  HB1 ASN P 172     -80.562 133.025  31.053  1.00  0.00      PROT  
ATOM   2639  HB2 ASN P 172     -79.842 134.355  32.001  1.00  0.00      PROT  
ATOM   2640  CG  ASN P 172     -81.331 133.320  33.083  1.00  0.00      PROT  
ATOM   2641  OD1 ASN P 172     -81.163 133.733  34.232  1.00  0.00      PROT  
ATOM   2642  ND2 ASN P 172     -82.488 132.877  32.663  1.00  0.00      PROT  
ATOM   2643 HD21 ASN P 172     -82.602 132.506  31.730  1.00  0.00      PROT  
ATOM   2644 HD22 ASN P 172     -83.256 132.899  33.291  1.00  0.00      PROT  
ATOM   2645  C   ASN P 172     -79.410 130.955  32.405  1.00  0.00      PROT  
ATOM   2646  O   ASN P 172     -79.646 130.292  33.417  1.00  0.00      PROT  
ATOM   2647  N   ASP P 173     -79.450 130.452  31.173  1.00  0.00      PROT  
ATOM   2648  HN  ASP P 173     -79.268 131.010  30.347  1.00  0.00      PROT  
ATOM   2649  CA  ASP P 173     -79.738 129.039  30.923  1.00  0.00      PROT  
ATOM   2650  HA  ASP P 173     -80.663 128.780  31.423  1.00  0.00      PROT  
ATOM   2651  CB  ASP P 173     -79.850 128.753  29.418  1.00  0.00      PROT  
ATOM   2652  HB1 ASP P 173     -79.699 127.674  29.197  1.00  0.00      PROT  
ATOM   2653  HB2 ASP P 173     -79.082 129.336  28.867  1.00  0.00      PROT  
ATOM   2654  CG  ASP P 173     -81.214 129.098  28.840  1.00  0.00      PROT  
ATOM   2655  OD1 ASP P 173     -81.328 129.088  27.600  1.00  0.00      PROT  
ATOM   2656  OD2 ASP P 173     -82.180 129.355  29.595  1.00  0.00      PROT  
ATOM   2657  C   ASP P 173     -78.666 128.143  31.534  1.00  0.00      PROT  
ATOM   2658  O   ASP P 173     -78.986 127.128  32.156  1.00  0.00      PROT  
ATOM   2659  N   TYR P 174     -77.397 128.509  31.358  1.00  0.00      PROT  
ATOM   2660  HN  TYR P 174     -77.160 129.304  30.786  1.00  0.00      PROT  
ATOM   2661  CA  TYR P 174     -76.318 127.719  31.941  1.00  0.00      PROT  
ATOM   2662  HA  TYR P 174     -76.403 126.711  31.555  1.00  0.00      PROT  
ATOM   2663  CB  TYR P 174     -74.931 128.274  31.612  1.00  0.00      PROT  
ATOM   2664  HB1 TYR P 174     -74.844 129.330  31.952  1.00  0.00      PROT  
ATOM   2665  HB2 TYR P 174     -74.761 128.271  30.516  1.00  0.00      PROT  
ATOM   2666  CG  TYR P 174     -73.854 127.447  32.275  1.00  0.00      PROT  
ATOM   2667  CD1 TYR P 174     -73.590 126.155  31.840  1.00  0.00      PROT  
ATOM   2668  HD1 TYR P 174     -74.154 125.744  31.013  1.00  0.00      PROT  
ATOM   2669  CE1 TYR P 174     -72.628 125.375  32.454  1.00  0.00      PROT  
ATOM   2670  HE1 TYR P 174     -72.453 124.363  32.112  1.00  0.00      PROT  
ATOM   2671  CZ  TYR P 174     -71.920 125.878  33.522  1.00  0.00      PROT  
ATOM   2672  OH  TYR P 174     -70.969 125.090  34.126  1.00  0.00      PROT  
ATOM   2673  HH  TYR P 174     -70.423 125.631  34.745  1.00  0.00      PROT  
ATOM   2674  CD2 TYR P 174     -73.136 127.933  33.363  1.00  0.00      PROT  
ATOM   2675  HD2 TYR P 174     -73.337 128.929  33.734  1.00  0.00      PROT  
ATOM   2676  CE2 TYR P 174     -72.169 127.156  33.985  1.00  0.00      PROT  
ATOM   2677  HE2 TYR P 174     -71.623 127.542  34.836  1.00  0.00      PROT  
ATOM   2678  C   TYR P 174     -76.468 127.623  33.458  1.00  0.00      PROT  
ATOM   2679  O   TYR P 174     -76.320 126.544  34.024  1.00  0.00      PROT  
ATOM   2680  N   THR P 175     -76.757 128.750  34.106  1.00  0.00      PROT  
ATOM   2681  HN  THR P 175     -76.864 129.607  33.597  1.00  0.00      PROT  
ATOM   2682  CA  THR P 175     -76.907 128.778  35.563  1.00  0.00      PROT  
ATOM   2683  HA  THR P 175     -75.989 128.414  36.002  1.00  0.00      PROT  
ATOM   2684  CB  THR P 175     -77.170 130.206  36.095  1.00  0.00      PROT  
ATOM   2685  HB  THR P 175     -78.101 130.617  35.637  1.00  0.00      PROT  
ATOM   2686  OG1 THR P 175     -76.078 131.066  35.741  1.00  0.00      PROT  
ATOM   2687  HG1 THR P 175     -76.155 131.228  34.784  1.00  0.00      PROT  
ATOM   2688  CG2 THR P 175     -77.307 130.205  37.612  1.00  0.00      PROT  
ATOM   2689 HG21 THR P 175     -78.206 129.648  37.948  1.00  0.00      PROT  
ATOM   2690 HG22 THR P 175     -77.391 131.245  37.993  1.00  0.00      PROT  
ATOM   2691 HG23 THR P 175     -76.409 129.743  38.077  1.00  0.00      PROT  
ATOM   2692  C   THR P 175     -78.020 127.831  36.013  1.00  0.00      PROT  
ATOM   2693  O   THR P 175     -77.830 127.041  36.936  1.00  0.00      PROT  
ATOM   2694  N   LEU P 176     -79.170 127.901  35.349  1.00  0.00      PROT  
ATOM   2695  HN  LEU P 176     -79.299 128.552  34.597  1.00  0.00      PROT  
ATOM   2696  CA  LEU P 176     -80.292 127.015  35.658  1.00  0.00      PROT  
ATOM   2697  HA  LEU P 176     -80.533 127.131  36.704  1.00  0.00      PROT  
ATOM   2698  CB  LEU P 176     -81.501 127.341  34.775  1.00  0.00      PROT  
ATOM   2699  HB1 LEU P 176     -82.079 126.419  34.521  1.00  0.00      PROT  
ATOM   2700  HB2 LEU P 176     -81.127 127.745  33.804  1.00  0.00      PROT  
ATOM   2701  CG  LEU P 176     -82.533 128.302  35.349  1.00  0.00      PROT  
ATOM   2702  HG  LEU P 176     -82.010 129.244  35.639  1.00  0.00      PROT  
ATOM   2703  CD1 LEU P 176     -83.573 128.634  34.293  1.00  0.00      PROT  
ATOM   2704 HD11 LEU P 176     -83.091 129.095  33.402  1.00  0.00      PROT  
ATOM   2705 HD12 LEU P 176     -84.323 129.351  34.690  1.00  0.00      PROT  
ATOM   2706 HD13 LEU P 176     -84.104 127.716  33.961  1.00  0.00      PROT  
ATOM   2707  CD2 LEU P 176     -83.184 127.682  36.576  1.00  0.00      PROT  
ATOM   2708 HD21 LEU P 176     -83.648 126.706  36.318  1.00  0.00      PROT  
ATOM   2709 HD22 LEU P 176     -82.450 127.516  37.392  1.00  0.00      PROT  
ATOM   2710 HD23 LEU P 176     -83.978 128.355  36.966  1.00  0.00      PROT  
ATOM   2711  C   LEU P 176     -79.938 125.540  35.478  1.00  0.00      PROT  
ATOM   2712  O   LEU P 176     -80.290 124.698  36.308  1.00  0.00      PROT  
ATOM   2713  N   MET P 177     -79.266 125.237  34.374  1.00  0.00      PROT  
ATOM   2714  HN  MET P 177     -79.048 125.942  33.693  1.00  0.00      PROT  
ATOM   2715  CA  MET P 177     -78.841 123.874  34.061  1.00  0.00      PROT  
ATOM   2716  HA  MET P 177     -79.698 123.217  34.114  1.00  0.00      PROT  
ATOM   2717  CB  MET P 177     -78.242 123.846  32.650  1.00  0.00      PROT  
ATOM   2718  HB1 MET P 177     -77.339 124.501  32.628  1.00  0.00      PROT  
ATOM   2719  HB2 MET P 177     -78.987 124.318  31.969  1.00  0.00      PROT  
ATOM   2720  CG  MET P 177     -77.884 122.470  32.114  1.00  0.00      PROT  
ATOM   2721  HG1 MET P 177     -78.809 121.884  31.921  1.00  0.00      PROT  
ATOM   2722  HG2 MET P 177     -77.303 121.905  32.872  1.00  0.00      PROT  
ATOM   2723  SD  MET P 177     -76.891 122.586  30.608  1.00  0.00      PROT  
ATOM   2724  CE  MET P 177     -78.067 123.269  29.449  1.00  0.00      PROT  
ATOM   2725  HE1 MET P 177     -77.551 123.600  28.525  1.00  0.00      PROT  
ATOM   2726  HE2 MET P 177     -78.826 122.513  29.167  1.00  0.00      PROT  
ATOM   2727  HE3 MET P 177     -78.597 124.154  29.861  1.00  0.00      PROT  
ATOM   2728  C   MET P 177     -77.805 123.379  35.067  1.00  0.00      PROT  
ATOM   2729  O   MET P 177     -77.883 122.252  35.555  1.00  0.00      PROT  
ATOM   2730  N   ARG P 178     -76.834 124.237  35.369  1.00  0.00      PROT  
ATOM   2731  HN  ARG P 178     -76.783 125.133  34.915  1.00  0.00      PROT  
ATOM   2732  CA  ARG P 178     -75.691 123.865  36.200  1.00  0.00      PROT  
ATOM   2733  HA  ARG P 178     -75.341 122.906  35.840  1.00  0.00      PROT  
ATOM   2734  CB  ARG P 178     -74.581 124.909  36.033  1.00  0.00      PROT  
ATOM   2735  HB1 ARG P 178     -74.931 125.894  36.417  1.00  0.00      PROT  
ATOM   2736  HB2 ARG P 178     -74.415 125.035  34.936  1.00  0.00      PROT  
ATOM   2737  CG  ARG P 178     -73.243 124.548  36.663  1.00  0.00      PROT  
ATOM   2738  HG1 ARG P 178     -73.362 124.536  37.767  1.00  0.00      PROT  
ATOM   2739  HG2 ARG P 178     -72.511 125.352  36.418  1.00  0.00      PROT  
ATOM   2740  CD  ARG P 178     -72.718 123.206  36.185  1.00  0.00      PROT  
ATOM   2741  HD1 ARG P 178     -72.777 123.142  35.073  1.00  0.00      PROT  
ATOM   2742  HD2 ARG P 178     -73.366 122.402  36.610  1.00  0.00      PROT  
ATOM   2743  NE  ARG P 178     -71.328 122.993  36.587  1.00  0.00      PROT  
ATOM   2744  HE  ARG P 178     -70.678 123.753  36.503  1.00  0.00      PROT  
ATOM   2745  CZ  ARG P 178     -70.758 121.802  36.758  1.00  0.00      PROT  
ATOM   2746  NH1 ARG P 178     -69.485 121.734  37.135  1.00  0.00      PROT  
ATOM   2747 HH11 ARG P 178     -68.977 122.591  36.979  1.00  0.00      PROT  
ATOM   2748 HH12 ARG P 178     -69.034 120.851  37.059  1.00  0.00      PROT  
ATOM   2749  NH2 ARG P 178     -71.448 120.678  36.568  1.00  0.00      PROT  
ATOM   2750 HH21 ARG P 178     -72.362 120.720  36.131  1.00  0.00      PROT  
ATOM   2751 HH22 ARG P 178     -70.997 119.803  36.745  1.00  0.00      PROT  
ATOM   2752  C   ARG P 178     -76.057 123.686  37.679  1.00  0.00      PROT  
ATOM   2753  O   ARG P 178     -75.416 122.914  38.394  1.00  0.00      PROT  
ATOM   2754  N   LEU P 179     -77.090 124.393  38.134  1.00  0.00      PROT  
ATOM   2755  HN  LEU P 179     -77.529 125.088  37.559  1.00  0.00      PROT  
ATOM   2756  CA  LEU P 179     -77.618 124.203  39.490  1.00  0.00      PROT  
ATOM   2757  HA  LEU P 179     -76.822 124.394  40.192  1.00  0.00      PROT  
ATOM   2758  CB  LEU P 179     -78.811 125.139  39.749  1.00  0.00      PROT  
ATOM   2759  HB1 LEU P 179     -79.689 124.600  40.179  1.00  0.00      PROT  
ATOM   2760  HB2 LEU P 179     -79.158 125.474  38.741  1.00  0.00      PROT  
ATOM   2761  CG  LEU P 179     -78.633 126.403  40.603  1.00  0.00      PROT  
ATOM   2762  HG  LEU P 179     -78.873 126.129  41.663  1.00  0.00      PROT  
ATOM   2763  CD1 LEU P 179     -77.221 126.957  40.601  1.00  0.00      PROT  
ATOM   2764 HD11 LEU P 179     -76.501 126.255  41.070  1.00  0.00      PROT  
ATOM   2765 HD12 LEU P 179     -77.185 127.909  41.174  1.00  0.00      PROT  
ATOM   2766 HD13 LEU P 179     -76.889 127.166  39.560  1.00  0.00      PROT  
ATOM   2767  CD2 LEU P 179     -79.628 127.465  40.160  1.00  0.00      PROT  
ATOM   2768 HD21 LEU P 179     -79.418 127.784  39.117  1.00  0.00      PROT  
ATOM   2769 HD22 LEU P 179     -80.666 127.070  40.207  1.00  0.00      PROT  
ATOM   2770 HD23 LEU P 179     -79.569 128.357  40.821  1.00  0.00      PROT  
ATOM   2771  C   LEU P 179     -78.043 122.758  39.753  1.00  0.00      PROT  
ATOM   2772  O   LEU P 179     -78.099 122.339  40.905  1.00  0.00      PROT  
ATOM   2773  N   TYR P 180     -78.349 122.006  38.694  1.00  0.00      PROT  
ATOM   2774  HN  TYR P 180     -78.334 122.395  37.774  1.00  0.00      PROT  
ATOM   2775  CA  TYR P 180     -78.756 120.609  38.834  1.00  0.00      PROT  
ATOM   2776  HA  TYR P 180     -78.775 120.340  39.881  1.00  0.00      PROT  
ATOM   2777  CB  TYR P 180     -80.168 120.414  38.275  1.00  0.00      PROT  
ATOM   2778  HB1 TYR P 180     -80.533 119.378  38.447  1.00  0.00      PROT  
ATOM   2779  HB2 TYR P 180     -80.147 120.602  37.180  1.00  0.00      PROT  
ATOM   2780  CG  TYR P 180     -81.167 121.357  38.889  1.00  0.00      PROT  
ATOM   2781  CD1 TYR P 180     -81.773 122.349  38.128  1.00  0.00      PROT  
ATOM   2782  HD1 TYR P 180     -81.523 122.447  37.080  1.00  0.00      PROT  
ATOM   2783  CE1 TYR P 180     -82.680 123.229  38.693  1.00  0.00      PROT  
ATOM   2784  HE1 TYR P 180     -83.120 123.997  38.076  1.00  0.00      PROT  
ATOM   2785  CZ  TYR P 180     -82.981 123.129  40.042  1.00  0.00      PROT  
ATOM   2786  OH  TYR P 180     -83.881 124.002  40.612  1.00  0.00      PROT  
ATOM   2787  HH  TYR P 180     -84.309 124.490  39.882  1.00  0.00      PROT  
ATOM   2788  CD2 TYR P 180     -81.478 121.282  40.246  1.00  0.00      PROT  
ATOM   2789  HD2 TYR P 180     -81.020 120.519  40.861  1.00  0.00      PROT  
ATOM   2790  CE2 TYR P 180     -82.381 122.159  40.823  1.00  0.00      PROT  
ATOM   2791  HE2 TYR P 180     -82.629 122.075  41.874  1.00  0.00      PROT  
ATOM   2792  C   TYR P 180     -77.815 119.596  38.186  1.00  0.00      PROT  
ATOM   2793  O   TYR P 180     -77.713 118.472  38.683  1.00  0.00      PROT  
ATOM   2794  N   ASP P 181     -77.129 119.965  37.100  1.00  0.00      PROT  
ATOM   2795  HN  ASP P 181     -77.251 120.851  36.647  1.00  0.00      PROT  
ATOM   2796  CA  ASP P 181     -76.375 118.955  36.333  1.00  0.00      PROT  
ATOM   2797  HA  ASP P 181     -76.977 118.060  36.317  1.00  0.00      PROT  
ATOM   2798  CB  ASP P 181     -76.217 119.329  34.839  1.00  0.00      PROT  
ATOM   2799  HB1 ASP P 181     -77.150 119.791  34.460  1.00  0.00      PROT  
ATOM   2800  HB2 ASP P 181     -76.024 118.417  34.245  1.00  0.00      PROT  
ATOM   2801  CG  ASP P 181     -75.060 120.273  34.552  1.00  0.00      PROT  
ATOM   2802  OD1 ASP P 181     -75.191 121.053  33.583  1.00  0.00      PROT  
ATOM   2803  OD2 ASP P 181     -74.018 120.224  35.235  1.00  0.00      PROT  
ATOM   2804  C   ASP P 181     -75.064 118.528  36.993  1.00  0.00      PROT  
ATOM   2805  O   ASP P 181     -74.443 117.568  36.552  1.00  0.00      PROT  
ATOM   2806  N   GLY P 182     -74.677 119.216  38.065  1.00  0.00      PROT  
ATOM   2807  HN  GLY P 182     -75.199 120.015  38.367  1.00  0.00      PROT  
ATOM   2808  CA  GLY P 182     -73.588 118.759  38.930  1.00  0.00      PROT  
ATOM   2809  HA1 GLY P 182     -73.215 119.628  39.449  1.00  0.00      PROT  
ATOM   2810  HA2 GLY P 182     -72.856 118.330  38.286  1.00  0.00      PROT  
ATOM   2811  C   GLY P 182     -74.017 117.765  40.007  1.00  0.00      PROT  
ATOM   2812  O   GLY P 182     -73.194 117.339  40.815  1.00  0.00      PROT  
ATOM   2813  N   ALA P 183     -75.306 117.412  40.035  1.00  0.00      PROT  
ATOM   2814  HN  ALA P 183     -75.952 117.825  39.390  1.00  0.00      PROT  
ATOM   2815  CA  ALA P 183     -75.865 116.467  41.007  1.00  0.00      PROT  
ATOM   2816  HA  ALA P 183     -76.922 116.420  40.804  1.00  0.00      PROT  
ATOM   2817  CB  ALA P 183     -75.289 115.071  40.784  1.00  0.00      PROT  
ATOM   2818  HB1 ALA P 183     -74.995 114.941  39.721  1.00  0.00      PROT  
ATOM   2819  HB2 ALA P 183     -76.050 114.295  41.008  1.00  0.00      PROT  
ATOM   2820  HB3 ALA P 183     -74.421 114.882  41.444  1.00  0.00      PROT  
ATOM   2821  C   ALA P 183     -75.700 116.893  42.471  1.00  0.00      PROT  
ATOM   2822  O   ALA P 183     -75.784 116.069  43.379  1.00  0.00      PROT  
ATOM   2823  N   THR P 184     -75.491 118.184  42.707  1.00  0.00      PROT  
ATOM   2824  HN  THR P 184     -75.462 118.849  41.961  1.00  0.00      PROT  
ATOM   2825  CA  THR P 184     -75.294 118.679  44.064  1.00  0.00      PROT  
ATOM   2826  HA  THR P 184     -74.506 118.105  44.529  1.00  0.00      PROT  
ATOM   2827  CB  THR P 184     -74.895 120.167  44.065  1.00  0.00      PROT  
ATOM   2828  HB  THR P 184     -74.914 120.569  45.108  1.00  0.00      PROT  
ATOM   2829  OG1 THR P 184     -75.811 120.904  43.250  1.00  0.00      PROT  
ATOM   2830  HG1 THR P 184     -76.226 121.562  43.841  1.00  0.00      PROT  
ATOM   2831  CG2 THR P 184     -73.485 120.344  43.517  1.00  0.00      PROT  
ATOM   2832 HG21 THR P 184     -73.422 119.978  42.469  1.00  0.00      PROT  
ATOM   2833 HG22 THR P 184     -72.751 119.778  44.129  1.00  0.00      PROT  
ATOM   2834 HG23 THR P 184     -73.195 121.416  43.524  1.00  0.00      PROT  
ATOM   2835  C   THR P 184     -76.554 118.480  44.914  1.00  0.00      PROT  
ATOM   2836  O   THR P 184     -76.457 118.256  46.122  1.00  0.00      PROT  
ATOM   2837  N   SER P 185     -77.731 118.546  44.290  1.00  0.00      PROT  
ATOM   2838  HN  SER P 185     -77.788 118.674  43.294  1.00  0.00      PROT  
ATOM   2839  CA  SER P 185     -78.991 118.406  45.033  1.00  0.00      PROT  
ATOM   2840  HA  SER P 185     -78.928 119.031  45.911  1.00  0.00      PROT  
ATOM   2841  CB  SER P 185     -80.182 118.919  44.204  1.00  0.00      PROT  
ATOM   2842  HB1 SER P 185     -79.945 119.926  43.791  1.00  0.00      PROT  
ATOM   2843  HB2 SER P 185     -81.075 119.027  44.861  1.00  0.00      PROT  
ATOM   2844  OG  SER P 185     -80.506 118.036  43.144  1.00  0.00      PROT  
ATOM   2845  HG1 SER P 185     -81.434 118.270  42.879  1.00  0.00      PROT  
ATOM   2846  C   SER P 185     -79.245 116.968  45.516  1.00  0.00      PROT  
ATOM   2847  O   SER P 185     -79.971 116.767  46.489  1.00  0.00      PROT  
ATOM   2848  N   VAL P 186     -78.642 115.977  44.856  1.00  0.00      PROT  
ATOM   2849  HN  VAL P 186     -78.066 116.162  44.061  1.00  0.00      PROT  
ATOM   2850  CA  VAL P 186     -78.815 114.567  45.251  1.00  0.00      PROT  
ATOM   2851  HA  VAL P 186     -79.852 114.413  45.506  1.00  0.00      PROT  
ATOM   2852  CB  VAL P 186     -78.462 113.570  44.114  1.00  0.00      PROT  
ATOM   2853  HB  VAL P 186     -78.783 112.554  44.454  1.00  0.00      PROT  
ATOM   2854  CG1 VAL P 186     -79.213 113.908  42.845  1.00  0.00      PROT  
ATOM   2855 HG11 VAL P 186     -78.983 114.927  42.467  1.00  0.00      PROT  
ATOM   2856 HG12 VAL P 186     -78.984 113.177  42.040  1.00  0.00      PROT  
ATOM   2857 HG13 VAL P 186     -80.284 113.846  43.079  1.00  0.00      PROT  
ATOM   2858  CG2 VAL P 186     -76.979 113.542  43.817  1.00  0.00      PROT  
ATOM   2859 HG21 VAL P 186     -76.793 114.196  42.952  1.00  0.00      PROT  
ATOM   2860 HG22 VAL P 186     -76.706 112.544  43.427  1.00  0.00      PROT  
ATOM   2861 HG23 VAL P 186     -76.288 113.785  44.642  1.00  0.00      PROT  
ATOM   2862  C   VAL P 186     -78.014 114.199  46.499  1.00  0.00      PROT  
ATOM   2863  O   VAL P 186     -78.335 113.225  47.177  1.00  0.00      PROT  
ATOM   2864  N   VAL P 187     -76.969 114.974  46.786  1.00  0.00      PROT  
ATOM   2865  HN  VAL P 187     -76.716 115.719  46.171  1.00  0.00      PROT  
ATOM   2866  CA  VAL P 187     -76.135 114.771  47.975  1.00  0.00      PROT  
ATOM   2867  HA  VAL P 187     -75.935 113.714  48.091  1.00  0.00      PROT  
ATOM   2868  CB  VAL P 187     -74.789 115.518  47.823  1.00  0.00      PROT  
ATOM   2869  HB  VAL P 187     -75.000 116.580  47.548  1.00  0.00      PROT  
ATOM   2870  CG1 VAL P 187     -73.992 115.523  49.120  1.00  0.00      PROT  
ATOM   2871 HG11 VAL P 187     -73.927 114.506  49.562  1.00  0.00      PROT  
ATOM   2872 HG12 VAL P 187     -72.958 115.888  48.934  1.00  0.00      PROT  
ATOM   2873 HG13 VAL P 187     -74.449 116.215  49.855  1.00  0.00      PROT  
ATOM   2874  CG2 VAL P 187     -73.979 114.895  46.698  1.00  0.00      PROT  
ATOM   2875 HG21 VAL P 187     -73.808 113.814  46.887  1.00  0.00      PROT  
ATOM   2876 HG22 VAL P 187     -72.988 115.391  46.611  1.00  0.00      PROT  
ATOM   2877 HG23 VAL P 187     -74.495 115.000  45.719  1.00  0.00      PROT  
ATOM   2878  C   VAL P 187     -76.853 115.230  49.246  1.00  0.00      PROT  
ATOM   2879  O   VAL P 187     -76.665 114.653  50.317  1.00  0.00      PROT  
ATOM   2880  N   LEU P 188     -77.696 116.249  49.114  1.00  0.00      PROT  
ATOM   2881  HN  LEU P 188     -77.867 116.652  48.219  1.00  0.00      PROT  
ATOM   2882  CA  LEU P 188     -78.296 116.921  50.270  1.00  0.00      PROT  
ATOM   2883  HA  LEU P 188     -77.480 117.313  50.854  1.00  0.00      PROT  
ATOM   2884  CB  LEU P 188     -79.168 118.103  49.814  1.00  0.00      PROT  
ATOM   2885  HB1 LEU P 188     -79.519 118.636  50.728  1.00  0.00      PROT  
ATOM   2886  HB2 LEU P 188     -80.073 117.789  49.263  1.00  0.00      PROT  
ATOM   2887  CG  LEU P 188     -78.469 119.152  48.937  1.00  0.00      PROT  
ATOM   2888  HG  LEU P 188     -78.198 118.673  47.967  1.00  0.00      PROT  
ATOM   2889  CD1 LEU P 188     -79.411 120.307  48.635  1.00  0.00      PROT  
ATOM   2890 HD11 LEU P 188     -80.357 119.928  48.192  1.00  0.00      PROT  
ATOM   2891 HD12 LEU P 188     -78.947 121.012  47.912  1.00  0.00      PROT  
ATOM   2892 HD13 LEU P 188     -79.656 120.868  49.558  1.00  0.00      PROT  
ATOM   2893  CD2 LEU P 188     -77.187 119.669  49.580  1.00  0.00      PROT  
ATOM   2894 HD21 LEU P 188     -77.397 120.053  50.601  1.00  0.00      PROT  
ATOM   2895 HD22 LEU P 188     -76.424 118.865  49.650  1.00  0.00      PROT  
ATOM   2896 HD23 LEU P 188     -76.756 120.494  48.973  1.00  0.00      PROT  
ATOM   2897  C   LEU P 188     -79.063 116.007  51.245  1.00  0.00      PROT  
ATOM   2898  O   LEU P 188     -78.862 116.106  52.457  1.00  0.00      PROT  
ATOM   2899  N   PRO P 189     -79.924 115.106  50.735  1.00  0.00      PROT  
ATOM   2900  CD  PRO P 189     -80.452 115.004  49.362  1.00  0.00      PROT  
ATOM   2901  HD1 PRO P 189     -80.780 115.974  48.940  1.00  0.00      PROT  
ATOM   2902  HD2 PRO P 189     -79.675 114.551  48.715  1.00  0.00      PROT  
ATOM   2903  CA  PRO P 189     -80.571 114.152  51.652  1.00  0.00      PROT  
ATOM   2904  HA  PRO P 189     -81.157 114.715  52.366  1.00  0.00      PROT  
ATOM   2905  CB  PRO P 189     -81.403 113.264  50.722  1.00  0.00      PROT  
ATOM   2906  HB1 PRO P 189     -82.358 112.955  51.202  1.00  0.00      PROT  
ATOM   2907  HB2 PRO P 189     -80.849 112.338  50.434  1.00  0.00      PROT  
ATOM   2908  CG  PRO P 189     -81.615 114.069  49.492  1.00  0.00      PROT  
ATOM   2909  HG1 PRO P 189     -82.548 114.672  49.614  1.00  0.00      PROT  
ATOM   2910  HG2 PRO P 189     -81.741 113.437  48.585  1.00  0.00      PROT  
ATOM   2911  C   PRO P 189     -79.588 113.286  52.450  1.00  0.00      PROT  
ATOM   2912  O   PRO P 189     -79.860 112.941  53.602  1.00  0.00      PROT  
ATOM   2913  N   MET P 190     -78.458 112.937  51.843  1.00  0.00      PROT  
ATOM   2914  HN  MET P 190     -78.229 113.272  50.930  1.00  0.00      PROT  
ATOM   2915  CA  MET P 190     -77.441 112.144  52.534  1.00  0.00      PROT  
ATOM   2916  HA  MET P 190     -77.937 111.328  53.041  1.00  0.00      PROT  
ATOM   2917  CB  MET P 190     -76.467 111.540  51.528  1.00  0.00      PROT  
ATOM   2918  HB1 MET P 190     -75.666 111.003  52.093  1.00  0.00      PROT  
ATOM   2919  HB2 MET P 190     -75.970 112.332  50.926  1.00  0.00      PROT  
ATOM   2920  CG  MET P 190     -77.158 110.542  50.615  1.00  0.00      PROT  
ATOM   2921  HG1 MET P 190     -77.771 111.084  49.861  1.00  0.00      PROT  
ATOM   2922  HG2 MET P 190     -77.860 109.925  51.221  1.00  0.00      PROT  
ATOM   2923  SD  MET P 190     -76.009 109.442  49.792  1.00  0.00      PROT  
ATOM   2924  CE  MET P 190     -77.144 108.377  48.905  1.00  0.00      PROT  
ATOM   2925  HE1 MET P 190     -77.800 108.974  48.240  1.00  0.00      PROT  
ATOM   2926  HE2 MET P 190     -76.595 107.642  48.278  1.00  0.00      PROT  
ATOM   2927  HE3 MET P 190     -77.791 107.812  49.608  1.00  0.00      PROT  
ATOM   2928  C   MET P 190     -76.702 112.931  53.620  1.00  0.00      PROT  
ATOM   2929  O   MET P 190     -76.206 112.339  54.576  1.00  0.00      PROT  
ATOM   2930  N   LEU P 191     -76.650 114.255  53.485  1.00  0.00      PROT  
ATOM   2931  HN  LEU P 191     -77.006 114.700  52.664  1.00  0.00      PROT  
ATOM   2932  CA  LEU P 191     -76.168 115.125  54.570  1.00  0.00      PROT  
ATOM   2933  HA  LEU P 191     -75.160 114.838  54.819  1.00  0.00      PROT  
ATOM   2934  CB  LEU P 191     -76.191 116.601  54.152  1.00  0.00      PROT  
ATOM   2935  HB1 LEU P 191     -76.366 117.257  55.040  1.00  0.00      PROT  
ATOM   2936  HB2 LEU P 191     -77.039 116.796  53.484  1.00  0.00      PROT  
ATOM   2937  CG  LEU P 191     -74.945 117.195  53.484  1.00  0.00      PROT  
ATOM   2938  HG  LEU P 191     -74.184 117.374  54.250  1.00  0.00      PROT  
ATOM   2939  CD1 LEU P 191     -74.214 116.223  52.591  1.00  0.00      PROT  
ATOM   2940 HD11 LEU P 191     -73.761 115.392  53.173  1.00  0.00      PROT  
ATOM   2941 HD12 LEU P 191     -73.403 116.738  52.033  1.00  0.00      PROT  
ATOM   2942 HD13 LEU P 191     -74.918 115.780  51.856  1.00  0.00      PROT  
ATOM   2943  CD2 LEU P 191     -75.309 118.462  52.729  1.00  0.00      PROT  
ATOM   2944 HD21 LEU P 191     -75.988 118.236  51.885  1.00  0.00      PROT  
ATOM   2945 HD22 LEU P 191     -75.813 119.190  53.402  1.00  0.00      PROT  
ATOM   2946 HD23 LEU P 191     -74.395 118.944  52.318  1.00  0.00      PROT  
ATOM   2947  C   LEU P 191     -76.996 114.944  55.846  1.00  0.00      PROT  
ATOM   2948  O   LEU P 191     -76.445 114.891  56.945  1.00  0.00      PROT  
ATOM   2949  N   GLU P 192     -78.315 114.852  55.688  1.00  0.00      PROT  
ATOM   2950  HN  GLU P 192     -78.733 114.931  54.784  1.00  0.00      PROT  
ATOM   2951  CA  GLU P 192     -79.217 114.646  56.817  1.00  0.00      PROT  
ATOM   2952  HA  GLU P 192     -78.985 115.362  57.592  1.00  0.00      PROT  
ATOM   2953  CB  GLU P 192     -80.675 114.813  56.390  1.00  0.00      PROT  
ATOM   2954  HB1 GLU P 192     -81.330 114.630  57.274  1.00  0.00      PROT  
ATOM   2955  HB2 GLU P 192     -80.922 114.045  55.620  1.00  0.00      PROT  
ATOM   2956  CG  GLU P 192     -81.038 116.179  55.834  1.00  0.00      PROT  
ATOM   2957  HG1 GLU P 192     -80.343 116.479  55.020  1.00  0.00      PROT  
ATOM   2958  HG2 GLU P 192     -80.977 116.945  56.637  1.00  0.00      PROT  
ATOM   2959  CD  GLU P 192     -82.448 116.205  55.269  1.00  0.00      PROT  
ATOM   2960  OE1 GLU P 192     -82.658 116.849  54.223  1.00  0.00      PROT  
ATOM   2961  OE2 GLU P 192     -83.353 115.574  55.861  1.00  0.00      PROT  
ATOM   2962  C   GLU P 192     -79.036 113.251  57.398  1.00  0.00      PROT  
ATOM   2963  O   GLU P 192     -78.862 113.095  58.607  1.00  0.00      PROT  
ATOM   2964  N   MET P 193     -79.084 112.247  56.525  1.00  0.00      PROT  
ATOM   2965  HN  MET P 193     -79.279 112.434  55.561  1.00  0.00      PROT  
ATOM   2966  CA  MET P 193     -78.923 110.842  56.918  1.00  0.00      PROT  
ATOM   2967  HA  MET P 193     -79.721 110.589  57.605  1.00  0.00      PROT  
ATOM   2968  CB  MET P 193     -78.990 109.927  55.690  1.00  0.00      PROT  
ATOM   2969  HB1 MET P 193     -78.765 108.878  56.003  1.00  0.00      PROT  
ATOM   2970  HB2 MET P 193     -78.200 110.236  54.968  1.00  0.00      PROT  
ATOM   2971  CG  MET P 193     -80.336 109.902  54.980  1.00  0.00      PROT  
ATOM   2972  HG1 MET P 193     -80.633 110.931  54.692  1.00  0.00      PROT  
ATOM   2973  HG2 MET P 193     -81.120 109.540  55.681  1.00  0.00      PROT  
ATOM   2974  SD  MET P 193     -80.279 108.846  53.516  1.00  0.00      PROT  
ATOM   2975  CE  MET P 193     -81.362 109.714  52.397  1.00  0.00      PROT  
ATOM   2976  HE1 MET P 193     -82.419 109.451  52.607  1.00  0.00      PROT  
ATOM   2977  HE2 MET P 193     -81.244 110.814  52.487  1.00  0.00      PROT  
ATOM   2978  HE3 MET P 193     -81.153 109.427  51.344  1.00  0.00      PROT  
ATOM   2979  C   MET P 193     -77.602 110.603  57.640  1.00  0.00      PROT  
ATOM   2980  O   MET P 193     -77.534 109.799  58.578  1.00  0.00      PROT  
ATOM   2981  N   GLY P 194     -76.555 111.300  57.199  1.00  0.00      PROT  
ATOM   2982  HN  GLY P 194     -76.637 111.886  56.386  1.00  0.00      PROT  
ATOM   2983  CA  GLY P 194     -75.232 111.181  57.809  1.00  0.00      PROT  
ATOM   2984  HA1 GLY P 194     -74.590 111.904  57.330  1.00  0.00      PROT  
ATOM   2985  HA2 GLY P 194     -74.890 110.166  57.687  1.00  0.00      PROT  
ATOM   2986  C   GLY P 194     -75.206 111.470  59.300  1.00  0.00      PROT  
ATOM   2987  O   GLY P 194     -74.353 110.951  60.019  1.00  0.00      PROT  
ATOM   2988  N   HSD P 195     -76.141 112.300  59.758  1.00  0.00      PROT  
ATOM   2989  HN  HSD P 195     -76.820 112.687  59.132  1.00  0.00      PROT  
ATOM   2990  CA  HSD P 195     -76.242 112.679  61.167  1.00  0.00      PROT  
ATOM   2991  HA  HSD P 195     -75.441 112.225  61.735  1.00  0.00      PROT  
ATOM   2992  CB  HSD P 195     -76.098 114.194  61.292  1.00  0.00      PROT  
ATOM   2993  HB1 HSD P 195     -76.332 114.537  62.324  1.00  0.00      PROT  
ATOM   2994  HB2 HSD P 195     -76.814 114.676  60.599  1.00  0.00      PROT  
ATOM   2995  ND1 HSD P 195     -74.330 115.106  59.745  1.00  0.00      PROT  
ATOM   2996  HD1 HSD P 195     -74.931 115.136  58.943  1.00  0.00      PROT  
ATOM   2997  CG  HSD P 195     -74.717 114.687  60.999  1.00  0.00      PROT  
ATOM   2998  CE1 HSD P 195     -73.067 115.490  59.783  1.00  0.00      PROT  
ATOM   2999  HE1 HSD P 195     -72.513 115.892  58.931  1.00  0.00      PROT  
ATOM   3000  NE2 HSD P 195     -72.622 115.341  61.016  1.00  0.00      PROT  
ATOM   3001  CD2 HSD P 195     -73.635 114.842  61.799  1.00  0.00      PROT  
ATOM   3002  HD2 HSD P 195     -73.491 114.637  62.852  1.00  0.00      PROT  
ATOM   3003  C   HSD P 195     -77.540 112.203  61.831  1.00  0.00      PROT  
ATOM   3004  O   HSD P 195     -77.861 112.627  62.939  1.00  0.00      PROT  
ATOM   3005  N   GLY P 196     -78.279 111.321  61.158  1.00  0.00      PROT  
ATOM   3006  HN  GLY P 196     -77.993 111.017  60.248  1.00  0.00      PROT  
ATOM   3007  CA  GLY P 196     -79.419 110.636  61.770  1.00  0.00      PROT  
ATOM   3008  HA1 GLY P 196     -79.100 110.206  62.710  1.00  0.00      PROT  
ATOM   3009  HA2 GLY P 196     -79.747 109.883  61.070  1.00  0.00      PROT  
ATOM   3010  C   GLY P 196     -80.643 111.488  62.066  1.00  0.00      PROT  
ATOM   3011  O   GLY P 196     -81.431 111.155  62.955  1.00  0.00      PROT  
ATOM   3012  N   TYR P 197     -80.823 112.576  61.324  1.00  0.00      PROT  
ATOM   3013  HN  TYR P 197     -80.208 112.797  60.568  1.00  0.00      PROT  
ATOM   3014  CA  TYR P 197     -81.991 113.435  61.501  1.00  0.00      PROT  
ATOM   3015  HA  TYR P 197     -82.716 112.946  62.138  1.00  0.00      PROT  
ATOM   3016  CB  TYR P 197     -81.599 114.776  62.135  1.00  0.00      PROT  
ATOM   3017  HB1 TYR P 197     -80.935 114.583  63.008  1.00  0.00      PROT  
ATOM   3018  HB2 TYR P 197     -82.502 115.301  62.518  1.00  0.00      PROT  
ATOM   3019  CG  TYR P 197     -80.883 115.708  61.192  1.00  0.00      PROT  
ATOM   3020  CD1 TYR P 197     -81.584 116.652  60.448  1.00  0.00      PROT  
ATOM   3021  HD1 TYR P 197     -82.652 116.745  60.570  1.00  0.00      PROT  
ATOM   3022  CE1 TYR P 197     -80.931 117.500  59.570  1.00  0.00      PROT  
ATOM   3023  HE1 TYR P 197     -81.483 118.236  59.003  1.00  0.00      PROT  
ATOM   3024  CZ  TYR P 197     -79.560 117.410  59.426  1.00  0.00      PROT  
ATOM   3025  OH  TYR P 197     -78.902 118.251  58.550  1.00  0.00      PROT  
ATOM   3026  HH  TYR P 197     -77.964 117.977  58.524  1.00  0.00      PROT  
ATOM   3027  CD2 TYR P 197     -79.503 115.636  61.027  1.00  0.00      PROT  
ATOM   3028  HD2 TYR P 197     -78.946 114.909  61.602  1.00  0.00      PROT  
ATOM   3029  CE2 TYR P 197     -78.843 116.480  60.154  1.00  0.00      PROT  
ATOM   3030  HE2 TYR P 197     -77.773 116.426  60.049  1.00  0.00      PROT  
ATOM   3031  C   TYR P 197     -82.683 113.668  60.167  1.00  0.00      PROT  
ATOM   3032  O   TYR P 197     -82.173 113.283  59.113  1.00  0.00      PROT  
ATOM   3033  N   GLU P 198     -83.844 114.311  60.236  1.00  0.00      PROT  
ATOM   3034  HN  GLU P 198     -84.241 114.573  61.109  1.00  0.00      PROT  
ATOM   3035  CA  GLU P 198     -84.621 114.678  59.061  1.00  0.00      PROT  
ATOM   3036  HA  GLU P 198     -84.056 114.498  58.158  1.00  0.00      PROT  
ATOM   3037  CB  GLU P 198     -85.922 113.873  59.036  1.00  0.00      PROT  
ATOM   3038  HB1 GLU P 198     -86.523 114.102  59.947  1.00  0.00      PROT  
ATOM   3039  HB2 GLU P 198     -85.640 112.794  59.106  1.00  0.00      PROT  
ATOM   3040  CG  GLU P 198     -86.763 114.063  57.788  1.00  0.00      PROT  
ATOM   3041  HG1 GLU P 198     -86.167 113.820  56.883  1.00  0.00      PROT  
ATOM   3042  HG2 GLU P 198     -87.104 115.119  57.708  1.00  0.00      PROT  
ATOM   3043  CD  GLU P 198     -88.009 113.198  57.792  1.00  0.00      PROT  
ATOM   3044  OE1 GLU P 198     -88.345 112.641  56.726  1.00  0.00      PROT  
ATOM   3045  OE2 GLU P 198     -88.649 113.068  58.862  1.00  0.00      PROT  
ATOM   3046  C   GLU P 198     -84.927 116.168  59.125  1.00  0.00      PROT  
ATOM   3047  O   GLU P 198     -85.462 116.650  60.122  1.00  0.00      PROT  
ATOM   3048  N   LEU P 199     -84.569 116.901  58.076  1.00  0.00      PROT  
ATOM   3049  HN  LEU P 199     -84.112 116.486  57.276  1.00  0.00      PROT  
ATOM   3050  CA  LEU P 199     -84.941 118.306  57.985  1.00  0.00      PROT  
ATOM   3051  HA  LEU P 199     -84.901 118.743  58.973  1.00  0.00      PROT  
ATOM   3052  CB  LEU P 199     -84.008 119.064  57.046  1.00  0.00      PROT  
ATOM   3053  HB1 LEU P 199     -84.186 118.734  55.997  1.00  0.00      PROT  
ATOM   3054  HB2 LEU P 199     -82.961 118.769  57.288  1.00  0.00      PROT  
ATOM   3055  CG  LEU P 199     -84.081 120.592  57.131  1.00  0.00      PROT  
ATOM   3056  HG  LEU P 199     -85.145 120.912  57.000  1.00  0.00      PROT  
ATOM   3057  CD1 LEU P 199     -83.608 121.092  58.487  1.00  0.00      PROT  
ATOM   3058 HD11 LEU P 199     -84.232 120.697  59.314  1.00  0.00      PROT  
ATOM   3059 HD12 LEU P 199     -83.669 122.201  58.534  1.00  0.00      PROT  
ATOM   3060 HD13 LEU P 199     -82.554 120.791  58.669  1.00  0.00      PROT  
ATOM   3061  CD2 LEU P 199     -83.261 121.213  56.011  1.00  0.00      PROT  
ATOM   3062 HD21 LEU P 199     -82.229 120.810  56.038  1.00  0.00      PROT  
ATOM   3063 HD22 LEU P 199     -83.700 120.986  55.027  1.00  0.00      PROT  
ATOM   3064 HD23 LEU P 199     -83.214 122.317  56.127  1.00  0.00      PROT  
ATOM   3065  C   LEU P 199     -86.384 118.362  57.492  1.00  0.00      PROT  
ATOM   3066  O   LEU P 199     -86.701 117.823  56.429  1.00  0.00      PROT  
ATOM   3067  N   GLN P 200     -87.254 118.994  58.280  1.00  0.00      PROT  
ATOM   3068  HN  GLN P 200     -86.955 119.500  59.101  1.00  0.00      PROT  
ATOM   3069  CA  GLN P 200     -88.696 118.966  58.027  1.00  0.00      PROT  
ATOM   3070  HA  GLN P 200     -88.928 117.953  57.739  1.00  0.00      PROT  
ATOM   3071  CB  GLN P 200     -89.467 119.316  59.306  1.00  0.00      PROT  
ATOM   3072  HB1 GLN P 200     -90.560 119.382  59.095  1.00  0.00      PROT  
ATOM   3073  HB2 GLN P 200     -89.137 120.326  59.648  1.00  0.00      PROT  
ATOM   3074  CG  GLN P 200     -89.251 118.329  60.442  1.00  0.00      PROT  
ATOM   3075  HG1 GLN P 200     -89.842 118.646  61.329  1.00  0.00      PROT  
ATOM   3076  HG2 GLN P 200     -88.181 118.337  60.742  1.00  0.00      PROT  
ATOM   3077  CD  GLN P 200     -89.692 116.923  60.075  1.00  0.00      PROT  
ATOM   3078  OE1 GLN P 200     -90.804 116.723  59.592  1.00  0.00      PROT  
ATOM   3079  NE2 GLN P 200     -88.820 115.945  60.294  1.00  0.00      PROT  
ATOM   3080 HE21 GLN P 200     -89.019 115.018  59.964  1.00  0.00      PROT  
ATOM   3081 HE22 GLN P 200     -87.982 116.135  60.804  1.00  0.00      PROT  
ATOM   3082  C   GLN P 200     -89.102 119.912  56.894  1.00  0.00      PROT  
ATOM   3083  O   GLN P 200     -88.453 120.935  56.686  1.00  0.00      PROT  
ATOM   3084  N   PRO P 201     -90.184 119.576  56.164  1.00  0.00      PROT  
ATOM   3085  CD  PRO P 201     -91.002 118.354  56.295  1.00  0.00      PROT  
ATOM   3086  HD1 PRO P 201     -90.371 117.437  56.348  1.00  0.00      PROT  
ATOM   3087  HD2 PRO P 201     -91.635 118.427  57.206  1.00  0.00      PROT  
ATOM   3088  CA  PRO P 201     -90.608 120.382  55.013  1.00  0.00      PROT  
ATOM   3089  HA  PRO P 201     -89.870 120.278  54.231  1.00  0.00      PROT  
ATOM   3090  CB  PRO P 201     -91.961 119.777  54.645  1.00  0.00      PROT  
ATOM   3091  HB1 PRO P 201     -92.170 119.904  53.558  1.00  0.00      PROT  
ATOM   3092  HB2 PRO P 201     -92.792 120.240  55.224  1.00  0.00      PROT  
ATOM   3093  CG  PRO P 201     -91.831 118.347  55.041  1.00  0.00      PROT  
ATOM   3094  HG1 PRO P 201     -91.274 117.799  54.242  1.00  0.00      PROT  
ATOM   3095  HG2 PRO P 201     -92.812 117.844  55.186  1.00  0.00      PROT  
ATOM   3096  C   PRO P 201     -90.758 121.877  55.290  1.00  0.00      PROT  
ATOM   3097  O   PRO P 201     -90.365 122.687  54.455  1.00  0.00      PROT  
ATOM   3098  N   TYR P 202     -91.305 122.243  56.447  1.00  0.00      PROT  
ATOM   3099  HN  TYR P 202     -91.684 121.558  57.073  1.00  0.00      PROT  
ATOM   3100  CA  TYR P 202     -91.544 123.657  56.742  1.00  0.00      PROT  
ATOM   3101  HA  TYR P 202     -92.142 124.049  55.930  1.00  0.00      PROT  
ATOM   3102  CB  TYR P 202     -92.331 123.835  58.052  1.00  0.00      PROT  
ATOM   3103  HB1 TYR P 202     -93.093 123.030  58.148  1.00  0.00      PROT  
ATOM   3104  HB2 TYR P 202     -92.879 124.801  58.027  1.00  0.00      PROT  
ATOM   3105  CG  TYR P 202     -91.471 123.838  59.292  1.00  0.00      PROT  
ATOM   3106  CD1 TYR P 202     -90.985 125.030  59.817  1.00  0.00      PROT  
ATOM   3107  HD1 TYR P 202     -91.225 125.965  59.329  1.00  0.00      PROT  
ATOM   3108  CE1 TYR P 202     -90.194 125.044  60.952  1.00  0.00      PROT  
ATOM   3109  HE1 TYR P 202     -89.824 125.985  61.339  1.00  0.00      PROT  
ATOM   3110  CZ  TYR P 202     -89.869 123.854  61.567  1.00  0.00      PROT  
ATOM   3111  OH  TYR P 202     -89.076 123.873  62.687  1.00  0.00      PROT  
ATOM   3112  HH  TYR P 202     -88.772 124.788  62.805  1.00  0.00      PROT  
ATOM   3113  CD2 TYR P 202     -91.133 122.652  59.932  1.00  0.00      PROT  
ATOM   3114  HD2 TYR P 202     -91.499 121.713  59.539  1.00  0.00      PROT  
ATOM   3115  CE2 TYR P 202     -90.336 122.654  61.064  1.00  0.00      PROT  
ATOM   3116  HE2 TYR P 202     -90.077 121.719  61.540  1.00  0.00      PROT  
ATOM   3117  C   TYR P 202     -90.238 124.467  56.766  1.00  0.00      PROT  
ATOM   3118  O   TYR P 202     -90.259 125.675  56.529  1.00  0.00      PROT  
ATOM   3119  N   GLU P 203     -89.109 123.813  57.048  1.00  0.00      PROT  
ATOM   3120  HN  GLU P 203     -89.120 122.836  57.258  1.00  0.00      PROT  
ATOM   3121  CA  GLU P 203     -87.800 124.470  56.937  1.00  0.00      PROT  
ATOM   3122  HA  GLU P 203     -87.912 125.545  56.981  1.00  0.00      PROT  
ATOM   3123  CB  GLU P 203     -86.866 124.053  58.080  1.00  0.00      PROT  
ATOM   3124  HB1 GLU P 203     -85.802 124.244  57.795  1.00  0.00      PROT  
ATOM   3125  HB2 GLU P 203     -86.962 122.957  58.264  1.00  0.00      PROT  
ATOM   3126  CG  GLU P 203     -87.122 124.830  59.357  1.00  0.00      PROT  
ATOM   3127  HG1 GLU P 203     -88.131 124.554  59.700  1.00  0.00      PROT  
ATOM   3128  HG2 GLU P 203     -87.098 125.922  59.169  1.00  0.00      PROT  
ATOM   3129  CD  GLU P 203     -86.158 124.492  60.480  1.00  0.00      PROT  
ATOM   3130  OE1 GLU P 203     -85.774 125.420  61.223  1.00  0.00      PROT  
ATOM   3131  OE2 GLU P 203     -85.793 123.305  60.627  1.00  0.00      PROT  
ATOM   3132  C   GLU P 203     -87.151 124.173  55.598  1.00  0.00      PROT  
ATOM   3133  O   GLU P 203     -86.752 125.082  54.882  1.00  0.00      PROT  
ATOM   3134  N   ARG P 204     -87.062 122.892  55.271  1.00  0.00      PROT  
ATOM   3135  HN  ARG P 204     -87.465 122.190  55.867  1.00  0.00      PROT  
ATOM   3136  CA  ARG P 204     -86.410 122.418  54.052  1.00  0.00      PROT  
ATOM   3137  HA  ARG P 204     -85.360 122.659  54.131  1.00  0.00      PROT  
ATOM   3138  CB  ARG P 204     -86.606 120.902  53.986  1.00  0.00      PROT  
ATOM   3139  HB1 ARG P 204     -87.702 120.697  54.044  1.00  0.00      PROT  
ATOM   3140  HB2 ARG P 204     -86.160 120.443  54.899  1.00  0.00      PROT  
ATOM   3141  CG  ARG P 204     -86.076 120.202  52.760  1.00  0.00      PROT  
ATOM   3142  HG1 ARG P 204     -86.600 120.595  51.860  1.00  0.00      PROT  
ATOM   3143  HG2 ARG P 204     -86.364 119.123  52.824  1.00  0.00      PROT  
ATOM   3144  CD  ARG P 204     -84.573 120.281  52.665  1.00  0.00      PROT  
ATOM   3145  HD1 ARG P 204     -84.114 119.666  53.475  1.00  0.00      PROT  
ATOM   3146  HD2 ARG P 204     -84.184 121.322  52.745  1.00  0.00      PROT  
ATOM   3147  NE  ARG P 204     -84.159 119.703  51.403  1.00  0.00      PROT  
ATOM   3148  HE  ARG P 204     -83.570 118.890  51.396  1.00  0.00      PROT  
ATOM   3149  CZ  ARG P 204     -84.329 120.296  50.225  1.00  0.00      PROT  
ATOM   3150  NH1 ARG P 204     -84.892 121.499  50.132  1.00  0.00      PROT  
ATOM   3151 HH11 ARG P 204     -85.316 121.933  50.925  1.00  0.00      PROT  
ATOM   3152 HH12 ARG P 204     -85.116 121.813  49.219  1.00  0.00      PROT  
ATOM   3153  NH2 ARG P 204     -83.928 119.679  49.132  1.00  0.00      PROT  
ATOM   3154 HH21 ARG P 204     -83.672 118.720  49.220  1.00  0.00      PROT  
ATOM   3155 HH22 ARG P 204     -83.507 120.254  48.416  1.00  0.00      PROT  
ATOM   3156  C   ARG P 204     -86.932 123.106  52.774  1.00  0.00      PROT  
ATOM   3157  O   ARG P 204     -86.144 123.487  51.895  1.00  0.00      PROT  
ATOM   3158  N   ASP P 205     -88.252 123.270  52.686  1.00  0.00      PROT  
ATOM   3159  HN  ASP P 205     -88.885 122.942  53.395  1.00  0.00      PROT  
ATOM   3160  CA  ASP P 205     -88.888 123.830  51.488  1.00  0.00      PROT  
ATOM   3161  HA  ASP P 205     -88.215 123.731  50.646  1.00  0.00      PROT  
ATOM   3162  CB  ASP P 205     -90.168 123.056  51.164  1.00  0.00      PROT  
ATOM   3163  HB1 ASP P 205     -90.667 123.482  50.267  1.00  0.00      PROT  
ATOM   3164  HB2 ASP P 205     -90.885 123.099  52.010  1.00  0.00      PROT  
ATOM   3165  CG  ASP P 205     -89.893 121.604  50.838  1.00  0.00      PROT  
ATOM   3166  OD1 ASP P 205     -90.590 120.727  51.380  1.00  0.00      PROT  
ATOM   3167  OD2 ASP P 205     -88.964 121.344  50.048  1.00  0.00      PROT  
ATOM   3168  C   ASP P 205     -89.190 125.321  51.602  1.00  0.00      PROT  
ATOM   3169  O   ASP P 205     -89.761 125.910  50.684  1.00  0.00      PROT  
ATOM   3170  N   ARG P 206     -88.809 125.935  52.718  1.00  0.00      PROT  
ATOM   3171  HN  ARG P 206     -88.336 125.428  53.439  1.00  0.00      PROT  
ATOM   3172  CA  ARG P 206     -88.887 127.385  52.841  1.00  0.00      PROT  
ATOM   3173  HA  ARG P 206     -89.906 127.690  52.647  1.00  0.00      PROT  
ATOM   3174  CB  ARG P 206     -88.470 127.823  54.244  1.00  0.00      PROT  
ATOM   3175  HB1 ARG P 206     -87.454 127.416  54.457  1.00  0.00      PROT  
ATOM   3176  HB2 ARG P 206     -89.172 127.348  54.968  1.00  0.00      PROT  
ATOM   3177  CG  ARG P 206     -88.466 129.321  54.448  1.00  0.00      PROT  
ATOM   3178  HG1 ARG P 206     -89.465 129.751  54.205  1.00  0.00      PROT  
ATOM   3179  HG2 ARG P 206     -87.713 129.762  53.756  1.00  0.00      PROT  
ATOM   3180  CD  ARG P 206     -88.075 129.686  55.868  1.00  0.00      PROT  
ATOM   3181  HD1 ARG P 206     -87.224 129.030  56.176  1.00  0.00      PROT  
ATOM   3182  HD2 ARG P 206     -88.931 129.513  56.563  1.00  0.00      PROT  
ATOM   3183  NE  ARG P 206     -87.652 131.082  55.947  1.00  0.00      PROT  
ATOM   3184  HE  ARG P 206     -87.835 131.663  55.148  1.00  0.00      PROT  
ATOM   3185  CZ  ARG P 206     -86.996 131.622  56.972  1.00  0.00      PROT  
ATOM   3186  NH1 ARG P 206     -86.658 132.906  56.929  1.00  0.00      PROT  
ATOM   3187 HH11 ARG P 206     -86.918 133.449  56.142  1.00  0.00      PROT  
ATOM   3188 HH12 ARG P 206     -86.169 133.302  57.696  1.00  0.00      PROT  
ATOM   3189  NH2 ARG P 206     -86.673 130.892  58.037  1.00  0.00      PROT  
ATOM   3190 HH21 ARG P 206     -86.970 129.947  58.098  1.00  0.00      PROT  
ATOM   3191 HH22 ARG P 206     -86.167 131.272  58.805  1.00  0.00      PROT  
ATOM   3192  C   ARG P 206     -87.977 128.013  51.783  1.00  0.00      PROT  
ATOM   3193  O   ARG P 206     -86.868 127.536  51.550  1.00  0.00      PROT  
ATOM   3194  N   THR P 207     -88.448 129.079  51.142  1.00  0.00      PROT  
ATOM   3195  HN  THR P 207     -89.394 129.400  51.289  1.00  0.00      PROT  
ATOM   3196  CA  THR P 207     -87.715 129.687  50.023  1.00  0.00      PROT  
ATOM   3197  HA  THR P 207     -87.662 128.952  49.231  1.00  0.00      PROT  
ATOM   3198  CB  THR P 207     -88.452 130.928  49.488  1.00  0.00      PROT  
ATOM   3199  HB  THR P 207     -88.562 131.687  50.295  1.00  0.00      PROT  
ATOM   3200  OG1 THR P 207     -89.769 130.543  49.076  1.00  0.00      PROT  
ATOM   3201  HG1 THR P 207     -89.715 129.860  48.387  1.00  0.00      PROT  
ATOM   3202  CG2 THR P 207     -87.709 131.546  48.302  1.00  0.00      PROT  
ATOM   3203 HG21 THR P 207     -88.328 132.345  47.838  1.00  0.00      PROT  
ATOM   3204 HG22 THR P 207     -87.489 130.782  47.529  1.00  0.00      PROT  
ATOM   3205 HG23 THR P 207     -86.751 132.008  48.619  1.00  0.00      PROT  
ATOM   3206  C   THR P 207     -86.270 130.048  50.376  1.00  0.00      PROT  
ATOM   3207  O   THR P 207     -85.356 129.785  49.593  1.00  0.00      PROT  
ATOM   3208  N   ALA P 208     -86.070 130.639  51.552  1.00  0.00      PROT  
ATOM   3209  HN  ALA P 208     -86.838 130.871  52.146  1.00  0.00      PROT  
ATOM   3210  CA  ALA P 208     -84.737 131.062  51.993  1.00  0.00      PROT  
ATOM   3211  HA  ALA P 208     -84.301 131.668  51.211  1.00  0.00      PROT  
ATOM   3212  CB  ALA P 208     -84.841 131.890  53.265  1.00  0.00      PROT  
ATOM   3213  HB1 ALA P 208     -85.477 132.784  53.085  1.00  0.00      PROT  
ATOM   3214  HB2 ALA P 208     -83.838 132.244  53.591  1.00  0.00      PROT  
ATOM   3215  HB3 ALA P 208     -85.294 131.298  54.090  1.00  0.00      PROT  
ATOM   3216  C   ALA P 208     -83.785 129.883  52.213  1.00  0.00      PROT  
ATOM   3217  O   ALA P 208     -82.583 130.002  51.983  1.00  0.00      PROT  
ATOM   3218  N   VAL P 209     -84.324 128.756  52.666  1.00  0.00      PROT  
ATOM   3219  HN  VAL P 209     -85.310 128.655  52.768  1.00  0.00      PROT  
ATOM   3220  CA  VAL P 209     -83.518 127.563  52.902  1.00  0.00      PROT  
ATOM   3221  HA  VAL P 209     -82.589 127.855  53.367  1.00  0.00      PROT  
ATOM   3222  CB  VAL P 209     -84.218 126.577  53.851  1.00  0.00      PROT  
ATOM   3223  HB  VAL P 209     -85.223 126.334  53.428  1.00  0.00      PROT  
ATOM   3224  CG1 VAL P 209     -83.422 125.282  53.973  1.00  0.00      PROT  
ATOM   3225 HG11 VAL P 209     -82.372 125.488  54.272  1.00  0.00      PROT  
ATOM   3226 HG12 VAL P 209     -83.883 124.633  54.750  1.00  0.00      PROT  
ATOM   3227 HG13 VAL P 209     -83.420 124.706  53.023  1.00  0.00      PROT  
ATOM   3228  CG2 VAL P 209     -84.403 127.217  55.221  1.00  0.00      PROT  
ATOM   3229 HG21 VAL P 209     -83.420 127.495  55.658  1.00  0.00      PROT  
ATOM   3230 HG22 VAL P 209     -84.893 126.501  55.917  1.00  0.00      PROT  
ATOM   3231 HG23 VAL P 209     -85.035 128.126  55.163  1.00  0.00      PROT  
ATOM   3232  C   VAL P 209     -83.167 126.888  51.579  1.00  0.00      PROT  
ATOM   3233  O   VAL P 209     -82.022 126.494  51.371  1.00  0.00      PROT  
ATOM   3234  N   ARG P 210     -84.147 126.755  50.687  1.00  0.00      PROT  
ATOM   3235  HN  ARG P 210     -85.094 126.995  50.913  1.00  0.00      PROT  
ATOM   3236  CA  ARG P 210     -83.857 126.353  49.312  1.00  0.00      PROT  
ATOM   3237  HA  ARG P 210     -83.471 125.343  49.316  1.00  0.00      PROT  
ATOM   3238  CB  ARG P 210     -85.112 126.435  48.433  1.00  0.00      PROT  
ATOM   3239  HB1 ARG P 210     -85.626 127.408  48.601  1.00  0.00      PROT  
ATOM   3240  HB2 ARG P 210     -85.810 125.635  48.773  1.00  0.00      PROT  
ATOM   3241  CG  ARG P 210     -84.830 126.275  46.941  1.00  0.00      PROT  
ATOM   3242  HG1 ARG P 210     -84.129 125.421  46.788  1.00  0.00      PROT  
ATOM   3243  HG2 ARG P 210     -84.333 127.182  46.529  1.00  0.00      PROT  
ATOM   3244  CD  ARG P 210     -86.089 125.983  46.138  1.00  0.00      PROT  
ATOM   3245  HD1 ARG P 210     -86.581 125.071  46.548  1.00  0.00      PROT  
ATOM   3246  HD2 ARG P 210     -85.816 125.750  45.079  1.00  0.00      PROT  
ATOM   3247  NE  ARG P 210     -87.071 127.071  46.166  1.00  0.00      PROT  
ATOM   3248  HE  ARG P 210     -87.870 126.944  46.770  1.00  0.00      PROT  
ATOM   3249  CZ  ARG P 210     -87.054 128.152  45.384  1.00  0.00      PROT  
ATOM   3250  NH1 ARG P 210     -88.022 129.057  45.495  1.00  0.00      PROT  
ATOM   3251 HH11 ARG P 210     -88.813 128.850  46.081  1.00  0.00      PROT  
ATOM   3252 HH12 ARG P 210     -88.026 129.823  44.870  1.00  0.00      PROT  
ATOM   3253  NH2 ARG P 210     -86.085 128.351  44.497  1.00  0.00      PROT  
ATOM   3254 HH21 ARG P 210     -85.276 127.738  44.459  1.00  0.00      PROT  
ATOM   3255 HH22 ARG P 210     -85.982 129.225  44.049  1.00  0.00      PROT  
ATOM   3256  C   ARG P 210     -82.766 127.252  48.729  1.00  0.00      PROT  
ATOM   3257  O   ARG P 210     -81.833 126.769  48.094  1.00  0.00      PROT  
ATOM   3258  N   ALA P 211     -82.884 128.559  48.953  1.00  0.00      PROT  
ATOM   3259  HN  ALA P 211     -83.692 128.937  49.409  1.00  0.00      PROT  
ATOM   3260  CA  ALA P 211     -81.926 129.514  48.397  1.00  0.00      PROT  
ATOM   3261  HA  ALA P 211     -81.950 129.407  47.318  1.00  0.00      PROT  
ATOM   3262  CB  ALA P 211     -82.316 130.942  48.747  1.00  0.00      PROT  
ATOM   3263  HB1 ALA P 211     -82.220 131.128  49.836  1.00  0.00      PROT  
ATOM   3264  HB2 ALA P 211     -83.370 131.131  48.453  1.00  0.00      PROT  
ATOM   3265  HB3 ALA P 211     -81.671 131.669  48.206  1.00  0.00      PROT  
ATOM   3266  C   ALA P 211     -80.488 129.231  48.829  1.00  0.00      PROT  
ATOM   3267  O   ALA P 211     -79.599 129.196  47.985  1.00  0.00      PROT  
ATOM   3268  N   VAL P 212     -80.247 129.029  50.125  1.00  0.00      PROT  
ATOM   3269  HN  VAL P 212     -80.977 129.087  50.806  1.00  0.00      PROT  
ATOM   3270  CA  VAL P 212     -78.874 128.753  50.585  1.00  0.00      PROT  
ATOM   3271  HA  VAL P 212     -78.229 129.499  50.142  1.00  0.00      PROT  
ATOM   3272  CB  VAL P 212     -78.686 128.862  52.119  1.00  0.00      PROT  
ATOM   3273  HB  VAL P 212     -77.617 128.626  52.356  1.00  0.00      PROT  
ATOM   3274  CG1 VAL P 212     -78.935 130.286  52.573  1.00  0.00      PROT  
ATOM   3275 HG11 VAL P 212     -78.295 130.997  52.006  1.00  0.00      PROT  
ATOM   3276 HG12 VAL P 212     -79.998 130.573  52.418  1.00  0.00      PROT  
ATOM   3277 HG13 VAL P 212     -78.696 130.399  53.652  1.00  0.00      PROT  
ATOM   3278  CG2 VAL P 212     -79.571 127.886  52.878  1.00  0.00      PROT  
ATOM   3279 HG21 VAL P 212     -80.638 128.110  52.680  1.00  0.00      PROT  
ATOM   3280 HG22 VAL P 212     -79.405 127.990  53.970  1.00  0.00      PROT  
ATOM   3281 HG23 VAL P 212     -79.370 126.831  52.598  1.00  0.00      PROT  
ATOM   3282  C   VAL P 212     -78.354 127.405  50.084  1.00  0.00      PROT  
ATOM   3283  O   VAL P 212     -77.153 127.248  49.869  1.00  0.00      PROT  
ATOM   3284  N   ALA P 213     -79.250 126.442  49.884  1.00  0.00      PROT  
ATOM   3285  HN  ALA P 213     -80.219 126.583  50.095  1.00  0.00      PROT  
ATOM   3286  CA  ALA P 213     -78.866 125.184  49.260  1.00  0.00      PROT  
ATOM   3287  HA  ALA P 213     -77.999 124.791  49.776  1.00  0.00      PROT  
ATOM   3288  CB  ALA P 213     -79.997 124.174  49.341  1.00  0.00      PROT  
ATOM   3289  HB1 ALA P 213     -80.899 124.536  48.801  1.00  0.00      PROT  
ATOM   3290  HB2 ALA P 213     -80.282 124.007  50.402  1.00  0.00      PROT  
ATOM   3291  HB3 ALA P 213     -79.696 123.201  48.896  1.00  0.00      PROT  
ATOM   3292  C   ALA P 213     -78.456 125.431  47.803  1.00  0.00      PROT  
ATOM   3293  O   ALA P 213     -77.446 124.897  47.343  1.00  0.00      PROT  
ATOM   3294  N   GLU P 214     -79.229 126.254  47.091  1.00  0.00      PROT  
ATOM   3295  HN  GLU P 214     -80.086 126.628  47.461  1.00  0.00      PROT  
ATOM   3296  CA  GLU P 214     -78.894 126.620  45.706  1.00  0.00      PROT  
ATOM   3297  HA  GLU P 214     -78.784 125.713  45.128  1.00  0.00      PROT  
ATOM   3298  CB  GLU P 214     -80.004 127.466  45.072  1.00  0.00      PROT  
ATOM   3299  HB1 GLU P 214     -79.653 127.816  44.073  1.00  0.00      PROT  
ATOM   3300  HB2 GLU P 214     -80.196 128.367  45.697  1.00  0.00      PROT  
ATOM   3301  CG  GLU P 214     -81.314 126.729  44.810  1.00  0.00      PROT  
ATOM   3302  HG1 GLU P 214     -81.719 126.278  45.735  1.00  0.00      PROT  
ATOM   3303  HG2 GLU P 214     -81.144 125.909  44.079  1.00  0.00      PROT  
ATOM   3304  CD  GLU P 214     -82.398 127.633  44.232  1.00  0.00      PROT  
ATOM   3305  OE1 GLU P 214     -83.502 127.130  43.926  1.00  0.00      PROT  
ATOM   3306  OE2 GLU P 214     -82.157 128.850  44.070  1.00  0.00      PROT  
ATOM   3307  C   GLU P 214     -77.569 127.379  45.620  1.00  0.00      PROT  
ATOM   3308  O   GLU P 214     -76.782 127.159  44.691  1.00  0.00      PROT  
ATOM   3309  N   MET P 215     -77.336 128.284  46.573  1.00  0.00      PROT  
ATOM   3310  HN  MET P 215     -78.065 128.529  47.221  1.00  0.00      PROT  
ATOM   3311  CA  MET P 215     -76.067 129.013  46.648  1.00  0.00      PROT  
ATOM   3312  HA  MET P 215     -75.918 129.537  45.713  1.00  0.00      PROT  
ATOM   3313  CB  MET P 215     -76.073 130.026  47.799  1.00  0.00      PROT  
ATOM   3314  HB1 MET P 215     -75.042 130.428  47.944  1.00  0.00      PROT  
ATOM   3315  HB2 MET P 215     -76.362 129.496  48.734  1.00  0.00      PROT  
ATOM   3316  CG  MET P 215     -76.997 131.216  47.595  1.00  0.00      PROT  
ATOM   3317  HG1 MET P 215     -78.026 130.872  47.364  1.00  0.00      PROT  
ATOM   3318  HG2 MET P 215     -76.659 131.790  46.705  1.00  0.00      PROT  
ATOM   3319  SD  MET P 215     -77.017 132.299  49.042  1.00  0.00      PROT  
ATOM   3320  CE  MET P 215     -78.762 132.686  49.159  1.00  0.00      PROT  
ATOM   3321  HE1 MET P 215     -78.934 133.575  49.801  1.00  0.00      PROT  
ATOM   3322  HE2 MET P 215     -79.191 132.892  48.157  1.00  0.00      PROT  
ATOM   3323  HE3 MET P 215     -79.326 131.833  49.592  1.00  0.00      PROT  
ATOM   3324  C   MET P 215     -74.897 128.051  46.818  1.00  0.00      PROT  
ATOM   3325  O   MET P 215     -73.868 128.213  46.167  1.00  0.00      PROT  
ATOM   3326  N   ALA P 216     -75.054 127.048  47.684  1.00  0.00      PROT  
ATOM   3327  HN  ALA P 216     -75.879 126.976  48.248  1.00  0.00      PROT  
ATOM   3328  CA  ALA P 216     -74.021 126.021  47.856  1.00  0.00      PROT  
ATOM   3329  HA  ALA P 216     -73.098 126.514  48.132  1.00  0.00      PROT  
ATOM   3330  CB  ALA P 216     -74.417 125.032  48.945  1.00  0.00      PROT  
ATOM   3331  HB1 ALA P 216     -73.610 124.287  49.118  1.00  0.00      PROT  
ATOM   3332  HB2 ALA P 216     -75.351 124.490  48.686  1.00  0.00      PROT  
ATOM   3333  HB3 ALA P 216     -74.593 125.575  49.900  1.00  0.00      PROT  
ATOM   3334  C   ALA P 216     -73.761 125.291  46.539  1.00  0.00      PROT  
ATOM   3335  O   ALA P 216     -72.608 125.096  46.144  1.00  0.00      PROT  
ATOM   3336  N   SER P 217     -74.838 124.903  45.859  1.00  0.00      PROT  
ATOM   3337  HN  SER P 217     -75.745 125.082  46.246  1.00  0.00      PROT  
ATOM   3338  CA  SER P 217     -74.743 124.281  44.539  1.00  0.00      PROT  
ATOM   3339  HA  SER P 217     -74.159 123.375  44.629  1.00  0.00      PROT  
ATOM   3340  CB  SER P 217     -76.134 123.939  43.993  1.00  0.00      PROT  
ATOM   3341  HB1 SER P 217     -76.046 123.564  42.945  1.00  0.00      PROT  
ATOM   3342  HB2 SER P 217     -76.789 124.837  43.964  1.00  0.00      PROT  
ATOM   3343  OG  SER P 217     -76.755 122.925  44.771  1.00  0.00      PROT  
ATOM   3344  HG1 SER P 217     -76.987 123.332  45.625  1.00  0.00      PROT  
ATOM   3345  C   SER P 217     -74.012 125.182  43.549  1.00  0.00      PROT  
ATOM   3346  O   SER P 217     -73.200 124.706  42.761  1.00  0.00      PROT  
ATOM   3347  N   PHE P 218     -74.309 126.480  43.586  1.00  0.00      PROT  
ATOM   3348  HN  PHE P 218     -75.025 126.834  44.195  1.00  0.00      PROT  
ATOM   3349  CA  PHE P 218     -73.666 127.438  42.688  1.00  0.00      PROT  
ATOM   3350  HA  PHE P 218     -73.796 127.095  41.669  1.00  0.00      PROT  
ATOM   3351  CB  PHE P 218     -74.294 128.826  42.836  1.00  0.00      PROT  
ATOM   3352  HB1 PHE P 218     -74.170 129.221  43.866  1.00  0.00      PROT  
ATOM   3353  HB2 PHE P 218     -75.385 128.711  42.657  1.00  0.00      PROT  
ATOM   3354  CG  PHE P 218     -73.753 129.847  41.873  1.00  0.00      PROT  
ATOM   3355  CD1 PHE P 218     -74.450 130.171  40.717  1.00  0.00      PROT  
ATOM   3356  HD1 PHE P 218     -75.385 129.676  40.496  1.00  0.00      PROT  
ATOM   3357  CE1 PHE P 218     -73.951 131.115  39.829  1.00  0.00      PROT  
ATOM   3358  HE1 PHE P 218     -74.490 131.338  38.917  1.00  0.00      PROT  
ATOM   3359  CZ  PHE P 218     -72.746 131.741  40.089  1.00  0.00      PROT  
ATOM   3360  HZ  PHE P 218     -72.346 132.451  39.378  1.00  0.00      PROT  
ATOM   3361  CD2 PHE P 218     -72.544 130.494  42.124  1.00  0.00      PROT  
ATOM   3362  HD2 PHE P 218     -71.988 130.271  43.023  1.00  0.00      PROT  
ATOM   3363  CE2 PHE P 218     -72.043 131.433  41.236  1.00  0.00      PROT  
ATOM   3364  HE2 PHE P 218     -71.094 131.913  41.433  1.00  0.00      PROT  
ATOM   3365  C   PHE P 218     -72.164 127.515  42.945  1.00  0.00      PROT  
ATOM   3366  O   PHE P 218     -71.366 127.466  42.014  1.00  0.00      PROT  
ATOM   3367  N   ILE P 219     -71.790 127.635  44.212  1.00  0.00      PROT  
ATOM   3368  HN  ILE P 219     -72.474 127.693  44.945  1.00  0.00      PROT  
ATOM   3369  CA  ILE P 219     -70.384 127.747  44.598  1.00  0.00      PROT  
ATOM   3370  HA  ILE P 219     -69.930 128.555  44.041  1.00  0.00      PROT  
ATOM   3371  CB  ILE P 219     -70.247 128.031  46.113  1.00  0.00      PROT  
ATOM   3372  HB  ILE P 219     -70.792 127.231  46.669  1.00  0.00      PROT  
ATOM   3373  CG2 ILE P 219     -68.779 128.025  46.532  1.00  0.00      PROT  
ATOM   3374 HG21 ILE P 219     -68.305 127.029  46.397  1.00  0.00      PROT  
ATOM   3375 HG22 ILE P 219     -68.697 128.284  47.607  1.00  0.00      PROT  
ATOM   3376 HG23 ILE P 219     -68.194 128.765  45.943  1.00  0.00      PROT  
ATOM   3377  CG1 ILE P 219     -70.887 129.379  46.465  1.00  0.00      PROT  
ATOM   3378 HG11 ILE P 219     -71.771 129.570  45.820  1.00  0.00      PROT  
ATOM   3379 HG12 ILE P 219     -70.157 130.191  46.237  1.00  0.00      PROT  
ATOM   3380  CD  ILE P 219     -71.341 129.490  47.906  1.00  0.00      PROT  
ATOM   3381  HD1 ILE P 219     -72.109 128.720  48.135  1.00  0.00      PROT  
ATOM   3382  HD2 ILE P 219     -71.781 130.486  48.117  1.00  0.00      PROT  
ATOM   3383  HD3 ILE P 219     -70.487 129.339  48.601  1.00  0.00      PROT  
ATOM   3384  C   ILE P 219     -69.624 126.468  44.229  1.00  0.00      PROT  
ATOM   3385  O   ILE P 219     -68.523 126.523  43.680  1.00  0.00      PROT  
ATOM   3386  N   ILE P 220     -70.228 125.321  44.522  1.00  0.00      PROT  
ATOM   3387  HN  ILE P 220     -71.104 125.312  45.011  1.00  0.00      PROT  
ATOM   3388  CA  ILE P 220     -69.613 124.023  44.247  1.00  0.00      PROT  
ATOM   3389  HA  ILE P 220     -68.633 124.007  44.698  1.00  0.00      PROT  
ATOM   3390  CB  ILE P 220     -70.449 122.876  44.860  1.00  0.00      PROT  
ATOM   3391  HB  ILE P 220     -71.517 123.036  44.582  1.00  0.00      PROT  
ATOM   3392  CG2 ILE P 220     -69.999 121.510  44.340  1.00  0.00      PROT  
ATOM   3393 HG21 ILE P 220     -70.214 121.390  43.258  1.00  0.00      PROT  
ATOM   3394 HG22 ILE P 220     -70.525 120.690  44.871  1.00  0.00      PROT  
ATOM   3395 HG23 ILE P 220     -68.906 121.379  44.504  1.00  0.00      PROT  
ATOM   3396  CG1 ILE P 220     -70.334 122.919  46.388  1.00  0.00      PROT  
ATOM   3397 HG11 ILE P 220     -70.401 123.973  46.740  1.00  0.00      PROT  
ATOM   3398 HG12 ILE P 220     -69.316 122.559  46.670  1.00  0.00      PROT  
ATOM   3399  CD  ILE P 220     -71.386 122.114  47.114  1.00  0.00      PROT  
ATOM   3400  HD1 ILE P 220     -72.406 122.452  46.833  1.00  0.00      PROT  
ATOM   3401  HD2 ILE P 220     -71.273 122.230  48.214  1.00  0.00      PROT  
ATOM   3402  HD3 ILE P 220     -71.297 121.033  46.878  1.00  0.00      PROT  
ATOM   3403  C   ILE P 220     -69.396 123.808  42.744  1.00  0.00      PROT  
ATOM   3404  O   ILE P 220     -68.316 123.376  42.326  1.00  0.00      PROT  
ATOM   3405  N   THR P 221     -70.404 124.130  41.935  1.00  0.00      PROT  
ATOM   3406  HN  THR P 221     -71.256 124.502  42.303  1.00  0.00      PROT  
ATOM   3407  CA  THR P 221     -70.292 123.936  40.491  1.00  0.00      PROT  
ATOM   3408  HA  THR P 221     -69.832 122.976  40.308  1.00  0.00      PROT  
ATOM   3409  CB  THR P 221     -71.672 123.901  39.797  1.00  0.00      PROT  
ATOM   3410  HB  THR P 221     -71.517 123.937  38.718  1.00  0.00      PROT  
ATOM   3411  OG1 THR P 221     -72.436 125.064  40.136  1.00  0.00      PROT  
ATOM   3412  HG1 THR P 221     -72.726 124.936  41.054  1.00  0.00      PROT  
ATOM   3413  CG2 THR P 221     -72.444 122.650  40.202  1.00  0.00      PROT  
ATOM   3414 HG21 THR P 221     -73.424 122.622  39.686  1.00  0.00      PROT  
ATOM   3415 HG22 THR P 221     -72.626 122.618  41.296  1.00  0.00      PROT  
ATOM   3416 HG23 THR P 221     -71.882 121.738  39.911  1.00  0.00      PROT  
ATOM   3417  C   THR P 221     -69.372 124.975  39.828  1.00  0.00      PROT  
ATOM   3418  O   THR P 221     -68.647 124.642  38.890  1.00  0.00      PROT  
ATOM   3419  N   TRP P 222     -69.391 126.217  40.311  1.00  0.00      PROT  
ATOM   3420  HN  TRP P 222     -70.054 126.501  41.009  1.00  0.00      PROT  
ATOM   3421  CA  TRP P 222     -68.479 127.250  39.799  1.00  0.00      PROT  
ATOM   3422  HA  TRP P 222     -68.517 127.223  38.717  1.00  0.00      PROT  
ATOM   3423  CB  TRP P 222     -68.863 128.655  40.289  1.00  0.00      PROT  
ATOM   3424  HB1 TRP P 222     -67.964 129.194  40.666  1.00  0.00      PROT  
ATOM   3425  HB2 TRP P 222     -69.541 128.591  41.158  1.00  0.00      PROT  
ATOM   3426  CG  TRP P 222     -69.491 129.533  39.243  1.00  0.00      PROT  
ATOM   3427  CD1 TRP P 222     -69.030 130.735  38.811  1.00  0.00      PROT  
ATOM   3428  HD1 TRP P 222     -68.125 131.202  39.181  1.00  0.00      PROT  
ATOM   3429  NE1 TRP P 222     -69.869 131.255  37.854  1.00  0.00      PROT  
ATOM   3430  HE1 TRP P 222     -69.827 132.136  37.410  1.00  0.00      PROT  
ATOM   3431  CE2 TRP P 222     -70.898 130.376  37.643  1.00  0.00      PROT  
ATOM   3432  CD2 TRP P 222     -70.699 129.280  38.508  1.00  0.00      PROT  
ATOM   3433  CE3 TRP P 222     -71.624 128.227  38.488  1.00  0.00      PROT  
ATOM   3434  HE3 TRP P 222     -71.515 127.373  39.139  1.00  0.00      PROT  
ATOM   3435  CZ3 TRP P 222     -72.704 128.306  37.625  1.00  0.00      PROT  
ATOM   3436  HZ3 TRP P 222     -73.432 127.505  37.610  1.00  0.00      PROT  
ATOM   3437  CZ2 TRP P 222     -71.991 130.456  36.774  1.00  0.00      PROT  
ATOM   3438  HZ2 TRP P 222     -72.132 131.309  36.130  1.00  0.00      PROT  
ATOM   3439  CH2 TRP P 222     -72.882 129.416  36.784  1.00  0.00      PROT  
ATOM   3440  HH2 TRP P 222     -73.753 129.450  36.140  1.00  0.00      PROT  
ATOM   3441  C   TRP P 222     -67.031 126.944  40.177  1.00  0.00      PROT  
ATOM   3442  O   TRP P 222     -66.127 127.093  39.349  1.00  0.00      PROT  
ATOM   3443  N   ASP P 223     -66.813 126.529  41.424  1.00  0.00      PROT  
ATOM   3444  HN  ASP P 223     -67.522 126.538  42.138  1.00  0.00      PROT  
ATOM   3445  CA  ASP P 223     -65.483 126.094  41.859  1.00  0.00      PROT  
ATOM   3446  HA  ASP P 223     -64.782 126.900  41.682  1.00  0.00      PROT  
ATOM   3447  CB  ASP P 223     -65.473 125.716  43.345  1.00  0.00      PROT  
ATOM   3448  HB1 ASP P 223     -64.540 125.176  43.614  1.00  0.00      PROT  
ATOM   3449  HB2 ASP P 223     -66.341 125.068  43.581  1.00  0.00      PROT  
ATOM   3450  CG  ASP P 223     -65.551 126.928  44.266  1.00  0.00      PROT  
ATOM   3451  OD1 ASP P 223     -65.522 126.735  45.501  1.00  0.00      PROT  
ATOM   3452  OD2 ASP P 223     -65.640 128.074  43.769  1.00  0.00      PROT  
ATOM   3453  C   ASP P 223     -65.007 124.914  41.012  1.00  0.00      PROT  
ATOM   3454  O   ASP P 223     -63.843 124.859  40.616  1.00  0.00      PROT  
ATOM   3455  N   ASN P 224     -65.905 123.980  40.714  1.00  0.00      PROT  
ATOM   3456  HN  ASN P 224     -66.830 124.019  41.098  1.00  0.00      PROT  
ATOM   3457  CA  ASN P 224     -65.554 122.888  39.814  1.00  0.00      PROT  
ATOM   3458  HA  ASN P 224     -64.633 122.446  40.177  1.00  0.00      PROT  
ATOM   3459  CB  ASN P 224     -66.631 121.809  39.788  1.00  0.00      PROT  
ATOM   3460  HB1 ASN P 224     -67.614 122.269  39.543  1.00  0.00      PROT  
ATOM   3461  HB2 ASN P 224     -66.725 121.347  40.795  1.00  0.00      PROT  
ATOM   3462  CG  ASN P 224     -66.351 120.750  38.746  1.00  0.00      PROT  
ATOM   3463  OD1 ASN P 224     -66.850 120.840  37.642  1.00  0.00      PROT  
ATOM   3464  ND2 ASN P 224     -65.518 119.772  39.077  1.00  0.00      PROT  
ATOM   3465 HD21 ASN P 224     -65.118 119.758  40.001  1.00  0.00      PROT  
ATOM   3466 HD22 ASN P 224     -65.404 118.997  38.452  1.00  0.00      PROT  
ATOM   3467  C   ASN P 224     -65.268 123.392  38.397  1.00  0.00      PROT  
ATOM   3468  O   ASN P 224     -64.294 122.975  37.786  1.00  0.00      PROT  
ATOM   3469  N   ASP P 225     -66.105 124.292  37.880  1.00  0.00      PROT  
ATOM   3470  HN  ASP P 225     -66.953 124.577  38.342  1.00  0.00      PROT  
ATOM   3471  CA  ASP P 225     -65.852 124.890  36.561  1.00  0.00      PROT  
ATOM   3472  HA  ASP P 225     -65.877 124.111  35.814  1.00  0.00      PROT  
ATOM   3473  CB  ASP P 225     -66.893 125.971  36.230  1.00  0.00      PROT  
ATOM   3474  HB1 ASP P 225     -66.571 126.580  35.359  1.00  0.00      PROT  
ATOM   3475  HB2 ASP P 225     -67.030 126.659  37.087  1.00  0.00      PROT  
ATOM   3476  CG  ASP P 225     -68.266 125.397  35.875  1.00  0.00      PROT  
ATOM   3477  OD1 ASP P 225     -69.174 126.210  35.578  1.00  0.00      PROT  
ATOM   3478  OD2 ASP P 225     -68.447 124.159  35.880  1.00  0.00      PROT  
ATOM   3479  C   ASP P 225     -64.444 125.500  36.490  1.00  0.00      PROT  
ATOM   3480  O   ASP P 225     -63.753 125.366  35.480  1.00  0.00      PROT  
ATOM   3481  N   ILE P 226     -64.030 126.161  37.569  1.00  0.00      PROT  
ATOM   3482  HN  ILE P 226     -64.658 126.313  38.339  1.00  0.00      PROT  
ATOM   3483  CA  ILE P 226     -62.702 126.772  37.652  1.00  0.00      PROT  
ATOM   3484  HA  ILE P 226     -62.526 127.337  36.746  1.00  0.00      PROT  
ATOM   3485  CB  ILE P 226     -62.609 127.738  38.855  1.00  0.00      PROT  
ATOM   3486  HB  ILE P 226     -62.975 127.209  39.767  1.00  0.00      PROT  
ATOM   3487  CG2 ILE P 226     -61.170 128.194  39.088  1.00  0.00      PROT  
ATOM   3488 HG21 ILE P 226     -60.541 127.362  39.469  1.00  0.00      PROT  
ATOM   3489 HG22 ILE P 226     -61.126 129.002  39.848  1.00  0.00      PROT  
ATOM   3490 HG23 ILE P 226     -60.721 128.576  38.147  1.00  0.00      PROT  
ATOM   3491  CG1 ILE P 226     -63.509 128.955  38.616  1.00  0.00      PROT  
ATOM   3492 HG11 ILE P 226     -64.476 128.629  38.169  1.00  0.00      PROT  
ATOM   3493 HG12 ILE P 226     -63.024 129.621  37.868  1.00  0.00      PROT  
ATOM   3494  CD  ILE P 226     -63.834 129.742  39.869  1.00  0.00      PROT  
ATOM   3495  HD1 ILE P 226     -64.342 129.091  40.616  1.00  0.00      PROT  
ATOM   3496  HD2 ILE P 226     -64.514 130.590  39.632  1.00  0.00      PROT  
ATOM   3497  HD3 ILE P 226     -62.917 130.157  40.338  1.00  0.00      PROT  
ATOM   3498  C   ILE P 226     -61.593 125.712  37.725  1.00  0.00      PROT  
ATOM   3499  O   ILE P 226     -60.663 125.736  36.920  1.00  0.00      PROT  
ATOM   3500  N   PHE P 227     -61.697 124.790  38.679  1.00  0.00      PROT  
ATOM   3501  HN  PHE P 227     -62.447 124.823  39.349  1.00  0.00      PROT  
ATOM   3502  CA  PHE P 227     -60.669 123.763  38.876  1.00  0.00      PROT  
ATOM   3503  HA  PHE P 227     -59.701 124.240  38.805  1.00  0.00      PROT  
ATOM   3504  CB  PHE P 227     -60.800 123.116  40.263  1.00  0.00      PROT  
ATOM   3505  HB1 PHE P 227     -60.042 122.321  40.417  1.00  0.00      PROT  
ATOM   3506  HB2 PHE P 227     -61.807 122.647  40.351  1.00  0.00      PROT  
ATOM   3507  CG  PHE P 227     -60.627 124.080  41.410  1.00  0.00      PROT  
ATOM   3508  CD1 PHE P 227     -59.588 125.002  41.420  1.00  0.00      PROT  
ATOM   3509  HD1 PHE P 227     -58.882 125.033  40.603  1.00  0.00      PROT  
ATOM   3510  CE1 PHE P 227     -59.430 125.883  42.474  1.00  0.00      PROT  
ATOM   3511  HE1 PHE P 227     -58.620 126.601  42.470  1.00  0.00      PROT  
ATOM   3512  CZ  PHE P 227     -60.308 125.848  43.543  1.00  0.00      PROT  
ATOM   3513  HZ  PHE P 227     -60.175 126.541  44.361  1.00  0.00      PROT  
ATOM   3514  CD2 PHE P 227     -61.498 124.051  42.496  1.00  0.00      PROT  
ATOM   3515  HD2 PHE P 227     -62.317 123.350  42.501  1.00  0.00      PROT  
ATOM   3516  CE2 PHE P 227     -61.339 124.927  43.556  1.00  0.00      PROT  
ATOM   3517  HE2 PHE P 227     -62.033 124.898  44.386  1.00  0.00      PROT  
ATOM   3518  C   PHE P 227     -60.646 122.668  37.797  1.00  0.00      PROT  
ATOM   3519  O   PHE P 227     -59.594 122.069  37.560  1.00  0.00      PROT  
ATOM   3520  N   SER P 228     -61.784 122.405  37.154  1.00  0.00      PROT  
ATOM   3521  HN  SER P 228     -62.628 122.881  37.424  1.00  0.00      PROT  
ATOM   3522  CA  SER P 228     -61.869 121.366  36.114  1.00  0.00      PROT  
ATOM   3523  HA  SER P 228     -61.046 120.678  36.238  1.00  0.00      PROT  
ATOM   3524  CB  SER P 228     -63.155 120.521  36.257  1.00  0.00      PROT  
ATOM   3525  HB1 SER P 228     -63.281 120.260  37.332  1.00  0.00      PROT  
ATOM   3526  HB2 SER P 228     -63.025 119.570  35.692  1.00  0.00      PROT  
ATOM   3527  OG  SER P 228     -64.336 121.164  35.781  1.00  0.00      PROT  
ATOM   3528  HG1 SER P 228     -64.277 122.062  36.179  1.00  0.00      PROT  
ATOM   3529  C   SER P 228     -61.744 121.923  34.693  1.00  0.00      PROT  
ATOM   3530  O   SER P 228     -61.727 121.156  33.733  1.00  0.00      PROT  
ATOM   3531  N   TYR P 229     -61.643 123.246  34.558  1.00  0.00      PROT  
ATOM   3532  HN  TYR P 229     -61.687 123.862  35.342  1.00  0.00      PROT  
ATOM   3533  CA  TYR P 229     -61.499 123.877  33.242  1.00  0.00      PROT  
ATOM   3534  HA  TYR P 229     -62.399 123.671  32.678  1.00  0.00      PROT  
ATOM   3535  CB  TYR P 229     -61.308 125.390  33.378  1.00  0.00      PROT  
ATOM   3536  HB1 TYR P 229     -60.400 125.616  33.981  1.00  0.00      PROT  
ATOM   3537  HB2 TYR P 229     -62.160 125.848  33.910  1.00  0.00      PROT  
ATOM   3538  CG  TYR P 229     -61.203 126.116  32.056  1.00  0.00      PROT  
ATOM   3539  CD1 TYR P 229     -62.343 126.465  31.339  1.00  0.00      PROT  
ATOM   3540  HD1 TYR P 229     -63.311 126.244  31.761  1.00  0.00      PROT  
ATOM   3541  CE1 TYR P 229     -62.251 127.130  30.125  1.00  0.00      PROT  
ATOM   3542  HE1 TYR P 229     -63.151 127.411  29.594  1.00  0.00      PROT  
ATOM   3543  CZ  TYR P 229     -61.010 127.459  29.617  1.00  0.00      PROT  
ATOM   3544  OH  TYR P 229     -60.916 128.121  28.413  1.00  0.00      PROT  
ATOM   3545  HH  TYR P 229     -61.710 128.676  28.286  1.00  0.00      PROT  
ATOM   3546  CD2 TYR P 229     -59.962 126.461  31.522  1.00  0.00      PROT  
ATOM   3547  HD2 TYR P 229     -59.061 126.200  32.062  1.00  0.00      PROT  
ATOM   3548  CE2 TYR P 229     -59.863 127.126  30.311  1.00  0.00      PROT  
ATOM   3549  HE2 TYR P 229     -58.891 127.396  29.923  1.00  0.00      PROT  
ATOM   3550  C   TYR P 229     -60.328 123.286  32.457  1.00  0.00      PROT  
ATOM   3551  O   TYR P 229     -60.445 123.034  31.258  1.00  0.00      PROT  
ATOM   3552  N   HSE P 230     -59.207 123.071  33.143  1.00  0.00      PROT  
ATOM   3553  HN  HSE P 230     -59.138 123.367  34.100  1.00  0.00      PROT  
ATOM   3554  CA  HSE P 230     -57.997 122.527  32.525  1.00  0.00      PROT  
ATOM   3555  HA  HSE P 230     -57.704 123.181  31.715  1.00  0.00      PROT  
ATOM   3556  CB  HSE P 230     -56.869 122.472  33.564  1.00  0.00      PROT  
ATOM   3557  HB1 HSE P 230     -57.181 121.929  34.469  1.00  0.00      PROT  
ATOM   3558  HB2 HSE P 230     -56.631 123.509  33.888  1.00  0.00      PROT  
ATOM   3559  ND1 HSE P 230     -54.641 122.541  32.380  1.00  0.00      PROT  
ATOM   3560  CG  HSE P 230     -55.606 121.839  33.073  1.00  0.00      PROT  
ATOM   3561  CE1 HSE P 230     -53.634 121.735  32.096  1.00  0.00      PROT  
ATOM   3562  HE1 HSE P 230     -52.693 122.009  31.602  1.00  0.00      PROT  
ATOM   3563  NE2 HSE P 230     -53.906 120.538  32.584  1.00  0.00      PROT  
ATOM   3564  HE2 HSE P 230     -53.228 119.781  32.617  1.00  0.00      PROT  
ATOM   3565  CD2 HSE P 230     -55.131 120.578  33.207  1.00  0.00      PROT  
ATOM   3566  HD2 HSE P 230     -55.570 119.734  33.722  1.00  0.00      PROT  
ATOM   3567  C   HSE P 230     -58.247 121.148  31.908  1.00  0.00      PROT  
ATOM   3568  O   HSE P 230     -58.019 120.954  30.711  1.00  0.00      PROT  
ATOM   3569  N   LYS P 231     -58.731 120.199  32.707  1.00  0.00      PROT  
ATOM   3570  HN  LYS P 231     -58.880 120.361  33.688  1.00  0.00      PROT  
ATOM   3571  CA  LYS P 231     -58.966 118.842  32.203  1.00  0.00      PROT  
ATOM   3572  HA  LYS P 231     -58.062 118.533  31.694  1.00  0.00      PROT  
ATOM   3573  CB  LYS P 231     -59.220 117.845  33.347  1.00  0.00      PROT  
ATOM   3574  HB1 LYS P 231     -58.451 118.054  34.129  1.00  0.00      PROT  
ATOM   3575  HB2 LYS P 231     -59.024 116.810  32.984  1.00  0.00      PROT  
ATOM   3576  CG  LYS P 231     -60.601 117.896  33.998  1.00  0.00      PROT  
ATOM   3577  HG1 LYS P 231     -61.000 118.927  34.009  1.00  0.00      PROT  
ATOM   3578  HG2 LYS P 231     -60.466 117.595  35.066  1.00  0.00      PROT  
ATOM   3579  CD  LYS P 231     -61.580 116.911  33.368  1.00  0.00      PROT  
ATOM   3580  HD1 LYS P 231     -61.115 115.900  33.335  1.00  0.00      PROT  
ATOM   3581  HD2 LYS P 231     -61.806 117.205  32.321  1.00  0.00      PROT  
ATOM   3582  CE  LYS P 231     -62.883 116.846  34.152  1.00  0.00      PROT  
ATOM   3583  HE1 LYS P 231     -63.348 117.849  34.242  1.00  0.00      PROT  
ATOM   3584  HE2 LYS P 231     -62.701 116.458  35.179  1.00  0.00      PROT  
ATOM   3585  NZ  LYS P 231     -63.885 115.953  33.506  1.00  0.00      PROT  
ATOM   3586  HZ1 LYS P 231     -64.039 116.235  32.503  1.00  0.00      PROT  
ATOM   3587  HZ2 LYS P 231     -63.548 114.965  33.531  1.00  0.00      PROT  
ATOM   3588  HZ3 LYS P 231     -64.805 116.023  34.017  1.00  0.00      PROT  
ATOM   3589  C   LYS P 231     -60.092 118.812  31.160  1.00  0.00      PROT  
ATOM   3590  O   LYS P 231     -60.056 118.006  30.230  1.00  0.00      PROT  
ATOM   3591  N   GLU P 232     -61.073 119.699  31.310  1.00  0.00      PROT  
ATOM   3592  HN  GLU P 232     -61.095 120.330  32.090  1.00  0.00      PROT  
ATOM   3593  CA  GLU P 232     -62.208 119.759  30.382  1.00  0.00      PROT  
ATOM   3594  HA  GLU P 232     -62.556 118.752  30.198  1.00  0.00      PROT  
ATOM   3595  CB  GLU P 232     -63.364 120.553  30.992  1.00  0.00      PROT  
ATOM   3596  HB1 GLU P 232     -64.117 120.818  30.214  1.00  0.00      PROT  
ATOM   3597  HB2 GLU P 232     -62.972 121.509  31.412  1.00  0.00      PROT  
ATOM   3598  CG  GLU P 232     -64.065 119.748  32.063  1.00  0.00      PROT  
ATOM   3599  HG1 GLU P 232     -63.327 119.418  32.821  1.00  0.00      PROT  
ATOM   3600  HG2 GLU P 232     -64.530 118.850  31.602  1.00  0.00      PROT  
ATOM   3601  CD  GLU P 232     -65.155 120.495  32.799  1.00  0.00      PROT  
ATOM   3602  OE1 GLU P 232     -65.825 119.820  33.587  1.00  0.00      PROT  
ATOM   3603  OE2 GLU P 232     -65.355 121.715  32.606  1.00  0.00      PROT  
ATOM   3604  C   GLU P 232     -61.835 120.326  29.020  1.00  0.00      PROT  
ATOM   3605  O   GLU P 232     -62.161 119.726  27.993  1.00  0.00      PROT  
ATOM   3606  N   ARG P 233     -61.158 121.473  29.013  1.00  0.00      PROT  
ATOM   3607  HN  ARG P 233     -60.907 121.939  29.868  1.00  0.00      PROT  
ATOM   3608  CA  ARG P 233     -60.749 122.118  27.760  1.00  0.00      PROT  
ATOM   3609  HA  ARG P 233     -61.629 122.219  27.138  1.00  0.00      PROT  
ATOM   3610  CB  ARG P 233     -60.155 123.509  28.017  1.00  0.00      PROT  
ATOM   3611  HB1 ARG P 233     -59.159 123.401  28.505  1.00  0.00      PROT  
ATOM   3612  HB2 ARG P 233     -60.811 124.040  28.747  1.00  0.00      PROT  
ATOM   3613  CG  ARG P 233     -60.053 124.357  26.756  1.00  0.00      PROT  
ATOM   3614  HG1 ARG P 233     -61.076 124.665  26.462  1.00  0.00      PROT  
ATOM   3615  HG2 ARG P 233     -59.638 123.762  25.910  1.00  0.00      PROT  
ATOM   3616  CD  ARG P 233     -59.161 125.572  26.934  1.00  0.00      PROT  
ATOM   3617  HD1 ARG P 233     -58.098 125.244  27.026  1.00  0.00      PROT  
ATOM   3618  HD2 ARG P 233     -59.454 126.095  27.868  1.00  0.00      PROT  
ATOM   3619  NE  ARG P 233     -59.289 126.497  25.807  1.00  0.00      PROT  
ATOM   3620  HE  ARG P 233     -59.907 126.269  25.060  1.00  0.00      PROT  
ATOM   3621  CZ  ARG P 233     -58.676 127.677  25.718  1.00  0.00      PROT  
ATOM   3622  NH1 ARG P 233     -57.873 128.104  26.691  1.00  0.00      PROT  
ATOM   3623 HH11 ARG P 233     -57.838 127.568  27.524  1.00  0.00      PROT  
ATOM   3624 HH12 ARG P 233     -57.494 129.017  26.679  1.00  0.00      PROT  
ATOM   3625  NH2 ARG P 233     -58.867 128.439  24.645  1.00  0.00      PROT  
ATOM   3626 HH21 ARG P 233     -59.809 128.408  24.267  1.00  0.00      PROT  
ATOM   3627 HH22 ARG P 233     -58.455 129.335  24.637  1.00  0.00      PROT  
ATOM   3628  C   ARG P 233     -59.740 121.274  26.977  1.00  0.00      PROT  
ATOM   3629  O   ARG P 233     -59.748 121.272  25.747  1.00  0.00      PROT  
ATOM   3630  N   ARG P 234     -58.872 120.564  27.689  1.00  0.00      PROT  
ATOM   3631  HN  ARG P 234     -58.841 120.616  28.687  1.00  0.00      PROT  
ATOM   3632  CA  ARG P 234     -57.843 119.746  27.040  1.00  0.00      PROT  
ATOM   3633  HA  ARG P 234     -57.477 120.264  26.164  1.00  0.00      PROT  
ATOM   3634  CB  ARG P 234     -56.678 119.522  27.984  1.00  0.00      PROT  
ATOM   3635  HB1 ARG P 234     -55.958 118.830  27.485  1.00  0.00      PROT  
ATOM   3636  HB2 ARG P 234     -57.083 119.020  28.894  1.00  0.00      PROT  
ATOM   3637  CG  ARG P 234     -55.915 120.777  28.341  1.00  0.00      PROT  
ATOM   3638  HG1 ARG P 234     -56.549 121.478  28.922  1.00  0.00      PROT  
ATOM   3639  HG2 ARG P 234     -55.596 121.315  27.419  1.00  0.00      PROT  
ATOM   3640  CD  ARG P 234     -54.680 120.425  29.147  1.00  0.00      PROT  
ATOM   3641  HD1 ARG P 234     -54.283 121.326  29.663  1.00  0.00      PROT  
ATOM   3642  HD2 ARG P 234     -53.918 120.092  28.410  1.00  0.00      PROT  
ATOM   3643  NE  ARG P 234     -54.957 119.403  30.163  1.00  0.00      PROT  
ATOM   3644  HE  ARG P 234     -55.176 119.724  31.076  1.00  0.00      PROT  
ATOM   3645  CZ  ARG P 234     -54.760 118.088  30.024  1.00  0.00      PROT  
ATOM   3646  NH1 ARG P 234     -55.060 117.279  31.034  1.00  0.00      PROT  
ATOM   3647 HH11 ARG P 234     -55.143 117.660  31.948  1.00  0.00      PROT  
ATOM   3648 HH12 ARG P 234     -54.938 116.307  30.897  1.00  0.00      PROT  
ATOM   3649  NH2 ARG P 234     -54.278 117.565  28.895  1.00  0.00      PROT  
ATOM   3650 HH21 ARG P 234     -53.473 118.155  28.680  1.00  0.00      PROT  
ATOM   3651 HH22 ARG P 234     -54.066 116.604  28.908  1.00  0.00      PROT  
ATOM   3652  C   ARG P 234     -58.339 118.387  26.556  1.00  0.00      PROT  
ATOM   3653  O   ARG P 234     -57.581 117.642  25.933  1.00  0.00      PROT  
ATOM   3654  N   GLY P 235     -59.592 118.053  26.852  1.00  0.00      PROT  
ATOM   3655  HN  GLY P 235     -60.174 118.711  27.325  1.00  0.00      PROT  
ATOM   3656  CA  GLY P 235     -60.212 116.861  26.287  1.00  0.00      PROT  
ATOM   3657  HA1 GLY P 235     -61.191 116.765  26.731  1.00  0.00      PROT  
ATOM   3658  HA2 GLY P 235     -59.566 116.013  26.465  1.00  0.00      PROT  
ATOM   3659  C   GLY P 235     -60.400 117.011  24.788  1.00  0.00      PROT  
ATOM   3660  O   GLY P 235     -60.234 118.102  24.237  1.00  0.00      PROT  
ATOM   3661  N   SER P 236     -60.746 115.911  24.129  1.00  0.00      PROT  
ATOM   3662  HN  SER P 236     -60.802 115.017  24.566  1.00  0.00      PROT  
ATOM   3663  CA  SER P 236     -60.934 115.898  22.677  1.00  0.00      PROT  
ATOM   3664  HA  SER P 236     -60.285 116.634  22.219  1.00  0.00      PROT  
ATOM   3665  CB  SER P 236     -60.580 114.519  22.119  1.00  0.00      PROT  
ATOM   3666  HB1 SER P 236     -59.476 114.391  22.208  1.00  0.00      PROT  
ATOM   3667  HB2 SER P 236     -60.840 114.420  21.040  1.00  0.00      PROT  
ATOM   3668  OG  SER P 236     -61.189 113.496  22.887  1.00  0.00      PROT  
ATOM   3669  HG1 SER P 236     -62.093 113.399  22.566  1.00  0.00      PROT  
ATOM   3670  C   SER P 236     -62.359 116.258  22.261  1.00  0.00      PROT  
ATOM   3671  O   SER P 236     -62.598 116.597  21.101  1.00  0.00      PROT  
ATOM   3672  N   GLY P 237     -63.299 116.187  23.201  1.00  0.00      PROT  
ATOM   3673  HN  GLY P 237     -63.035 116.044  24.149  1.00  0.00      PROT  
ATOM   3674  CA  GLY P 237     -64.715 116.343  22.885  1.00  0.00      PROT  
ATOM   3675  HA1 GLY P 237     -65.232 115.549  23.403  1.00  0.00      PROT  
ATOM   3676  HA2 GLY P 237     -64.879 116.290  21.817  1.00  0.00      PROT  
ATOM   3677  C   GLY P 237     -65.347 117.641  23.353  1.00  0.00      PROT  
ATOM   3678  O   GLY P 237     -64.665 118.595  23.740  1.00  0.00      PROT  
ATOM   3679  N   TYR P 238     -66.672 117.660  23.308  1.00  0.00      PROT  
ATOM   3680  HN  TYR P 238     -67.179 116.841  23.015  1.00  0.00      PROT  
ATOM   3681  CA  TYR P 238     -67.457 118.800  23.759  1.00  0.00      PROT  
ATOM   3682  HA  TYR P 238     -67.099 119.688  23.255  1.00  0.00      PROT  
ATOM   3683  CB  TYR P 238     -68.931 118.554  23.436  1.00  0.00      PROT  
ATOM   3684  HB1 TYR P 238     -69.238 117.583  23.886  1.00  0.00      PROT  
ATOM   3685  HB2 TYR P 238     -69.052 118.452  22.334  1.00  0.00      PROT  
ATOM   3686  CG  TYR P 238     -69.883 119.623  23.912  1.00  0.00      PROT  
ATOM   3687  CD1 TYR P 238     -70.160 120.736  23.124  1.00  0.00      PROT  
ATOM   3688  HD1 TYR P 238     -69.685 120.829  22.158  1.00  0.00      PROT  
ATOM   3689  CE1 TYR P 238     -71.039 121.715  23.554  1.00  0.00      PROT  
ATOM   3690  HE1 TYR P 238     -71.245 122.572  22.927  1.00  0.00      PROT  
ATOM   3691  CZ  TYR P 238     -71.660 121.584  24.782  1.00  0.00      PROT  
ATOM   3692  OH  TYR P 238     -72.538 122.554  25.217  1.00  0.00      PROT  
ATOM   3693  HH  TYR P 238     -72.756 123.134  24.466  1.00  0.00      PROT  
ATOM   3694  CD2 TYR P 238     -70.524 119.513  25.143  1.00  0.00      PROT  
ATOM   3695  HD2 TYR P 238     -70.302 118.677  25.791  1.00  0.00      PROT  
ATOM   3696  CE2 TYR P 238     -71.403 120.486  25.580  1.00  0.00      PROT  
ATOM   3697  HE2 TYR P 238     -71.887 120.394  26.544  1.00  0.00      PROT  
ATOM   3698  C   TYR P 238     -67.279 118.988  25.260  1.00  0.00      PROT  
ATOM   3699  O   TYR P 238     -67.197 118.016  26.005  1.00  0.00      PROT  
ATOM   3700  N   TYR P 239     -67.205 120.239  25.697  1.00  0.00      PROT  
ATOM   3701  HN  TYR P 239     -67.218 121.017  25.080  1.00  0.00      PROT  
ATOM   3702  CA  TYR P 239     -67.198 120.552  27.123  1.00  0.00      PROT  
ATOM   3703  HA  TYR P 239     -67.692 119.758  27.669  1.00  0.00      PROT  
ATOM   3704  CB  TYR P 239     -65.766 120.719  27.648  1.00  0.00      PROT  
ATOM   3705  HB1 TYR P 239     -65.139 119.872  27.299  1.00  0.00      PROT  
ATOM   3706  HB2 TYR P 239     -65.774 120.695  28.760  1.00  0.00      PROT  
ATOM   3707  CG  TYR P 239     -65.102 121.999  27.197  1.00  0.00      PROT  
ATOM   3708  CD1 TYR P 239     -65.021 123.101  28.045  1.00  0.00      PROT  
ATOM   3709  HD1 TYR P 239     -65.435 123.023  29.042  1.00  0.00      PROT  
ATOM   3710  CE1 TYR P 239     -64.423 124.279  27.633  1.00  0.00      PROT  
ATOM   3711  HE1 TYR P 239     -64.366 125.117  28.314  1.00  0.00      PROT  
ATOM   3712  CZ  TYR P 239     -63.903 124.368  26.357  1.00  0.00      PROT  
ATOM   3713  OH  TYR P 239     -63.314 125.537  25.938  1.00  0.00      PROT  
ATOM   3714  HH  TYR P 239     -63.299 126.154  26.674  1.00  0.00      PROT  
ATOM   3715  CD2 TYR P 239     -64.575 122.115  25.917  1.00  0.00      PROT  
ATOM   3716  HD2 TYR P 239     -64.609 121.264  25.248  1.00  0.00      PROT  
ATOM   3717  CE2 TYR P 239     -63.977 123.290  25.494  1.00  0.00      PROT  
ATOM   3718  HE2 TYR P 239     -63.560 123.361  24.498  1.00  0.00      PROT  
ATOM   3719  C   TYR P 239     -68.003 121.819  27.360  1.00  0.00      PROT  
ATOM   3720  O   TYR P 239     -68.181 122.637  26.453  1.00  0.00      PROT  
ATOM   3721  N   LEU P 240     -68.487 121.970  28.583  1.00  0.00      PROT  
ATOM   3722  HN  LEU P 240     -68.327 121.273  29.292  1.00  0.00      PROT  
ATOM   3723  CA  LEU P 240     -69.273 123.130  28.955  1.00  0.00      PROT  
ATOM   3724  HA  LEU P 240     -68.989 123.963  28.330  1.00  0.00      PROT  
ATOM   3725  CB  LEU P 240     -70.762 122.821  28.802  1.00  0.00      PROT  
ATOM   3726  HB1 LEU P 240     -71.046 122.012  29.517  1.00  0.00      PROT  
ATOM   3727  HB2 LEU P 240     -70.911 122.400  27.779  1.00  0.00      PROT  
ATOM   3728  CG  LEU P 240     -71.755 123.973  28.950  1.00  0.00      PROT  
ATOM   3729  HG  LEU P 240     -71.648 124.395  29.978  1.00  0.00      PROT  
ATOM   3730  CD1 LEU P 240     -71.509 125.074  27.941  1.00  0.00      PROT  
ATOM   3731 HD11 LEU P 240     -70.450 125.402  27.940  1.00  0.00      PROT  
ATOM   3732 HD12 LEU P 240     -72.115 125.961  28.220  1.00  0.00      PROT  
ATOM   3733 HD13 LEU P 240     -71.777 124.738  26.916  1.00  0.00      PROT  
ATOM   3734  CD2 LEU P 240     -73.170 123.461  28.783  1.00  0.00      PROT  
ATOM   3735 HD21 LEU P 240     -73.323 123.035  27.768  1.00  0.00      PROT  
ATOM   3736 HD22 LEU P 240     -73.381 122.662  29.530  1.00  0.00      PROT  
ATOM   3737 HD23 LEU P 240     -73.908 124.273  28.944  1.00  0.00      PROT  
ATOM   3738  C   LEU P 240     -68.965 123.515  30.391  1.00  0.00      PROT  
ATOM   3739  O   LEU P 240     -68.944 122.661  31.277  1.00  0.00      PROT  
ATOM   3740  N   ASN P 241     -68.712 124.801  30.606  1.00  0.00      PROT  
ATOM   3741  HN  ASN P 241     -68.728 125.479  29.879  1.00  0.00      PROT  
ATOM   3742  CA  ASN P 241     -68.558 125.346  31.948  1.00  0.00      PROT  
ATOM   3743  HA  ASN P 241     -69.353 124.949  32.545  1.00  0.00      PROT  
ATOM   3744  CB  ASN P 241     -67.222 124.931  32.567  1.00  0.00      PROT  
ATOM   3745  HB1 ASN P 241     -67.238 123.829  32.719  1.00  0.00      PROT  
ATOM   3746  HB2 ASN P 241     -67.078 125.388  33.562  1.00  0.00      PROT  
ATOM   3747  CG  ASN P 241     -66.039 125.323  31.717  1.00  0.00      PROT  
ATOM   3748  OD1 ASN P 241     -65.904 126.482  31.335  1.00  0.00      PROT  
ATOM   3749  ND2 ASN P 241     -65.162 124.363  31.430  1.00  0.00      PROT  
ATOM   3750 HD21 ASN P 241     -65.288 123.432  31.808  1.00  0.00      PROT  
ATOM   3751 HD22 ASN P 241     -64.351 124.601  30.908  1.00  0.00      PROT  
ATOM   3752  C   ASN P 241     -68.706 126.861  31.910  1.00  0.00      PROT  
ATOM   3753  O   ASN P 241     -68.791 127.450  30.826  1.00  0.00      PROT  
ATOM   3754  N   ALA P 242     -68.731 127.481  33.087  1.00  0.00      PROT  
ATOM   3755  HN  ALA P 242     -68.744 126.972  33.960  1.00  0.00      PROT  
ATOM   3756  CA  ALA P 242     -68.989 128.915  33.214  1.00  0.00      PROT  
ATOM   3757  HA  ALA P 242     -69.979 129.104  32.820  1.00  0.00      PROT  
ATOM   3758  CB  ALA P 242     -68.961 129.333  34.676  1.00  0.00      PROT  
ATOM   3759  HB1 ALA P 242     -69.211 130.410  34.797  1.00  0.00      PROT  
ATOM   3760  HB2 ALA P 242     -67.964 129.147  35.131  1.00  0.00      PROT  
ATOM   3761  HB3 ALA P 242     -69.705 128.747  35.260  1.00  0.00      PROT  
ATOM   3762  C   ALA P 242     -68.023 129.775  32.406  1.00  0.00      PROT  
ATOM   3763  O   ALA P 242     -68.424 130.798  31.853  1.00  0.00      PROT  
ATOM   3764  N   LEU P 243     -66.757 129.368  32.341  1.00  0.00      PROT  
ATOM   3765  HN  LEU P 243     -66.465 128.512  32.758  1.00  0.00      PROT  
ATOM   3766  CA  LEU P 243     -65.750 130.135  31.605  1.00  0.00      PROT  
ATOM   3767  HA  LEU P 243     -65.785 131.161  31.944  1.00  0.00      PROT  
ATOM   3768  CB  LEU P 243     -64.337 129.588  31.840  1.00  0.00      PROT  
ATOM   3769  HB1 LEU P 243     -63.667 129.983  31.036  1.00  0.00      PROT  
ATOM   3770  HB2 LEU P 243     -64.334 128.482  31.750  1.00  0.00      PROT  
ATOM   3771  CG  LEU P 243     -63.676 130.003  33.158  1.00  0.00      PROT  
ATOM   3772  HG  LEU P 243     -63.840 131.099  33.305  1.00  0.00      PROT  
ATOM   3773  CD1 LEU P 243     -64.282 129.258  34.340  1.00  0.00      PROT  
ATOM   3774 HD11 LEU P 243     -65.342 129.541  34.501  1.00  0.00      PROT  
ATOM   3775 HD12 LEU P 243     -63.727 129.505  35.271  1.00  0.00      PROT  
ATOM   3776 HD13 LEU P 243     -64.219 128.159  34.185  1.00  0.00      PROT  
ATOM   3777  CD2 LEU P 243     -62.172 129.769  33.097  1.00  0.00      PROT  
ATOM   3778 HD21 LEU P 243     -61.947 128.695  32.937  1.00  0.00      PROT  
ATOM   3779 HD22 LEU P 243     -61.714 130.354  32.270  1.00  0.00      PROT  
ATOM   3780 HD23 LEU P 243     -61.698 130.083  34.049  1.00  0.00      PROT  
ATOM   3781  C   LEU P 243     -66.067 130.165  30.112  1.00  0.00      PROT  
ATOM   3782  O   LEU P 243     -66.042 131.231  29.498  1.00  0.00      PROT  
ATOM   3783  N   ARG P 244     -66.384 129.005  29.538  1.00  0.00      PROT  
ATOM   3784  HN  ARG P 244     -66.393 128.163  30.080  1.00  0.00      PROT  
ATOM   3785  CA  ARG P 244     -66.761 128.939  28.124  1.00  0.00      PROT  
ATOM   3786  HA  ARG P 244     -65.955 129.383  27.551  1.00  0.00      PROT  
ATOM   3787  CB  ARG P 244     -66.971 127.494  27.666  1.00  0.00      PROT  
ATOM   3788  HB1 ARG P 244     -67.822 127.038  28.220  1.00  0.00      PROT  
ATOM   3789  HB2 ARG P 244     -66.054 126.924  27.943  1.00  0.00      PROT  
ATOM   3790  CG  ARG P 244     -67.189 127.387  26.165  1.00  0.00      PROT  
ATOM   3791  HG1 ARG P 244     -66.338 127.918  25.676  1.00  0.00      PROT  
ATOM   3792  HG2 ARG P 244     -68.125 127.909  25.861  1.00  0.00      PROT  
ATOM   3793  CD  ARG P 244     -67.241 125.959  25.658  1.00  0.00      PROT  
ATOM   3794  HD1 ARG P 244     -68.185 125.478  26.013  1.00  0.00      PROT  
ATOM   3795  HD2 ARG P 244     -66.378 125.375  26.044  1.00  0.00      PROT  
ATOM   3796  NE  ARG P 244     -67.186 125.940  24.195  1.00  0.00      PROT  
ATOM   3797  HE  ARG P 244     -66.763 126.728  23.735  1.00  0.00      PROT  
ATOM   3798  CZ  ARG P 244     -67.507 124.905  23.424  1.00  0.00      PROT  
ATOM   3799  NH1 ARG P 244     -67.411 125.022  22.104  1.00  0.00      PROT  
ATOM   3800 HH11 ARG P 244     -67.211 125.914  21.723  1.00  0.00      PROT  
ATOM   3801 HH12 ARG P 244     -67.937 124.351  21.554  1.00  0.00      PROT  
ATOM   3802  NH2 ARG P 244     -67.924 123.757  23.950  1.00  0.00      PROT  
ATOM   3803 HH21 ARG P 244     -67.989 123.624  24.944  1.00  0.00      PROT  
ATOM   3804 HH22 ARG P 244     -68.258 123.071  23.316  1.00  0.00      PROT  
ATOM   3805  C   ARG P 244     -68.021 129.764  27.842  1.00  0.00      PROT  
ATOM   3806  O   ARG P 244     -68.113 130.425  26.807  1.00  0.00      PROT  
ATOM   3807  N   VAL P 245     -68.985 129.717  28.759  1.00  0.00      PROT  
ATOM   3808  HN  VAL P 245     -68.885 129.146  29.575  1.00  0.00      PROT  
ATOM   3809  CA  VAL P 245     -70.218 130.497  28.627  1.00  0.00      PROT  
ATOM   3810  HA  VAL P 245     -70.654 130.300  27.658  1.00  0.00      PROT  
ATOM   3811  CB  VAL P 245     -71.251 130.119  29.715  1.00  0.00      PROT  
ATOM   3812  HB  VAL P 245     -70.743 130.145  30.709  1.00  0.00      PROT  
ATOM   3813  CG1 VAL P 245     -72.414 131.106  29.748  1.00  0.00      PROT  
ATOM   3814 HG11 VAL P 245     -72.113 132.111  30.111  1.00  0.00      PROT  
ATOM   3815 HG12 VAL P 245     -72.869 131.211  28.738  1.00  0.00      PROT  
ATOM   3816 HG13 VAL P 245     -73.201 130.719  30.429  1.00  0.00      PROT  
ATOM   3817  CG2 VAL P 245     -71.763 128.703  29.480  1.00  0.00      PROT  
ATOM   3818 HG21 VAL P 245     -72.417 128.392  30.317  1.00  0.00      PROT  
ATOM   3819 HG22 VAL P 245     -70.932 127.971  29.409  1.00  0.00      PROT  
ATOM   3820 HG23 VAL P 245     -72.363 128.660  28.545  1.00  0.00      PROT  
ATOM   3821  C   VAL P 245     -69.912 131.996  28.667  1.00  0.00      PROT  
ATOM   3822  O   VAL P 245     -70.414 132.755  27.841  1.00  0.00      PROT  
ATOM   3823  N   LEU P 246     -69.079 132.413  29.616  1.00  0.00      PROT  
ATOM   3824  HN  LEU P 246     -68.712 131.780  30.304  1.00  0.00      PROT  
ATOM   3825  CA  LEU P 246     -68.710 133.826  29.748  1.00  0.00      PROT  
ATOM   3826  HA  LEU P 246     -69.618 134.412  29.739  1.00  0.00      PROT  
ATOM   3827  CB  LEU P 246     -67.961 134.066  31.063  1.00  0.00      PROT  
ATOM   3828  HB1 LEU P 246     -67.485 135.071  31.075  1.00  0.00      PROT  
ATOM   3829  HB2 LEU P 246     -67.149 133.307  31.142  1.00  0.00      PROT  
ATOM   3830  CG  LEU P 246     -68.854 133.962  32.303  1.00  0.00      PROT  
ATOM   3831  HG  LEU P 246     -69.503 133.057  32.202  1.00  0.00      PROT  
ATOM   3832  CD1 LEU P 246     -68.040 133.784  33.577  1.00  0.00      PROT  
ATOM   3833 HD11 LEU P 246     -67.413 132.868  33.509  1.00  0.00      PROT  
ATOM   3834 HD12 LEU P 246     -68.707 133.681  34.460  1.00  0.00      PROT  
ATOM   3835 HD13 LEU P 246     -67.369 134.651  33.741  1.00  0.00      PROT  
ATOM   3836  CD2 LEU P 246     -69.768 135.177  32.408  1.00  0.00      PROT  
ATOM   3837 HD21 LEU P 246     -69.168 136.104  32.519  1.00  0.00      PROT  
ATOM   3838 HD22 LEU P 246     -70.418 135.278  31.513  1.00  0.00      PROT  
ATOM   3839 HD23 LEU P 246     -70.427 135.082  33.297  1.00  0.00      PROT  
ATOM   3840  C   LEU P 246     -67.889 134.326  28.555  1.00  0.00      PROT  
ATOM   3841  O   LEU P 246     -68.087 135.458  28.100  1.00  0.00      PROT  
ATOM   3842  N   GLU P 247     -66.979 133.488  28.056  1.00  0.00      PROT  
ATOM   3843  HN  GLU P 247     -66.766 132.611  28.499  1.00  0.00      PROT  
ATOM   3844  CA  GLU P 247     -66.248 133.775  26.816  1.00  0.00      PROT  
ATOM   3845  HA  GLU P 247     -65.603 134.627  26.975  1.00  0.00      PROT  
ATOM   3846  CB  GLU P 247     -65.404 132.573  26.379  1.00  0.00      PROT  
ATOM   3847  HB1 GLU P 247     -65.081 132.715  25.317  1.00  0.00      PROT  
ATOM   3848  HB2 GLU P 247     -66.024 131.651  26.415  1.00  0.00      PROT  
ATOM   3849  CG  GLU P 247     -64.129 132.354  27.177  1.00  0.00      PROT  
ATOM   3850  HG1 GLU P 247     -64.328 132.257  28.259  1.00  0.00      PROT  
ATOM   3851  HG2 GLU P 247     -63.450 133.223  27.044  1.00  0.00      PROT  
ATOM   3852  CD  GLU P 247     -63.368 131.122  26.717  1.00  0.00      PROT  
ATOM   3853  OE1 GLU P 247     -62.998 131.063  25.524  1.00  0.00      PROT  
ATOM   3854  OE2 GLU P 247     -63.136 130.214  27.545  1.00  0.00      PROT  
ATOM   3855  C   GLU P 247     -67.204 134.133  25.680  1.00  0.00      PROT  
ATOM   3856  O   GLU P 247     -67.028 135.152  25.015  1.00  0.00      PROT  
ATOM   3857  N   GLN P 248     -68.212 133.290  25.467  1.00  0.00      PROT  
ATOM   3858  HN  GLN P 248     -68.308 132.468  26.031  1.00  0.00      PROT  
ATOM   3859  CA  GLN P 248     -69.175 133.494  24.384  1.00  0.00      PROT  
ATOM   3860  HA  GLN P 248     -68.626 133.699  23.474  1.00  0.00      PROT  
ATOM   3861  CB  GLN P 248     -70.040 132.248  24.177  1.00  0.00      PROT  
ATOM   3862  HB1 GLN P 248     -70.569 132.017  25.132  1.00  0.00      PROT  
ATOM   3863  HB2 GLN P 248     -69.363 131.386  23.971  1.00  0.00      PROT  
ATOM   3864  CG  GLN P 248     -71.048 132.383  23.040  1.00  0.00      PROT  
ATOM   3865  HG1 GLN P 248     -70.504 132.491  22.075  1.00  0.00      PROT  
ATOM   3866  HG2 GLN P 248     -71.691 133.283  23.157  1.00  0.00      PROT  
ATOM   3867  CD  GLN P 248     -71.956 131.178  22.919  1.00  0.00      PROT  
ATOM   3868  OE1 GLN P 248     -71.717 130.291  22.103  1.00  0.00      PROT  
ATOM   3869  NE2 GLN P 248     -72.999 131.134  23.744  1.00  0.00      PROT  
ATOM   3870 HE21 GLN P 248     -73.575 130.314  23.760  1.00  0.00      PROT  
ATOM   3871 HE22 GLN P 248     -73.188 131.906  24.353  1.00  0.00      PROT  
ATOM   3872  C   GLN P 248     -70.078 134.697  24.633  1.00  0.00      PROT  
ATOM   3873  O   GLN P 248     -70.227 135.548  23.754  1.00  0.00      PROT  
ATOM   3874  N   GLU P 249     -70.687 134.763  25.816  1.00  0.00      PROT  
ATOM   3875  HN  GLU P 249     -70.545 134.058  26.517  1.00  0.00      PROT  
ATOM   3876  CA  GLU P 249     -71.688 135.798  26.095  1.00  0.00      PROT  
ATOM   3877  HA  GLU P 249     -72.389 135.815  25.271  1.00  0.00      PROT  
ATOM   3878  CB  GLU P 249     -72.466 135.513  27.386  1.00  0.00      PROT  
ATOM   3879  HB1 GLU P 249     -71.752 135.448  28.240  1.00  0.00      PROT  
ATOM   3880  HB2 GLU P 249     -72.951 134.516  27.316  1.00  0.00      PROT  
ATOM   3881  CG  GLU P 249     -73.493 136.605  27.676  1.00  0.00      PROT  
ATOM   3882  HG1 GLU P 249     -74.141 136.773  26.789  1.00  0.00      PROT  
ATOM   3883  HG2 GLU P 249     -72.995 137.573  27.905  1.00  0.00      PROT  
ATOM   3884  CD  GLU P 249     -74.403 136.321  28.849  1.00  0.00      PROT  
ATOM   3885  OE1 GLU P 249     -74.162 136.905  29.934  1.00  0.00      PROT  
ATOM   3886  OE2 GLU P 249     -75.370 135.547  28.677  1.00  0.00      PROT  
ATOM   3887  C   GLU P 249     -71.098 137.204  26.177  1.00  0.00      PROT  
ATOM   3888  O   GLU P 249     -71.724 138.163  25.730  1.00  0.00      PROT  
ATOM   3889  N   ARG P 250     -69.912 137.328  26.763  1.00  0.00      PROT  
ATOM   3890  HN  ARG P 250     -69.417 136.528  27.108  1.00  0.00      PROT  
ATOM   3891  CA  ARG P 250     -69.329 138.641  27.037  1.00  0.00      PROT  
ATOM   3892  HA  ARG P 250     -70.043 139.424  26.816  1.00  0.00      PROT  
ATOM   3893  CB  ARG P 250     -68.984 138.744  28.524  1.00  0.00      PROT  
ATOM   3894  HB1 ARG P 250     -68.427 139.689  28.724  1.00  0.00      PROT  
ATOM   3895  HB2 ARG P 250     -68.328 137.889  28.798  1.00  0.00      PROT  
ATOM   3896  CG  ARG P 250     -70.209 138.704  29.419  1.00  0.00      PROT  
ATOM   3897  HG1 ARG P 250     -70.761 137.749  29.251  1.00  0.00      PROT  
ATOM   3898  HG2 ARG P 250     -70.899 139.536  29.146  1.00  0.00      PROT  
ATOM   3899  CD  ARG P 250     -69.839 138.805  30.886  1.00  0.00      PROT  
ATOM   3900  HD1 ARG P 250     -69.374 139.801  31.079  1.00  0.00      PROT  
ATOM   3901  HD2 ARG P 250     -69.103 138.005  31.137  1.00  0.00      PROT  
ATOM   3902  NE  ARG P 250     -71.015 138.653  31.740  1.00  0.00      PROT  
ATOM   3903  HE  ARG P 250     -71.911 138.490  31.317  1.00  0.00      PROT  
ATOM   3904  CZ  ARG P 250     -70.999 138.692  33.070  1.00  0.00      PROT  
ATOM   3905  NH1 ARG P 250     -72.132 138.540  33.744  1.00  0.00      PROT  
ATOM   3906 HH11 ARG P 250     -73.010 138.570  33.236  1.00  0.00      PROT  
ATOM   3907 HH12 ARG P 250     -72.157 138.602  34.732  1.00  0.00      PROT  
ATOM   3908  NH2 ARG P 250     -69.860 138.881  33.730  1.00  0.00      PROT  
ATOM   3909 HH21 ARG P 250     -69.075 139.239  33.219  1.00  0.00      PROT  
ATOM   3910 HH22 ARG P 250     -69.882 138.955  34.718  1.00  0.00      PROT  
ATOM   3911  C   ARG P 250     -68.105 138.962  26.182  1.00  0.00      PROT  
ATOM   3912  O   ARG P 250     -67.495 140.016  26.355  1.00  0.00      PROT  
ATOM   3913  N   GLY P 251     -67.760 138.064  25.259  1.00  0.00      PROT  
ATOM   3914  HN  GLY P 251     -68.284 137.220  25.149  1.00  0.00      PROT  
ATOM   3915  CA  GLY P 251     -66.623 138.263  24.363  1.00  0.00      PROT  
ATOM   3916  HA1 GLY P 251     -66.774 139.180  23.811  1.00  0.00      PROT  
ATOM   3917  HA2 GLY P 251     -66.542 137.391  23.731  1.00  0.00      PROT  
ATOM   3918  C   GLY P 251     -65.315 138.400  25.118  1.00  0.00      PROT  
ATOM   3919  O   GLY P 251     -64.524 139.301  24.847  1.00  0.00      PROT  
ATOM   3920  N   LEU P 252     -65.097 137.498  26.071  1.00  0.00      PROT  
ATOM   3921  HN  LEU P 252     -65.744 136.751  26.194  1.00  0.00      PROT  
ATOM   3922  CA  LEU P 252     -63.929 137.545  26.936  1.00  0.00      PROT  
ATOM   3923  HA  LEU P 252     -63.453 138.515  26.871  1.00  0.00      PROT  
ATOM   3924  CB  LEU P 252     -64.343 137.276  28.385  1.00  0.00      PROT  
ATOM   3925  HB1 LEU P 252     -63.454 137.290  29.044  1.00  0.00      PROT  
ATOM   3926  HB2 LEU P 252     -64.757 136.240  28.436  1.00  0.00      PROT  
ATOM   3927  CG  LEU P 252     -65.390 138.197  29.002  1.00  0.00      PROT  
ATOM   3928  HG  LEU P 252     -66.300 138.150  28.363  1.00  0.00      PROT  
ATOM   3929  CD1 LEU P 252     -65.738 137.714  30.404  1.00  0.00      PROT  
ATOM   3930 HD11 LEU P 252     -66.104 136.666  30.367  1.00  0.00      PROT  
ATOM   3931 HD12 LEU P 252     -66.529 138.351  30.853  1.00  0.00      PROT  
ATOM   3932 HD13 LEU P 252     -64.842 137.749  31.060  1.00  0.00      PROT  
ATOM   3933  CD2 LEU P 252     -64.906 139.639  29.031  1.00  0.00      PROT  
ATOM   3934 HD21 LEU P 252     -63.962 139.732  29.604  1.00  0.00      PROT  
ATOM   3935 HD22 LEU P 252     -64.722 140.006  27.996  1.00  0.00      PROT  
ATOM   3936 HD23 LEU P 252     -65.672 140.298  29.490  1.00  0.00      PROT  
ATOM   3937  C   LEU P 252     -62.904 136.505  26.522  1.00  0.00      PROT  
ATOM   3938  O   LEU P 252     -63.248 135.489  25.916  1.00  0.00      PROT  
ATOM   3939  N   THR P 253     -61.642 136.762  26.859  1.00  0.00      PROT  
ATOM   3940  HN  THR P 253     -61.388 137.630  27.294  1.00  0.00      PROT  
ATOM   3941  CA  THR P 253     -60.606 135.742  26.767  1.00  0.00      PROT  
ATOM   3942  HA  THR P 253     -60.713 135.238  25.819  1.00  0.00      PROT  
ATOM   3943  CB  THR P 253     -59.194 136.345  26.900  1.00  0.00      PROT  
ATOM   3944  HB  THR P 253     -58.416 135.552  26.838  1.00  0.00      PROT  
ATOM   3945  OG1 THR P 253     -59.066 136.992  28.173  1.00  0.00      PROT  
ATOM   3946  HG1 THR P 253     -58.180 137.408  28.190  1.00  0.00      PROT  
ATOM   3947  CG2 THR P 253     -58.925 137.352  25.788  1.00  0.00      PROT  
ATOM   3948 HG21 THR P 253     -59.065 136.881  24.792  1.00  0.00      PROT  
ATOM   3949 HG22 THR P 253     -57.887 137.740  25.853  1.00  0.00      PROT  
ATOM   3950 HG23 THR P 253     -59.621 138.216  25.864  1.00  0.00      PROT  
ATOM   3951  C   THR P 253     -60.820 134.749  27.909  1.00  0.00      PROT  
ATOM   3952  O   THR P 253     -61.529 135.059  28.869  1.00  0.00      PROT  
ATOM   3953  N   PRO P 254     -60.214 133.553  27.815  1.00  0.00      PROT  
ATOM   3954  CD  PRO P 254     -59.555 132.962  26.635  1.00  0.00      PROT  
ATOM   3955  HD1 PRO P 254     -60.187 133.087  25.725  1.00  0.00      PROT  
ATOM   3956  HD2 PRO P 254     -58.558 133.431  26.490  1.00  0.00      PROT  
ATOM   3957  CA  PRO P 254     -60.281 132.607  28.932  1.00  0.00      PROT  
ATOM   3958  HA  PRO P 254     -61.312 132.299  29.048  1.00  0.00      PROT  
ATOM   3959  CB  PRO P 254     -59.344 131.482  28.489  1.00  0.00      PROT  
ATOM   3960  HB1 PRO P 254     -59.664 130.503  28.907  1.00  0.00      PROT  
ATOM   3961  HB2 PRO P 254     -58.292 131.678  28.790  1.00  0.00      PROT  
ATOM   3962  CG  PRO P 254     -59.410 131.511  27.002  1.00  0.00      PROT  
ATOM   3963  HG1 PRO P 254     -60.336 130.972  26.675  1.00  0.00      PROT  
ATOM   3964  HG2 PRO P 254     -58.532 131.040  26.516  1.00  0.00      PROT  
ATOM   3965  C   PRO P 254     -59.823 133.204  30.270  1.00  0.00      PROT  
ATOM   3966  O   PRO P 254     -60.431 132.927  31.304  1.00  0.00      PROT  
ATOM   3967  N   ALA P 255     -58.772 134.023  30.242  1.00  0.00      PROT  
ATOM   3968  HN  ALA P 255     -58.283 134.187  29.386  1.00  0.00      PROT  
ATOM   3969  CA  ALA P 255     -58.250 134.667  31.450  1.00  0.00      PROT  
ATOM   3970  HA  ALA P 255     -58.075 133.907  32.199  1.00  0.00      PROT  
ATOM   3971  CB  ALA P 255     -56.949 135.395  31.142  1.00  0.00      PROT  
ATOM   3972  HB1 ALA P 255     -57.101 136.157  30.348  1.00  0.00      PROT  
ATOM   3973  HB2 ALA P 255     -56.181 134.672  30.795  1.00  0.00      PROT  
ATOM   3974  HB3 ALA P 255     -56.556 135.901  32.053  1.00  0.00      PROT  
ATOM   3975  C   ALA P 255     -59.265 135.634  32.055  1.00  0.00      PROT  
ATOM   3976  O   ALA P 255     -59.458 135.665  33.271  1.00  0.00      PROT  
ATOM   3977  N   GLN P 256     -59.909 136.420  31.198  1.00  0.00      PROT  
ATOM   3978  HN  GLN P 256     -59.730 136.373  30.214  1.00  0.00      PROT  
ATOM   3979  CA  GLN P 256     -60.944 137.354  31.626  1.00  0.00      PROT  
ATOM   3980  HA  GLN P 256     -60.567 137.940  32.455  1.00  0.00      PROT  
ATOM   3981  CB  GLN P 256     -61.338 138.274  30.472  1.00  0.00      PROT  
ATOM   3982  HB1 GLN P 256     -62.283 138.815  30.709  1.00  0.00      PROT  
ATOM   3983  HB2 GLN P 256     -61.517 137.620  29.587  1.00  0.00      PROT  
ATOM   3984  CG  GLN P 256     -60.273 139.293  30.103  1.00  0.00      PROT  
ATOM   3985  HG1 GLN P 256     -59.295 138.794  29.943  1.00  0.00      PROT  
ATOM   3986  HG2 GLN P 256     -60.151 140.000  30.953  1.00  0.00      PROT  
ATOM   3987  CD  GLN P 256     -60.613 140.058  28.839  1.00  0.00      PROT  
ATOM   3988  OE1 GLN P 256     -61.262 139.533  27.937  1.00  0.00      PROT  
ATOM   3989  NE2 GLN P 256     -60.172 141.307  28.768  1.00  0.00      PROT  
ATOM   3990 HE21 GLN P 256     -60.411 141.822  27.951  1.00  0.00      PROT  
ATOM   3991 HE22 GLN P 256     -59.713 141.717  29.558  1.00  0.00      PROT  
ATOM   3992  C   GLN P 256     -62.176 136.610  32.134  1.00  0.00      PROT  
ATOM   3993  O   GLN P 256     -62.788 137.015  33.122  1.00  0.00      PROT  
ATOM   3994  N   ALA P 257     -62.531 135.526  31.451  1.00  0.00      PROT  
ATOM   3995  HN  ALA P 257     -62.046 135.262  30.610  1.00  0.00      PROT  
ATOM   3996  CA  ALA P 257     -63.661 134.689  31.852  1.00  0.00      PROT  
ATOM   3997  HA  ALA P 257     -64.538 135.317  31.931  1.00  0.00      PROT  
ATOM   3998  CB  ALA P 257     -63.912 133.604  30.815  1.00  0.00      PROT  
ATOM   3999  HB1 ALA P 257     -64.085 134.063  29.817  1.00  0.00      PROT  
ATOM   4000  HB2 ALA P 257     -64.806 132.998  31.071  1.00  0.00      PROT  
ATOM   4001  HB3 ALA P 257     -63.039 132.922  30.723  1.00  0.00      PROT  
ATOM   4002  C   ALA P 257     -63.427 134.063  33.227  1.00  0.00      PROT  
ATOM   4003  O   ALA P 257     -64.361 133.931  34.016  1.00  0.00      PROT  
ATOM   4004  N   LEU P 258     -62.177 133.685  33.500  1.00  0.00      PROT  
ATOM   4005  HN  LEU P 258     -61.465 133.744  32.797  1.00  0.00      PROT  
ATOM   4006  CA  LEU P 258     -61.783 133.136  34.801  1.00  0.00      PROT  
ATOM   4007  HA  LEU P 258     -62.397 132.268  34.993  1.00  0.00      PROT  
ATOM   4008  CB  LEU P 258     -60.293 132.755  34.800  1.00  0.00      PROT  
ATOM   4009  HB1 LEU P 258     -59.668 133.654  35.015  1.00  0.00      PROT  
ATOM   4010  HB2 LEU P 258     -60.030 132.478  33.753  1.00  0.00      PROT  
ATOM   4011  CG  LEU P 258     -59.785 131.599  35.674  1.00  0.00      PROT  
ATOM   4012  HG  LEU P 258     -59.872 130.654  35.084  1.00  0.00      PROT  
ATOM   4013  CD1 LEU P 258     -58.313 131.807  35.996  1.00  0.00      PROT  
ATOM   4014 HD11 LEU P 258     -57.719 131.932  35.065  1.00  0.00      PROT  
ATOM   4015 HD12 LEU P 258     -57.902 130.941  36.556  1.00  0.00      PROT  
ATOM   4016 HD13 LEU P 258     -58.176 132.721  36.616  1.00  0.00      PROT  
ATOM   4017  CD2 LEU P 258     -60.564 131.398  36.962  1.00  0.00      PROT  
ATOM   4018 HD21 LEU P 258     -60.577 132.349  37.529  1.00  0.00      PROT  
ATOM   4019 HD22 LEU P 258     -61.614 131.100  36.758  1.00  0.00      PROT  
ATOM   4020 HD23 LEU P 258     -60.088 130.620  37.595  1.00  0.00      PROT  
ATOM   4021  C   LEU P 258     -62.044 134.166  35.901  1.00  0.00      PROT  
ATOM   4022  O   LEU P 258     -62.669 133.851  36.916  1.00  0.00      PROT  
ATOM   4023  N   ASP P 259     -61.558 135.389  35.689  1.00  0.00      PROT  
ATOM   4024  HN  ASP P 259     -60.963 135.590  34.908  1.00  0.00      PROT  
ATOM   4025  CA  ASP P 259     -61.734 136.471  36.659  1.00  0.00      PROT  
ATOM   4026  HA  ASP P 259     -61.357 136.127  37.615  1.00  0.00      PROT  
ATOM   4027  CB  ASP P 259     -60.956 137.721  36.230  1.00  0.00      PROT  
ATOM   4028  HB1 ASP P 259     -61.238 138.603  36.845  1.00  0.00      PROT  
ATOM   4029  HB2 ASP P 259     -61.152 137.954  35.163  1.00  0.00      PROT  
ATOM   4030  CG  ASP P 259     -59.446 137.570  36.409  1.00  0.00      PROT  
ATOM   4031  OD1 ASP P 259     -59.005 136.766  37.260  1.00  0.00      PROT  
ATOM   4032  OD2 ASP P 259     -58.698 138.269  35.702  1.00  0.00      PROT  
ATOM   4033  C   ASP P 259     -63.208 136.819  36.885  1.00  0.00      PROT  
ATOM   4034  O   ASP P 259     -63.617 137.081  38.015  1.00  0.00      PROT  
ATOM   4035  N   ALA P 260     -64.001 136.813  35.816  1.00  0.00      PROT  
ATOM   4036  HN  ALA P 260     -63.607 136.662  34.904  1.00  0.00      PROT  
ATOM   4037  CA  ALA P 260     -65.441 137.049  35.931  1.00  0.00      PROT  
ATOM   4038  HA  ALA P 260     -65.588 137.982  36.457  1.00  0.00      PROT  
ATOM   4039  CB  ALA P 260     -66.075 137.142  34.551  1.00  0.00      PROT  
ATOM   4040  HB1 ALA P 260     -67.173 137.303  34.612  1.00  0.00      PROT  
ATOM   4041  HB2 ALA P 260     -65.878 136.218  33.965  1.00  0.00      PROT  
ATOM   4042  HB3 ALA P 260     -65.628 137.990  33.986  1.00  0.00      PROT  
ATOM   4043  C   ALA P 260     -66.117 135.951  36.761  1.00  0.00      PROT  
ATOM   4044  O   ALA P 260     -66.937 136.239  37.640  1.00  0.00      PROT  
ATOM   4045  N   ALA P 261     -65.759 134.698  36.489  1.00  0.00      PROT  
ATOM   4046  HN  ALA P 261     -65.108 134.486  35.754  1.00  0.00      PROT  
ATOM   4047  CA  ALA P 261     -66.309 133.560  37.226  1.00  0.00      PROT  
ATOM   4048  HA  ALA P 261     -67.389 133.623  37.183  1.00  0.00      PROT  
ATOM   4049  CB  ALA P 261     -65.876 132.251  36.585  1.00  0.00      PROT  
ATOM   4050  HB1 ALA P 261     -66.191 132.227  35.519  1.00  0.00      PROT  
ATOM   4051  HB2 ALA P 261     -66.334 131.377  37.098  1.00  0.00      PROT  
ATOM   4052  HB3 ALA P 261     -64.769 132.140  36.611  1.00  0.00      PROT  
ATOM   4053  C   ALA P 261     -65.919 133.587  38.709  1.00  0.00      PROT  
ATOM   4054  O   ALA P 261     -66.749 133.287  39.572  1.00  0.00      PROT  
ATOM   4055  N   ILE P 262     -64.667 133.946  38.999  1.00  0.00      PROT  
ATOM   4056  HN  ILE P 262     -63.991 134.091  38.268  1.00  0.00      PROT  
ATOM   4057  CA  ILE P 262     -64.196 134.085  40.383  1.00  0.00      PROT  
ATOM   4058  HA  ILE P 262     -64.345 133.150  40.899  1.00  0.00      PROT  
ATOM   4059  CB  ILE P 262     -62.690 134.441  40.444  1.00  0.00      PROT  
ATOM   4060  HB  ILE P 262     -62.479 135.250  39.706  1.00  0.00      PROT  
ATOM   4061  CG2 ILE P 262     -62.301 134.933  41.834  1.00  0.00      PROT  
ATOM   4062 HG21 ILE P 262     -62.784 135.894  42.109  1.00  0.00      PROT  
ATOM   4063 HG22 ILE P 262     -61.209 135.127  41.896  1.00  0.00      PROT  
ATOM   4064 HG23 ILE P 262     -62.553 134.180  42.612  1.00  0.00      PROT  
ATOM   4065  CG1 ILE P 262     -61.847 133.221  40.070  1.00  0.00      PROT  
ATOM   4066 HG11 ILE P 262     -62.247 132.767  39.136  1.00  0.00      PROT  
ATOM   4067 HG12 ILE P 262     -61.957 132.455  40.871  1.00  0.00      PROT  
ATOM   4068  CD  ILE P 262     -60.376 133.520  39.862  1.00  0.00      PROT  
ATOM   4069  HD1 ILE P 262     -60.234 134.277  39.058  1.00  0.00      PROT  
ATOM   4070  HD2 ILE P 262     -59.825 132.600  39.576  1.00  0.00      PROT  
ATOM   4071  HD3 ILE P 262     -59.902 133.912  40.787  1.00  0.00      PROT  
ATOM   4072  C   ILE P 262     -65.002 135.148  41.129  1.00  0.00      PROT  
ATOM   4073  O   ILE P 262     -65.418 134.936  42.269  1.00  0.00      PROT  
ATOM   4074  N   SER P 263     -65.208 136.291  40.480  1.00  0.00      PROT  
ATOM   4075  HN  SER P 263     -64.798 136.425  39.576  1.00  0.00      PROT  
ATOM   4076  CA  SER P 263     -66.041 137.364  41.024  1.00  0.00      PROT  
ATOM   4077  HA  SER P 263     -65.599 137.707  41.950  1.00  0.00      PROT  
ATOM   4078  CB  SER P 263     -66.094 138.530  40.029  1.00  0.00      PROT  
ATOM   4079  HB1 SER P 263     -66.290 138.150  39.006  1.00  0.00      PROT  
ATOM   4080  HB2 SER P 263     -65.105 139.044  40.010  1.00  0.00      PROT  
ATOM   4081  OG  SER P 263     -67.108 139.458  40.359  1.00  0.00      PROT  
ATOM   4082  HG1 SER P 263     -66.896 140.017  41.148  1.00  0.00      PROT  
ATOM   4083  C   SER P 263     -67.463 136.883  41.365  1.00  0.00      PROT  
ATOM   4084  O   SER P 263     -68.008 137.221  42.426  1.00  0.00      PROT  
ATOM   4085  N   GLN P 264     -68.049 136.088  40.472  1.00  0.00      PROT  
ATOM   4086  HN  GLN P 264     -67.577 135.838  39.626  1.00  0.00      PROT  
ATOM   4087  CA  GLN P 264     -69.393 135.550  40.686  1.00  0.00      PROT  
ATOM   4088  HA  GLN P 264     -70.062 136.376  40.886  1.00  0.00      PROT  
ATOM   4089  CB  GLN P 264     -69.883 134.792  39.445  1.00  0.00      PROT  
ATOM   4090  HB1 GLN P 264     -70.818 134.234  39.690  1.00  0.00      PROT  
ATOM   4091  HB2 GLN P 264     -69.115 134.035  39.164  1.00  0.00      PROT  
ATOM   4092  CG  GLN P 264     -70.173 135.702  38.259  1.00  0.00      PROT  
ATOM   4093  HG1 GLN P 264     -69.300 136.353  38.057  1.00  0.00      PROT  
ATOM   4094  HG2 GLN P 264     -71.023 136.367  38.521  1.00  0.00      PROT  
ATOM   4095  CD  GLN P 264     -70.481 134.956  36.971  1.00  0.00      PROT  
ATOM   4096  OE1 GLN P 264     -70.007 133.841  36.745  1.00  0.00      PROT  
ATOM   4097  NE2 GLN P 264     -71.269 135.583  36.107  1.00  0.00      PROT  
ATOM   4098 HE21 GLN P 264     -71.485 135.100  35.262  1.00  0.00      PROT  
ATOM   4099 HE22 GLN P 264     -71.676 136.463  36.340  1.00  0.00      PROT  
ATOM   4100  C   GLN P 264     -69.432 134.654  41.924  1.00  0.00      PROT  
ATOM   4101  O   GLN P 264     -70.242 134.878  42.827  1.00  0.00      PROT  
ATOM   4102  N   ARG P 265     -68.550 133.659  41.982  1.00  0.00      PROT  
ATOM   4103  HN  ARG P 265     -67.881 133.513  41.250  1.00  0.00      PROT  
ATOM   4104  CA  ARG P 265     -68.557 132.727  43.113  1.00  0.00      PROT  
ATOM   4105  HA  ARG P 265     -69.586 132.437  43.282  1.00  0.00      PROT  
ATOM   4106  CB  ARG P 265     -67.797 131.413  42.813  1.00  0.00      PROT  
ATOM   4107  HB1 ARG P 265     -68.363 130.941  41.975  1.00  0.00      PROT  
ATOM   4108  HB2 ARG P 265     -67.884 130.713  43.674  1.00  0.00      PROT  
ATOM   4109  CG  ARG P 265     -66.345 131.529  42.356  1.00  0.00      PROT  
ATOM   4110  HG1 ARG P 265     -66.231 132.339  41.617  1.00  0.00      PROT  
ATOM   4111  HG2 ARG P 265     -66.049 130.573  41.860  1.00  0.00      PROT  
ATOM   4112  CD  ARG P 265     -65.384 131.786  43.502  1.00  0.00      PROT  
ATOM   4113  HD1 ARG P 265     -65.570 132.749  44.007  1.00  0.00      PROT  
ATOM   4114  HD2 ARG P 265     -64.355 131.866  43.074  1.00  0.00      PROT  
ATOM   4115  NE  ARG P 265     -65.352 130.689  44.467  1.00  0.00      PROT  
ATOM   4116  HE  ARG P 265     -65.563 129.735  44.155  1.00  0.00      PROT  
ATOM   4117  CZ  ARG P 265     -64.897 130.789  45.715  1.00  0.00      PROT  
ATOM   4118  NH1 ARG P 265     -64.904 129.724  46.503  1.00  0.00      PROT  
ATOM   4119 HH11 ARG P 265     -65.139 128.851  46.052  1.00  0.00      PROT  
ATOM   4120 HH12 ARG P 265     -64.409 129.800  47.362  1.00  0.00      PROT  
ATOM   4121  NH2 ARG P 265     -64.447 131.948  46.190  1.00  0.00      PROT  
ATOM   4122 HH21 ARG P 265     -64.459 132.811  45.654  1.00  0.00      PROT  
ATOM   4123 HH22 ARG P 265     -64.094 131.948  47.122  1.00  0.00      PROT  
ATOM   4124  C   ARG P 265     -68.112 133.368  44.435  1.00  0.00      PROT  
ATOM   4125  O   ARG P 265     -68.525 132.916  45.493  1.00  0.00      PROT  
ATOM   4126  N   ASP P 266     -67.298 134.427  44.368  1.00  0.00      PROT  
ATOM   4127  HN  ASP P 266     -66.869 134.720  43.510  1.00  0.00      PROT  
ATOM   4128  CA  ASP P 266     -66.931 135.213  45.559  1.00  0.00      PROT  
ATOM   4129  HA  ASP P 266     -66.548 134.543  46.318  1.00  0.00      PROT  
ATOM   4130  CB  ASP P 266     -65.888 136.293  45.214  1.00  0.00      PROT  
ATOM   4131  HB1 ASP P 266     -65.933 137.132  45.947  1.00  0.00      PROT  
ATOM   4132  HB2 ASP P 266     -66.064 136.717  44.207  1.00  0.00      PROT  
ATOM   4133  CG  ASP P 266     -64.451 135.789  45.289  1.00  0.00      PROT  
ATOM   4134  OD1 ASP P 266     -63.533 136.641  45.279  1.00  0.00      PROT  
ATOM   4135  OD2 ASP P 266     -64.227 134.564  45.362  1.00  0.00      PROT  
ATOM   4136  C   ASP P 266     -68.152 135.896  46.180  1.00  0.00      PROT  
ATOM   4137  O   ASP P 266     -68.338 135.873  47.398  1.00  0.00      PROT  
ATOM   4138  N   ARG P 267     -68.968 136.520  45.341  1.00  0.00      PROT  
ATOM   4139  HN  ARG P 267     -68.738 136.592  44.369  1.00  0.00      PROT  
ATOM   4140  CA  ARG P 267     -70.165 137.216  45.812  1.00  0.00      PROT  
ATOM   4141  HA  ARG P 267     -69.876 137.864  46.631  1.00  0.00      PROT  
ATOM   4142  CB  ARG P 267     -70.759 138.079  44.702  1.00  0.00      PROT  
ATOM   4143  HB1 ARG P 267     -71.828 138.312  44.919  1.00  0.00      PROT  
ATOM   4144  HB2 ARG P 267     -70.726 137.514  43.742  1.00  0.00      PROT  
ATOM   4145  CG  ARG P 267     -70.049 139.415  44.549  1.00  0.00      PROT  
ATOM   4146  HG1 ARG P 267     -68.961 139.269  44.361  1.00  0.00      PROT  
ATOM   4147  HG2 ARG P 267     -70.126 139.981  45.505  1.00  0.00      PROT  
ATOM   4148  CD  ARG P 267     -70.671 140.246  43.447  1.00  0.00      PROT  
ATOM   4149  HD1 ARG P 267     -70.362 141.309  43.574  1.00  0.00      PROT  
ATOM   4150  HD2 ARG P 267     -71.779 140.181  43.530  1.00  0.00      PROT  
ATOM   4151  NE  ARG P 267     -70.231 139.822  42.122  1.00  0.00      PROT  
ATOM   4152  HE  ARG P 267     -69.246 139.635  42.053  1.00  0.00      PROT  
ATOM   4153  CZ  ARG P 267     -70.822 140.170  40.980  1.00  0.00      PROT  
ATOM   4154  NH1 ARG P 267     -70.336 139.724  39.825  1.00  0.00      PROT  
ATOM   4155 HH11 ARG P 267     -69.403 139.364  39.900  1.00  0.00      PROT  
ATOM   4156 HH12 ARG P 267     -70.539 140.264  39.024  1.00  0.00      PROT  
ATOM   4157  NH2 ARG P 267     -71.903 140.952  40.982  1.00  0.00      PROT  
ATOM   4158 HH21 ARG P 267     -72.215 141.298  41.867  1.00  0.00      PROT  
ATOM   4159 HH22 ARG P 267     -72.209 141.427  40.169  1.00  0.00      PROT  
ATOM   4160  C   ARG P 267     -71.220 136.257  46.372  1.00  0.00      PROT  
ATOM   4161  O   ARG P 267     -71.881 136.574  47.362  1.00  0.00      PROT  
ATOM   4162  N   VAL P 268     -71.363 135.089  45.751  1.00  0.00      PROT  
ATOM   4163  HN  VAL P 268     -70.847 134.891  44.915  1.00  0.00      PROT  
ATOM   4164  CA  VAL P 268     -72.287 134.067  46.253  1.00  0.00      PROT  
ATOM   4165  HA  VAL P 268     -73.233 134.542  46.478  1.00  0.00      PROT  
ATOM   4166  CB  VAL P 268     -72.554 132.960  45.210  1.00  0.00      PROT  
ATOM   4167  HB  VAL P 268     -71.582 132.486  44.928  1.00  0.00      PROT  
ATOM   4168  CG1 VAL P 268     -73.471 131.888  45.783  1.00  0.00      PROT  
ATOM   4169 HG11 VAL P 268     -73.024 131.352  46.640  1.00  0.00      PROT  
ATOM   4170 HG12 VAL P 268     -74.430 132.338  46.119  1.00  0.00      PROT  
ATOM   4171 HG13 VAL P 268     -73.708 131.131  45.005  1.00  0.00      PROT  
ATOM   4172  CG2 VAL P 268     -73.180 133.553  43.958  1.00  0.00      PROT  
ATOM   4173 HG21 VAL P 268     -72.511 134.286  43.465  1.00  0.00      PROT  
ATOM   4174 HG22 VAL P 268     -74.129 134.070  44.216  1.00  0.00      PROT  
ATOM   4175 HG23 VAL P 268     -73.422 132.759  43.222  1.00  0.00      PROT  
ATOM   4176  C   VAL P 268     -71.775 133.464  47.567  1.00  0.00      PROT  
ATOM   4177  O   VAL P 268     -72.564 133.207  48.479  1.00  0.00      PROT  
ATOM   4178  N   MET P 269     -70.463 133.249  47.668  1.00  0.00      PROT  
ATOM   4179  HN  MET P 269     -69.839 133.399  46.897  1.00  0.00      PROT  
ATOM   4180  CA  MET P 269     -69.863 132.768  48.914  1.00  0.00      PROT  
ATOM   4181  HA  MET P 269     -70.310 131.817  49.162  1.00  0.00      PROT  
ATOM   4182  CB  MET P 269     -68.347 132.592  48.757  1.00  0.00      PROT  
ATOM   4183  HB1 MET P 269     -67.886 133.574  48.505  1.00  0.00      PROT  
ATOM   4184  HB2 MET P 269     -68.165 131.925  47.882  1.00  0.00      PROT  
ATOM   4185  CG  MET P 269     -67.640 132.009  49.977  1.00  0.00      PROT  
ATOM   4186  HG1 MET P 269     -67.848 132.637  50.872  1.00  0.00      PROT  
ATOM   4187  HG2 MET P 269     -66.542 132.075  49.803  1.00  0.00      PROT  
ATOM   4188  SD  MET P 269     -68.070 130.293  50.326  1.00  0.00      PROT  
ATOM   4189  CE  MET P 269     -66.890 129.441  49.309  1.00  0.00      PROT  
ATOM   4190  HE1 MET P 269     -67.013 128.347  49.414  1.00  0.00      PROT  
ATOM   4191  HE2 MET P 269     -67.032 129.708  48.240  1.00  0.00      PROT  
ATOM   4192  HE3 MET P 269     -65.852 129.710  49.596  1.00  0.00      PROT  
ATOM   4193  C   MET P 269     -70.174 133.725  50.071  1.00  0.00      PROT  
ATOM   4194  O   MET P 269     -70.566 133.287  51.155  1.00  0.00      PROT  
ATOM   4195  N   CYS P 270     -70.012 135.023  49.831  1.00  0.00      PROT  
ATOM   4196  HN  CYS P 270     -69.604 135.342  48.971  1.00  0.00      PROT  
ATOM   4197  CA  CYS P 270     -70.302 136.042  50.842  1.00  0.00      PROT  
ATOM   4198  HA  CYS P 270     -69.757 135.794  51.742  1.00  0.00      PROT  
ATOM   4199  CB  CYS P 270     -69.848 137.427  50.363  1.00  0.00      PROT  
ATOM   4200  HB1 CYS P 270     -70.219 138.194  51.082  1.00  0.00      PROT  
ATOM   4201  HB2 CYS P 270     -70.307 137.653  49.375  1.00  0.00      PROT  
ATOM   4202  SG  CYS P 270     -68.050 137.615  50.258  1.00  0.00      PROT  
ATOM   4203  HG1 CYS P 270     -68.013 138.947  50.266  1.00  0.00      PROT  
ATOM   4204  C   CYS P 270     -71.786 136.075  51.218  1.00  0.00      PROT  
ATOM   4205  O   CYS P 270     -72.128 136.184  52.400  1.00  0.00      PROT  
ATOM   4206  N   LEU P 271     -72.663 135.972  50.221  1.00  0.00      PROT  
ATOM   4207  HN  LEU P 271     -72.362 135.926  49.267  1.00  0.00      PROT  
ATOM   4208  CA  LEU P 271     -74.102 135.953  50.479  1.00  0.00      PROT  
ATOM   4209  HA  LEU P 271     -74.342 136.811  51.093  1.00  0.00      PROT  
ATOM   4210  CB  LEU P 271     -74.897 136.023  49.167  1.00  0.00      PROT  
ATOM   4211  HB1 LEU P 271     -74.632 135.148  48.531  1.00  0.00      PROT  
ATOM   4212  HB2 LEU P 271     -74.565 136.933  48.615  1.00  0.00      PROT  
ATOM   4213  CG  LEU P 271     -76.424 136.088  49.296  1.00  0.00      PROT  
ATOM   4214  HG  LEU P 271     -76.787 135.199  49.867  1.00  0.00      PROT  
ATOM   4215  CD1 LEU P 271     -76.855 137.336  50.050  1.00  0.00      PROT  
ATOM   4216 HD11 LEU P 271     -76.467 137.316  51.089  1.00  0.00      PROT  
ATOM   4217 HD12 LEU P 271     -77.964 137.397  50.088  1.00  0.00      PROT  
ATOM   4218 HD13 LEU P 271     -76.474 138.251  49.547  1.00  0.00      PROT  
ATOM   4219  CD2 LEU P 271     -77.072 136.040  47.920  1.00  0.00      PROT  
ATOM   4220 HD21 LEU P 271     -76.675 136.853  47.289  1.00  0.00      PROT  
ATOM   4221 HD22 LEU P 271     -76.874 135.070  47.416  1.00  0.00      PROT  
ATOM   4222 HD23 LEU P 271     -78.167 136.185  48.018  1.00  0.00      PROT  
ATOM   4223  C   LEU P 271     -74.488 134.701  51.264  1.00  0.00      PROT  
ATOM   4224  O   LEU P 271     -75.244 134.777  52.234  1.00  0.00      PROT  
ATOM   4225  N   PHE P 272     -73.953 133.556  50.845  1.00  0.00      PROT  
ATOM   4226  HN  PHE P 272     -73.373 133.523  50.024  1.00  0.00      PROT  
ATOM   4227  CA  PHE P 272     -74.226 132.283  51.501  1.00  0.00      PROT  
ATOM   4228  HA  PHE P 272     -75.283 132.074  51.410  1.00  0.00      PROT  
ATOM   4229  CB  PHE P 272     -73.430 131.156  50.839  1.00  0.00      PROT  
ATOM   4230  HB1 PHE P 272     -72.366 131.460  50.722  1.00  0.00      PROT  
ATOM   4231  HB2 PHE P 272     -73.825 130.972  49.816  1.00  0.00      PROT  
ATOM   4232  CG  PHE P 272     -73.459 129.868  51.605  1.00  0.00      PROT  
ATOM   4233  CD1 PHE P 272     -74.493 128.962  51.424  1.00  0.00      PROT  
ATOM   4234  HD1 PHE P 272     -75.285 129.185  50.723  1.00  0.00      PROT  
ATOM   4235  CE1 PHE P 272     -74.526 127.772  52.135  1.00  0.00      PROT  
ATOM   4236  HE1 PHE P 272     -75.339 127.075  51.979  1.00  0.00      PROT  
ATOM   4237  CZ  PHE P 272     -73.524 127.486  53.047  1.00  0.00      PROT  
ATOM   4238  HZ  PHE P 272     -73.549 126.562  53.608  1.00  0.00      PROT  
ATOM   4239  CD2 PHE P 272     -72.459 129.568  52.524  1.00  0.00      PROT  
ATOM   4240  HD2 PHE P 272     -71.642 130.261  52.670  1.00  0.00      PROT  
ATOM   4241  CE2 PHE P 272     -72.489 128.385  53.242  1.00  0.00      PROT  
ATOM   4242  HE2 PHE P 272     -71.699 128.161  53.945  1.00  0.00      PROT  
ATOM   4243  C   PHE P 272     -73.930 132.330  53.001  1.00  0.00      PROT  
ATOM   4244  O   PHE P 272     -74.757 131.911  53.805  1.00  0.00      PROT  
ATOM   4245  N   THR P 273     -72.759 132.841  53.373  1.00  0.00      PROT  
ATOM   4246  HN  THR P 273     -72.092 133.088  52.669  1.00  0.00      PROT  
ATOM   4247  CA  THR P 273     -72.377 132.912  54.788  1.00  0.00      PROT  
ATOM   4248  HA  THR P 273     -72.476 131.927  55.216  1.00  0.00      PROT  
ATOM   4249  CB  THR P 273     -70.921 133.388  54.974  1.00  0.00      PROT  
ATOM   4250  HB  THR P 273     -70.699 133.484  56.067  1.00  0.00      PROT  
ATOM   4251  OG1 THR P 273     -70.743 134.661  54.348  1.00  0.00      PROT  
ATOM   4252  HG1 THR P 273     -71.215 134.634  53.502  1.00  0.00      PROT  
ATOM   4253  CG2 THR P 273     -69.948 132.404  54.363  1.00  0.00      PROT  
ATOM   4254 HG21 THR P 273     -69.896 132.492  53.261  1.00  0.00      PROT  
ATOM   4255 HG22 THR P 273     -70.259 131.365  54.589  1.00  0.00      PROT  
ATOM   4256 HG23 THR P 273     -68.927 132.571  54.767  1.00  0.00      PROT  
ATOM   4257  C   THR P 273     -73.321 133.830  55.571  1.00  0.00      PROT  
ATOM   4258  O   THR P 273     -73.734 133.501  56.683  1.00  0.00      PROT  
ATOM   4259  N   THR P 274     -73.683 134.963  54.976  1.00  0.00      PROT  
ATOM   4260  HN  THR P 274     -73.342 135.196  54.070  1.00  0.00      PROT  
ATOM   4261  CA  THR P 274     -74.569 135.927  55.630  1.00  0.00      PROT  
ATOM   4262  HA  THR P 274     -74.171 136.141  56.614  1.00  0.00      PROT  
ATOM   4263  CB  THR P 274     -74.629 137.246  54.844  1.00  0.00      PROT  
ATOM   4264  HB  THR P 274     -75.003 137.062  53.809  1.00  0.00      PROT  
ATOM   4265  OG1 THR P 274     -73.308 137.796  54.750  1.00  0.00      PROT  
ATOM   4266  HG1 THR P 274     -72.875 137.356  54.006  1.00  0.00      PROT  
ATOM   4267  CG2 THR P 274     -75.550 138.250  55.530  1.00  0.00      PROT  
ATOM   4268 HG21 THR P 274     -76.611 137.926  55.532  1.00  0.00      PROT  
ATOM   4269 HG22 THR P 274     -75.500 139.230  55.007  1.00  0.00      PROT  
ATOM   4270 HG23 THR P 274     -75.230 138.412  56.583  1.00  0.00      PROT  
ATOM   4271  C   THR P 274     -75.986 135.384  55.826  1.00  0.00      PROT  
ATOM   4272  O   THR P 274     -76.532 135.459  56.925  1.00  0.00      PROT  
ATOM   4273  N   VAL P 275     -76.578 134.840  54.768  1.00  0.00      PROT  
ATOM   4274  HN  VAL P 275     -76.117 134.791  53.876  1.00  0.00      PROT  
ATOM   4275  CA  VAL P 275     -77.931 134.292  54.861  1.00  0.00      PROT  
ATOM   4276  HA  VAL P 275     -78.559 135.033  55.337  1.00  0.00      PROT  
ATOM   4277  CB  VAL P 275     -78.531 133.988  53.471  1.00  0.00      PROT  
ATOM   4278  HB  VAL P 275     -77.867 133.258  52.946  1.00  0.00      PROT  
ATOM   4279  CG1 VAL P 275     -79.922 133.387  53.608  1.00  0.00      PROT  
ATOM   4280 HG11 VAL P 275     -80.588 134.083  54.160  1.00  0.00      PROT  
ATOM   4281 HG12 VAL P 275     -80.360 133.214  52.600  1.00  0.00      PROT  
ATOM   4282 HG13 VAL P 275     -79.916 132.413  54.138  1.00  0.00      PROT  
ATOM   4283  CG2 VAL P 275     -78.599 135.256  52.634  1.00  0.00      PROT  
ATOM   4284 HG21 VAL P 275     -77.591 135.688  52.461  1.00  0.00      PROT  
ATOM   4285 HG22 VAL P 275     -79.221 136.028  53.138  1.00  0.00      PROT  
ATOM   4286 HG23 VAL P 275     -79.050 135.047  51.640  1.00  0.00      PROT  
ATOM   4287  C   VAL P 275     -77.967 133.048  55.758  1.00  0.00      PROT  
ATOM   4288  O   VAL P 275     -78.907 132.873  56.535  1.00  0.00      PROT  
ATOM   4289  N   SER P 276     -76.947 132.195  55.663  1.00  0.00      PROT  
ATOM   4290  HN  SER P 276     -76.216 132.302  54.980  1.00  0.00      PROT  
ATOM   4291  CA  SER P 276     -76.833 131.033  56.551  1.00  0.00      PROT  
ATOM   4292  HA  SER P 276     -77.702 130.406  56.407  1.00  0.00      PROT  
ATOM   4293  CB  SER P 276     -75.560 130.232  56.255  1.00  0.00      PROT  
ATOM   4294  HB1 SER P 276     -75.359 129.493  57.065  1.00  0.00      PROT  
ATOM   4295  HB2 SER P 276     -74.688 130.922  56.196  1.00  0.00      PROT  
ATOM   4296  OG  SER P 276     -75.680 129.522  55.037  1.00  0.00      PROT  
ATOM   4297  HG1 SER P 276     -76.421 128.915  55.109  1.00  0.00      PROT  
ATOM   4298  C   SER P 276     -76.842 131.458  58.021  1.00  0.00      PROT  
ATOM   4299  O   SER P 276     -77.547 130.863  58.835  1.00  0.00      PROT  
ATOM   4300  N   GLU P 277     -76.069 132.492  58.350  1.00  0.00      PROT  
ATOM   4301  HN  GLU P 277     -75.481 132.955  57.684  1.00  0.00      PROT  
ATOM   4302  CA  GLU P 277     -76.032 133.030  59.716  1.00  0.00      PROT  
ATOM   4303  HA  GLU P 277     -75.728 132.245  60.392  1.00  0.00      PROT  
ATOM   4304  CB  GLU P 277     -75.035 134.193  59.834  1.00  0.00      PROT  
ATOM   4305  HB1 GLU P 277     -75.258 134.794  60.752  1.00  0.00      PROT  
ATOM   4306  HB2 GLU P 277     -75.152 134.869  58.960  1.00  0.00      PROT  
ATOM   4307  CG  GLU P 277     -73.588 133.751  59.946  1.00  0.00      PROT  
ATOM   4308  HG1 GLU P 277     -73.390 133.265  58.999  1.00  0.00      PROT  
ATOM   4309  HG2 GLU P 277     -73.399 133.081  60.806  1.00  0.00      PROT  
ATOM   4310  CD  GLU P 277     -72.606 134.911  59.989  1.00  0.00      PROT  
ATOM   4311  OE1 GLU P 277     -71.537 134.807  59.350  1.00  0.00      PROT  
ATOM   4312  OE2 GLU P 277     -72.898 135.925  60.660  1.00  0.00      PROT  
ATOM   4313  C   GLU P 277     -77.411 133.486  60.190  1.00  0.00      PROT  
ATOM   4314  O   GLU P 277     -77.801 133.196  61.319  1.00  0.00      PROT  
ATOM   4315  N   GLN P 278     -78.136 134.198  59.327  1.00  0.00      PROT  
ATOM   4316  HN  GLN P 278     -77.739 134.487  58.457  1.00  0.00      PROT  
ATOM   4317  CA  GLN P 278     -79.505 134.638  59.629  1.00  0.00      PROT  
ATOM   4318  HA  GLN P 278     -79.473 135.264  60.514  1.00  0.00      PROT  
ATOM   4319  CB  GLN P 278     -80.110 135.413  58.452  1.00  0.00      PROT  
ATOM   4320  HB1 GLN P 278     -81.197 135.572  58.662  1.00  0.00      PROT  
ATOM   4321  HB2 GLN P 278     -80.021 134.771  57.547  1.00  0.00      PROT  
ATOM   4322  CG  GLN P 278     -79.488 136.773  58.184  1.00  0.00      PROT  
ATOM   4323  HG1 GLN P 278     -78.382 136.695  58.121  1.00  0.00      PROT  
ATOM   4324  HG2 GLN P 278     -79.715 137.481  59.010  1.00  0.00      PROT  
ATOM   4325  CD  GLN P 278     -79.962 137.385  56.873  1.00  0.00      PROT  
ATOM   4326  OE1 GLN P 278     -79.361 138.330  56.349  1.00  0.00      PROT  
ATOM   4327  NE2 GLN P 278     -81.049 136.849  56.338  1.00  0.00      PROT  
ATOM   4328 HE21 GLN P 278     -81.384 137.272  55.495  1.00  0.00      PROT  
ATOM   4329 HE22 GLN P 278     -81.539 136.130  56.824  1.00  0.00      PROT  
ATOM   4330  C   GLN P 278     -80.409 133.450  59.944  1.00  0.00      PROT  
ATOM   4331  O   GLN P 278     -81.132 133.462  60.938  1.00  0.00      PROT  
ATOM   4332  N   LEU P 279     -80.365 132.434  59.084  1.00  0.00      PROT  
ATOM   4333  HN  LEU P 279     -79.749 132.476  58.293  1.00  0.00      PROT  
ATOM   4334  CA  LEU P 279     -81.207 131.244  59.233  1.00  0.00      PROT  
ATOM   4335  HA  LEU P 279     -82.232 131.566  59.336  1.00  0.00      PROT  
ATOM   4336  CB  LEU P 279     -81.076 130.342  58.002  1.00  0.00      PROT  
ATOM   4337  HB1 LEU P 279     -81.525 129.342  58.207  1.00  0.00      PROT  
ATOM   4338  HB2 LEU P 279     -79.990 130.182  57.806  1.00  0.00      PROT  
ATOM   4339  CG  LEU P 279     -81.728 130.861  56.715  1.00  0.00      PROT  
ATOM   4340  HG  LEU P 279     -81.381 131.909  56.538  1.00  0.00      PROT  
ATOM   4341  CD1 LEU P 279     -81.288 130.021  55.524  1.00  0.00      PROT  
ATOM   4342 HD11 LEU P 279     -80.182 130.049  55.419  1.00  0.00      PROT  
ATOM   4343 HD12 LEU P 279     -81.735 130.404  54.581  1.00  0.00      PROT  
ATOM   4344 HD13 LEU P 279     -81.599 128.963  55.654  1.00  0.00      PROT  
ATOM   4345  CD2 LEU P 279     -83.247 130.866  56.831  1.00  0.00      PROT  
ATOM   4346 HD21 LEU P 279     -83.623 129.842  57.048  1.00  0.00      PROT  
ATOM   4347 HD22 LEU P 279     -83.582 131.542  57.644  1.00  0.00      PROT  
ATOM   4348 HD23 LEU P 279     -83.705 131.213  55.881  1.00  0.00      PROT  
ATOM   4349  C   LEU P 279     -80.885 130.448  60.503  1.00  0.00      PROT  
ATOM   4350  O   LEU P 279     -81.791 129.946  61.171  1.00  0.00      PROT  
ATOM   4351  N   ALA P 280     -79.599 130.341  60.829  1.00  0.00      PROT  
ATOM   4352  HN  ALA P 280     -78.886 130.747  60.250  1.00  0.00      PROT  
ATOM   4353  CA  ALA P 280     -79.153 129.602  62.008  1.00  0.00      PROT  
ATOM   4354  HA  ALA P 280     -79.596 128.616  61.967  1.00  0.00      PROT  
ATOM   4355  CB  ALA P 280     -77.640 129.455  61.995  1.00  0.00      PROT  
ATOM   4356  HB1 ALA P 280     -77.151 130.454  62.032  1.00  0.00      PROT  
ATOM   4357  HB2 ALA P 280     -77.313 128.952  61.059  1.00  0.00      PROT  
ATOM   4358  HB3 ALA P 280     -77.278 128.851  62.856  1.00  0.00      PROT  
ATOM   4359  C   ALA P 280     -79.601 130.232  63.332  1.00  0.00      PROT  
ATOM   4360  O   ALA P 280     -79.801 129.516  64.308  1.00  0.00      PROT  
ATOM   4361  N   GLU P 281     -79.753 131.557  63.365  1.00  0.00      PROT  
ATOM   4362  HN  GLU P 281     -79.530 132.133  62.574  1.00  0.00      PROT  
ATOM   4363  CA  GLU P 281     -80.103 132.271  64.600  1.00  0.00      PROT  
ATOM   4364  HA  GLU P 281     -79.353 132.070  65.346  1.00  0.00      PROT  
ATOM   4365  CB  GLU P 281     -80.132 133.787  64.370  1.00  0.00      PROT  
ATOM   4366  HB1 GLU P 281     -80.710 134.302  65.177  1.00  0.00      PROT  
ATOM   4367  HB2 GLU P 281     -80.661 134.000  63.413  1.00  0.00      PROT  
ATOM   4368  CG  GLU P 281     -78.760 134.440  64.351  1.00  0.00      PROT  
ATOM   4369  HG1 GLU P 281     -78.091 133.921  63.634  1.00  0.00      PROT  
ATOM   4370  HG2 GLU P 281     -78.284 134.408  65.352  1.00  0.00      PROT  
ATOM   4371  CD  GLU P 281     -78.807 135.898  63.925  1.00  0.00      PROT  
ATOM   4372  OE1 GLU P 281     -77.756 136.427  63.501  1.00  0.00      PROT  
ATOM   4373  OE2 GLU P 281     -79.892 136.515  64.008  1.00  0.00      PROT  
ATOM   4374  C   GLU P 281     -81.432 131.834  65.214  1.00  0.00      PROT  
ATOM   4375  O   GLU P 281     -81.534 131.705  66.433  1.00  0.00      PROT  
ATOM   4376  N   GLN P 282     -82.445 131.616  64.380  1.00  0.00      PROT  
ATOM   4377  HN  GLN P 282     -82.327 131.784  63.406  1.00  0.00      PROT  
ATOM   4378  CA  GLN P 282     -83.764 131.199  64.876  1.00  0.00      PROT  
ATOM   4379  HA  GLN P 282     -83.704 130.956  65.929  1.00  0.00      PROT  
ATOM   4380  CB  GLN P 282     -84.800 132.335  64.744  1.00  0.00      PROT  
ATOM   4381  HB1 GLN P 282     -84.748 132.897  65.710  1.00  0.00      PROT  
ATOM   4382  HB2 GLN P 282     -85.844 131.954  64.679  1.00  0.00      PROT  
ATOM   4383  CG  GLN P 282     -84.532 133.367  63.655  1.00  0.00      PROT  
ATOM   4384  HG1 GLN P 282     -83.547 133.861  63.800  1.00  0.00      PROT  
ATOM   4385  HG2 GLN P 282     -85.299 134.171  63.748  1.00  0.00      PROT  
ATOM   4386  CD  GLN P 282     -84.671 132.805  62.256  1.00  0.00      PROT  
ATOM   4387  OE1 GLN P 282     -85.627 132.091  61.954  1.00  0.00      PROT  
ATOM   4388  NE2 GLN P 282     -83.724 133.138  61.388  1.00  0.00      PROT  
ATOM   4389 HE21 GLN P 282     -83.783 132.775  60.467  1.00  0.00      PROT  
ATOM   4390 HE22 GLN P 282     -82.905 133.646  61.669  1.00  0.00      PROT  
ATOM   4391  C   GLN P 282     -84.267 129.897  64.242  1.00  0.00      PROT  
ATOM   4392  O   GLN P 282     -85.442 129.553  64.367  1.00  0.00      PROT  
ATOM   4393  N   GLY P 283     -83.367 129.158  63.597  1.00  0.00      PROT  
ATOM   4394  HN  GLY P 283     -82.429 129.483  63.499  1.00  0.00      PROT  
ATOM   4395  CA  GLY P 283     -83.702 127.859  63.027  1.00  0.00      PROT  
ATOM   4396  HA1 GLY P 283     -82.936 127.626  62.305  1.00  0.00      PROT  
ATOM   4397  HA2 GLY P 283     -84.694 127.891  62.599  1.00  0.00      PROT  
ATOM   4398  C   GLY P 283     -83.678 126.743  64.056  1.00  0.00      PROT  
ATOM   4399  O   GLY P 283     -83.179 126.911  65.172  1.00  0.00      PROT  
ATOM   4400  N   SER P 284     -84.221 125.592  63.676  1.00  0.00      PROT  
ATOM   4401  HN  SER P 284     -84.657 125.479  62.771  1.00  0.00      PROT  
ATOM   4402  CA  SER P 284     -84.188 124.411  64.528  1.00  0.00      PROT  
ATOM   4403  HA  SER P 284     -84.565 124.700  65.496  1.00  0.00      PROT  
ATOM   4404  CB  SER P 284     -85.066 123.306  63.935  1.00  0.00      PROT  
ATOM   4405  HB1 SER P 284     -86.050 123.736  63.637  1.00  0.00      PROT  
ATOM   4406  HB2 SER P 284     -85.270 122.503  64.674  1.00  0.00      PROT  
ATOM   4407  OG  SER P 284     -84.443 122.728  62.800  1.00  0.00      PROT  
ATOM   4408  HG1 SER P 284     -84.945 123.044  62.003  1.00  0.00      PROT  
ATOM   4409  C   SER P 284     -82.748 123.911  64.669  1.00  0.00      PROT  
ATOM   4410  O   SER P 284     -81.868 124.316  63.902  1.00  0.00      PROT  
ATOM   4411  N   PRO P 285     -82.495 123.029  65.650  1.00  0.00      PROT  
ATOM   4412  CD  PRO P 285     -83.360 122.646  66.781  1.00  0.00      PROT  
ATOM   4413  HD1 PRO P 285     -83.920 123.513  67.195  1.00  0.00      PROT  
ATOM   4414  HD2 PRO P 285     -84.076 121.867  66.433  1.00  0.00      PROT  
ATOM   4415  CA  PRO P 285     -81.172 122.408  65.743  1.00  0.00      PROT  
ATOM   4416  HA  PRO P 285     -80.437 123.190  65.866  1.00  0.00      PROT  
ATOM   4417  CB  PRO P 285     -81.311 121.467  66.941  1.00  0.00      PROT  
ATOM   4418  HB1 PRO P 285     -80.351 121.367  67.492  1.00  0.00      PROT  
ATOM   4419  HB2 PRO P 285     -81.638 120.449  66.622  1.00  0.00      PROT  
ATOM   4420  CG  PRO P 285     -82.392 122.067  67.763  1.00  0.00      PROT  
ATOM   4421  HG1 PRO P 285     -81.978 122.900  68.381  1.00  0.00      PROT  
ATOM   4422  HG2 PRO P 285     -82.875 121.335  68.448  1.00  0.00      PROT  
ATOM   4423  C   PRO P 285     -80.807 121.621  64.483  1.00  0.00      PROT  
ATOM   4424  O   PRO P 285     -79.630 121.545  64.113  1.00  0.00      PROT  
ATOM   4425  N   GLN P 286     -81.827 121.061  63.832  1.00  0.00      PROT  
ATOM   4426  HN  GLN P 286     -82.771 121.176  64.145  1.00  0.00      PROT  
ATOM   4427  CA  GLN P 286     -81.652 120.297  62.605  1.00  0.00      PROT  
ATOM   4428  HA  GLN P 286     -80.857 119.577  62.748  1.00  0.00      PROT  
ATOM   4429  CB  GLN P 286     -82.941 119.557  62.241  1.00  0.00      PROT  
ATOM   4430  HB1 GLN P 286     -82.831 119.121  61.219  1.00  0.00      PROT  
ATOM   4431  HB2 GLN P 286     -83.795 120.271  62.183  1.00  0.00      PROT  
ATOM   4432  CG  GLN P 286     -83.274 118.407  63.185  1.00  0.00      PROT  
ATOM   4433  HG1 GLN P 286     -82.405 117.717  63.240  1.00  0.00      PROT  
ATOM   4434  HG2 GLN P 286     -84.135 117.837  62.767  1.00  0.00      PROT  
ATOM   4435  CD  GLN P 286     -83.683 118.875  64.572  1.00  0.00      PROT  
ATOM   4436  OE1 GLN P 286     -84.446 119.827  64.718  1.00  0.00      PROT  
ATOM   4437  NE2 GLN P 286     -83.167 118.212  65.598  1.00  0.00      PROT  
ATOM   4438 HE21 GLN P 286     -83.481 118.469  66.507  1.00  0.00      PROT  
ATOM   4439 HE22 GLN P 286     -82.571 117.431  65.437  1.00  0.00      PROT  
ATOM   4440  C   GLN P 286     -81.217 121.203  61.463  1.00  0.00      PROT  
ATOM   4441  O   GLN P 286     -80.331 120.842  60.687  1.00  0.00      PROT  
ATOM   4442  N   LEU P 287     -81.831 122.381  61.361  1.00  0.00      PROT  
ATOM   4443  HN  LEU P 287     -82.602 122.625  61.958  1.00  0.00      PROT  
ATOM   4444  CA  LEU P 287     -81.417 123.349  60.351  1.00  0.00      PROT  
ATOM   4445  HA  LEU P 287     -81.427 122.845  59.395  1.00  0.00      PROT  
ATOM   4446  CB  LEU P 287     -82.362 124.550  60.296  1.00  0.00      PROT  
ATOM   4447  HB1 LEU P 287     -82.392 125.050  61.290  1.00  0.00      PROT  
ATOM   4448  HB2 LEU P 287     -83.387 124.152  60.113  1.00  0.00      PROT  
ATOM   4449  CG  LEU P 287     -82.072 125.600  59.211  1.00  0.00      PROT  
ATOM   4450  HG  LEU P 287     -81.083 126.074  59.425  1.00  0.00      PROT  
ATOM   4451  CD1 LEU P 287     -82.020 124.985  57.825  1.00  0.00      PROT  
ATOM   4452 HD11 LEU P 287     -81.188 124.255  57.739  1.00  0.00      PROT  
ATOM   4453 HD12 LEU P 287     -81.863 125.771  57.056  1.00  0.00      PROT  
ATOM   4454 HD13 LEU P 287     -82.975 124.462  57.598  1.00  0.00      PROT  
ATOM   4455  CD2 LEU P 287     -83.128 126.686  59.233  1.00  0.00      PROT  
ATOM   4456 HD21 LEU P 287     -84.135 126.247  59.059  1.00  0.00      PROT  
ATOM   4457 HD22 LEU P 287     -83.144 127.203  60.213  1.00  0.00      PROT  
ATOM   4458 HD23 LEU P 287     -82.935 127.442  58.443  1.00  0.00      PROT  
ATOM   4459  C   LEU P 287     -79.983 123.809  60.597  1.00  0.00      PROT  
ATOM   4460  O   LEU P 287     -79.213 123.934  59.654  1.00  0.00      PROT  
ATOM   4461  N   ARG P 288     -79.616 124.048  61.854  1.00  0.00      PROT  
ATOM   4462  HN  ARG P 288     -80.282 123.987  62.601  1.00  0.00      PROT  
ATOM   4463  CA  ARG P 288     -78.238 124.452  62.163  1.00  0.00      PROT  
ATOM   4464  HA  ARG P 288     -78.014 125.346  61.596  1.00  0.00      PROT  
ATOM   4465  CB  ARG P 288     -78.064 124.758  63.654  1.00  0.00      PROT  
ATOM   4466  HB1 ARG P 288     -76.972 124.906  63.845  1.00  0.00      PROT  
ATOM   4467  HB2 ARG P 288     -78.394 123.886  64.260  1.00  0.00      PROT  
ATOM   4468  CG  ARG P 288     -78.778 126.023  64.113  1.00  0.00      PROT  
ATOM   4469  HG1 ARG P 288     -79.861 125.816  64.258  1.00  0.00      PROT  
ATOM   4470  HG2 ARG P 288     -78.690 126.814  63.335  1.00  0.00      PROT  
ATOM   4471  CD  ARG P 288     -78.179 126.562  65.406  1.00  0.00      PROT  
ATOM   4472  HD1 ARG P 288     -78.757 127.414  65.821  1.00  0.00      PROT  
ATOM   4473  HD2 ARG P 288     -77.168 126.967  65.170  1.00  0.00      PROT  
ATOM   4474  NE  ARG P 288     -77.983 125.515  66.408  1.00  0.00      PROT  
ATOM   4475  HE  ARG P 288     -77.116 125.027  66.403  1.00  0.00      PROT  
ATOM   4476  CZ  ARG P 288     -78.867 125.156  67.344  1.00  0.00      PROT  
ATOM   4477  NH1 ARG P 288     -78.552 124.179  68.195  1.00  0.00      PROT  
ATOM   4478 HH11 ARG P 288     -77.736 123.639  68.016  1.00  0.00      PROT  
ATOM   4479 HH12 ARG P 288     -79.216 123.922  68.882  1.00  0.00      PROT  
ATOM   4480  NH2 ARG P 288     -80.056 125.754  67.444  1.00  0.00      PROT  
ATOM   4481 HH21 ARG P 288     -80.258 126.569  66.885  1.00  0.00      PROT  
ATOM   4482 HH22 ARG P 288     -80.759 125.475  68.091  1.00  0.00      PROT  
ATOM   4483  C   ARG P 288     -77.227 123.393  61.709  1.00  0.00      PROT  
ATOM   4484  O   ARG P 288     -76.170 123.729  61.180  1.00  0.00      PROT  
ATOM   4485  N   GLN P 289     -77.564 122.120  61.897  1.00  0.00      PROT  
ATOM   4486  HN  GLN P 289     -78.427 121.881  62.342  1.00  0.00      PROT  
ATOM   4487  CA  GLN P 289     -76.707 121.018  61.454  1.00  0.00      PROT  
ATOM   4488  HA  GLN P 289     -75.701 121.203  61.808  1.00  0.00      PROT  
ATOM   4489  CB  GLN P 289     -77.206 119.685  62.022  1.00  0.00      PROT  
ATOM   4490  HB1 GLN P 289     -78.254 119.512  61.681  1.00  0.00      PROT  
ATOM   4491  HB2 GLN P 289     -77.240 119.766  63.133  1.00  0.00      PROT  
ATOM   4492  CG  GLN P 289     -76.365 118.478  61.629  1.00  0.00      PROT  
ATOM   4493  HG1 GLN P 289     -76.352 118.341  60.531  1.00  0.00      PROT  
ATOM   4494  HG2 GLN P 289     -76.829 117.565  62.067  1.00  0.00      PROT  
ATOM   4495  CD  GLN P 289     -74.953 118.545  62.180  1.00  0.00      PROT  
ATOM   4496  OE1 GLN P 289     -74.761 118.628  63.388  1.00  0.00      PROT  
ATOM   4497  NE2 GLN P 289     -73.957 118.511  61.294  1.00  0.00      PROT  
ATOM   4498 HE21 GLN P 289     -73.018 118.576  61.645  1.00  0.00      PROT  
ATOM   4499 HE22 GLN P 289     -74.144 118.588  60.318  1.00  0.00      PROT  
ATOM   4500  C   GLN P 289     -76.641 120.944  59.928  1.00  0.00      PROT  
ATOM   4501  O   GLN P 289     -75.579 120.711  59.355  1.00  0.00      PROT  
ATOM   4502  N   TYR P 290     -77.786 121.136  59.281  1.00  0.00      PROT  
ATOM   4503  HN  TYR P 290     -78.651 121.217  59.783  1.00  0.00      PROT  
ATOM   4504  CA  TYR P 290     -77.872 121.139  57.820  1.00  0.00      PROT  
ATOM   4505  HA  TYR P 290     -77.490 120.196  57.453  1.00  0.00      PROT  
ATOM   4506  CB  TYR P 290     -79.331 121.317  57.414  1.00  0.00      PROT  
ATOM   4507  HB1 TYR P 290     -79.716 122.302  57.756  1.00  0.00      PROT  
ATOM   4508  HB2 TYR P 290     -79.941 120.549  57.943  1.00  0.00      PROT  
ATOM   4509  CG  TYR P 290     -79.633 121.164  55.944  1.00  0.00      PROT  
ATOM   4510  CD1 TYR P 290     -79.655 119.909  55.343  1.00  0.00      PROT  
ATOM   4511  HD1 TYR P 290     -79.426 119.034  55.939  1.00  0.00      PROT  
ATOM   4512  CE1 TYR P 290     -79.964 119.763  53.997  1.00  0.00      PROT  
ATOM   4513  HE1 TYR P 290     -79.942 118.777  53.555  1.00  0.00      PROT  
ATOM   4514  CZ  TYR P 290     -80.265 120.881  53.238  1.00  0.00      PROT  
ATOM   4515  OH  TYR P 290     -80.572 120.745  51.897  1.00  0.00      PROT  
ATOM   4516  HH  TYR P 290     -80.696 121.627  51.536  1.00  0.00      PROT  
ATOM   4517  CD2 TYR P 290     -79.956 122.269  55.165  1.00  0.00      PROT  
ATOM   4518  HD2 TYR P 290     -79.958 123.252  55.617  1.00  0.00      PROT  
ATOM   4519  CE2 TYR P 290     -80.265 122.133  53.816  1.00  0.00      PROT  
ATOM   4520  HE2 TYR P 290     -80.505 123.013  53.235  1.00  0.00      PROT  
ATOM   4521  C   TYR P 290     -77.010 122.253  57.224  1.00  0.00      PROT  
ATOM   4522  O   TYR P 290     -76.283 122.038  56.249  1.00  0.00      PROT  
ATOM   4523  N   LEU P 291     -77.081 123.439  57.819  1.00  0.00      PROT  
ATOM   4524  HN  LEU P 291     -77.718 123.595  58.580  1.00  0.00      PROT  
ATOM   4525  CA  LEU P 291     -76.288 124.572  57.344  1.00  0.00      PROT  
ATOM   4526  HA  LEU P 291     -76.445 124.673  56.279  1.00  0.00      PROT  
ATOM   4527  CB  LEU P 291     -76.715 125.860  58.045  1.00  0.00      PROT  
ATOM   4528  HB1 LEU P 291     -76.031 126.695  57.770  1.00  0.00      PROT  
ATOM   4529  HB2 LEU P 291     -76.625 125.707  59.146  1.00  0.00      PROT  
ATOM   4530  CG  LEU P 291     -78.150 126.316  57.748  1.00  0.00      PROT  
ATOM   4531  HG  LEU P 291     -78.856 125.473  57.919  1.00  0.00      PROT  
ATOM   4532  CD1 LEU P 291     -78.545 127.449  58.685  1.00  0.00      PROT  
ATOM   4533 HD11 LEU P 291     -78.486 127.115  59.743  1.00  0.00      PROT  
ATOM   4534 HD12 LEU P 291     -79.586 127.779  58.483  1.00  0.00      PROT  
ATOM   4535 HD13 LEU P 291     -77.868 128.320  58.555  1.00  0.00      PROT  
ATOM   4536  CD2 LEU P 291     -78.311 126.735  56.293  1.00  0.00      PROT  
ATOM   4537 HD21 LEU P 291     -77.602 127.549  56.042  1.00  0.00      PROT  
ATOM   4538 HD22 LEU P 291     -78.131 125.879  55.610  1.00  0.00      PROT  
ATOM   4539 HD23 LEU P 291     -79.346 127.102  56.117  1.00  0.00      PROT  
ATOM   4540  C   LEU P 291     -74.791 124.320  57.526  1.00  0.00      PROT  
ATOM   4541  O   LEU P 291     -73.992 124.668  56.655  1.00  0.00      PROT  
ATOM   4542  N   HSE P 292     -74.419 123.709  58.649  1.00  0.00      PROT  
ATOM   4543  HN  HSE P 292     -75.098 123.482  59.350  1.00  0.00      PROT  
ATOM   4544  CA  HSE P 292     -73.041 123.271  58.874  1.00  0.00      PROT  
ATOM   4545  HA  HSE P 292     -72.395 124.127  58.828  1.00  0.00      PROT  
ATOM   4546  CB  HSE P 292     -72.908 122.635  60.262  1.00  0.00      PROT  
ATOM   4547  HB1 HSE P 292     -73.698 121.873  60.419  1.00  0.00      PROT  
ATOM   4548  HB2 HSE P 292     -73.048 123.416  61.039  1.00  0.00      PROT  
ATOM   4549  ND1 HSE P 292     -71.418 120.601  60.375  1.00  0.00      PROT  
ATOM   4550  CG  HSE P 292     -71.592 121.963  60.497  1.00  0.00      PROT  
ATOM   4551  CE1 HSE P 292     -70.161 120.295  60.641  1.00  0.00      PROT  
ATOM   4552  HE1 HSE P 292     -69.731 119.294  60.661  1.00  0.00      PROT  
ATOM   4553  NE2 HSE P 292     -69.513 121.409  60.929  1.00  0.00      PROT  
ATOM   4554  HE2 HSE P 292     -68.540 121.459  61.162  1.00  0.00      PROT  
ATOM   4555  CD2 HSE P 292     -70.385 122.466  60.846  1.00  0.00      PROT  
ATOM   4556  HD2 HSE P 292     -70.109 123.492  61.044  1.00  0.00      PROT  
ATOM   4557  C   HSE P 292     -72.570 122.283  57.795  1.00  0.00      PROT  
ATOM   4558  O   HSE P 292     -71.445 122.386  57.285  1.00  0.00      PROT  
ATOM   4559  N   SER P 293     -73.426 121.324  57.456  1.00  0.00      PROT  
ATOM   4560  HN  SER P 293     -74.275 121.181  57.973  1.00  0.00      PROT  
ATOM   4561  CA  SER P 293     -73.088 120.332  56.438  1.00  0.00      PROT  
ATOM   4562  HA  SER P 293     -72.119 119.924  56.690  1.00  0.00      PROT  
ATOM   4563  CB  SER P 293     -74.107 119.196  56.424  1.00  0.00      PROT  
ATOM   4564  HB1 SER P 293     -73.825 118.576  55.579  1.00  0.00      PROT  
ATOM   4565  HB2 SER P 293     -75.151 119.563  56.313  1.00  0.00      PROT  
ATOM   4566  OG  SER P 293     -73.966 118.374  57.571  1.00  0.00      PROT  
ATOM   4567  HG1 SER P 293     -73.033 118.061  57.541  1.00  0.00      PROT  
ATOM   4568  C   SER P 293     -72.936 120.947  55.039  1.00  0.00      PROT  
ATOM   4569  O   SER P 293     -72.104 120.494  54.256  1.00  0.00      PROT  
ATOM   4570  N   LEU P 294     -73.721 121.980  54.732  1.00  0.00      PROT  
ATOM   4571  HN  LEU P 294     -74.455 122.269  55.351  1.00  0.00      PROT  
ATOM   4572  CA  LEU P 294     -73.548 122.714  53.474  1.00  0.00      PROT  
ATOM   4573  HA  LEU P 294     -73.600 122.006  52.660  1.00  0.00      PROT  
ATOM   4574  CB  LEU P 294     -74.625 123.790  53.294  1.00  0.00      PROT  
ATOM   4575  HB1 LEU P 294     -74.359 124.425  52.415  1.00  0.00      PROT  
ATOM   4576  HB2 LEU P 294     -74.631 124.451  54.189  1.00  0.00      PROT  
ATOM   4577  CG  LEU P 294     -76.058 123.300  53.049  1.00  0.00      PROT  
ATOM   4578  HG  LEU P 294     -76.383 122.696  53.929  1.00  0.00      PROT  
ATOM   4579  CD1 LEU P 294     -77.012 124.477  52.921  1.00  0.00      PROT  
ATOM   4580 HD11 LEU P 294     -76.950 125.128  53.818  1.00  0.00      PROT  
ATOM   4581 HD12 LEU P 294     -78.059 124.122  52.816  1.00  0.00      PROT  
ATOM   4582 HD13 LEU P 294     -76.761 125.089  52.027  1.00  0.00      PROT  
ATOM   4583  CD2 LEU P 294     -76.147 122.402  51.821  1.00  0.00      PROT  
ATOM   4584 HD21 LEU P 294     -75.775 122.934  50.919  1.00  0.00      PROT  
ATOM   4585 HD22 LEU P 294     -75.555 121.473  51.958  1.00  0.00      PROT  
ATOM   4586 HD23 LEU P 294     -77.204 122.108  51.642  1.00  0.00      PROT  
ATOM   4587  C   LEU P 294     -72.148 123.334  53.394  1.00  0.00      PROT  
ATOM   4588  O   LEU P 294     -71.510 123.296  52.339  1.00  0.00      PROT  
ATOM   4589  N   ARG P 295     -71.668 123.895  54.503  1.00  0.00      PROT  
ATOM   4590  HN  ARG P 295     -72.221 123.926  55.336  1.00  0.00      PROT  
ATOM   4591  CA  ARG P 295     -70.284 124.384  54.574  1.00  0.00      PROT  
ATOM   4592  HA  ARG P 295     -70.137 125.110  53.786  1.00  0.00      PROT  
ATOM   4593  CB  ARG P 295     -69.999 125.035  55.925  1.00  0.00      PROT  
ATOM   4594  HB1 ARG P 295     -68.910 125.266  56.018  1.00  0.00      PROT  
ATOM   4595  HB2 ARG P 295     -70.233 124.309  56.730  1.00  0.00      PROT  
ATOM   4596  CG  ARG P 295     -70.748 126.332  56.147  1.00  0.00      PROT  
ATOM   4597  HG1 ARG P 295     -71.754 126.259  55.669  1.00  0.00      PROT  
ATOM   4598  HG2 ARG P 295     -70.226 127.195  55.678  1.00  0.00      PROT  
ATOM   4599  CD  ARG P 295     -70.992 126.555  57.624  1.00  0.00      PROT  
ATOM   4600  HD1 ARG P 295     -71.266 125.595  58.107  1.00  0.00      PROT  
ATOM   4601  HD2 ARG P 295     -71.874 127.223  57.772  1.00  0.00      PROT  
ATOM   4602  NE  ARG P 295     -69.826 127.065  58.322  1.00  0.00      PROT  
ATOM   4603  HE  ARG P 295     -69.091 126.436  58.608  1.00  0.00      PROT  
ATOM   4604  CZ  ARG P 295     -69.639 128.348  58.644  1.00  0.00      PROT  
ATOM   4605  NH1 ARG P 295     -68.550 128.709  59.299  1.00  0.00      PROT  
ATOM   4606 HH11 ARG P 295     -67.745 128.174  59.036  1.00  0.00      PROT  
ATOM   4607 HH12 ARG P 295     -68.398 129.683  59.384  1.00  0.00      PROT  
ATOM   4608  NH2 ARG P 295     -70.528 129.281  58.317  1.00  0.00      PROT  
ATOM   4609 HH21 ARG P 295     -71.245 129.065  57.648  1.00  0.00      PROT  
ATOM   4610 HH22 ARG P 295     -70.472 130.207  58.669  1.00  0.00      PROT  
ATOM   4611  C   ARG P 295     -69.270 123.265  54.343  1.00  0.00      PROT  
ATOM   4612  O   ARG P 295     -68.306 123.447  53.604  1.00  0.00      PROT  
ATOM   4613  N   CYS P 296     -69.485 122.116  54.978  1.00  0.00      PROT  
ATOM   4614  HN  CYS P 296     -70.239 122.022  55.633  1.00  0.00      PROT  
ATOM   4615  CA  CYS P 296     -68.597 120.960  54.806  1.00  0.00      PROT  
ATOM   4616  HA  CYS P 296     -67.593 121.263  55.073  1.00  0.00      PROT  
ATOM   4617  CB  CYS P 296     -69.027 119.799  55.710  1.00  0.00      PROT  
ATOM   4618  HB1 CYS P 296     -68.422 118.901  55.445  1.00  0.00      PROT  
ATOM   4619  HB2 CYS P 296     -70.087 119.540  55.498  1.00  0.00      PROT  
ATOM   4620  SG  CYS P 296     -68.818 120.092  57.487  1.00  0.00      PROT  
ATOM   4621  HG1 CYS P 296     -67.514 120.339  57.454  1.00  0.00      PROT  
ATOM   4622  C   CYS P 296     -68.544 120.490  53.348  1.00  0.00      PROT  
ATOM   4623  O   CYS P 296     -67.480 120.128  52.846  1.00  0.00      PROT  
ATOM   4624  N   PHE P 297     -69.700 120.502  52.684  1.00  0.00      PROT  
ATOM   4625  HN  PHE P 297     -70.548 120.739  53.167  1.00  0.00      PROT  
ATOM   4626  CA  PHE P 297     -69.828 120.099  51.284  1.00  0.00      PROT  
ATOM   4627  HA  PHE P 297     -69.366 119.128  51.185  1.00  0.00      PROT  
ATOM   4628  CB  PHE P 297     -71.331 120.040  50.926  1.00  0.00      PROT  
ATOM   4629  HB1 PHE P 297     -71.779 121.056  50.980  1.00  0.00      PROT  
ATOM   4630  HB2 PHE P 297     -71.845 119.403  51.680  1.00  0.00      PROT  
ATOM   4631  CG  PHE P 297     -71.657 119.449  49.571  1.00  0.00      PROT  
ATOM   4632  CD1 PHE P 297     -70.731 118.721  48.822  1.00  0.00      PROT  
ATOM   4633  HD1 PHE P 297     -69.718 118.585  49.158  1.00  0.00      PROT  
ATOM   4634  CE1 PHE P 297     -71.080 118.179  47.592  1.00  0.00      PROT  
ATOM   4635  HE1 PHE P 297     -70.347 117.626  47.020  1.00  0.00      PROT  
ATOM   4636  CZ  PHE P 297     -72.367 118.332  47.103  1.00  0.00      PROT  
ATOM   4637  HZ  PHE P 297     -72.640 117.900  46.150  1.00  0.00      PROT  
ATOM   4638  CD2 PHE P 297     -72.951 119.582  49.070  1.00  0.00      PROT  
ATOM   4639  HD2 PHE P 297     -73.690 120.123  49.645  1.00  0.00      PROT  
ATOM   4640  CE2 PHE P 297     -73.303 119.036  47.843  1.00  0.00      PROT  
ATOM   4641  HE2 PHE P 297     -74.313 119.148  47.472  1.00  0.00      PROT  
ATOM   4642  C   PHE P 297     -69.062 121.084  50.393  1.00  0.00      PROT  
ATOM   4643  O   PHE P 297     -68.275 120.676  49.536  1.00  0.00      PROT  
ATOM   4644  N   ILE P 298     -69.270 122.380  50.617  1.00  0.00      PROT  
ATOM   4645  HN  ILE P 298     -69.932 122.688  51.305  1.00  0.00      PROT  
ATOM   4646  CA  ILE P 298     -68.595 123.411  49.833  1.00  0.00      PROT  
ATOM   4647  HA  ILE P 298     -68.815 123.255  48.787  1.00  0.00      PROT  
ATOM   4648  CB  ILE P 298     -69.038 124.834  50.241  1.00  0.00      PROT  
ATOM   4649  HB  ILE P 298     -68.983 124.917  51.352  1.00  0.00      PROT  
ATOM   4650  CG2 ILE P 298     -68.128 125.883  49.614  1.00  0.00      PROT  
ATOM   4651 HG21 ILE P 298     -67.103 125.863  50.039  1.00  0.00      PROT  
ATOM   4652 HG22 ILE P 298     -68.532 126.900  49.798  1.00  0.00      PROT  
ATOM   4653 HG23 ILE P 298     -68.062 125.737  48.513  1.00  0.00      PROT  
ATOM   4654  CG1 ILE P 298     -70.489 125.096  49.815  1.00  0.00      PROT  
ATOM   4655 HG11 ILE P 298     -71.115 124.208  50.056  1.00  0.00      PROT  
ATOM   4656 HG12 ILE P 298     -70.525 125.218  48.708  1.00  0.00      PROT  
ATOM   4657  CD  ILE P 298     -71.110 126.307  50.482  1.00  0.00      PROT  
ATOM   4658  HD1 ILE P 298     -71.040 126.220  51.588  1.00  0.00      PROT  
ATOM   4659  HD2 ILE P 298     -72.185 126.398  50.220  1.00  0.00      PROT  
ATOM   4660  HD3 ILE P 298     -70.609 127.249  50.173  1.00  0.00      PROT  
ATOM   4661  C   ILE P 298     -67.078 123.292  49.988  1.00  0.00      PROT  
ATOM   4662  O   ILE P 298     -66.344 123.290  48.997  1.00  0.00      PROT  
ATOM   4663  N   ARG P 299     -66.618 123.182  51.232  1.00  0.00      PROT  
ATOM   4664  HN  ARG P 299     -67.247 123.199  52.015  1.00  0.00      PROT  
ATOM   4665  CA  ARG P 299     -65.180 123.137  51.509  1.00  0.00      PROT  
ATOM   4666  HA  ARG P 299     -64.727 123.897  50.895  1.00  0.00      PROT  
ATOM   4667  CB  ARG P 299     -64.892 123.442  52.988  1.00  0.00      PROT  
ATOM   4668  HB1 ARG P 299     -65.552 122.813  53.630  1.00  0.00      PROT  
ATOM   4669  HB2 ARG P 299     -65.194 124.498  53.149  1.00  0.00      PROT  
ATOM   4670  CG  ARG P 299     -63.441 123.249  53.434  1.00  0.00      PROT  
ATOM   4671  HG1 ARG P 299     -63.248 122.156  53.490  1.00  0.00      PROT  
ATOM   4672  HG2 ARG P 299     -63.297 123.641  54.463  1.00  0.00      PROT  
ATOM   4673  CD  ARG P 299     -62.412 123.834  52.473  1.00  0.00      PROT  
ATOM   4674  HD1 ARG P 299     -62.829 124.050  51.472  1.00  0.00      PROT  
ATOM   4675  HD2 ARG P 299     -61.608 123.148  52.274  1.00  0.00      PROT  
ATOM   4676  NE  ARG P 299     -61.856 125.096  52.926  1.00  0.00      PROT  
ATOM   4677  HE  ARG P 299     -62.444 125.745  53.408  1.00  0.00      PROT  
ATOM   4678  CZ  ARG P 299     -60.557 125.392  53.015  1.00  0.00      PROT  
ATOM   4679  NH1 ARG P 299     -60.211 126.589  53.442  1.00  0.00      PROT  
ATOM   4680 HH11 ARG P 299     -60.931 127.123  53.878  1.00  0.00      PROT  
ATOM   4681 HH12 ARG P 299     -59.274 126.941  53.500  1.00  0.00      PROT  
ATOM   4682  NH2 ARG P 299     -59.601 124.533  52.682  1.00  0.00      PROT  
ATOM   4683 HH21 ARG P 299     -59.808 123.634  52.264  1.00  0.00      PROT  
ATOM   4684 HH22 ARG P 299     -58.673 124.863  52.597  1.00  0.00      PROT  
ATOM   4685  C   ARG P 299     -64.551 121.807  51.088  1.00  0.00      PROT  
ATOM   4686  O   ARG P 299     -63.431 121.787  50.579  1.00  0.00      PROT  
ATOM   4687  N   GLY P 300     -65.266 120.706  51.301  1.00  0.00      PROT  
ATOM   4688  HN  GLY P 300     -66.169 120.752  51.740  1.00  0.00      PROT  
ATOM   4689  CA  GLY P 300     -64.801 119.397  50.865  1.00  0.00      PROT  
ATOM   4690  HA1 GLY P 300     -65.571 118.675  51.097  1.00  0.00      PROT  
ATOM   4691  HA2 GLY P 300     -63.855 119.199  51.345  1.00  0.00      PROT  
ATOM   4692  C   GLY P 300     -64.558 119.353  49.367  1.00  0.00      PROT  
ATOM   4693  O   GLY P 300     -63.557 118.795  48.912  1.00  0.00      PROT  
ATOM   4694  N   ALA P 301     -65.472 119.952  48.604  1.00  0.00      PROT  
ATOM   4695  HN  ALA P 301     -66.293 120.375  48.996  1.00  0.00      PROT  
ATOM   4696  CA  ALA P 301     -65.343 120.014  47.151  1.00  0.00      PROT  
ATOM   4697  HA  ALA P 301     -65.151 119.017  46.779  1.00  0.00      PROT  
ATOM   4698  CB  ALA P 301     -66.623 120.543  46.526  1.00  0.00      PROT  
ATOM   4699  HB1 ALA P 301     -66.583 120.482  45.418  1.00  0.00      PROT  
ATOM   4700  HB2 ALA P 301     -66.807 121.604  46.807  1.00  0.00      PROT  
ATOM   4701  HB3 ALA P 301     -67.497 119.948  46.869  1.00  0.00      PROT  
ATOM   4702  C   ALA P 301     -64.149 120.877  46.741  1.00  0.00      PROT  
ATOM   4703  O   ALA P 301     -63.468 120.569  45.769  1.00  0.00      PROT  
ATOM   4704  N   GLN P 302     -63.908 121.950  47.492  1.00  0.00      PROT  
ATOM   4705  HN  GLN P 302     -64.537 122.197  48.228  1.00  0.00      PROT  
ATOM   4706  CA  GLN P 302     -62.750 122.821  47.276  1.00  0.00      PROT  
ATOM   4707  HA  GLN P 302     -62.764 123.153  46.246  1.00  0.00      PROT  
ATOM   4708  CB  GLN P 302     -62.839 124.053  48.190  1.00  0.00      PROT  
ATOM   4709  HB1 GLN P 302     -61.868 124.531  48.394  1.00  0.00      PROT  
ATOM   4710  HB2 GLN P 302     -63.186 123.687  49.180  1.00  0.00      PROT  
ATOM   4711  CG  GLN P 302     -63.832 125.086  47.678  1.00  0.00      PROT  
ATOM   4712  HG1 GLN P 302     -64.731 124.542  47.349  1.00  0.00      PROT  
ATOM   4713  HG2 GLN P 302     -63.413 125.615  46.795  1.00  0.00      PROT  
ATOM   4714  CD  GLN P 302     -64.275 126.097  48.723  1.00  0.00      PROT  
ATOM   4715  OE1 GLN P 302     -64.002 125.956  49.917  1.00  0.00      PROT  
ATOM   4716  NE2 GLN P 302     -64.970 127.129  48.271  1.00  0.00      PROT  
ATOM   4717 HE21 GLN P 302     -65.357 127.759  48.933  1.00  0.00      PROT  
ATOM   4718 HE22 GLN P 302     -65.249 127.101  47.299  1.00  0.00      PROT  
ATOM   4719  C   GLN P 302     -61.412 122.093  47.468  1.00  0.00      PROT  
ATOM   4720  O   GLN P 302     -60.554 122.120  46.582  1.00  0.00      PROT  
ATOM   4721  N   ASP P 303     -61.244 121.433  48.611  1.00  0.00      PROT  
ATOM   4722  HN  ASP P 303     -61.944 121.463  49.330  1.00  0.00      PROT  
ATOM   4723  CA  ASP P 303     -60.002 120.710  48.905  1.00  0.00      PROT  
ATOM   4724  HA  ASP P 303     -59.170 121.390  48.765  1.00  0.00      PROT  
ATOM   4725  CB  ASP P 303     -60.005 120.189  50.342  1.00  0.00      PROT  
ATOM   4726  HB1 ASP P 303     -59.143 119.505  50.514  1.00  0.00      PROT  
ATOM   4727  HB2 ASP P 303     -60.944 119.636  50.546  1.00  0.00      PROT  
ATOM   4728  CG  ASP P 303     -59.860 121.299  51.362  1.00  0.00      PROT  
ATOM   4729  OD1 ASP P 303     -60.624 121.297  52.344  1.00  0.00      PROT  
ATOM   4730  OD2 ASP P 303     -58.988 122.181  51.187  1.00  0.00      PROT  
ATOM   4731  C   ASP P 303     -59.782 119.552  47.937  1.00  0.00      PROT  
ATOM   4732  O   ASP P 303     -58.663 119.310  47.492  1.00  0.00      PROT  
ATOM   4733  N   TRP P 304     -60.858 118.847  47.608  1.00  0.00      PROT  
ATOM   4734  HN  TRP P 304     -61.750 119.050  48.019  1.00  0.00      PROT  
ATOM   4735  CA  TRP P 304     -60.793 117.740  46.665  1.00  0.00      PROT  
ATOM   4736  HA  TRP P 304     -59.984 117.083  46.955  1.00  0.00      PROT  
ATOM   4737  CB  TRP P 304     -62.106 116.964  46.702  1.00  0.00      PROT  
ATOM   4738  HB1 TRP P 304     -62.952 117.636  46.436  1.00  0.00      PROT  
ATOM   4739  HB2 TRP P 304     -62.286 116.632  47.749  1.00  0.00      PROT  
ATOM   4740  CG  TRP P 304     -62.133 115.764  45.831  1.00  0.00      PROT  
ATOM   4741  CD1 TRP P 304     -61.347 114.649  45.935  1.00  0.00      PROT  
ATOM   4742  HD1 TRP P 304     -60.595 114.496  46.702  1.00  0.00      PROT  
ATOM   4743  NE1 TRP P 304     -61.677 113.748  44.957  1.00  0.00      PROT  
ATOM   4744  HE1 TRP P 304     -61.304 112.849  44.804  1.00  0.00      PROT  
ATOM   4745  CE2 TRP P 304     -62.694 114.269  44.202  1.00  0.00      PROT  
ATOM   4746  CD2 TRP P 304     -63.005 115.539  44.728  1.00  0.00      PROT  
ATOM   4747  CE3 TRP P 304     -64.025 116.291  44.128  1.00  0.00      PROT  
ATOM   4748  HE3 TRP P 304     -64.301 117.258  44.521  1.00  0.00      PROT  
ATOM   4749  CZ3 TRP P 304     -64.686 115.759  43.040  1.00  0.00      PROT  
ATOM   4750  HZ3 TRP P 304     -65.477 116.313  42.558  1.00  0.00      PROT  
ATOM   4751  CZ2 TRP P 304     -63.362 113.735  43.100  1.00  0.00      PROT  
ATOM   4752  HZ2 TRP P 304     -63.101 112.762  42.711  1.00  0.00      PROT  
ATOM   4753  CH2 TRP P 304     -64.352 114.493  42.536  1.00  0.00      PROT  
ATOM   4754  HH2 TRP P 304     -64.874 114.118  41.668  1.00  0.00      PROT  
ATOM   4755  C   TRP P 304     -60.493 118.242  45.249  1.00  0.00      PROT  
ATOM   4756  O   TRP P 304     -59.711 117.630  44.517  1.00  0.00      PROT  
ATOM   4757  N   GLY P 305     -61.099 119.368  44.884  1.00  0.00      PROT  
ATOM   4758  HN  GLY P 305     -61.743 119.831  45.501  1.00  0.00      PROT  
ATOM   4759  CA  GLY P 305     -60.932 119.960  43.552  1.00  0.00      PROT  
ATOM   4760  HA1 GLY P 305     -61.496 120.880  43.543  1.00  0.00      PROT  
ATOM   4761  HA2 GLY P 305     -61.281 119.252  42.817  1.00  0.00      PROT  
ATOM   4762  C   GLY P 305     -59.507 120.338  43.183  1.00  0.00      PROT  
ATOM   4763  O   GLY P 305     -59.135 120.281  42.009  1.00  0.00      PROT  
ATOM   4764  N   ILE P 306     -58.702 120.728  44.171  1.00  0.00      PROT  
ATOM   4765  HN  ILE P 306     -59.061 120.876  45.091  1.00  0.00      PROT  
ATOM   4766  CA  ILE P 306     -57.307 121.098  43.905  1.00  0.00      PROT  
ATOM   4767  HA  ILE P 306     -57.205 121.384  42.866  1.00  0.00      PROT  
ATOM   4768  CB  ILE P 306     -56.847 122.327  44.729  1.00  0.00      PROT  
ATOM   4769  HB  ILE P 306     -55.795 122.574  44.442  1.00  0.00      PROT  
ATOM   4770  CG2 ILE P 306     -57.701 123.540  44.388  1.00  0.00      PROT  
ATOM   4771 HG21 ILE P 306     -57.700 123.718  43.291  1.00  0.00      PROT  
ATOM   4772 HG22 ILE P 306     -57.315 124.456  44.882  1.00  0.00      PROT  
ATOM   4773 HG23 ILE P 306     -58.754 123.394  44.712  1.00  0.00      PROT  
ATOM   4774  CG1 ILE P 306     -56.877 122.045  46.237  1.00  0.00      PROT  
ATOM   4775 HG11 ILE P 306     -56.423 121.054  46.456  1.00  0.00      PROT  
ATOM   4776 HG12 ILE P 306     -57.937 122.004  46.578  1.00  0.00      PROT  
ATOM   4777  CD  ILE P 306     -56.127 123.071  47.058  1.00  0.00      PROT  
ATOM   4778  HD1 ILE P 306     -55.057 123.109  46.756  1.00  0.00      PROT  
ATOM   4779  HD2 ILE P 306     -56.170 122.822  48.141  1.00  0.00      PROT  
ATOM   4780  HD3 ILE P 306     -56.552 124.088  46.924  1.00  0.00      PROT  
ATOM   4781  C   ILE P 306     -56.323 119.945  44.119  1.00  0.00      PROT  
ATOM   4782  O   ILE P 306     -55.132 120.117  43.880  1.00  0.00      PROT  
ATOM   4783  N   SER P 307     -56.809 118.780  44.551  1.00  0.00      PROT  
ATOM   4784  HN  SER P 307     -57.794 118.663  44.667  1.00  0.00      PROT  
ATOM   4785  CA  SER P 307     -55.923 117.654  44.886  1.00  0.00      PROT  
ATOM   4786  HA  SER P 307     -54.900 117.916  44.653  1.00  0.00      PROT  
ATOM   4787  CB  SER P 307     -55.975 117.366  46.390  1.00  0.00      PROT  
ATOM   4788  HB1 SER P 307     -55.591 118.254  46.932  1.00  0.00      PROT  
ATOM   4789  HB2 SER P 307     -55.313 116.510  46.654  1.00  0.00      PROT  
ATOM   4790  OG  SER P 307     -57.295 117.082  46.813  1.00  0.00      PROT  
ATOM   4791  HG1 SER P 307     -57.757 117.937  46.911  1.00  0.00      PROT  
ATOM   4792  C   SER P 307     -56.176 116.359  44.103  1.00  0.00      PROT  
ATOM   4793  O   SER P 307     -55.235 115.605  43.860  1.00  0.00      PROT  
ATOM   4794  N   SER P 308     -57.422 116.086  43.715  1.00  0.00      PROT  
ATOM   4795  HN  SER P 308     -58.188 116.691  43.944  1.00  0.00      PROT  
ATOM   4796  CA  SER P 308     -57.725 114.867  42.953  1.00  0.00      PROT  
ATOM   4797  HA  SER P 308     -57.402 114.016  43.537  1.00  0.00      PROT  
ATOM   4798  CB  SER P 308     -59.227 114.744  42.680  1.00  0.00      PROT  
ATOM   4799  HB1 SER P 308     -59.579 115.621  42.098  1.00  0.00      PROT  
ATOM   4800  HB2 SER P 308     -59.768 114.749  43.647  1.00  0.00      PROT  
ATOM   4801  OG  SER P 308     -59.515 113.560  41.946  1.00  0.00      PROT  
ATOM   4802  HG1 SER P 308     -59.776 112.883  42.601  1.00  0.00      PROT  
ATOM   4803  C   SER P 308     -56.972 114.838  41.622  1.00  0.00      PROT  
ATOM   4804  O   SER P 308     -56.871 115.859  40.945  1.00  0.00      PROT  
ATOM   4805  N   VAL P 309     -56.455 113.667  41.246  1.00  0.00      PROT  
ATOM   4806  HN  VAL P 309     -56.483 112.868  41.860  1.00  0.00      PROT  
ATOM   4807  CA  VAL P 309     -55.798 113.504  39.939  1.00  0.00      PROT  
ATOM   4808  HA  VAL P 309     -55.066 114.278  39.832  1.00  0.00      PROT  
ATOM   4809  CB  VAL P 309     -55.054 112.154  39.797  1.00  0.00      PROT  
ATOM   4810  HB  VAL P 309     -54.557 112.124  38.797  1.00  0.00      PROT  
ATOM   4811  CG1 VAL P 309     -53.961 112.047  40.850  1.00  0.00      PROT  
ATOM   4812 HG11 VAL P 309     -53.270 112.917  40.793  1.00  0.00      PROT  
ATOM   4813 HG12 VAL P 309     -54.391 112.012  41.874  1.00  0.00      PROT  
ATOM   4814 HG13 VAL P 309     -53.367 111.119  40.700  1.00  0.00      PROT  
ATOM   4815  CG2 VAL P 309     -56.016 110.971  39.874  1.00  0.00      PROT  
ATOM   4816 HG21 VAL P 309     -56.594 110.975  40.817  1.00  0.00      PROT  
ATOM   4817 HG22 VAL P 309     -55.448 110.015  39.833  1.00  0.00      PROT  
ATOM   4818 HG23 VAL P 309     -56.731 110.968  39.025  1.00  0.00      PROT  
ATOM   4819  C   VAL P 309     -56.790 113.686  38.789  1.00  0.00      PROT  
ATOM   4820  O   VAL P 309     -56.400 113.892  37.642  1.00  0.00      PROT  
ATOM   4821  N   ARG P 310     -58.079 113.612  39.106  1.00  0.00      PROT  
ATOM   4822  HN  ARG P 310     -58.358 113.421  40.050  1.00  0.00      PROT  
ATOM   4823  CA  ARG P 310     -59.120 113.970  38.158  1.00  0.00      PROT  
ATOM   4824  HA  ARG P 310     -59.059 113.282  37.325  1.00  0.00      PROT  
ATOM   4825  CB  ARG P 310     -60.488 113.849  38.836  1.00  0.00      PROT  
ATOM   4826  HB1 ARG P 310     -60.628 114.687  39.559  1.00  0.00      PROT  
ATOM   4827  HB2 ARG P 310     -60.502 112.920  39.446  1.00  0.00      PROT  
ATOM   4828  CG  ARG P 310     -61.635 113.796  37.864  1.00  0.00      PROT  
ATOM   4829  HG1 ARG P 310     -61.508 112.938  37.167  1.00  0.00      PROT  
ATOM   4830  HG2 ARG P 310     -61.613 114.728  37.248  1.00  0.00      PROT  
ATOM   4831  CD  ARG P 310     -62.980 113.714  38.559  1.00  0.00      PROT  
ATOM   4832  HD1 ARG P 310     -63.073 114.527  39.314  1.00  0.00      PROT  
ATOM   4833  HD2 ARG P 310     -63.128 112.749  39.095  1.00  0.00      PROT  
ATOM   4834  NE  ARG P 310     -64.015 113.917  37.557  1.00  0.00      PROT  
ATOM   4835  HE  ARG P 310     -64.508 114.815  37.519  1.00  0.00      PROT  
ATOM   4836  CZ  ARG P 310     -64.469 112.985  36.722  1.00  0.00      PROT  
ATOM   4837  NH1 ARG P 310     -65.394 113.310  35.832  1.00  0.00      PROT  
ATOM   4838 HH11 ARG P 310     -65.783 114.230  35.879  1.00  0.00      PROT  
ATOM   4839 HH12 ARG P 310     -65.824 112.574  35.278  1.00  0.00      PROT  
ATOM   4840  NH2 ARG P 310     -64.022 111.734  36.772  1.00  0.00      PROT  
ATOM   4841 HH21 ARG P 310     -63.502 111.423  37.568  1.00  0.00      PROT  
ATOM   4842 HH22 ARG P 310     -64.552 111.084  36.208  1.00  0.00      PROT  
ATOM   4843  C   ARG P 310     -58.914 115.393  37.613  1.00  0.00      PROT  
ATOM   4844  O   ARG P 310     -59.166 115.657  36.437  1.00  0.00      PROT  
ATOM   4845  N   TYR P 311     -58.438 116.299  38.465  1.00  0.00      PROT  
ATOM   4846  HN  TYR P 311     -58.194 116.044  39.401  1.00  0.00      PROT  
ATOM   4847  CA  TYR P 311     -58.281 117.708  38.097  1.00  0.00      PROT  
ATOM   4848  HA  TYR P 311     -58.746 117.888  37.136  1.00  0.00      PROT  
ATOM   4849  CB  TYR P 311     -58.990 118.585  39.129  1.00  0.00      PROT  
ATOM   4850  HB1 TYR P 311     -59.038 119.638  38.780  1.00  0.00      PROT  
ATOM   4851  HB2 TYR P 311     -58.451 118.563  40.103  1.00  0.00      PROT  
ATOM   4852  CG  TYR P 311     -60.419 118.136  39.360  1.00  0.00      PROT  
ATOM   4853  CD1 TYR P 311     -60.827 117.630  40.591  1.00  0.00      PROT  
ATOM   4854  HD1 TYR P 311     -60.117 117.602  41.407  1.00  0.00      PROT  
ATOM   4855  CE1 TYR P 311     -62.126 117.202  40.791  1.00  0.00      PROT  
ATOM   4856  HE1 TYR P 311     -62.422 116.805  41.752  1.00  0.00      PROT  
ATOM   4857  CZ  TYR P 311     -63.040 117.263  39.747  1.00  0.00      PROT  
ATOM   4858  OH  TYR P 311     -64.338 116.837  39.938  1.00  0.00      PROT  
ATOM   4859  HH  TYR P 311     -64.736 116.672  39.050  1.00  0.00      PROT  
ATOM   4860  CD2 TYR P 311     -61.349 118.175  38.324  1.00  0.00      PROT  
ATOM   4861  HD2 TYR P 311     -61.040 118.545  37.356  1.00  0.00      PROT  
ATOM   4862  CE2 TYR P 311     -62.657 117.754  38.516  1.00  0.00      PROT  
ATOM   4863  HE2 TYR P 311     -63.360 117.796  37.697  1.00  0.00      PROT  
ATOM   4864  C   TYR P 311     -56.818 118.140  37.927  1.00  0.00      PROT  
ATOM   4865  O   TYR P 311     -56.516 118.970  37.075  1.00  0.00      PROT  
ATOM   4866  N   THR P 312     -55.915 117.582  38.725  1.00  0.00      PROT  
ATOM   4867  HN  THR P 312     -56.153 116.936  39.456  1.00  0.00      PROT  
ATOM   4868  CA  THR P 312     -54.493 117.911  38.595  1.00  0.00      PROT  
ATOM   4869  HA  THR P 312     -54.394 118.976  38.451  1.00  0.00      PROT  
ATOM   4870  CB  THR P 312     -53.697 117.539  39.859  1.00  0.00      PROT  
ATOM   4871  HB  THR P 312     -52.637 117.868  39.741  1.00  0.00      PROT  
ATOM   4872  OG1 THR P 312     -53.717 116.120  40.040  1.00  0.00      PROT  
ATOM   4873  HG1 THR P 312     -53.132 115.935  40.805  1.00  0.00      PROT  
ATOM   4874  CG2 THR P 312     -54.283 118.227  41.087  1.00  0.00      PROT  
ATOM   4875 HG21 THR P 312     -54.307 119.328  40.949  1.00  0.00      PROT  
ATOM   4876 HG22 THR P 312     -53.663 118.007  41.983  1.00  0.00      PROT  
ATOM   4877 HG23 THR P 312     -55.314 117.875  41.298  1.00  0.00      PROT  
ATOM   4878  C   THR P 312     -53.856 117.231  37.377  1.00  0.00      PROT  
ATOM   4879  O   THR P 312     -52.806 117.671  36.915  1.00  0.00      PROT  
ATOM   4880  N   THR P 313     -54.494 116.163  36.881  1.00  0.00      PROT  
ATOM   4881  HN  THR P 313     -55.325 115.840  37.326  1.00  0.00      PROT  
ATOM   4882  CA  THR P 313     -54.065 115.418  35.681  1.00  0.00      PROT  
ATOM   4883  HA  THR P 313     -54.447 114.413  35.764  1.00  0.00      PROT  
ATOM   4884  CB  THR P 313     -54.683 116.001  34.389  1.00  0.00      PROT  
ATOM   4885  HB  THR P 313     -54.300 115.432  33.504  1.00  0.00      PROT  
ATOM   4886  OG1 THR P 313     -54.328 117.383  34.251  1.00  0.00      PROT  
ATOM   4887  HG1 THR P 313     -53.353 117.394  34.244  1.00  0.00      PROT  
ATOM   4888  CG2 THR P 313     -56.196 115.876  34.413  1.00  0.00      PROT  
ATOM   4889 HG21 THR P 313     -56.628 116.257  33.464  1.00  0.00      PROT  
ATOM   4890 HG22 THR P 313     -56.629 116.466  35.248  1.00  0.00      PROT  
ATOM   4891 HG23 THR P 313     -56.504 114.818  34.531  1.00  0.00      PROT  
ATOM   4892  C   THR P 313     -52.544 115.326  35.510  1.00  0.00      PROT  
ATOM   4893  O   THR P 313     -51.983 116.000  34.648  1.00  0.00      PROT  
ATOM   4894  N   PRO P 314     -51.880 114.487  36.328  1.00  0.00      PROT  
ATOM   4895  CD  PRO P 314     -52.510 113.690  37.399  1.00  0.00      PROT  
ATOM   4896  HD1 PRO P 314     -53.149 114.311  38.066  1.00  0.00      PROT  
ATOM   4897  HD2 PRO P 314     -53.111 112.876  36.935  1.00  0.00      PROT  
ATOM   4898  CA  PRO P 314     -50.417 114.339  36.343  1.00  0.00      PROT  
ATOM   4899  HA  PRO P 314     -50.008 115.242  36.772  1.00  0.00      PROT  
ATOM   4900  CB  PRO P 314     -50.213 113.089  37.199  1.00  0.00      PROT  
ATOM   4901  HB1 PRO P 314     -49.219 113.094  37.696  1.00  0.00      PROT  
ATOM   4902  HB2 PRO P 314     -50.302 112.164  36.581  1.00  0.00      PROT  
ATOM   4903  CG  PRO P 314     -51.343 113.131  38.166  1.00  0.00      PROT  
ATOM   4904  HG1 PRO P 314     -51.091 113.841  38.992  1.00  0.00      PROT  
ATOM   4905  HG2 PRO P 314     -51.568 112.140  38.617  1.00  0.00      PROT  
ATOM   4906  C   PRO P 314     -49.736 114.167  34.977  1.00  0.00      PROT  
ATOM   4907  O   PRO P 314     -48.621 114.655  34.788  1.00  0.00      PROT  
ATOM   4908  N   ASP P 315     -50.392 113.489  34.038  1.00  0.00      PROT  
ATOM   4909  HN  ASP P 315     -51.345 113.192  34.113  1.00  0.00      PROT  
ATOM   4910  CA  ASP P 315     -49.819 113.296  32.696  1.00  0.00      PROT  
ATOM   4911  HA  ASP P 315     -48.786 113.001  32.815  1.00  0.00      PROT  
ATOM   4912  CB  ASP P 315     -50.529 112.162  31.949  1.00  0.00      PROT  
ATOM   4913  HB1 ASP P 315     -50.504 111.236  32.560  1.00  0.00      PROT  
ATOM   4914  HB2 ASP P 315     -50.022 111.948  30.984  1.00  0.00      PROT  
ATOM   4915  CG  ASP P 315     -51.984 112.470  31.653  1.00  0.00      PROT  
ATOM   4916  OD1 ASP P 315     -52.616 113.227  32.421  1.00  0.00      PROT  
ATOM   4917  OD2 ASP P 315     -52.502 111.944  30.648  1.00  0.00      PROT  
ATOM   4918  C   ASP P 315     -49.816 114.579  31.849  1.00  0.00      PROT  
ATOM   4919  O   ASP P 315     -49.201 114.621  30.785  1.00  0.00      PROT  
ATOM   4920  N   ASP P 316     -50.512 115.610  32.323  1.00  0.00      PROT  
ATOM   4921  HN  ASP P 316     -51.098 115.492  33.128  1.00  0.00      PROT  
ATOM   4922  CA  ASP P 316     -50.434 116.947  31.747  1.00  0.00      PROT  
ATOM   4923  HA  ASP P 316     -49.431 117.148  31.395  1.00  0.00      PROT  
ATOM   4924  CB  ASP P 316     -51.373 117.062  30.547  1.00  0.00      PROT  
ATOM   4925  HB1 ASP P 316     -52.406 116.841  30.871  1.00  0.00      PROT  
ATOM   4926  HB2 ASP P 316     -51.083 116.312  29.781  1.00  0.00      PROT  
ATOM   4927  CG  ASP P 316     -51.318 118.428  29.887  1.00  0.00      PROT  
ATOM   4928  OD1 ASP P 316     -52.311 118.809  29.254  1.00  0.00      PROT  
ATOM   4929  OD2 ASP P 316     -50.294 119.128  29.997  1.00  0.00      PROT  
ATOM   4930  C   ASP P 316     -50.806 117.951  32.845  1.00  0.00      PROT  
ATOM   4931  O   ASP P 316     -51.920 118.481  32.855  1.00  0.00      PROT  
ATOM   4932  N   PRO P 317     -49.871 118.196  33.784  1.00  0.00      PROT  
ATOM   4933  CD  PRO P 317     -48.443 117.847  33.646  1.00  0.00      PROT  
ATOM   4934  HD1 PRO P 317     -48.298 116.789  33.339  1.00  0.00      PROT  
ATOM   4935  HD2 PRO P 317     -47.992 118.529  32.889  1.00  0.00      PROT  
ATOM   4936  CA  PRO P 317     -50.144 118.873  35.058  1.00  0.00      PROT  
ATOM   4937  HA  PRO P 317     -50.727 118.195  35.661  1.00  0.00      PROT  
ATOM   4938  CB  PRO P 317     -48.742 119.141  35.621  1.00  0.00      PROT  
ATOM   4939  HB1 PRO P 317     -48.740 119.107  36.732  1.00  0.00      PROT  
ATOM   4940  HB2 PRO P 317     -48.363 120.140  35.295  1.00  0.00      PROT  
ATOM   4941  CG  PRO P 317     -47.882 118.101  35.012  1.00  0.00      PROT  
ATOM   4942  HG1 PRO P 317     -47.973 117.160  35.609  1.00  0.00      PROT  
ATOM   4943  HG2 PRO P 317     -46.808 118.388  34.979  1.00  0.00      PROT  
ATOM   4944  C   PRO P 317     -50.916 120.187  34.949  1.00  0.00      PROT  
ATOM   4945  O   PRO P 317     -50.525 121.072  34.193  1.00  0.00      PROT  
ATOM   4946  N   ALA P 318     -52.004 120.303  35.706  1.00  0.00      PROT  
ATOM   4947  HN  ALA P 318     -52.338 119.515  36.225  1.00  0.00      PROT  
ATOM   4948  CA  ALA P 318     -52.750 121.556  35.804  1.00  0.00      PROT  
ATOM   4949  HA  ALA P 318     -52.852 121.978  34.811  1.00  0.00      PROT  
ATOM   4950  CB  ALA P 318     -54.127 121.303  36.399  1.00  0.00      PROT  
ATOM   4951  HB1 ALA P 318     -54.752 122.220  36.379  1.00  0.00      PROT  
ATOM   4952  HB2 ALA P 318     -54.054 120.941  37.446  1.00  0.00      PROT  
ATOM   4953  HB3 ALA P 318     -54.652 120.519  35.811  1.00  0.00      PROT  
ATOM   4954  C   ALA P 318     -51.986 122.553  36.673  1.00  0.00      PROT  
ATOM   4955  O   ALA P 318     -51.250 122.152  37.576  1.00  0.00      PROT  
ATOM   4956  N   ASN P 319     -52.164 123.845  36.397  1.00  0.00      PROT  
ATOM   4957  HN  ASN P 319     -52.748 124.139  35.628  1.00  0.00      PROT  
ATOM   4958  CA  ASN P 319     -51.597 124.908  37.230  1.00  0.00      PROT  
ATOM   4959  HA  ASN P 319     -50.690 124.556  37.706  1.00  0.00      PROT  
ATOM   4960  CB  ASN P 319     -51.269 126.159  36.404  1.00  0.00      PROT  
ATOM   4961  HB1 ASN P 319     -50.686 126.895  36.995  1.00  0.00      PROT  
ATOM   4962  HB2 ASN P 319     -52.203 126.660  36.060  1.00  0.00      PROT  
ATOM   4963  CG  ASN P 319     -50.502 125.843  35.137  1.00  0.00      PROT  
ATOM   4964  OD1 ASN P 319     -50.454 126.648  34.210  1.00  0.00      PROT  
ATOM   4965  ND2 ASN P 319     -49.895 124.664  35.094  1.00  0.00      PROT  
ATOM   4966 HD21 ASN P 319     -50.082 123.976  35.783  1.00  0.00      PROT  
ATOM   4967 HD22 ASN P 319     -49.396 124.413  34.257  1.00  0.00      PROT  
ATOM   4968  C   ASN P 319     -52.595 125.255  38.328  1.00  0.00      PROT  
ATOM   4969  O   ASN P 319     -53.489 126.079  38.128  1.00  0.00      PROT  
ATOM   4970  N   MET P 320     -52.438 124.614  39.482  1.00  0.00      PROT  
ATOM   4971  HN  MET P 320     -51.696 123.963  39.607  1.00  0.00      PROT  
ATOM   4972  CA  MET P 320     -53.419 124.697  40.563  1.00  0.00      PROT  
ATOM   4973  HA  MET P 320     -54.289 125.229  40.211  1.00  0.00      PROT  
ATOM   4974  CB  MET P 320     -53.836 123.291  40.973  1.00  0.00      PROT  
ATOM   4975  HB1 MET P 320     -54.345 123.288  41.968  1.00  0.00      PROT  
ATOM   4976  HB2 MET P 320     -52.912 122.676  41.102  1.00  0.00      PROT  
ATOM   4977  CG  MET P 320     -54.738 122.616  39.971  1.00  0.00      PROT  
ATOM   4978  HG1 MET P 320     -54.613 121.516  40.097  1.00  0.00      PROT  
ATOM   4979  HG2 MET P 320     -54.438 122.848  38.927  1.00  0.00      PROT  
ATOM   4980  SD  MET P 320     -56.470 123.015  40.242  1.00  0.00      PROT  
ATOM   4981  CE  MET P 320     -57.180 121.585  39.432  1.00  0.00      PROT  
ATOM   4982  HE1 MET P 320     -56.998 121.614  38.336  1.00  0.00      PROT  
ATOM   4983  HE2 MET P 320     -56.749 120.643  39.832  1.00  0.00      PROT  
ATOM   4984  HE3 MET P 320     -58.272 121.544  39.604  1.00  0.00      PROT  
ATOM   4985  C   MET P 320     -52.862 125.395  41.789  1.00  0.00      PROT  
ATOM   4986  O   MET P 320     -51.688 125.229  42.112  1.00  0.00      PROT  
ATOM   4987  N   PRO P 321     -53.713 126.154  42.500  1.00  0.00      PROT  
ATOM   4988  CD  PRO P 321     -55.136 126.443  42.231  1.00  0.00      PROT  
ATOM   4989  HD1 PRO P 321     -55.199 127.140  41.370  1.00  0.00      PROT  
ATOM   4990  HD2 PRO P 321     -55.706 125.510  42.020  1.00  0.00      PROT  
ATOM   4991  CA  PRO P 321     -53.273 126.697  43.778  1.00  0.00      PROT  
ATOM   4992  HA  PRO P 321     -52.314 127.185  43.666  1.00  0.00      PROT  
ATOM   4993  CB  PRO P 321     -54.399 127.662  44.157  1.00  0.00      PROT  
ATOM   4994  HB1 PRO P 321     -54.163 128.652  43.699  1.00  0.00      PROT  
ATOM   4995  HB2 PRO P 321     -54.520 127.810  45.251  1.00  0.00      PROT  
ATOM   4996  CG  PRO P 321     -55.612 127.108  43.496  1.00  0.00      PROT  
ATOM   4997  HG1 PRO P 321     -56.385 127.885  43.300  1.00  0.00      PROT  
ATOM   4998  HG2 PRO P 321     -56.068 126.334  44.159  1.00  0.00      PROT  
ATOM   4999  C   PRO P 321     -53.128 125.580  44.815  1.00  0.00      PROT  
ATOM   5000  O   PRO P 321     -53.685 124.494  44.634  1.00  0.00      PROT  
ATOM   5001  N   SER P 322     -52.369 125.851  45.873  1.00  0.00      PROT  
ATOM   5002  HN  SER P 322     -51.928 126.750  45.952  1.00  0.00      PROT  
ATOM   5003  CA  SER P 322     -52.140 124.890  46.953  1.00  0.00      PROT  
ATOM   5004  HA  SER P 322     -52.414 123.894  46.632  1.00  0.00      PROT  
ATOM   5005  CB  SER P 322     -50.662 124.881  47.348  1.00  0.00      PROT  
ATOM   5006  HB1 SER P 322     -50.473 124.099  48.119  1.00  0.00      PROT  
ATOM   5007  HB2 SER P 322     -50.361 125.866  47.774  1.00  0.00      PROT  
ATOM   5008  OG  SER P 322     -49.846 124.607  46.233  1.00  0.00      PROT  
ATOM   5009  HG1 SER P 322     -49.965 125.326  45.596  1.00  0.00      PROT  
ATOM   5010  C   SER P 322     -52.968 125.216  48.186  1.00  0.00      PROT  
ATOM   5011  O   SER P 322     -53.114 124.376  49.075  1.00  0.00      PROT  
ATOM   5012  N   VAL P 323     -53.489 126.439  48.245  1.00  0.00      PROT  
ATOM   5013  HN  VAL P 323     -53.385 127.086  47.495  1.00  0.00      PROT  
ATOM   5014  CA  VAL P 323     -54.246 126.903  49.401  1.00  0.00      PROT  
ATOM   5015  HA  VAL P 323     -54.654 126.053  49.931  1.00  0.00      PROT  
ATOM   5016  CB  VAL P 323     -53.367 127.732  50.366  1.00  0.00      PROT  
ATOM   5017  HB  VAL P 323     -53.982 128.055  51.243  1.00  0.00      PROT  
ATOM   5018  CG1 VAL P 323     -52.231 126.881  50.912  1.00  0.00      PROT  
ATOM   5019 HG11 VAL P 323     -52.620 125.938  51.355  1.00  0.00      PROT  
ATOM   5020 HG12 VAL P 323     -51.504 126.618  50.115  1.00  0.00      PROT  
ATOM   5021 HG13 VAL P 323     -51.678 127.434  51.702  1.00  0.00      PROT  
ATOM   5022  CG2 VAL P 323     -52.826 128.981  49.679  1.00  0.00      PROT  
ATOM   5023 HG21 VAL P 323     -52.209 128.717  48.794  1.00  0.00      PROT  
ATOM   5024 HG22 VAL P 323     -52.180 129.549  50.384  1.00  0.00      PROT  
ATOM   5025 HG23 VAL P 323     -53.640 129.663  49.352  1.00  0.00      PROT  
ATOM   5026  C   VAL P 323     -55.434 127.754  48.979  1.00  0.00      PROT  
ATOM   5027  O   VAL P 323     -55.534 128.181  47.826  1.00  0.00      PROT  
ATOM   5028  N   PHE P 324     -56.327 127.986  49.934  1.00  0.00      PROT  
ATOM   5029  HN  PHE P 324     -56.240 127.571  50.841  1.00  0.00      PROT  
ATOM   5030  CA  PHE P 324     -57.424 128.926  49.776  1.00  0.00      PROT  
ATOM   5031  HA  PHE P 324     -57.471 129.293  48.758  1.00  0.00      PROT  
ATOM   5032  CB  PHE P 324     -58.751 128.242  50.124  1.00  0.00      PROT  
ATOM   5033  HB1 PHE P 324     -59.567 128.997  50.189  1.00  0.00      PROT  
ATOM   5034  HB2 PHE P 324     -58.677 127.745  51.116  1.00  0.00      PROT  
ATOM   5035  CG  PHE P 324     -59.167 127.208  49.116  1.00  0.00      PROT  
ATOM   5036  CD1 PHE P 324     -58.608 125.939  49.135  1.00  0.00      PROT  
ATOM   5037  HD1 PHE P 324     -57.890 125.674  49.900  1.00  0.00      PROT  
ATOM   5038  CE1 PHE P 324     -58.973 124.992  48.193  1.00  0.00      PROT  
ATOM   5039  HE1 PHE P 324     -58.554 123.995  48.234  1.00  0.00      PROT  
ATOM   5040  CZ  PHE P 324     -59.898 125.313  47.214  1.00  0.00      PROT  
ATOM   5041  HZ  PHE P 324     -60.171 124.583  46.464  1.00  0.00      PROT  
ATOM   5042  CD2 PHE P 324     -60.092 127.517  48.127  1.00  0.00      PROT  
ATOM   5043  HD2 PHE P 324     -60.549 128.494  48.106  1.00  0.00      PROT  
ATOM   5044  CE2 PHE P 324     -60.461 126.576  47.183  1.00  0.00      PROT  
ATOM   5045  HE2 PHE P 324     -61.194 126.824  46.427  1.00  0.00      PROT  
ATOM   5046  C   PHE P 324     -57.162 130.136  50.666  1.00  0.00      PROT  
ATOM   5047  O   PHE P 324     -56.491 130.019  51.692  1.00  0.00      PROT  
ATOM   5048  N   THR P 325     -57.666 131.298  50.254  1.00  0.00      PROT  
ATOM   5049  HN  THR P 325     -58.247 131.353  49.436  1.00  0.00      PROT  
ATOM   5050  CA  THR P 325     -57.497 132.540  51.010  1.00  0.00      PROT  
ATOM   5051  HA  THR P 325     -56.645 132.455  51.671  1.00  0.00      PROT  
ATOM   5052  CB  THR P 325     -57.275 133.753  50.083  1.00  0.00      PROT  
ATOM   5053  HB  THR P 325     -57.050 134.663  50.693  1.00  0.00      PROT  
ATOM   5054  OG1 THR P 325     -58.452 133.989  49.300  1.00  0.00      PROT  
ATOM   5055  HG1 THR P 325     -58.873 134.797  49.623  1.00  0.00      PROT  
ATOM   5056  CG2 THR P 325     -56.131 133.507  49.148  1.00  0.00      PROT  
ATOM   5057 HG21 THR P 325     -55.952 134.392  48.499  1.00  0.00      PROT  
ATOM   5058 HG22 THR P 325     -56.367 132.646  48.492  1.00  0.00      PROT  
ATOM   5059 HG23 THR P 325     -55.197 133.282  49.707  1.00  0.00      PROT  
ATOM   5060  C   THR P 325     -58.725 132.820  51.865  1.00  0.00      PROT  
ATOM   5061  O   THR P 325     -59.792 132.252  51.636  1.00  0.00      PROT  
ATOM   5062  N   ASP P 326     -58.567 133.711  52.840  1.00  0.00      PROT
[truncated: 3,251,250 more chars]
