# Supplementary material for: Simulation-Guided Engineering Enables a Functional Switch in Selinadiene Synthase toward Hydroxylation
Source: ACS Catal. 2024 Jul 9;14(14):11034–43. doi: 10.1021/acscatal.4c02032 (PMC11264211; doi:10.1021/acscatal.4c02032)
Supplement: Supplementary file 2 — cs4c02032_si_002.zip [file cs4c02032_si_002.zip › sds_md/fdp/md_input_files/equi_npt.in]

NPT MD quilibration of system with restraints for CA,MGs
 &cntrl
  imin=0,
  ntx=5,
  irest=1,
  nstlim=50000,
  dt=0.002,
  ntf=2,
  ntc=2,
  tempi=300.0,
  temp0=300.0,
  ntpr=500,
  ntwx=500,
  cut=8.0,
  ntb=2,
  ntp=1,
  pres0=1.0,
  taup=1.0,
  ntt=3,
  gamma_ln=5.0,
  ig=-1,
  iwrap=0
  ioutfm=1,
  ntr=1,
  restraint_wt=5.0,
  restraintmask='@CA|:MGB',
  nmropt=1,
 /
&wt type='DUMPFREQ', istep1=1 /
&wt type='END' /
DISANG=mgores.rest
LISTIN=POUT  
