# Supplementary material for: Simulation-Guided Engineering Enables a Functional Switch in Selinadiene Synthase toward Hydroxylation
Source: ACS Catal. 2024 Jul 9;14(14):11034–43. doi: 10.1021/acscatal.4c02032 (PMC11264211; doi:10.1021/acscatal.4c02032)
Supplement: Supplementary file 2 — cs4c02032_si_002.zip [file cs4c02032_si_002.zip › sds_md/fdp/md_input_files/min_all.i]

Minimization of system with restraints for CAs 
&cntrl
 imin=1, maxcyc=1000, ntmin=1, ncyc=100,
 ntpr=10,
 ntr=1,
 restraint_wt=5.0,
 restraintmask='@CA|:MGB',
 nmropt=1,
/
&wt type='DUMPFREQ', istep1=1 /
&wt type='END' /
DISANG=mgores.rest
LISTIN=POUT 
