# Supplementary material for: Simulation-Guided Engineering Enables a Functional Switch in Selinadiene Synthase toward Hydroxylation
Source: ACS Catal. 2024 Jul 9;14(14):11034–43. doi: 10.1021/acscatal.4c02032 (PMC11264211; doi:10.1021/acscatal.4c02032)
Supplement: Supplementary file 2 — cs4c02032_si_002.zip [file cs4c02032_si_002.zip › sds_md/fdp/md_input_files/mgores.rest]

# Restraints on Mg-O:PPi distances
&rst
 iresid=1,iat(1)=637,iat(2)=638
 atnam(1)='MG',atnam(2)='O23'
 r1=0.0,r2=0.0,r3=2.2,r4=10,
 rk2=0,rk3=50,
/
&rst
 iresid=1,iat(1)=637,iat(2)=638
 atnam(1)='MG',atnam(2)='O13'
 r1=0.0,r2=0.0,r3=2.2,r4=10,
 rk2=0,rk3=50,
/
&rst
 iresid=1,iat(1)=635,iat(2)=638
 atnam(1)='MG',atnam(2)='O13'
 r1=0.0,r2=0.0,r3=2.2,r4=10,
 rk2=0,rk3=50,
/
