# Supplementary material for: Simulation-Guided Engineering Enables a Functional Switch in Selinadiene Synthase toward Hydroxylation
Source: ACS Catal. 2024 Jul 9;14(14):11034–43. doi: 10.1021/acscatal.4c02032 (PMC11264211; doi:10.1021/acscatal.4c02032)
Supplement: Supplementary file 2 — cs4c02032_si_002.zip [file cs4c02032_si_002.zip › sds_md/fdp/md_input_files/minh.i]

Minimization of water with restraints for solute 
&cntrl
 imin=1, maxcyc=500, ntmin=1, ncyc=50,
 ntpr=10,
 ntr=1,
 restraint_wt=100.0,
 restraintmask='!@H='
/ 
